# Supplementary material for: K-mer based prediction of Clostridioides difficile relatedness and ribotypes
Source: Microb Genom. 2022 Apr 6;8(4):000804. doi: 10.1099/mgen.0.000804 (PMC9453075; doi:10.1099/mgen.0.000804)
Supplement: Supplementary material 2 [file mgen-8-0804-s002.xlsx]

## Sheet: Table_S1_MGen
GUID	SRA accession number	Study collection	Ribotype	Approximate collection date, where known
67997200-8663-4202-b742-9881578255db	SRR6009448	cd-link	14	Jun-2013
9e42cbb5-6a02-433d-ae03-2b8210876316	SRR6009735	cd-link	106	Jul-2013
9e801c22-a02a-488f-9da5-4d845406e28c	SRR6009277	cd-link	27	Jul-2013
f63e6ac1-e27f-47ef-a2b6-2aac8c772805	SRR6009698	cd-link	27	Jul-2013
b421c850-aa02-4949-a08f-8bba39c6345e	SRR6009245	cd-link	15	Aug-2013
7feee468-16d8-467f-90f5-11167dbe371e	SRR6009299	cd-link	2	Aug-2013
5fcd9254-9f77-4802-b5d2-e95d9a85a4cd	SRR6009844	cd-link	27	Aug-2013
53a5c12d-36d1-4a41-b581-1d8102cfadc3	SRR6009654	cd-link	126	Aug-2013
7fae0607-25f1-44e1-9960-d642d559bfae	SRR6009454	cd-link	23	Sep-2013
20f328fa-3786-46ad-aca3-e48cc666549a	SRR6009647	cd-link	2	Sep-2013
62ee585f-42fa-47ff-b0aa-8b58cbaeff4e	SRR6009886	cd-link	5	Sep-2013
532ddf4f-949f-48d4-9133-0f40245770f3	SRR6009590	cd-link	27	Oct-2013
f41ab3f9-d07a-4c4e-a1b0-16747739c351	SRR6009713	cd-link	23	Oct-2013
507f4e79-ee87-4bb2-b340-f86b3da456ef	SRR6009910	cd-link	23	Oct-2013
d287ae3a-23c2-4621-a7e9-358ff4a6c39a	SRR6008980	cd-link	13	Nov-2013
edf69106-b5be-438d-8002-22d34f92d2e3	SRR6009078	cd-link	78	Nov-2013
1f94a428-299f-48c3-987a-04dbc913b6cf	SRR6009126	cd-link	78	Nov-2013
0d282fd4-e3a5-4e70-bb8b-f044a1b2f757	SRR6009311	cd-link	5	Nov-2013
83387abc-7c6f-4a5c-91b1-bbbd5e71aaec	SRR6009064	cd-link	78	Dec-2013
c8e50f3d-7597-4974-8522-565e814b6a4f	SRR6009091	cd-link	78	Jan-2014
286d9bb5-7466-4f86-9184-bca435d88832	SRR6009346	cd-link	2	Feb-2014
ef271cbd-6d0e-44b9-8f9a-3380f1f8a15a	SRR6009656	cd-link	14	Jun-2013
0cf56ade-a1ae-4ee0-b674-3f272bf62860	SRR6009812	cd-link	23	Feb-2014
8e980ef4-4a01-4e2b-82d3-fffe7d9d080d	SRR6009246	cd-link	1	Feb-2014
2968cbfc-029e-49ae-b667-f8c6c7bd985c	SRR6009513	cd-link	15	Mar-2014
492d5ba2-967d-4780-b0f0-2db0b4b1479c	SRR6009053	cd-link	50	Mar-2014
e5c76c54-382c-444d-baeb-18feafb1a8a1	SRR6009300	cd-link	2	Mar-2014
a48add70-b4cc-4d2a-a996-3f4a8ec0f475	SRR6008982	cd-link	14	Mar-2014
867ab41d-363a-4891-b7a4-4856613ca2a7	SRR6009516	cd-link	15	Mar-2014
c394235f-3f61-44c5-9d12-01cd91377928	SRR6009834	cd-link	2	Mar-2014
f0f2a7e3-91f4-4528-ae72-a6ec2f6af50e	SRR6009471	cd-link	78	Apr-2014
19770873-8909-4acd-9a8c-7a0b0aef9b74	SRR6009174	cd-link	710	Jun-2013
0e362d54-f2f7-4754-8b10-eb501c3ee471	SRR6009461	cd-link	1	Apr-2014
55b37b69-8014-4a87-b8fa-881dba760071	SRR6009169	cd-link	2	Apr-2014
d385ffb5-cb73-4332-a62d-f986be52b3de	SRR6009303	cd-link	15	Apr-2014
1e4dc5ba-2d61-4d25-b86e-6a7df12e5d4f	SRR6009231	cd-link	78	Apr-2014
6607552a-5e0d-4438-9a9b-5c07356298fa	SRR6009908	cd-link	14	Apr-2014
9ea9cb0c-757d-4e8a-9d4e-b747ed561506	SRR6009444	cd-link	50	May-2014
2600aba6-da9c-4047-8815-d51377ace40d	SRR6009267	cd-link	14	May-2014
d1820306-fb57-44b9-a16f-7787f31324c0	SRR6009268	cd-link	15	May-2014
9ad473a8-7de2-41c4-98c6-1a33b6b7cb54	SRR6009540	cd-link	1	May-2014
0ba5948d-be76-4273-a43d-44c9aa1eb60d	SRR6009807	cd-link	17	May-2014
ba020306-a564-454b-bd36-966179d43559	SRR6009473	cd-link	54	Jun-2013
5bd0d8fb-38cc-4d45-934c-7e7014663fab	SRR6009649	cd-link	23	May-2014
5034bff0-e4a9-4845-9f5e-b5f0814577a3	SRR6009858	cd-link	70	May-2014
38995b08-c195-479a-8dcf-e8e66fbeb95d	SRR6009736	cd-link	2	May-2014
0bca1c49-512e-4dea-92f9-8f52ceca7d78	SRR6009272	cd-link	50	Jun-2014
5f63c36c-5d38-4df1-9381-b683a0bb64a7	SRR6009392	cd-link	50	Jun-2014
8fb02c54-79b1-4fcc-ac56-3e2ca2bd97cc	SRR6009716	cd-link	23	Jun-2014
6c1d4326-a20e-460c-a267-a9d140b17088	SRR6009137	cd-link	106	Jun-2014
a3ce348b-c80b-48be-855f-532877614e44	SRR6009879	cd-link	3	Jul-2014
a6639886-e3b2-4b71-9351-07521562ac4b	SRR6009330	cd-link	15	Jul-2014
54f7edfb-399c-444a-8247-96f49e4f1788	SRR6009670	cd-link	12	Jun-2013
d7b1b45b-8bbf-4b5f-a140-3738008e05f8	SRR6009290	cd-link	15	Jul-2014
b0d6740f-5549-48ea-bcf7-15364d2cac33	SRR6009309	cd-link	15	Jul-2014
c4f6e8f1-798b-45d1-8c9e-3db6845bba4a	SRR6009219	cd-link	15	Jul-2014
1bc1a038-dcb5-422f-910d-9179752c2643	SRR6009348	cd-link	20	Jul-2014
8c26fb5c-ab28-4f09-8476-a941edb14486	SRR6009905	cd-link	54	Jul-2014
33441a2c-50a8-41c0-8ebd-a3189be38d2d	SRR6009678	cd-link	23	Jul-2014
be4de233-fb5b-4496-ac82-9f4ca6604903	SRR6009088	cd-link	26	Jan-2014
4440e10c-cec9-4c96-aee5-e8b7e98a0b9a	SRR6009533	cd-link	14	Feb-2014
bf7610ad-2443-43da-a656-532af0b1fa45	SRR6009718	cd-link	20	Feb-2014
50b80dc5-146d-42ae-b26f-9227408506be	SRR6009865	cd-link	11	Jun-2013
9cc43ba2-2fd9-4423-bcb0-c82f88152f7c	SRR6009176	cd-link	1	Feb-2014
f9d08ce4-dc92-404d-9c15-a8169d812ee0	SRR6009201	cd-link	14	Feb-2014
d1b014de-e12f-4362-9a37-58da36726627	SRR6009714	cd-link	14	Feb-2014
8ca1ed74-791d-45f4-bec9-0b384d97fbbb	SRR6009390	cd-link	15	Feb-2014
c2b5d2ee-41ad-4b15-9cd9-0cfd0c19cb55	SRR6009764	cd-link	13	Feb-2014
fc4fcf51-bf9e-402b-a604-04bc21b1837a	SRR6009708	cd-link	15	Feb-2014
7a3525c5-0986-4801-b4b1-4f4abf0bc9c6	SRR6009900	cd-link	5	Mar-2014
bf83beb2-20b2-4dc2-a620-afb5aa54db1d	SRR6009651	cd-link	46	Mar-2014
cca61724-499e-4702-9e32-74d1cf1667a9	SRR6009452	cd-link	5	Mar-2014
06770978-023a-40bf-9aee-8f6520b1c882	SRR6009582	cd-link	14	Mar-2014
f9d47d56-ad16-42bb-91cf-d16a6f6e948b	SRR6009361	cd-link	11	Jun-2013
c9998f69-8fac-4f86-a4eb-820196978fc3	SRR6009319	cd-link	23	Mar-2014
8303a547-8e11-4b57-8211-dc5c57bb008c	SRR6008960	cd-link	14	Mar-2014
1f0afa76-d7fb-4cd2-83dc-d940c37841a2	SRR6009188	cd-link	716	Mar-2014
6b973636-29af-4f77-be0b-b3e6e8541334	SRR6009146	cd-link	14	Apr-2014
39f547d9-ed27-468e-9a2a-5f8926291acb	SRR6009020	cd-link	15	Apr-2014
88e39c9b-830c-483b-b11f-c40d2634f1e6	SRR6009790	cd-link	183	Apr-2014
433af000-40e5-4a18-a7f4-35e1310b7302	SRR6009639	cd-link	93	Apr-2014
fb167ac1-c355-41c8-8b1e-549d8c144da7	SRR6009683	cd-link	5	May-2014
627dd801-cc5c-4e15-8540-a158b8cc94dd	SRR6009331	cd-link	15	Jul-2013
80095f85-d9ed-4284-99db-2adb19f7d7b1	SRR6009537	cd-link	2	May-2014
212ffffb-644b-4bee-a83d-675f6d47de2a	SRR6008978	cd-link	5	May-2014
cd981080-19e4-48fc-bf57-1dc1edfa7d06	SRR6009065	cd-link	14	May-2014
5e11d067-96f4-446d-bd2f-3d43d072957e	SRR6009362	cd-link	295	Jun-2014
062ccc78-8bb8-4ff6-9bac-ef8b9acdf236	SRR6009396	cd-link	20	Jan-2014
094a71fa-ab84-4f29-8623-895d3246a813	SRR6009123	cd-link	126	Feb-2014
79c6c8e2-5ad1-43d2-92d9-e9dd54cddf75	SRR6009276	cd-link	26	Feb-2014
08caf706-6ffa-471d-b6ae-f6977b54fb40	SRR6009477	cd-link	2	Mar-2014
f29d7924-1693-4ee0-8639-1d86e6f9328b	SRR6009451	cd-link	87	Feb-2014
c758030a-3859-40cb-804b-e6890a2770bf	SRR6009519	cd-link	14	Mar-2014
3be6ccab-7b20-455d-8ab7-4e1c38fda453	SRR6009727	cd-link	14	Mar-2014
1ec16ae2-6ffe-4d93-942f-23b643148d49	SRR6009465	cd-link	13	Apr-2014
682a0ec1-0ca7-4655-8058-3c34e4b69a15	SRR6009482	cd-link	5	Apr-2014
cd63e895-f265-4228-86ec-360ce6695a63	SRR6009428	cd-link	10	Feb-2014
337e51c9-5c82-4c8f-be0b-54ca73c8a666	SRR6009353	cd-link	207	Apr-2014
e9386be0-730f-468f-ab33-b165e54c53e2	SRR6009287	cd-link	669	Feb-2014
d7417317-29df-429b-8be4-4e67276af27d	SRR6009546	cd-link	20	Apr-2014
c863d23f-77c5-4efc-911c-9b626f326870	SRR6009745	cd-link	15	Apr-2014
2f40b7bf-8d02-44b9-9526-c8e26d5d4793	SRR6009113	cd-link	14	Sep-2014
d54e7968-033d-46d3-be51-18ea416a3584	SRR6009213	cd-link	46	Apr-2014
f5687669-d691-4baf-9eca-80afef6462ee	SRR6009885	cd-link	15	May-2014
8cdef8cd-d682-4bf1-8763-78f6f17a6959	SRR6009909	cd-link	39	May-2014
eb3764de-a694-4d88-8782-702a842e5e05	SRR6009312	cd-link	97	May-2014
bb8cfe1a-8b7b-4467-81ea-3df2e30bc13f	SRR6009881	cd-link	39	Apr-2014
6093977d-69ca-4eee-9478-c79874ca5e7d	SRR6009622	cd-link	10	Jun-2014
0b5eeea5-5fbb-4dc8-9ac9-1fee34468332	SRR6009672	cd-link	78	Mar-2014
db5c302d-69f6-41e3-9969-ac17635216e2	SRR6009868	cd-link	71	Jun-2014
eb0097f1-748d-47d0-9326-a99f54927ef1	SRR6009663	cd-link	11	Jun-2014
eb6f8cb3-a48f-4b35-9793-087d907a0107	SRR6009196	cd-link	1	Jun-2014
8f526f6d-1731-4a4b-ae15-89a04dff9550	SRR6009866	cd-link	71	Jun-2014
888f5e0e-fe02-4ce6-97d1-dbd62ccf8772	SRR6009653	cd-link	20	Jun-2014
2b3b4492-6b82-42cf-9f16-75f0f347596d	SRR6009218	cd-link	20	Jun-2014
211636d0-6867-443d-b226-971d1ff71fdd	SRR6009696	cd-link	5	Jul-2014
1d1f4094-8141-41d4-9677-2a5e16416696	SRR6009008	cd-link	26	Jun-2014
2e138b06-5664-4a98-b961-801f3d554ad5	SRR6009751	cd-link	14	Jun-2014
0eef98da-1d7e-4b95-bdda-647ff5d04da7	SRR6008947	cd-link	2	Jul-2014
17d72d5a-4210-42e6-b99d-480ab09e0bc1	SRR6009204	cd-link	23	Mar-2014
7448789c-a1ce-4e1b-a841-2d629cf573b9	SRR6009429	cd-link	20	Aug-2014
003cf9e6-3c99-4db8-a4eb-42f09f36bf5e	SRR6009449	cd-link	619	Jun-2014
b6723a2c-8352-48c6-968f-a5d38a4f016d	SRR6009511	cd-link	14	Jul-2014
16f66032-ea68-466f-89db-4888a842c43e	SRR6009793	cd-link	12	Jul-2014
32da8ff1-ba99-45eb-a13d-d76ef52c499f	SRR6009161	cd-link	87	Aug-2014
013a3dc7-8814-4467-9569-f9023de34476	SRR6009305	cd-link	26	Jul-2014
3aef40c3-7bab-4938-bf4c-65cac51ed455	SRR6009472	cd-link	207	Apr-2014
a65124b3-78fd-4332-875e-5abcc59923bc	SRR6009750	cd-link	11	Aug-2014
5d089e2b-4133-44f9-8675-9b664c21f795	SRR6009022	cd-link	17	Aug-2014
417b0bce-b907-4a0d-9806-180c40b7e10c	SRR6009232	cd-link	66	Mar-2014
2f552ae6-3e1f-48dc-ba9b-c4f1f413c64b	SRR6009019	cd-link	15	Aug-2014
24e48413-8021-4778-8bf3-58c30586b93c	SRR6009822	cd-link	9	Aug-2014
a45edff1-689b-4323-a95f-0f91d28ee742	SRR6009586	cd-link	20	Aug-2014
c602de61-3ed3-4e4c-9e61-2b9ff192d311	SRR6009391	cd-link	51	Oct-2014
e570be61-9c86-4846-ba45-5c6446534cde	SRR6009484	cd-link	15	Oct-2014
0b0d8d80-df61-4bfb-8cda-9edf4c0c8df9	SRR6009730	cd-link	39	Oct-2014
0aaeac7c-e439-4f81-8f15-444d1f6cfb2f	SRR6009338	cd-link	31	Aug-2014
bbb2bbc9-85ba-42a3-8f71-8561568bd3e8	SRR6009839	cd-link	39	Mar-2014
ca718dda-7420-4e51-8f30-9c7dab3c498a	SRR6009376	cd-link	26	Aug-2014
b9a4da34-97bc-46c4-9a69-0e4ef420c397	SRR6009359	cd-link	26	Sep-2014
04e82b28-04da-4c4a-9688-8e038498fb51	SRR6009605	cd-link	15	Apr-2014
f4743495-4b63-40ef-bca8-9d4299a96990	SRR6009719	cd-link	50	Sep-2014
fd31c0fd-24ef-4f0a-b836-742cc15c1e9d	SRR6009090	cd-link	718	Sep-2014
fc70f929-118b-4ad4-9351-20ceb2c282b5	SRR6009282	cd-link	14	Sep-2014
80edbd2b-7490-44d9-8253-2df75133fc4e	SRR6009787	cd-link	70	Sep-2014
b7fd97f9-4c0a-4dae-b844-6deee0f4fadd	SRR6009732	cd-link	10	Sep-2014
86c972a0-3e99-4737-88bf-8f6d488e919b	SRR6009375	cd-link	20	Sep-2014
fa66ee74-1197-4ac0-a15f-f07a0b53438b	SRR6009288	cd-link	5	Sep-2014
f3bdaf0f-7a61-4622-a8c7-6727de5b09e6	SRR6008967	cd-link	3	Sep-2014
81563b05-741d-40f2-b1ce-91c7ad0aed72	SRR6009354	cd-link	38	Sep-2014
34488896-64ef-4f19-bc11-feba74193386	SRR6009755	cd-link	2	Apr-2014
95bdd434-10a7-44a9-ae2e-225927e52bc5	SRR6009370	cd-link	10	Sep-2014
3610fa06-5958-45e1-a09f-28466f99fc96	SRR6009571	cd-link	1	Oct-2014
5e61ab82-6fdd-46b1-90ea-f6249e7dd427	SRR6009173	cd-link	15	Oct-2014
66538814-b76b-4c32-9997-30a506b3dd16	SRR6009841	cd-link	20	Oct-2014
3647feb4-69b6-4de6-8fda-284d8691f6a6	SRR6009699	cd-link	5	Nov-2013
652be1e5-2bae-4a4c-9ecd-987958bd2ad6	SRR6009809	cd-link	81	Oct-2014
87ba79d4-3a48-435b-8f35-bb3f51cbcc85	SRR6009241	cd-link	15	Oct-2014
9cecfb85-9f57-481b-9eb7-3048b1ffaada	SRR6009295	cd-link	39	Oct-2014
4a4249fb-9110-4a62-b835-da6a29d4310b	SRR6009025	cd-link	1	Oct-2014
111295e7-45a0-4712-a0bb-037b65a71e6f	SRR6009081	cd-link	31	Oct-2014
696cbaa9-eca1-4f4c-bec1-2085de76414c	SRR6009133	cd-link	1	Apr-2014
c35f4ff8-12a5-4ba3-8dcb-fd782ccb86ae	SRR6009275	cd-link	10	Oct-2014
79fa2ad0-bb3c-454f-88cb-a769eb33a4e0	SRR6009139	cd-link	39	Oct-2014
7bfcbe1d-6d19-4392-87ba-93ee91c65d88	SRR6009625	cd-link	31	Oct-2014
eab2fb58-48f8-4fbf-a545-9404eb28f249	SRR6009148	cd-link	15	Oct-2014
5b03cb9d-a806-409d-9b39-f6ceddc232cf	SRR6009291	cd-link	14	Oct-2014
d1cdf6ba-5b7c-460c-b5f1-ea7ef501dada	SRR6009236	cd-link	20	Nov-2013
6648a74f-2bee-4e81-8118-dc54ace92fea	SRR6009400	cd-link	2	Oct-2014
992b7791-5afb-4c55-993f-1b7316fde4e0	SRR6009315	cd-link	2	Oct-2014
c88cb922-01da-4d15-9fe6-52b628de0810	SRR6009058	cd-link	15	Oct-2014
3ce93ea9-d819-4665-a74f-8b0bff0164ae	SRR6009153	cd-link	26	Nov-2013
b32e22f5-4775-495c-96c3-d69dde36bb1d	SRR6009528	cd-link	14	Apr-2014
4b17cf00-c43e-452b-bbb4-ea7937cb519e	SRR6009890	cd-link	78	Nov-2013
cdfcca6a-f960-416b-901d-ba5c15ae5abc	SRR6009372	cd-link	17	Dec-2013
c5873828-8df8-427c-8553-1504ea00b13a	SRR6009257	cd-link	26	Dec-2013
4fdb62e2-1172-4beb-9a67-ed6610fee42f	SRR6009077	cd-link	248	Dec-2013
ea36635b-a873-4924-aa03-de199cd94971	SRR6009875	cd-link	46	Oct-2014
5641642b-3d20-4362-9fe6-ffea1799f71a	SRR6009901	cd-link	39	Oct-2014
7167edcb-0afa-45f9-babe-3d9e1a69e375	SRR6009220	cd-link	78	Sep-2014
3c5c5a01-5c82-4fa0-b67d-df5035c97c3f	SRR6009108	cd-link	5	Oct-2014
30eb4183-0a1c-4176-a211-be37120bf631	SRR6009274	cd-link	50	Apr-2014
dd6e8b31-42b1-4850-86e2-b779a2f4fdbc	SRR6009642	cd-link	56	Feb-2014
b5448736-d9d5-41b9-bdf4-3745de881186	SRR6009565	cd-link	18	Mar-2014
6554dfe6-8546-41c0-a2cd-82ac1f120df4	SRR6009457	cd-link	26	Sep-2014
4e709ac9-5618-4d34-95d3-72a55dac6daa	SRR6009395	cd-link	20	Sep-2014
a24d296b-b388-4849-9de1-6f7dd0c2e710	SRR6008958	cd-link	20	Sep-2014
a415226e-6fd0-4613-a98b-d981dd58113b	SRR6009205	cd-link	78	Sep-2014
285fac55-2c64-40ba-8baa-b0f9fb4c7311	SRR6009817	cd-link	13	Jan-2014
2ef5fe53-1822-4095-9207-e5291ef29d2a	SRR6009518	cd-link	81	May-2014
b4c5d397-e454-4512-9f01-a3fb595928f6	SRR6009578	cd-link	78	Sep-2014
8875590c-f71f-4c83-bbdf-22564720f159	SRR6009825	cd-link	378	Sep-2014
9c7be42b-6f8f-4c6f-a385-31e2277d82a0	SRR6009373	cd-link	78	Sep-2014
0e89c4f0-8106-4471-9acc-37fd719473fb	SRR6009343	cd-link	20	Aug-2014
03242d61-b5e0-49a3-860f-6c0bf743e0e0	SRR6009845	cd-link	12	Jul-2014
a628efb5-4212-498d-8045-b49ad5adc941	SRR6009636	cd-link	5	Aug-2014
fcb8c702-9b91-485c-96a5-a96f754f624a	SRR6009562	cd-link	27	Jul-2014
8e3e9b32-565e-4fe9-9849-0fcde12f7089	SRR6009558	cd-link	23	Jul-2014
b1ae9fee-d21b-4abd-8ac9-2244c6a2f383	SRR6009854	cd-link	2	Jul-2014
968bf91d-c31f-4230-aeb9-147ce2c99af5	SRR6008983	cd-link	1	Jun-2014
2efbf329-2ba3-43ba-8d2c-569d3f32b189	SRR6009118	cd-link	5	May-2014
a3ab4419-7056-47fc-a6b5-a26865d9d5fb	SRR6009500	cd-link	1	Jun-2014
0e5b93f5-75e5-46cd-a601-9cf46bc19632	SRR6009430	cd-link	1	Mar-2014
4edaa45b-3c81-42d2-b448-e3139265e90c	SRR6009087	cd-link	14	Feb-2014
36c37577-ea3e-4afd-96c2-d004508a0c1c	SRR6009763	cd-link	87	Mar-2014
b8350e2f-13ba-41bc-83d5-0a1426bc38c9	SRR6009414	cd-link	20	Mar-2014
8e22899d-aaf6-470e-8bfd-ae08c539a2ee	SRR6009222	cd-link	1	Mar-2014
4c7324b3-b857-4c95-8506-273599282a82	SRR6009122	cd-link	14	Dec-2013
66b63db5-9508-4dc3-b916-529fb8dd5fcd	SRR6009055	cd-link	1	Mar-2014
178961f7-6e21-46ea-b139-3aef5eb04daf	SRR6009741	cd-link	1	Mar-2014
783e4e31-69eb-4f1e-936f-b26530d83844	SRR6009852	cd-link	14	Mar-2014
8ab0e90f-cd05-4b87-828d-6147a34b802f	SRR6009157	cd-link	29	May-2014
7ead2f58-f0fe-4e62-8096-2d240c3ea446	SRR6009623	cd-link	14	Feb-2014
6314dc25-066b-4206-bb83-fd7089257f54	SRR6009208	cd-link	23	Jan-2014
fa93e9db-e62b-46d8-b483-1151609ad406	SRR6009063	cd-link	14	Mar-2014
11e277fb-7d58-41bb-a8b9-77ca01a342b9	SRR6009294	cd-link	14	Mar-2014
5376bfd0-58bb-4df0-a313-e74ddcce8ad6	SRR6009682	cd-link	126	May-2014
2d8d5f40-09ce-4dd7-8428-989e0fe0b20d	SRR6009754	cd-link	54	May-2014
32bf854b-4a51-4ccd-8418-5610b0b0ecf2	SRR6009541	cd-link	126	Feb-2014
a821cb37-7145-4d1e-a4ab-39ab5a13fd5a	SRR6009029	cd-link	2	Mar-2014
946689bc-2e10-4ed5-8720-95cc7f26678c	SRR6009551	cd-link	2	Mar-2014
2916783f-4edf-42f8-afe3-677e729258e9	SRR6009265	cd-link	23	Apr-2014
66cbbb98-fbb1-4ddd-82d4-097abe5c3eb9	SRR6009778	cd-link	207	Apr-2014
2ffb23c5-26f0-4f15-b2d7-5077413a9e02	SRR6009895	cd-link	220	Jan-2014
765df1f3-7443-4d8b-823f-39f605fc63ca	SRR6009401	cd-link	14	May-2014
bff7d37b-f66b-4fae-8445-381a56da21b5	SRR6009199	cd-link	78	May-2014
cdf63813-5246-43c6-be7f-9582408b71bf	SRR6009181	cd-link	14	May-2014
3d904fb0-24cd-4514-bccb-f8abbc0522b1	SRR6009779	cd-link	248	May-2014
653938bf-cc96-43e5-b347-66a3fef751cd	SRR6009438	cd-link	2	May-2014
3bff3b6c-d227-416e-a056-c8348755d3fe	SRR6009783	cd-link	5	May-2014
7e7d05f3-a9ae-4241-a85a-9daca7b25033	SRR6009249	cd-link	2	Jun-2014
5ffe12ef-27ef-4ac1-a191-bc500c82c09b	SRR6009492	cd-link	1	Jun-2014
ad8d487b-a634-4248-8b96-6266068a3d99	SRR6009848	cd-link	5	Jun-2014
741cbc6e-99ea-4780-9a7f-0bd2ab80e14a	SRR6009913	cd-link	20	Jan-2014
a3937d57-ae4e-414e-81ec-a6244b04a760	SRR6009175	cd-link	1	Jun-2014
00fa2781-6095-4392-852b-52d5cbb1b2ad	SRR6009283	cd-link	5	Jun-2014
5179e27a-fa08-4d9b-93fe-ff3002eddce8	SRR6009035	cd-link	78	Jun-2014
3fa10527-0a3c-413a-9872-2ed33a36fa01	SRR6009324	cd-link	15	Jun-2014
155ed09f-7cf2-4014-aca1-276049d76cdb	SRR6009907	cd-link	78	Jun-2014
6ad3c62f-560b-46bf-9be8-c82be23fdf86	SRR6009588	cd-link	2	Jul-2014
5de88a84-7f06-4955-8e83-22ba615293b7	SRR6009297	cd-link	12	Jul-2014
48aaa56b-7c0a-4919-8de4-ed5b3922f843	SRR6009106	cd-link	27	Jul-2014
94bc7b41-0893-4c1c-9966-c7f0ba58c436	SRR6009278	cd-link	5	Jul-2014
b42f3ff5-d5d2-4cdd-bdc7-5dd7e35ba293	SRR6009667	cd-link	2	Feb-2014
3c0564db-a7d7-429a-a79c-6c47259a4032	SRR6009284	cd-link	23	Jul-2014
f48512fa-01c3-45cf-a7b5-70f872355e1f	SRR6009782	cd-link	15	Jul-2014
e49f5940-0f6c-434e-9bc9-93d7452fa67f	SRR6009371	cd-link	26	Aug-2014
7c69e7fb-95bf-4a79-bd89-bd2131b1737d	SRR6009669	cd-link	1	Jun-2014
fd9739da-083e-4544-b097-d878f68fa94a	SRR6009655	cd-link	5	Jul-2014
e01cb4c1-f365-4652-9439-1f3fa7a9ed48	SRR6009244	cd-link	87	Jul-2014
61b3ba9d-0e22-4f54-9015-38ba2073e1e3	SRR6009496	cd-link	724	Jul-2014
1deea5c5-b951-4f4e-8de2-0c740d78254e	SRR6009023	cd-link	13	Jul-2014
0e69c9c7-2a23-41d3-8a84-a3668dda8ec0	SRR6009832	cd-link	14	Aug-2014
7257a645-e522-4c5f-aa48-3961b20003b7	SRR6009576	cd-link	26	Aug-2014
0600de12-1456-4dbf-9317-b116869f7e65	SRR6009506	cd-link	395	Feb-2014
7a863e07-f906-4ee7-a420-56b2cd8be7d5	SRR6009171	cd-link	78	Aug-2014
7d90f160-b770-4677-b66b-0dccd4437d6b	SRR6009641	cd-link	20	Aug-2014
f55af5f9-4b18-4e9f-8671-b53ad8d4d76a	SRR6009618	cd-link	20	Aug-2014
a542336b-f6f8-4e16-aff7-505cf1570bfa	SRR6009024	cd-link	106	Aug-2014
64441c85-4d13-4c79-9b58-f9eb49cdd122	SRR6008986	cd-link	27	Aug-2014
78087320-1df5-4a43-84f4-175c851db6dd	SRR6009739	cd-link	2	Aug-2014
4c819ee2-37a8-434d-b92c-4a7286885cac	SRR6009476	cd-link	15	Aug-2014
909a0795-943b-43f2-8be6-5c0cbaa379ac	SRR6009115	cd-link	27	Aug-2014
5dbc5cfe-adc8-46a9-84a3-4bbf38871ae7	SRR6009872	cd-link	20	Aug-2014
fabdc16c-ecdb-4377-bf72-1995d0ddd01e	SRR6009747	cd-link	126	Feb-2014
057eed9b-678d-4c58-90e9-265865c36c7d	SRR6009263	cd-link	20	Aug-2014
e1f30ba6-474e-44a3-b549-fa32cf01be75	SRR6009364	cd-link	2	Aug-2014
c02dd6bd-2cca-4816-9ead-8e5006817058	SRR6009042	cd-link	5	Aug-2014
7782b8e8-3e56-4b5e-9638-ef83cb634362	SRR6009616	cd-link	5	Aug-2014
042270e9-f84d-4e09-9320-cd0b81d17bda	SRR6009403	cd-link	50	Sep-2014
1b47ceb1-9640-4f0b-b19a-680aaa892256	SRR6009374	cd-link	5	Sep-2014
9b8c16b1-f6e4-41b9-a97b-eb1b9a5815f1	SRR6009271	cd-link	78	Sep-2014
6d4f5062-0bfe-457c-8d9a-968bd548008a	SRR6009259	cd-link	26	Sep-2014
3cc13cdc-08b5-45b6-a030-b134623d71c5	SRR6009893	cd-link	15	Sep-2014
6e2dbd61-53d0-49ed-859e-5eb6dfd2e907	SRR6008953	cd-link	20	Sep-2014
3431093d-b7e6-4a7f-9da3-c57855035361	SRR6009017	cd-link	20	Feb-2014
7ccd5114-8267-46a1-95a9-d36f04c04e30	SRR6009012	cd-link	719	Oct-2014
c6f2ca89-9213-429d-96db-72fe7a4a1b1f	SRR6009047	cd-link	23	Oct-2014
89afa8c5-ddcc-46f1-851f-1c679d973b6a	SRR6009765	cd-link	14	Oct-2014
f74f5d38-f9a1-46c8-b093-11013f302ed2	SRR6009681	cd-link	5	Nov-2013
1b3c58a1-ca35-416d-a431-31b28682c591	SRR6009601	cd-link	2	Nov-2013
aefae0ad-0b65-4e87-bb8a-824021c34e3e	SRR6009738	cd-link	62	Oct-2014
96dfbc8a-73d4-469e-b8b6-227b45e743df	SRR6009180	cd-link	14	Oct-2014
eda4a20a-ed4b-478b-af97-3dd2ed26689b	SRR6009873	cd-link	126	Dec-2013
b999b66c-7bf1-4418-a483-94e4863a005d	SRR6009152	cd-link	20	Dec-2013
a3c1aa8a-0731-425d-b407-681b3ba89982	SRR6009416	cd-link	23	Feb-2014
e730f21f-8cc5-4826-bb0a-d87867ee4850	SRR6009345	cd-link	9	Jan-2014
2d9f5158-c831-4b74-a0fa-c159d18aeba2	SRR6009837	cd-link	57	Jan-2014
91f7d2a1-5199-42f4-a402-20a86e8c945b	SRR6009147	cd-link	38	Aug-2014
38a2e67d-8655-45d8-9f60-6302d4d1c111	SRR6009216	cd-link	39	Jan-2014
490a7c61-954b-459a-9a3a-4dd2e451462b	SRR6008965	cd-link	10	Jan-2014
c3207786-7d73-4efe-8da8-509209cf3fc5	SRR6009056	cd-link	29	Feb-2014
28521958-b913-4c0c-af3f-3d06dec37008	SRR6009242	cd-link	9	Feb-2014
8300636c-ba5e-4cce-9392-c1f2a873c6df	SRR6008963	cd-link	20	Jan-2013
1fc337a2-cf18-4a65-8937-34c1db315cae	SRR6009903	cd-link	15	Jan-2013
d405234a-c7ed-41f1-bdd4-622e78547fce	SRR6009797	cd-link	22	Jul-2013
0ff02e9d-b488-4c1f-83e0-a5d197981daf	SRR6009382	cd-link	11	Sep-2013
254485a5-60ef-40c3-a4bc-437ea6d3f0e3	SRR6009604	cd-link	5	Jul-2013
484d30c3-82b7-4ee4-9c14-a978aa200f66	SRR6009674	cd-link	46	Sep-2013
e934313a-9911-4750-b338-7d7dd611a70b	SRR6009074	cd-link	15	Oct-2013
b8c08c16-08ee-4969-aa32-5d09cb73a407	SRR6009168	cd-link	20	Nov-2013
fcee7a1a-8ac6-4d03-bcb3-17a5182c8628	SRR6009632	cd-link	39	Dec-2013
b435f72c-a1b0-4407-9115-2d359019c927	SRR6009720	cd-link	78	Oct-2013
4da94d96-6516-4030-b185-92fda37eed85	SRR6009731	cd-link	2	Oct-2013
1e724239-bd8c-4859-9a04-55261986d80d	SRR6009098	cd-link	15	Dec-2013
34096524-3ed6-487c-89cf-f0bd13aaa25a	SRR6008948	cd-link	2	Mar-2013
d7b6aab8-6398-4868-95d9-462f3ad9a205	SRR6009103	cd-link	14	Oct-2013
93f125e5-8c65-43c2-a876-e0749ae19b73	SRR6009585	cd-link	15	Sep-2013
bbcee342-aeb2-4940-803a-8c6e26d6b4df	SRR6009756	cd-link	126	Nov-2013
a72a67ae-e033-41f6-b52d-bd219771cb4d	SRR6009847	cd-link	14	Dec-2013
6d7f239b-a24b-407d-b5d6-33d33f7c64f7	SRR6009398	cd-link	5	Aug-2013
e2cc2ac5-3d2c-40cf-90e0-59156b0b201a	SRR6009350	cd-link	11	Aug-2013
dc420b0a-0f45-4811-ba52-ffb799f0a24b	SRR6009415	cd-link	14	Oct-2013
c21893f6-0e96-498a-bcda-be8beda844ab	SRR6009505	cd-link	5	Sep-2013
8cc7760b-5ebe-4e8d-8ffe-0155974719ff	SRR6009746	cd-link	84	Dec-2013
f5c5361a-0c49-43ac-b7cf-93ee6b722c91	SRR6009203	cd-link	20	Jul-2013
419fff1f-7db1-4430-9508-d12c6e052702	SRR6009135	cd-link	78	Jan-2013
388e966d-ea48-4b87-af61-4fe9cd8f5ba8	SRR6009165	cd-link	11	Jul-2013
3c71785a-a4a2-4132-a650-5b3b94a2fca0	SRR6009336	cd-link	2	Sep-2013
304bcd53-1566-4329-99b9-2a5168622ea3	SRR6009251	cd-link	12	Nov-2013
04f5dc76-1275-487d-b8de-ad0854656a49	SRR6009032	cd-link	76	Sep-2013
82f3ff5e-86d9-424e-b3ec-4e50b7c68b86	SRR6009469	cd-link	5	Aug-2013
579248f8-7ae2-440d-96eb-fae1f0957b56	SRR6009033	cd-link	12	Dec-2013
e49759c3-f013-41b4-8b8b-ecb7ea65ad31	SRR6009664	cd-link	14	Oct-2013
376c5ba1-e9dc-43ad-a670-587e1c08b95a	SRR6009207	cd-link	20	Nov-2013
8204bc8a-da38-4806-809a-a94b2653644f	SRR6009717	cd-link	14	Nov-2013
3f534ab6-d0b5-480e-be27-b3b44c6393f4	SRR6009136	cd-link	39	Jan-2013
71acaeaa-cfb3-46d1-8540-c0fa7e7fda0e	SRR6009570	cd-link	14	Dec-2013
d2d4f0dc-b70d-49e8-a185-3dc719967dca	SRR6009734	cd-link	11	Aug-2013
883a64fc-a8b1-4f29-9309-52b1c662dcf0	SRR6009591	cd-link	23	Sep-2013
72b44805-b270-4568-ad3a-5eaa211fee2b	SRR6009883	cd-link	18	Nov-2013
380372f1-4869-456f-804b-5201dca032ad	SRR6009459	cd-link	2	Apr-2013
50f00375-b881-4aef-84a1-3f151ce2ae0d	SRR6009243	cd-link	12	May-2013
31fc8d46-89ea-4223-bf38-87976399d2b4	SRR6009018	cd-link	13	Feb-2013
33fb3aa7-26da-47d0-a034-d31fcb40fa27	SRR6009028	cd-link	18	Apr-2013
79f30f7b-e7e1-4132-aa22-42c8026ade88	SRR6009620	cd-link	39	Jan-2013
1316a5fb-a39f-498a-8f70-53da1e3625cb	SRR6009538	cd-link	14	May-2013
88072c26-3f5d-471a-b917-9933c7791936	SRR6009304	cd-link	13	Feb-2013
d3bcc27e-5712-4b23-a1b7-6125b1907a46	SRR6009614	cd-link	78	Jan-2013
076ed334-dc57-4f7b-920d-fb15c293b1c9	SRR6009034	cd-link	2	Mar-2013
77f3bcb3-cac6-421c-a492-a6ca9e4ee90c	SRR6009470	cd-link	46	Jan-2013
1164850b-7765-47c8-966e-272a5162d2e8	SRR6009100	cd-link	39	Aug-2013
38ffe4bc-7461-4127-9d86-3cc793efb24c	SRR6009773	cd-link	14	Jul-2013
3007bd9d-721e-49b2-a408-4d6bfc4d0f29	SRR6009049	cd-link	78	Jan-2013
17783a9f-bf26-481b-a243-ec10d55f47b7	SRR6009356	cd-link	15	Mar-2013
d2c6ce00-ff7e-4dd1-b412-19a834c93962	SRR6009314	cd-link	13	Apr-2013
f24e7b79-524e-4882-b175-1991b6f18008	SRR6009838	cd-link	707	Feb-2013
044441ed-e664-4f99-a2cf-82144e0895cc	SRR6009628	cd-link	23	Mar-2013
cf3a6a18-68e6-4ec0-a2ca-7012cade9be1	SRR6009548	cd-link	78	Mar-2013
e46fb584-d40f-4ccc-9b58-1829a90f6aba	SRR6009202	cd-link	5	Mar-2013
7db5f8d2-49cb-4786-87d8-8f185baa8a10	SRR6009549	cd-link	56	Jan-2013
93e31923-0f89-41e8-8da4-5a367a1c29b1	SRR6009818	cd-link	11	Apr-2013
bcf6b5c3-95f6-4ea7-b033-66f652f98044	SRR6009843	cd-link	14	May-2013
632582be-f349-4f76-a864-3345cb5c965f	SRR6009341	cd-link	11	May-2013
c06fa29b-a1c8-402b-9ac4-8bcde112b6d4	SRR6008996	cd-link	20	Jun-2013
fee784f7-e21d-48cd-8a46-2f67cd61f04f	SRR6009597	cd-link	20	Feb-2013
67a0104f-551f-4ab1-a8e8-89694405c834	SRR6009084	cd-link	66	Apr-2013
965aedbd-3ef2-403f-8c2a-f35537c6a015	SRR6009629	cd-link	83	Jan-2013
9b919659-cece-487a-8b62-88598d70eb78	SRR6009917	cd-link	15	Mar-2013
85e8cf63-28ae-4d26-b639-4b8857838793	SRR6009802	cd-link	39	Jan-2013
fd21b8b8-290e-45c2-b9ef-debfc7982af4	SRR6008951	cd-link	15	Jan-2013
6bd7ec0b-b632-4fd7-a4f2-9bf66702417a	SRR6009752	cd-link	81	Mar-2013
bb548cf3-e6cb-4b9e-885e-806fd8da4d3b	SRR6009857	cd-link	14	Feb-2013
58b7e7bf-2145-4e1d-ab2c-1efbf6dc93bb	SRR6009808	cd-link	664	Apr-2013
8793495b-85a5-4020-a166-661b4abce119	SRR6009815	cd-link	14	Jul-2013
ba215898-23d8-436d-a882-431da899fe66	SRR6009292	cd-link	18	Jun-2013
99dcf08a-5984-443a-bddc-3cbe3419808c	SRR6009743	cd-link	12	May-2013
4061d69c-46f9-4108-8643-6d6c933ea1d1	SRR6009197	cd-link	2	Jan-2013
07ac86dd-d3cf-4807-8541-f548b445ef93	SRR6009503	cd-link	27	Mar-2013
03258cda-b1b9-4f3b-93f4-105817c8e01e	SRR6009424	cd-link	20	Jun-2013
2658e7aa-768b-4975-8642-098ae9e40397	SRR6009889	cd-link	18	Jan-2013
4a747737-77f6-4477-95a1-a3ac0dd3c201	SRR6009703	cd-link	78	Apr-2013
29ac926a-306c-497f-bfdb-e05b09076c1a	SRR6009661	cd-link	46	Jun-2013
554e128d-7b16-4c49-bba3-1972a7684c0b	SRR6009407	cd-link	78	May-2013
623da3a5-e866-4954-a597-420edf152faa	SRR6009607	cd-link	81	May-2013
7ad12fc3-8d69-4386-8376-daa0959dcf6c	SRR6009810	cd-link	46	Jan-2013
f404bdbb-11ee-474d-b357-3c2363c08570	SRR6009532	cd-link	22	Jun-2013
b1bb6464-f42e-4aa1-a6e7-897920b178ea	SRR6009381	cd-link	52	May-2013
7859d5bc-9aa2-41c0-ab63-377e08c4b9b1	SRR6009357	cd-link	23	May-2013
4ffa2fb1-b165-4aae-9742-f096bf55f912	SRR6009715	cd-link	14	Apr-2013
f50ab7ec-25d5-489a-8546-2a30d36d28c5	SRR6009568	cd-link	706	Jan-2013
f3ad5cb3-e94f-4e97-9ee9-ebeaf62742d0	SRR6009044	cd-link	14	Feb-2013
4d129b95-3e3d-4ebe-9d30-a2e227ec16cf	SRR6009643	cd-link	598	Jan-2013
0df8b3ab-230f-460b-9854-cf6567d32158	SRR6009687	cd-link	387	May-2013
d660b74e-d112-4d95-bbad-d0927e5bd78e	SRR6009069	cd-link	207	Jun-2013
9d9b5782-7e96-4cb2-a695-be3fb433a0cb	SRR6009006	cd-link	5	May-2013
5bb9cfd0-5c1d-4ce4-97b4-1a3d6022f6cf	SRR6009635	cd-link	23	May-2013
1caf9688-5a71-48fd-8bd2-ae767490e15a	SRR6009915	cd-link	12	Jun-2013
d2ebb949-6478-4565-b411-6081791a2f6d	SRR6009261	cd-link	351	Jul-2013
08abd73d-d322-4ef8-94dd-7b37ffd897b2	SRR6009450	cd-link	5	Jun-2013
3d775a75-c427-496e-88ce-4ecb7c074e86	SRR6009483	cd-link	2	Jun-2013
33542faf-8edd-401f-acb5-27f0f2ab8d37	SRR6009724	cd-link	3	Jul-2013
0da19dd8-ce8c-4669-ba7a-47ac62944f96	SRR6009646	cd-link	2	Mar-2013
55c11e42-a9fe-4906-8c87-7aa1a1cde216	SRR6009206	cd-link	14	Jul-2013
364b4c86-164f-41c3-b732-cc7b89bbd584	SRR6008945	cd-link	27	May-2013
742015aa-2b9e-48fb-bd42-edf120e95c80	SRR6009526	cd-link	76	Jul-2013
b110ae1f-7ef7-4299-910a-6344c67caccf	SRR6009002	cd-link	50	Aug-2013
15b79242-b038-4e0a-9d33-f56c2bf2912b	SRR6009054	cd-link	174	Aug-2013
af7aa55a-9d58-44b4-bd42-8aaf9fea4c55	SRR6009543	cd-link	14	Jul-2013
7ed38a56-aaa0-4baf-a753-a31f4520e4c8	SRR6009355	cd-link	26	Aug-2013
d585b898-557c-4450-8f72-1908016dac03	SRR6008997	cd-link	13	Aug-2013
9381dc12-a2d7-436e-89e2-cc8933cc9272	SRR6009460	cd-link	57	Aug-2013
e8a6b95e-6359-4b78-bfaf-6647ef9d8eb0	SRR6009686	cd-link	2	Jun-2013
ee2c5fe7-fccf-4668-8ef4-5a8243006a0a	SRR6009542	cd-link	2	Mar-2013
6e890871-121e-4224-8efa-554bee418850	SRR6009340	cd-link	78	Jul-2013
de8cd688-1a78-4e8a-a8bb-106bd24b1690	SRR6009813	cd-link	1	Apr-2013
dec9e40e-ec4e-47d4-974e-8ead1388ab50	SRR6009307	cd-link	15	Oct-2013
f93edf21-1621-4cc4-901c-84da31064f3a	SRR6009212	cd-link	11	Oct-2013
6c1a4402-110e-4462-8295-b214c79be6ce	SRR6009828	cd-link	11	Oct-2013
1f220a3d-c61b-4de9-8e48-f47a4ec34f23	SRR6009129	cd-link	54	Oct-2013
8f86ce10-ad8e-4fd2-a2f2-c0e773b5775a	SRR6009039	cd-link	15	Sep-2013
fe0ad873-b5e7-4c26-8315-d7285449ecb1	SRR6009266	cd-link	21	Sep-2013
288e7d58-485d-4279-bd90-b84c08926484	SRR6009692	cd-link	14	Oct-2013
6d9fa2d7-e5ee-4355-a9a9-3fb621e4a3fb	SRR6009916	cd-link	295	Aug-2013
9e79d0bf-a55b-49ba-a138-5ebd48e52f55	SRR6009080	cd-link	2	Jan-2013
818e8db0-965d-45c1-985a-654b5a6ccec9	SRR6009559	cd-link	295	Aug-2013
4a157553-d7b9-40f6-aa00-703aaa6ed8de	SRR6009339	cd-link	78	Aug-2013
419b3e71-06a2-4cf5-a5de-ada2342c5a25	SRR6009110	cd-link	11	Oct-2013
ad29a148-e3d5-4b96-ae96-9fdc938c367c	SRR6009593	cd-link	20	Aug-2013
aa340914-27aa-4e11-aa9b-ff9d66143a53	SRR6009269	cd-link	15	Nov-2013
13c24c5a-dc19-484f-943d-34683221706e	SRR6009517	cd-link	14	Oct-2013
d3b2ae4a-5c77-4192-a923-12d7dae4e11d	SRR6009388	cd-link	11	Sep-2013
13d56147-9bd8-434f-b710-0d6a5e811516	SRR6009892	cd-link	15	Nov-2013
150ee5ce-4279-463c-892a-e7b33eb1ad8e	SRR6009227	cd-link	20	Nov-2013
46d666c8-bf24-4504-867b-8a54a401d184	SRR6009702	cd-link	20	Dec-2013
3d2d3cf4-cdfb-45c2-abed-7baf20f247b6	SRR6009490	cd-link	705	Jan-2013
8d34be20-b825-47f8-850a-d23790607bce	SRR6009777	cd-link	46	Nov-2013
de312d28-2d93-4898-b2b3-eb9d00e3eb35	SRR6009612	cd-link	14	Nov-2013
e74bdb56-c97c-42de-9af4-0d51895ad38b	SRR6008972	cd-link	20	Dec-2013
6b7440f1-5ef1-4b9f-bae8-5ea3bae04e9e	SRR6009273	cd-link	56	Nov-2013
ffb34fb3-a3de-4f99-8046-7bad7dc8fe7a	SRR6009803	cd-link	5	Oct-2013
50336467-50db-4f0a-ae48-1e3805ec2096	SRR6009846	cd-link	3	Nov-2013
8d6a3af9-1517-4679-b4f8-ff289e1a929e	SRR6008957	cd-link	15	Oct-2013
21d5a857-37ce-4e13-96f4-f777e61ea646	SRR6009826	cd-link	15	Dec-2013
62c6ccbd-5961-48aa-a5c6-5c3a0c534671	SRR6009514	cd-link	5	Oct-2013
50c4d3f0-a17f-4177-ab8a-80a833ec70ba	SRR6009515	cd-link	15	Aug-2013
fb5bf507-81ef-4989-b521-c20ab17be27e	SRR6009160	cd-link	76	Sep-2013
2cfe7099-6d4d-40ea-b85c-dcfdfd53fb1f	SRR6009191	cd-link	20	Sep-2013
c8af7809-b8ee-489a-8788-9da75bc32345	SRR6009762	cd-link	39	Sep-2013
324cb6c4-2739-44d4-84fb-f90039e1fa91	SRR6009436	cd-link	20	Sep-2013
b1f76a0f-3203-473d-9743-059cbc5a4e1b	SRR6009784	cd-link	2	Sep-2013
221d1916-dd82-4623-aabe-f76df38f99c0	SRR6009399	cd-link	126	Sep-2013
89206b40-a890-45fb-9008-1ec72c7b2fc9	SRR6009413	cd-link	10	Sep-2013
46155236-5195-4633-adca-b93a00be9d34	SRR6009093	cd-link	26	Sep-2013
a5578e79-55ee-48a2-90a0-3207d62d9902	SRR6009075	cd-link	39	Sep-2013
c4f78df8-41f3-4d59-8dd8-57a2c1fee65d	SRR6009596	cd-link	14	Sep-2013
d679d065-595a-4948-90ee-367bc249e648	SRR6009125	cd-link	20	Sep-2013
744f64e8-52fc-4599-95e9-f4bd940b0c16	SRR6009159	cd-link	5	Sep-2013
47866b51-3b88-421e-9c92-d6c7d7db42af	SRR6009302	cd-link	14	Sep-2013
2f4c8dac-1785-4890-8559-c5f1953991d8	SRR6009149	cd-link	17	Sep-2013
7fee4b1d-c2b8-4d83-9518-725947d5a58b	SRR6009270	cd-link	39	Sep-2013
85469321-49ea-427c-963d-1245d39d1027	SRR6009264	cd-link	14	Oct-2013
3d2e6654-b849-497c-840a-3456bfbf20ca	SRR6008968	cd-link	14	Oct-2013
b2efd9fb-9b70-44d4-a1e2-412033990c94	SRR6009531	cd-link	216	Oct-2013
54d1bdda-9e42-4d6f-925d-7df4c038e3b8	SRR6009443	cd-link	18	Sep-2013
3eba4ab6-5439-4c32-a5ad-202fbcf9f8fa	SRR6009785	cd-link	2	Oct-2013
c4b5d1cb-f270-45d7-86b6-19546866e09a	SRR6009789	cd-link	15	Oct-2013
6a5d48e3-d1d8-405e-97b3-f99c0d9e7cdc	SRR6009850	cd-link	14	Oct-2013
f437ee3a-d870-4c00-be53-3cf516c0f99b	SRR6009005	cd-link	5	Oct-2013
1afd9b61-2e31-4cfe-a9d5-75ab618adca5	SRR6009684	cd-link	10	Oct-2013
be235a1d-1bda-4c8a-a33f-705d7ca1317e	SRR6009567	cd-link	78	Oct-2013
ed5babc8-2343-4809-ae1a-4d888a3069b6	SRR6009633	cd-link	12	Oct-2013
760705ed-e5b6-45d6-acff-3793e0a8bcde	SRR6009240	cd-link	71	Oct-2013
5d9ad0f0-4da8-47c5-9818-91952fca076b	SRR6009823	cd-link	76	Nov-2013
9af51021-6f54-48cb-9864-3630b35582df	SRR6009386	cd-link	14	Oct-2013
e4a6a6b5-6336-4898-8528-0ad5191e2447	SRR6009393	cd-link	5	Nov-2013
87fdb1b4-3ef9-4a86-9a99-77e6629e772b	SRR6009060	cd-link	71	Nov-2013
9dde8f89-dc27-4994-917b-62d4317fe389	SRR6009121	cd-link	5	Nov-2013
d572bf47-0b6e-4be5-a915-54ae538b895a	SRR6009120	cd-link	20	Nov-2013
2987499c-0a35-47f8-9323-6ca26e0fa356	SRR6009816	cd-link	39	Nov-2013
e886c279-08ad-4043-b8fc-b3f3aeb62e38	SRR6009366	cd-link	10	Nov-2013
9ea15dd1-efc8-4f2f-b70f-11072b4f2b94	SRR6008993	cd-link	15	Nov-2013
21d5d840-7090-4165-b1be-dde242c9ae56	SRR6009177	cd-link	14	Nov-2013
790931b7-8fdc-4c71-8850-b2bcf491220f	SRR6009253	cd-link	5	Nov-2013
6b82cd14-505a-490c-ad9a-8c06b2cded2c	SRR6009102	cd-link	5	Oct-2013
258aa1da-b840-4a75-af8c-22978d824a14	SRR6009769	cd-link	39	Nov-2013
47d88a3d-ce9a-4f0a-ac48-140984164b2a	SRR6009758	cd-link	14	Dec-2013
faaa2761-1eb8-4517-ada1-ae1fc738c3bb	SRR6009001	cd-link	39	Dec-2013
b3d41a34-8860-4d63-916a-abb00df4c2fc	SRR6009057	cd-link	2	Dec-2013
9d58baa0-c172-46a6-9e2c-29ed8018fe72	SRR6009759	cd-link	35	Dec-2013
7eefe163-2bd3-42f2-87b9-9d1e7f0933ed	SRR6009085	cd-link	51	Dec-2013
8ea1f3f8-880a-48a0-b4cd-ebd8618609f7	SRR6009693	cd-link	175	Dec-2013
f5565b7e-43f3-4df8-a308-f5df70d4149b	SRR6009502	cd-link	5	Oct-2013
21aa6cde-7a6b-4712-82cc-6be3eb8f0108	SRR6009145	cd-link	5	Dec-2013
e3a6df08-b10b-4909-a30f-a79cc6f9d038	SRR6009141	cd-link	10	Dec-2013
9a8f6cd2-dd81-411c-88a4-1d6ffdf0dd10	SRR6009050	cd-link	39	Dec-2013
a26e056b-fba0-41ec-8c1d-ed9791f59100	SRR6009912	cd-link	17	Dec-2013
626d7760-e95e-492d-a6bd-612358c81f7e	SRR6009849	cd-link	293	Dec-2013
f01a65a1-5b35-4cd6-b8ef-45de1673f740	SRR6009313	cd-link	59	Dec-2013
f172eb43-dc3a-4c15-8a98-7d8625125857	SRR6009774	cd-link	56	Dec-2013
095cc9d5-2107-45ff-a113-25088a246a2d	SRR6009876	cd-link	175	Dec-2013
594fa74f-13ca-420f-a385-3dc8fdf70e34	SRR6009621	cd-link	5	Oct-2013
b50f49e1-6333-4446-be6a-58c2101a37f3	SRR6008987	cd-link	18	Dec-2013
57f2fb58-485e-40e1-9ca5-134935c9ff3a	SRR6008981	cd-link	59	Dec-2013
48c13a49-3fc5-4b5e-87e4-27453b579ec2	SRR6009130	cd-link	114	Dec-2013
eeee1962-ce1b-444f-a0b8-03813858be14	SRR6009380	cd-link	619	Dec-2013
16e11e6f-9bd7-488e-9ac6-9e2ccb42b17f	SRR6009422	cd-link	15	Dec-2013
6b0c202a-5fc5-40be-b70a-2bd562472e98	SRR6009592	cd-link	23	Dec-2013
388052d7-c583-4211-b561-b597cae42248	SRR6009705	cd-link	54	Jan-2014
831e6a38-d8d2-47da-8867-b2d12da7d94d	SRR6009510	cd-link	17	Oct-2013
70044a28-3098-4085-bd98-949fa4588f97	SRR6009384	cd-link	51	Jan-2014
d8ae6159-4938-40a2-8904-f57277a04ed4	SRR6009595	cd-link	51	Jan-2014
b954347a-c9f6-42be-b9ba-7ac4115a05e0	SRR6009258	cd-link	12	Jan-2014
8a2e1a38-19a7-4bc9-9e92-5c823bcbc0b2	SRR6009262	cd-link	12	Jan-2014
4480ce2d-7d97-4d6f-8bde-0dd898e33923	SRR6009329	cd-link	12	Jan-2014
fc001c0e-231c-4c7b-a613-bdfc08b03bdd	SRR6009509	cd-link	23	Oct-2013
0839584f-c03c-4825-874e-481fa06fff82	SRR6009679	cd-link	39	Jan-2014
bec63113-fb79-4f63-8e2d-b739fc428c12	SRR6009194	cd-link	23	Jan-2014
be738ce9-8608-46e0-83f6-1d8fbefbb440	SRR6009887	cd-link	619	Jan-2014
e22bd613-6ae5-4ab2-aea9-cdeb08bbe225	SRR6009387	cd-link	39	Jan-2014
bb173a71-bfa1-4272-836c-c9c5f1809734	SRR6009851	cd-link	53	Jan-2014
f49c1c35-cddb-4cba-803c-77117e659d70	SRR6009185	cd-link	3	Feb-2014
62e7b28c-88e6-457e-8377-92d4cfc9c4c6	SRR6009723	cd-link	39	Feb-2014
69be2ed3-181e-420d-87e9-d71bfcdf459d	SRR6008964	cd-link	20	Feb-2014
6abe6a59-bcfd-43c8-ac53-3237b4791eea	SRR6009172	cd-link	14	Oct-2013
2cf55e2e-6724-44eb-8232-72ee5737cd7a	SRR6009626	cd-link	5	Feb-2014
3e5a2f89-a2aa-4c31-803d-a2bfc84dbfe9	SRR6009580	cd-link	39	Feb-2014
6366b8db-dc77-4a3e-9371-13cd32933f7a	SRR6009638	cd-link	26	Feb-2014
52db711f-586a-4b20-93c4-54cc02e1e4fc	SRR6008985	cd-link	20	Feb-2014
3524257c-fa67-4a07-ba5b-b24f16707f27	SRR6009891	cd-link	5	Feb-2014
fb1dcf57-e8ea-4ef4-a07b-45fb7a956f45	SRR6009572	cd-link	10	Feb-2014
0bb4e04c-90cf-4b0e-a20a-80d6effe7f1f	SRR6009298	cd-link	10	Mar-2014
2e77257f-5219-4cfe-b99a-4495934ebb72	SRR6009489	cd-link	39	Mar-2014
c23394b2-54a5-432d-94fe-98e2a8885671	SRR6009902	cd-link	14	Mar-2014
95024ab5-f838-4dcd-ac76-b0e91c416c16	SRR6009688	cd-link	2	Sep-2013
d08d7e83-cbaa-4401-be12-146d6b8288b6	SRR6009617	cd-link	50	Oct-2013
8685327c-f775-47b4-abb7-d7dc710638bf	SRR6008946	cd-link	15	Mar-2014
bfc701e6-df53-421f-b450-2b904f5132bd	SRR6009143	cd-link	56	Mar-2014
c1787a74-7e25-46c1-8093-d52e4d0d4cca	SRR6009481	cd-link	619	Mar-2014
c017b2c3-d53b-4052-8b07-bc23757c6c23	SRR6009327	cd-link	39	Mar-2014
bda58e83-b706-455e-be10-634a51c8c23b	SRR6009365	cd-link	87	Mar-2014
08a6484d-6acd-4fac-857f-7e0629ca55e8	SRR6009439	cd-link	14	Mar-2014
5257268b-518d-4fa0-b132-f43fc2f643c9	SRR6009379	cd-link	39	Mar-2014
692be735-4045-4ee6-9e18-4f35136aa630	SRR6009068	cd-link	17	Mar-2014
01686bca-cd6e-4929-ab43-70c8c6060297	SRR6009342	cd-link	12	Oct-2013
8b7c5ec6-4283-47d3-b571-8acf01e8944d	SRR6008956	cd-link	20	Apr-2014
77a654ae-3dd6-4d79-a5ea-a691c2733899	SRR6009179	cd-link	39	Apr-2014
c1755dcd-05b8-45f8-abfa-d41dac012d3f	SRR6009453	cd-link	18	Apr-2014
f26641c4-94e6-4196-b367-0f0ff35d2384	SRR6009657	cd-link	5	Apr-2014
941a21cf-dad7-4534-9205-153c7add43c9	SRR6009869	cd-link	27	Apr-2014
7803c38c-f059-475a-9d81-887e9122bd0f	SRR6009648	cd-link	38	Apr-2014
83016154-fad5-4847-be27-42d39025cb2e	SRR6009722	cd-link	5	Apr-2014
a490f732-b34e-45c1-b3f2-afafe64a8ac5	SRR6009405	cd-link	15	Apr-2014
e326d37f-6095-44a7-930e-ec81e8227815	SRR6009182	cd-link	39	Apr-2014
73740cb9-1696-408d-8ca9-1b9d848346da	SRR6009360	cd-link	78	Oct-2013
0c27e17a-3ec8-4f51-b84f-b74d193935b7	SRR6009248	cd-link	2	May-2014
a003d050-8abd-4a87-b745-699bceadc4fe	SRR6009397	cd-link	46	May-2014
3b7791ad-a33a-46cc-b03b-a2673ae5215d	SRR6009260	cd-link	5	May-2014
c1ea08f9-cec8-4489-a905-9b3efd6b70e2	SRR6009455	cd-link	10	May-2014
a021cf1e-c1bb-4bfd-8d89-a4deabf531dc	SRR6008998	cd-link	14	May-2014
8766fafc-5d1c-4e7a-ab04-18365e083900	SRR6009624	cd-link	10	May-2014
2d144789-48df-43af-81a3-fbb00b7d9a24	SRR6009728	cd-link	1	Nov-2013
0a249b36-5269-4996-aa5c-38cdc23e4662	SRR6009037	cd-link	5	Jun-2014
33b84b7f-af77-40e9-823a-29ac79147f28	SRR6009796	cd-link	39	Jun-2014
a60b75be-a891-4921-bb18-9023c2a42194	SRR6009554	cd-link	5	Jun-2014
5807f144-afaa-4237-80c1-7d059d0c0d7b	SRR6009421	cd-link	35	Jun-2014
d6057284-1b85-49ae-a3ff-c8dccfb3a86a	SRR6009308	cd-link	12	Jun-2014
9bd5f086-a641-40ba-b506-4571c2b8db10	SRR6009096	cd-link	103	Jun-2014
86a173e1-9f8b-4870-9451-59b186039551	SRR6009882	cd-link	175	Jun-2014
4e473e4e-c666-4118-a21d-60d4b2d8b5d1	SRR6009046	cd-link	20	Nov-2013
3798e939-9983-4412-8dca-7c7e06999ffc	SRR6009004	cd-link	18	Jun-2014
83468d5e-fca0-4d85-9e8a-cc57aa28659d	SRR6009874	cd-link	39	Jun-2014
3d95c589-0d57-4a1e-9b01-34019c57c654	SRR6009862	cd-link	14	Jun-2014
74dc3c73-fc12-41ff-b703-09bc906ec8c0	SRR6009293	cd-link	14	Jun-2014
b4012538-2ae9-4885-98d7-7aa919432df8	SRR6009786	cd-link	39	Jun-2014
52ea5359-3226-4ce6-a7f1-1014521ac5b5	SRR6009318	cd-link	20	Jun-2014
c48e614d-36f1-4fc7-876f-a4ab82ca79fe	SRR6009829	cd-link	10	Jun-2014
a7cf0fa2-76b1-42b7-a596-2489f6b9fc46	SRR6009009	cd-link	1	Nov-2013
c8c6900d-ab88-4d00-b356-14600159a9af	SRR6009466	cd-link	18	Jul-2014
04e04344-556d-4acf-9ced-414aea714a80	SRR6009508	cd-link	15	Jul-2014
8a662b31-76bf-487d-8d25-bbac7e5ed4b8	SRR6009344	cd-link	56	Jul-2014
d32aef2e-56d0-4f87-a9af-63d1482320bf	SRR6009150	cd-link	35	Jul-2014
baea0011-0e1d-4616-aa53-b4a0b711bd30	SRR6008999	cd-link	10	Jul-2014
7a8f0685-7c95-4ca1-b0fb-6669956438de	SRR6008995	cd-link	20	Jul-2014
e011ca6b-5ea8-4d7f-b57b-c262a32f895f	SRR6009480	cd-link	50	Jul-2014
9c06f7c5-b2a7-4639-ae61-f0d23f58a6ec	SRR6009583	cd-link	14	Nov-2013
943bdcd8-2c1b-4b11-a3cf-f63c91c9d7ad	SRR6009494	cd-link	39	Jul-2014
45abc34c-b787-4c99-8020-51193e6e2cee	SRR6009255	cd-link	39	Jul-2014
f94ab73b-4a9f-4235-9cf6-83385756c883	SRR6009659	cd-link	20	Jul-2014
67fc5a9c-95c4-410f-941f-245a72cb59e3	SRR6009247	cd-link	3	Jul-2014
c58e914f-86cb-4bf9-9ca5-f43a64ef4a3d	SRR6009467	cd-link	10	Jul-2014
aa602bdd-c149-4775-95fc-ef26418491a3	SRR6009798	cd-link	10	Jul-2014
f8bb5d28-079e-4247-905e-0fbbb34b88eb	SRR6009363	cd-link	23	Jul-2014
bd8174e0-0c59-4d45-ab43-92ebb29597da	SRR6009840	cd-link	39	Jul-2014
5eb7d69c-7470-466d-94bc-12dd76106a59	SRR6009707	cd-link	12	Nov-2013
77875b75-50e6-443f-b32a-ace83979e41e	SRR6008969	cd-link	31	Jul-2014
63b17a0f-7c3b-4182-94c8-df79a395d66e	SRR6009211	cd-link	10	Jul-2014
d81b2f23-2b84-4cf9-af26-abb040476468	SRR6009884	cd-link	35	Jul-2014
5676a170-32fb-46a8-ae94-10b009dd2148	SRR6009726	cd-link	39	Jul-2014
04263dd7-a957-4571-b0a5-11a4d759962d	SRR6008959	cd-link	20	Dec-2013
d67c8ca2-03f9-44a9-9ec1-a2c206e67f51	SRR6008971	cd-link	2	Jul-2014
3f89e478-75b0-4d40-84d8-70152f488bae	SRR6009650	cd-link	39	Aug-2014
9d545fa5-3bde-492a-ba99-d8bcb200e4c8	SRR6009819	cd-link	14	Aug-2014
fbe982d0-9fa7-4e0b-9e46-12b623b8d4ef	SRR6009226	cd-link	81	Aug-2014
ddd0e920-a220-4a1e-952a-dc15af7ea28f	SRR6009235	cd-link	2	Aug-2014
fa01d7f4-6acc-43a9-970b-c659dbe8fc6e	SRR6009296	cd-link	512	Aug-2014
85542fed-edab-42c4-8d0a-bd540769a25e	SRR6009553	cd-link	15	Aug-2014
5a78e304-ab6c-4772-ac59-d31a883950d0	SRR6009347	cd-link	46	Aug-2014
b0ff2d2a-3ae3-403b-8ff2-dbd3ee131d47	SRR6009906	cd-link	39	Aug-2014
6c81ba13-5443-4112-8bc6-9a6d4b33489e	SRR6009310	cd-link	10	Aug-2014
bc2450fe-2e2c-450c-9ac9-7cf59fcb521d	SRR6009140	cd-link	14	Aug-2014
d727288f-c276-45b2-a8c0-8b861843ff58	SRR6009094	cd-link	39	Aug-2014
e19830d9-f80d-4c78-97a2-f24682840478	SRR6009378	cd-link	35	Aug-2014
ad4db25d-6d13-41fe-89d2-ba1580e1d3cb	SRR6009575	cd-link	2	Nov-2013
0da64888-6a1c-4c17-a631-7fbea8814f86	SRR6008973	cd-link	15	Aug-2014
ada4d1a2-0623-4768-9834-ceeb15898b2d	SRR6009021	cd-link	15	Aug-2014
e70d93d4-f784-43f1-8dce-f6091b656d37	SRR6009479	cd-link	31	Aug-2014
9f8b3071-58b0-49f4-91a9-701ee0f466cd	SRR6009225	cd-link	10	Aug-2014
c0d23f55-ce0f-4029-80f1-576b92730d07	SRR6009561	cd-link	14	Nov-2013
17928e64-93ca-407d-a56c-420d144593e5	SRR6009557	cd-link	1	Nov-2013
4835cb43-5164-4604-86e1-51d047a81d22	SRR6009105	cd-link	12	Nov-2013
5a990862-4b8c-4563-b55a-2549952a4b76	SRR6009425	cd-link	20	Dec-2013
01179179-8f5e-42db-8d6b-c72127d8de4f	SRR6009804	cd-link	293	Dec-2013
e4b4dc79-9e0c-4167-a4c6-d998cdf8030b	SRR6009408	cd-link	15	Jan-2014
136623a3-ae18-4773-8973-8b5d8d9e0ce6	SRR6008949	cd-link	15	Jan-2014
66c6ba31-b6f7-447c-a50b-c9ad0e42cbe0	SRR6009673	cd-link	3	Jan-2014
6407b7ba-e743-4faa-875f-8660e1d661d3	SRR6009423	cd-link	11	Jan-2014
a4191b78-1b65-402c-a0d5-a72108814350	SRR6009767	cd-link	14	Jan-2014
b1297db0-212b-47ba-8976-6e14e867af43	SRR6009440	cd-link	5	Sep-2013
d81e4546-0f81-4ec8-b7f8-6d113ac7d923	SRR6009615	cd-link	14	Jan-2014
3bc724bf-9a2f-44d0-8296-a9431807800b	SRR6009316	cd-link	78	Jan-2014
2c425efc-39ad-4dee-a484-430d29fff4e8	SRR6009406	cd-link	10	Feb-2014
da92d478-826d-47c3-9fba-2ec3f43e0051	SRR6009164	cd-link	87	Feb-2014
542af18e-9007-4276-8e07-582302bc20ab	SRR6009602	cd-link	5	Feb-2014
f8808f1b-d1fa-429f-b972-4c776fa50f49	SRR6009134	cd-link	15	Feb-2014
0cfc6a8d-6f49-402d-adb5-61ee8d89a502	SRR6009427	cd-link	26	Feb-2014
3c2bb39f-9b76-4146-85b8-45a3edcf31d7	SRR6009089	cd-link	15	Feb-2014
e5a58ccb-59ff-43a0-abe2-917959b02001	SRR6009507	cd-link	3	Mar-2014
a5cef9a2-0bd4-4567-8536-f9468a824580	SRR6009117	cd-link	1	Mar-2014
ad9028e0-5a7f-454f-829e-63d995c029fb	SRR6009536	cd-link	5	Sep-2013
cbde9f23-6aaa-4c4c-9469-876e91fd7b85	SRR6008975	cd-link	15	Mar-2014
d03af31f-d8df-49c5-a72e-6035be45c930	SRR6009535	cd-link	296	Mar-2014
950f28a3-bcd9-4a0c-bfc7-a8c0c314c599	SRR6009223	cd-link	12	Mar-2014
4eeb6e9c-76eb-42c3-9d5d-0289c8bfd86b	SRR6008979	cd-link	53	Mar-2014
31841768-fb7b-46c8-88a0-09a4941f0045	SRR6009608	cd-link	14	Mar-2014
cae5107e-2fc4-4a92-aa7d-6a5985435458	SRR6009556	cd-link	14	Mar-2014
fa4f31cb-a21a-48db-b3ad-0f6d6555ec8a	SRR6009711	cd-link	26	Mar-2014
74ca9578-df4b-4658-82e5-afe55d389c70	SRR6009323	cd-link	20	Mar-2014
d2e1a35c-6dbc-4015-87de-43009ff28f2e	SRR6009475	cd-link	23	Apr-2014
8092477c-8813-43a6-9d16-81b553ea9ddd	SRR6009445	cd-link	50	Apr-2014
e9bd9265-dbe8-4b37-b96e-5940b2081ab4	SRR6009352	cd-link	704	Sep-2013
8552a765-0835-42bf-baeb-1f2b445ca976	SRR6009107	cd-link	14	Apr-2014
64addd98-07fb-494c-926c-565bccabfc52	SRR6009224	cd-link	78	Apr-2014
cb5bae1b-2fdc-4d55-befb-b5cd683a45d6	SRR6009729	cd-link	3	Apr-2014
0dfb3f46-03cb-415c-8790-a184625e9c56	SRR6009486	cd-link	15	Apr-2014
b1a921d9-7250-4e35-946d-c15e49977bef	SRR6009894	cd-link	17	Apr-2014
a4aeab70-437b-4e5b-b3b5-09ad2056ef1c	SRR6009462	cd-link	2	Apr-2014
2b02d594-b076-4ef7-965d-26a7a27da4f1	SRR6009530	cd-link	23	Apr-2014
015bfe93-a8fe-41df-95e7-e68fd9acf37f	SRR6009228	cd-link	50	Apr-2014
3dbb5c96-1036-4be4-bd78-024e4151b260	SRR6009504	cd-link	57	May-2014
a73884cc-755d-4575-9150-d09439bb0162	SRR6009748	cd-link	78	May-2014
d9c82c1f-82e5-4d60-a350-f80ce9fcbd38	SRR6009351	cd-link	14	Sep-2013
9f862bd3-84b3-4328-9591-049bac7d7b63	SRR6009128	cd-link	5	May-2014
9a9522bd-5006-4a54-8e15-90a5aa831f82	SRR6008991	cd-link	14	May-2014
c6db965e-4918-4022-80a7-68d77b2de92f	SRR6009163	cd-link	103	May-2014
0a9ed043-fa13-42a0-b565-136cc0678acf	SRR6009215	cd-link	5	May-2014
8611fb38-1746-4250-82de-8a966a7063a1	SRR6009198	cd-link	2	May-2014
b3f03798-e2a8-409a-a6eb-59852ea02657	SRR6009073	cd-link	26	Jun-2014
3a8b7a07-dbe1-495a-aad1-bd19daf32c58	SRR6008994	cd-link	23	Jun-2014
6a364207-741e-44ba-938a-981c1dc359cc	SRR6009527	cd-link	1	Jun-2014
2fe79792-230a-4257-898f-ec809c586389	SRR6009671	cd-link	2	Jul-2014
2a781b87-a1ca-4c5a-8c20-886692d565da	SRR6009109	cd-link	2	Sep-2013
c688321a-75fa-49b8-bcee-05aec9dfd924	SRR6009860	cd-link	78	Jul-2014
1fe66216-73ba-43bb-94c0-e44362cd906b	SRR6009030	cd-link	17	Jul-2014
4ff5969a-a4c9-4371-a076-375527a2c8c5	SRR6009409	cd-link	15	Jul-2014
849f5db9-98e1-410a-a57c-fa4d4f9d5afc	SRR6009792	cd-link	5	Jul-2014
71ef8b4f-eb02-47c2-a995-f4e5adf8a541	SRR6009497	cd-link	255	Jul-2014
d910ee1a-6c31-4b6f-bb3a-403c40d747e6	SRR6009603	cd-link	2	Jul-2014
30ab83fc-67d7-43cc-8c21-078f528515ae	SRR6009061	cd-link	5	Jul-2014
8829c770-653f-4017-9e50-5069176e098b	SRR6009836	cd-link	18	Jul-2014
6ef8d2f0-09c3-4b00-9127-00d5f5695d1b	SRR6009552	cd-link	175	Jul-2014
77027bf7-f3fa-43d3-b1f8-516c4698788d	SRR6009863	cd-link	78	Jul-2014
9476308f-3276-4fcb-a84b-628dfa5320c7	SRR6009899	cd-link	78	Sep-2013
86a0ed34-5d62-4704-855a-1857ab1fc6d1	SRR6009252	cd-link	23	Jul-2014
af2551ba-673f-461d-847c-b52af82882ca	SRR6008950	cd-link	20	Aug-2014
d1b542d7-bcb8-425a-a813-114e46367116	SRR6009432	cd-link	2	Aug-2014
26385dea-f3e0-470f-958d-bb342ec73e1f	SRR6009229	cd-link	54	Aug-2014
f1cd4b21-846b-4543-b85b-23d0c665c9fc	SRR6008974	cd-link	5	Aug-2014
520acc76-34ca-4f70-9ae0-bb8082c07405	SRR6009062	cd-link	14	Aug-2014
dc75fcef-7b27-417d-ae67-cfe1a2bd1d48	SRR6009377	cd-link	5	Aug-2014
e67e83ef-d0be-41fa-a1fe-d5e24e9e206a	SRR6009367	cd-link	106	Aug-2014
14d7db0d-70fe-4272-835c-209adcda8339	SRR6009577	cd-link	15	Aug-2013
008fe582-3397-44b1-92ee-6e59e3139e31	SRR6009456	cd-link	15	Oct-2013
aafafdd1-e30a-4cd7-b481-90b81e2bd55b	SRR6009066	cd-link	5	Aug-2013
5835ef97-74e4-40f2-8038-f57fd0643060	SRR6009214	cd-link	15	Sep-2013
6c40e610-6bc6-45ba-91b0-f4b4642d620c	SRR6009187	cd-link	12	Nov-2013
aa2ef8fb-cf44-4f8a-94ba-b5eeeee6834d	SRR6009418	cd-link	15	Dec-2013
599fd999-1b95-4bb0-b500-9afa7f942b46	SRR6009864	cd-link	9	Feb-2014
ef57d90a-897c-4854-900e-6973f568dfb2	SRR6009587	cd-link	15	Jun-2014
a4b95fb9-bb36-4225-89d7-e6e007ad48dc	SRR6009855	cd-link	56	Jun-2014
52e6e369-53bb-43c8-b22b-7bd4066c4079	SRR6009524	cd-link	87	Apr-2014
80754635-87c0-475a-80ca-f7fd92f27446	SRR6009880	cd-link	14	Jul-2014
c7abe586-d53c-4a9b-875f-8533b42a8ed9	SRR6008977	cd-link	15	Jul-2014
71aa4d87-3634-44dd-8745-6c64387ab458	SRR6009410	cd-link	15	Oct-2013
6e300d5d-1aa1-419c-87d4-5d61f091222c	SRR6009320	cd-link	2	Aug-2013
dd134c7e-63fb-41d8-940e-3b22b1500fdf	SRR6009619	cd-link	126	Aug-2013
9a21f490-37bd-4e45-8609-ad18fdef4401	SRR6009493	cd-link	20	Aug-2013
fad6f52a-d482-4486-ab05-cecc85e9c87c	SRR6009079	cd-link	26	Aug-2013
0bfe3f04-288d-44c7-98d5-9e28a00d97ce	SRR6009842	cd-link	14	Nov-2013
b0116349-3565-4250-bf1a-53033bf4ef63	SRR6008984	cd-link	15	Feb-2014
640936cf-cd9c-4e60-83f8-3e701044ba61	SRR6009757	cd-link	15	Jun-2014
aa26b220-13bb-46e2-ae50-19f1bc4e4e80	SRR6009369	cd-link	15	Jun-2014
ef1b6395-8773-4f95-b5e3-32414313bf26	SRR6009550	cd-link	50	Jun-2014
96088a0b-51d2-42cd-ba46-ef2fee5b6df3	SRR6009048	cd-link	14	Jul-2014
e295c81b-32d8-4fc4-b473-367c3a5f2875	SRR6009426	cd-link	87	Nov-2013
470bdd25-df35-43c1-aacb-03b4af23ade6	SRR6009488	cd-link	14	Jul-2014
8c4817b1-7708-4eaf-925a-e4fcabac5e2a	SRR6009043	cd-link	15	Jul-2014
725c9f82-7e32-4743-bc76-068c34dbea2e	SRR6009052	cd-link	13	Nov-2013
68824e1c-ec49-4194-ac73-a23dbb5f4c69	SRR6009896	cd-link	650	Nov-2013
f5bb5e08-a75a-4251-81ab-1ab70390a4ad	SRR6009662	cd-link	12	Dec-2013
8d4be0ea-6e14-4062-b4b7-f268b401953f	SRR6009138	cd-link	12	Dec-2013
2e222bea-91da-401d-9a0a-eb12e96733e7	SRR6009007	cd-link	12	Dec-2013
cda4f664-f30f-4b8e-bb18-550075e150c4	SRR6009059	cd-link	14	Dec-2013
a06eea33-c26f-44c3-afb4-6eb1e6a9388f	SRR6009170	cd-link	15	Aug-2013
b2724597-2a94-4dbc-8bb8-de6ad13d5ad5	SRR6009092	cd-link	20	Dec-2013
1e51cf7e-4f35-404c-ace4-64b6e7175851	SRR6009690	cd-link	103	Dec-2013
676dd03d-c8cc-462c-a1f5-57dccc0aa694	SRR6008976	cd-link	20	Jan-2014
8d564196-6eb9-43c3-a71c-ac561ffa9f1e	SRR6009349	cd-link	1	Jan-2014
522a8b61-336e-461b-8633-38706e819c39	SRR6009038	cd-link	14	Jan-2014
3ff390d4-8a03-47f1-8b80-189faa964e93	SRR6008954	cd-link	78	Jan-2014
89e7d0ec-9e23-4253-9fff-16f3d6c8d28c	SRR6009831	cd-link	12	Jan-2014
0280aa41-5dea-4f5b-908e-c66bd1e12197	SRR6009491	cd-link	1	Feb-2014
90602524-0140-410e-b385-7a7be88d6d16	SRR6009700	cd-link	5	Feb-2014
d53101ac-0035-4414-9577-6666af415a41	SRR6009589	cd-link	5	Aug-2013
fd1f6c01-154e-499c-87e6-fde0520f4202	SRR6009233	cd-link	23	Feb-2014
05ef8510-d043-4e44-bc36-c8a301c7daca	SRR6009045	cd-link	193	Feb-2014
4d5f531e-a1c8-4ee3-8607-76a252d262b0	SRR6009237	cd-link	23	Feb-2014
2ff30790-a135-4e41-adbf-9601284a727d	SRR6009051	cd-link	78	Mar-2014
d7a1dd55-3bc8-45b2-9ad9-7cf72cf3298a	SRR6009192	cd-link	14	Mar-2014
3ceae192-18d5-481a-a394-6fd267982182	SRR6009189	cd-link	497	Mar-2014
19f1c49f-716c-4624-a7bf-f38a6b6ed084	SRR6009417	cd-link	14	Mar-2014
cad17108-2cab-4d63-a62d-81b79e37c17d	SRR6009144	cd-link	13	Mar-2014
dce57a84-98dc-4f88-a11e-6ca8dfb8ec4d	SRR6009772	cd-link	202	Mar-2014
c2920ca5-1cb0-4cb9-b258-2fc7dc530340	SRR6009322	cd-link	50	Apr-2014
5da5a44e-d969-4f75-8e17-7fb70d344536	SRR6009468	cd-link	56	Sep-2013
96885ebb-3130-4054-9617-7583ac1d6091	SRR6009520	cd-link	5	Apr-2014
134919b3-dbad-4c43-b5c0-475e4c0dbe95	SRR6008990	cd-link	15	Apr-2014
3cafeebf-369f-4ca6-8657-f5321b9007a3	SRR6009333	cd-link	5	May-2014
a83a46cb-c888-48c8-848f-6ea874c14fb3	SRR6009076	cd-link	13	Jun-2014
fef60598-f2d6-42e2-864d-a3a1ab74be2d	SRR6009675	cd-link	5	Jun-2014
361b9b91-64f7-4773-825c-7c435fa1f1c0	SRR6009000	cd-link	56	Jun-2014
8b0f408b-364b-4015-95e0-69543b7498a6	SRR6009162	cd-link	2	Jul-2014
23073bf9-93fa-4acc-a84d-4981f9ff5e94	SRR6009193	cd-link	46	Aug-2013
da93ace5-b12c-4988-b2b1-fef985beb206	SRR6009569	cd-link	6	Aug-2013
420a3c49-ad87-428a-baf8-89bcd4d3c36b	SRR6009435	cd-link	15	Sep-2013
3348443a-a258-4d4e-a188-fd89d55cd637	SRR6009721	cd-link	15	Aug-2013
1a014207-c4a1-45e1-b81a-25faf6459646	SRR6009027	cd-link	12	Aug-2013
0898b7a9-92fb-4fde-95e4-e7b8bd4569cb	SRR6009701	cd-link	2	Aug-2013
1b6603b8-e25c-4e09-a3bc-c907b5764074	SRR6009441	cd-link	2	Aug-2013
72fa3233-a81c-4128-93b2-30542fd6d554	SRR6009402	cd-link	57	Aug-2013
3ec5feb4-a78c-4dd7-be2b-f764840f5722	SRR6009609	cd-link	78	Sep-2013
239774d3-cdea-43c2-b708-298033bbc95e	SRR6009281	cd-link	642	Sep-2013
3fcec951-06a2-4af5-8488-162fcfc28106	SRR6009801	cd-link	17	Sep-2013
d93d6e78-3cf0-4686-ba4d-48f2582bccc8	SRR6009040	cd-link	23	Oct-2013
0971d9c9-2e04-4089-8b07-809a5528107f	SRR6009254	cd-link	87	Oct-2013
548ead2b-375b-4cf3-a59f-6fdd46535c86	SRR6009760	cd-link	54	Sep-2013
251f3114-bf16-48be-aa6a-7f1ba4a25121	SRR6009631	cd-link	78	Oct-2013
0fc5e0f7-9752-423f-8e3c-f63fae9316bb	SRR6009412	cd-link	78	Oct-2013
6981f961-ed96-4303-be02-9f1f440d251f	SRR6009691	cd-link	12	Oct-2013
e5391923-df56-4a26-83e0-e7f86d85fc9e	SRR6009437	cd-link	5	Nov-2013
129aa5e9-483f-4375-95fa-6816ae7359f1	SRR6009799	cd-link	13	Nov-2013
a7bd9b10-6edb-4579-84df-fa42d6658d85	SRR6009411	cd-link	76	Oct-2013
321e4d88-e913-48ce-8c35-a890c60e0e44	SRR6009665	cd-link	5	Nov-2013
14735754-3abf-4049-9516-765948bdf6c9	SRR6009788	cd-link	14	Dec-2013
607d3bdb-82ea-447c-af75-d3e50aa2bcf1	SRR6009070	cd-link	35	Jan-2014
596cd535-9d80-495c-9dd5-68306dd924c6	SRR6009911	cd-link	87	Jan-2014
7a266c20-a7e6-4f9f-a774-75ebfb704994	SRR6009301	cd-link	2	Sep-2013
7e1f6c07-b375-4c1b-9616-dc34fb8cfd86	SRR6009634	cd-link	486	Jan-2014
032777d4-b01b-415e-b334-d3bf7d86ab87	SRR6009127	cd-link	11	Jan-2014
e8808abd-1524-40d1-b26e-168196dd1a0d	SRR6009458	cd-link	1	Feb-2014
f0fc7fb5-8693-4a52-88c4-77f8fe749686	SRR6009434	cd-link	39	Feb-2014
4f8b6cea-c63d-436b-ae9b-91ddefa4f111	SRR6009695	cd-link	87	Feb-2014
1f1ea8f1-7b43-4c94-bdea-cfe0c37b26f8	SRR6009442	cd-link	14	Feb-2014
4f70a9ed-1139-4a75-802b-ddcb1797e04d	SRR6009485	cd-link	2	Mar-2014
d66a93ee-2fee-4c01-895d-29b824d77e95	SRR6009279	cd-link	103	Mar-2014
5f6c6463-ee82-4466-9e13-9ba9899342cd	SRR6009564	cd-link	78	Mar-2014
249567fd-428e-46fb-91b8-b2c2c42c2edf	SRR6009555	cd-link	5	Sep-2013
4bd4683a-3353-494d-b948-bec3c2f304c6	SRR6009539	cd-link	87	Mar-2014
e1ce0bd6-1b4c-4f19-9747-3a8b3ddcb140	SRR6009800	cd-link	71	Mar-2014
9a33f224-1112-4cbc-b6bb-5250149112eb	SRR6009888	cd-link	103	Mar-2014
82fe2c1b-3e56-47da-a8cf-067d935ce895	SRR6009599	cd-link	46	Apr-2014
0a34a3ea-e8ff-4209-9150-05f166da1527	SRR6009877	cd-link	106	Apr-2014
fdf89f62-a9d5-4b7a-9c83-7ad68ca1ec9a	SRR6009156	cd-link	20	Apr-2014
eb03daa0-72c3-4b59-8694-044cbb3699d7	SRR6009031	cd-link	11	May-2014
ab7f7778-462f-4944-acf7-fd1355f3eeb3	SRR6009419	cd-link	15	May-2014
f4516da9-9498-4431-b1a3-529cf9853c8f	SRR6009101	cd-link	15	May-2014
8ba4af44-74eb-4c2f-b838-7fd42606973e	SRR6009111	cd-link	13	Oct-2013
0e3793f9-3a00-498f-bd53-74b30a7fa67d	SRR6009116	cd-link	20	Jun-2014
413c23bf-cca5-4841-b8e4-e040476c91e3	SRR6008952	cd-link	5	Jun-2014
2c70e265-08f3-4da4-a5c8-198472aca6c1	SRR6009742	cd-link	15	Jun-2014
8968cb06-a84e-4a2a-a049-c42050cf2c98	SRR6009404	cd-link	87	Jun-2014
00d1cd57-55bc-4df8-b2c0-50e646eb3d49	SRR6009824	cd-link	15	Jul-2014
18fdb2ff-915d-405d-99d0-f030e295e0d5	SRR6009217	cd-link	13	Jul-2014
01a11610-66d6-411b-a675-81320f31827e	SRR6009325	cd-link	62	Jul-2014
f096c901-e565-468a-aeea-5e8a67585383	SRR6009431	cd-link	14	Jul-2014
a839582a-3e02-41d9-9cb2-a4bc70422b94	SRR6009833	cd-link	23	Sep-2013
12678814-60ed-4851-857e-088911b8dbd1	SRR6009499	cd-link	15	Sep-2013
c3b34579-1e69-4889-8c91-743553816c8f	SRR6009573	cd-link	5	Apr-2014
5073c0b8-47aa-4f69-b1cc-3e190bbc7650	SRR6009853	cd-link	9	Apr-2014
c1215c62-02b8-4917-a0d8-afc032614cf3	SRR6009250	cd-link	106	Apr-2014
68f50da7-20e7-4485-9800-93b9b08a7080	SRR6009914	cd-link	15	Apr-2014
98c78a4b-49d6-4afa-aad1-7cbbe341e62e	SRR6009521	cd-link	15	Apr-2014
ef93317d-08ed-470f-86df-16a002c62088	SRR6009806	cd-link	59	Apr-2014
e69aebfc-81ac-43f8-90e6-a65f20b6f487	SRR6009689	cd-link	87	Apr-2014
162a7e44-d843-410b-ab4e-22345547c1f8	SRR6009525	cd-link	15	Apr-2014
ae82ef9c-b23a-4a8a-bd3c-41fe6a966eb1	SRR6009753	cd-link	723	Apr-2014
34708097-d657-4eee-b96c-a46ef0dfcc08	SRR6009606	cd-link	2	Apr-2014
7dbb273d-b211-4768-8d96-c142e8456098	SRR6009740	cd-link	50	Sep-2013
ee9d51e9-91da-4b09-bbf1-650089c8252d	SRR6009761	cd-link	39	May-2014
6db98800-2218-421d-8e06-81ea4d7b0a9f	SRR6009420	cd-link	78	May-2014
c5685965-c6de-4022-b0bb-03f41cf42cef	SRR6009280	cd-link	15	May-2014
bc82dada-632b-4f87-b7af-8efe2ae56e8c	SRR6009709	cd-link	39	May-2014
d49424c1-7024-4c86-8d44-6bdfb6962c34	SRR6009859	cd-link	81	May-2014
32628664-2aa4-41f6-a609-3946d89f4d74	SRR6009385	cd-link	2	May-2014
75960cb9-159b-4611-8dbd-654cc5f62067	SRR6009668	cd-link	85	May-2014
710c0443-8a05-4820-bb5a-8f074e864eeb	SRR6009630	cd-link	14	May-2014
5853881f-340a-4bd5-b852-8b4422bf6e2c	SRR6009523	cd-link	190	May-2014
7e83da45-0802-47f9-99b0-fc8f9441ba76	SRR6009221	cd-link	2	Sep-2013
a1acd695-7e2a-4777-91fc-c5aa5242d072	SRR6009478	cd-link	5	Jun-2014
ef371075-f500-4f66-912f-65eedd774967	SRR6009082	cd-link	5	Jun-2014
9509b554-9038-4b3d-a4b4-634aba0ec52f	SRR6008989	cd-link	17	Jun-2014
a4664978-3d66-4828-91d3-7a269723cf7c	SRR6009574	cd-link	78	Jun-2014
d9b69b52-3a44-4cca-85a7-bf684af2a0a3	SRR6009820	cd-link	78	Jun-2014
bd29216d-6ecc-44f5-a459-bc50275b90b5	SRR6009114	cd-link	12	Jun-2014
3d8ce5a6-04da-45fe-a056-98d08bc6f960	SRR6009560	cd-link	107	Jun-2014
d23392e2-41b0-4da5-ae17-3b74c65fc170	SRR6009512	cd-link	26	Jun-2014
f2931556-aad4-4405-9100-360adf0fc2b1	SRR6009627	cd-link	27	Jun-2014
e53369a6-c625-4f90-a989-02cc5b5c104d	SRR6009598	cd-link	17	Sep-2013
10e21ffa-228a-4955-a3cb-36835d5d545d	SRR6009780	cd-link	27	Jun-2014
b3d0acdb-3773-40dc-8e9e-d7dba6acbbf5	SRR6009529	cd-link	107	Jun-2014
352798a4-de86-486e-b81b-f93f16466dba	SRR6009600	cd-link	2	Jun-2014
c0a5d9e4-5aac-42a8-b343-5365e6649e7b	SRR6009086	cd-link	5	Jun-2014
f1760195-7f3f-4965-bcbf-551f2d5a0332	SRR6009151	cd-link	5	Jun-2014
4ab983cf-7a84-4bd3-8cd1-e3b4f280d372	SRR6008970	cd-link	26	Jun-2014
ad022f13-e1b9-4fec-82c8-7e2b28e5b5c1	SRR6009645	cd-link	23	Jul-2014
b44a95a5-3d1b-42cc-acd0-8b1c64e0bfea	SRR6009209	cd-link	78	Jul-2014
f225f1a7-e094-40b5-8a63-f6f5dc960072	SRR6009186	cd-link	15	Jul-2014
614a37ff-37bc-4a67-b3e9-eb91874bc6c8	SRR6009190	cd-link	13	Jul-2014
7b1fa9af-ce6d-48ee-90ac-d76731a0b2dd	SRR6009321	cd-link	2	Sep-2013
e691c825-a522-4b9e-8db8-ae87585dff5c	SRR6009644	cd-link	27	Jul-2014
c151f2c9-bed0-4d2e-a3ae-dc6d8465efc8	SRR6009704	cd-link	392	Jul-2014
626f8cd7-f883-403f-8d7f-caf10b600e60	SRR6009898	cd-link	20	Jul-2014
db625a2d-097d-406c-b6b8-ac15f5985087	SRR6009167	cd-link	175	Jul-2014
73023741-78c1-4a30-8606-248659ec65b5	SRR6009584	cd-link	26	Jul-2014
ae56b8f4-c46d-4a78-98ae-20844b11fd2d	SRR6009289	cd-link	255	Jul-2014
800a57ef-a5e9-4976-a7f6-3f57905b0316	SRR6009611	cd-link	29	Sep-2013
875b85c5-7690-41a2-bbf7-2ebc2cfb3450	SRR6009501	cd-link	14	Aug-2014
07ff5f29-8f0f-4a22-8499-2dcf32c59bd4	SRR6009775	cd-link	26	Sep-2013
b6250c95-c72d-40f8-8166-44b427f1d87d	SRR6009710	cd-link	15	Oct-2013
c6ca935e-4a27-475d-be11-f0efa193aae6	SRR6009368	cd-link	15	Sep-2013
16d9a765-1004-4b7b-bf4d-f51437ebce23	SRR6009166	cd-link	15	Nov-2013
596dfc64-dba9-41fa-8eb1-60b7969e0cee	SRR6009856	cd-link	26	Nov-2013
30b986bd-abb5-4462-9303-14139b869e9b	SRR6009328	cd-link	283	Dec-2013
31e1c4b6-5b3d-42e1-808f-21ea73237dfa	SRR6009142	cd-link	283	Dec-2013
2cf5fe57-1ab2-4f0f-8c87-4801c665365d	SRR6009036	cd-link	12	May-2014
b0a28de4-cc1b-4f45-8e27-9c65ff58d399	SRR6009768	cd-link	2	Dec-2013
078163ca-622a-4397-beaf-9ada622623f7	SRR6009791	cd-link	2	Apr-2014
4a495a33-2b67-4646-8a32-897a49ff6bb0	SRR6009685	cd-link	17	May-2014
ecb6817e-4d23-4509-9a93-b731a2b4435c	SRR6009904	cd-link	85	May-2014
974182c5-7694-44fe-8377-94b99a25451a	SRR6009725	cd-link	27	Jun-2014
a3ae968d-ed95-4039-a93c-87a457f22f04	SRR6009358	cd-link	46	Sep-2013
e62b6878-e4f8-46ca-a1c0-45c06fe04673	SRR6009474	cd-link	5	May-2014
b38315f1-87c0-4a5f-82d3-8e529e2f2bfd	SRR6009447	cd-link	2	Jul-2014
2b22b538-142f-4ae0-b10e-7f8fe5ef7e95	SRR6009744	cd-link	2	Apr-2014
c2f9fe13-5fb9-4ba9-a853-0bb057f9d863	SRR6009124	cd-link	2	May-2014
3f763fad-277b-4660-9ed5-5ffba687a82e	SRR6009581	cd-link	39	Jul-2014
3dfa41cd-2014-4998-b4fa-945110743b33	SRR6009547	cd-link	2	Jul-2014
07af9efc-7b0c-482b-81ce-9e0574662afb	SRR6009811	cd-link	2	Jun-2014
350426bc-95d2-4c7d-ad6d-04bcc99e459c	SRR6009640	cd-link	3	Jul-2014
87951c86-af14-4083-b962-b8ed8261b884	SRR6009239	cd-link	23	Jul-2014
9e784496-2c92-40c7-83a9-4752973dcb9f	SRR6009712	cd-link	14	Jul-2014
56f5e665-11c4-42da-9230-7c75f9afde47	SRR6009334	cd-link	2	Sep-2013
e605db7e-ec88-4883-9cf9-116800f201bf	SRR6009805	cd-link	54	Aug-2014
a17b40e7-23db-42d8-b35d-212d620447b0	SRR6009694	cd-link	14	Aug-2014
f29f76b0-ebb8-4405-8e0b-57ffa0510243	SRR6009010	cd-link	15	Aug-2014
b32af405-27ac-490f-b478-0416615443c6	SRR6009878	cd-link	5	Aug-2014
8ed71660-0e84-4213-8cfa-6e5bf5c22fc1	SRR6009067	cd-link	54	Aug-2014
3f7d5534-6530-4bfd-a945-1c5fb3297adb	SRR6009795	cd-link	87	Jul-2014
24c6cb64-665f-4639-9285-9876c262574e	SRR6009613	cd-link	66	Aug-2014
339da3ca-7ea6-43fd-9cb9-92692f631527	SRR6009337	cd-link	2	May-2014
cb77a6c9-a54b-40ac-b1b5-2a49339136f3	SRR6009210	cd-link	78	Aug-2014
4cd92de6-50d8-4532-8bb8-4abd18cd60ea	SRR6009183	cd-link	78	Aug-2014
533a08cc-5df5-4f89-8736-20c64cc471a5	SRR6009666	cd-link	15	Sep-2013
e66c2be7-f4d5-407c-95f8-21e3b70385c8	SRR6009867	cd-link	27	Aug-2014
c5fb5ed8-1606-4701-84dc-71f34250e382	SRR6009522	cd-link	78	Aug-2014
b74a8987-04d1-4d91-91d4-c6f155210484	SRR6009072	cd-link	10	Jul-2014
6c53e096-8f90-4914-ad90-b631cc278b82	SRR6009112	cd-link	167	Jun-2014
d97ff3f8-9074-4ee7-93c8-f85f2004f46d	SRR6009131	cd-link	2	Jun-2014
d280ce4a-d2ad-4546-ae60-3e2619fb31e9	SRR6009771	cd-link	15	Sep-2013
c7e7601c-c17c-4569-b910-f818109b3a5c	SRR6009154	cd-link	2	Sep-2013
b20286f2-d178-4dcb-a07b-adb2a748f499	SRR6009446	cd-link	39	Oct-2013
51e9e2a4-2d3c-43dc-9683-df414f7bbda3	SRR6008961	cd-link	14	Oct-2013
9d8a0c34-8599-4764-b233-b9dcc8330382	SRR6009658	cd-link	29	Oct-2013
84298c53-fb91-4f60-8c4f-717c0a2590fd	SRR6009697	cd-link	14	Oct-2013
ba2ac20b-29b3-4cb6-959c-1dd7379e422a	SRR6009016	cd-link	1	Oct-2013
1cf39db3-c884-474e-addf-02d9aeb95c31	SRR6009230	cd-link	11	Oct-2013
124954c0-0145-43a9-8139-8dc873b4b7c6	SRR6009821	cd-link	20	Oct-2013
5ee4d15c-c499-41e6-ab54-f19071342aed	SRR6009830	cd-link	50	Oct-2013
44a99139-e0f9-40fc-aab2-fe4080665413	SRR6009256	cd-link	14	Oct-2013
1c7e3b15-7ba9-49eb-81ed-4de22954d705	SRR6009083	cd-link	14	Sep-2013
5a3d3614-6fff-4e5e-9ce9-ce53453f33ed	SRR6009132	cd-link	15	Oct-2013
d7163cff-f729-438c-9487-34a1c72938fb	SRR6009610	cd-link	14	Oct-2013
e5885975-eb86-4e63-afe6-98d522ce7b5f	SRR6009544	cd-link	78	Oct-2013
912e5519-0c83-46f3-9497-40e9d58dd4ec	SRR6009861	cd-link	725	Oct-2013
f92505e9-b63e-4ef2-a1ee-093e741cbfdd	SRR6009594	cd-link	14	Oct-2013
0810f3cd-efb5-48bb-95c4-d5ee8126f277	SRR6009871	cd-link	20	Oct-2013
d96fbeae-c5b9-4f2c-80cf-31e3c7a3d701	SRR6009545	cd-link	20	Oct-2013
da96f0d2-d036-446a-b255-af44d558b273	SRR6009487	cd-link	46	Nov-2013
a9da6dcf-62c5-411c-b2cf-025b551b7aef	SRR6009870	cd-link	5	Nov-2013
4b4bc441-65cf-4890-b232-058fbda5e604	SRR6009737	cd-link	2	Nov-2013
938c6d00-b1e1-4198-ac4b-c60bdc36787d	SRR6009095	cd-link	1	Sep-2013
0510a9a4-862d-4c9a-8c07-225ff5d9c735	SRR6009677	cd-link	106	Nov-2013
2550e8d2-3916-4c33-bc7f-d923f782a23f	SRR6009099	cd-link	1	Nov-2013
b28d5219-e940-4e8c-9db6-f9247509351c	SRR6008955	cd-link	5	Nov-2013
6d506282-aaaa-41b3-8ea8-2b81229a2df1	SRR6009652	cd-link	20	Nov-2013
d72313d3-ade4-4535-bd9a-c13d8a9525fc	SRR6009498	cd-link	62	Nov-2013
34a0da6e-16ad-4540-a321-c5eb7a5a15e6	SRR6009285	cd-link	5	Nov-2013
84f7865c-070f-4a30-a387-38a8aadc19e1	SRR6008966	cd-link	23	Nov-2013
1f003b0d-7bfe-4239-9d6b-bbf79858ed8b	SRR6009676	cd-link	14	Nov-2013
c5cf9ab3-6313-4938-aad5-d83a9f368b28	SRR6009897	cd-link	451	Dec-2013
9a042d9f-99a3-44e8-b53e-b4005bfd0e1b	SRR6009286	cd-link	78	Dec-2013
4173b0dd-385f-4b29-9b4a-50dc991b31e5	SRR6009495	cd-link	81	Jan-2014
f2170f5f-c728-4fa7-b3ea-c52814b3e8cd	SRR6008988	cd-link	3	Dec-2013
cd03f7f3-0ecb-47b5-b14d-7f04b96798b6	SRR6009104	cd-link	17	Dec-2013
36d5454f-665f-4754-bb79-bb30657b6cd2	SRR6009749	cd-link	5	Dec-2013
52eee0c2-58f4-4d54-8803-3e50fbd2eda9	SRR6009733	cd-link	216	Dec-2013
36d07fe3-6827-4860-89cb-9a51a51bbb9e	SRR6009011	cd-link	15	Dec-2013
6f23e633-2fc5-45a6-954a-e6ee39702654	SRR6009335	cd-link	5	Dec-2013
61820e56-00ee-47a1-9e12-eabb35c68b67	SRR6009463	cd-link	15	Dec-2013
93653a2b-3ce6-4440-9064-92aa65fb28fa	SRR6009566	cd-link	174	Dec-2013
6697e18b-2e2e-4f9c-b724-4d9f78056044	SRR6009014	cd-link	569	Dec-2013
cbc4c1cd-3b57-405a-9339-5937e577493e	SRR6009119	cd-link	2	Dec-2013
08392bec-0561-4a79-8ec0-69e618795438	SRR6009326	cd-link	26	Sep-2013
0561f5e5-e27e-4394-ab16-6e2885ce3b78	SRR6009827	cd-link	20	Jan-2014
5203ef1e-8d35-466f-a43a-313697d07dbe	SRR6009071	cd-link	97	Jan-2014
79eeebf5-8b8c-487d-b3f2-84d3f82d0603	SRR6009706	cd-link	17	Jan-2014
af8241a7-8c5a-4d54-a6e5-767424a7a30d	SRR6009766	cd-link	5	Jan-2014
cacb7e52-a6d4-43bf-b81d-eb28803b5fb4	SRR6009464	cd-link	14	Jan-2014
5d9f5276-cd8a-4f3c-bc3e-916f6bda246f	SRR6009637	cd-link	78	Jan-2014
3f8806cc-974e-451e-b307-f5af6e4440d1	SRR6009200	cd-link	20	Jan-2014
e887bc65-d6a2-47ce-8fc7-a2a20135cd86	SRR6009579	cd-link	29	Jan-2014
50b195b0-9a75-4b7a-8607-040ee57f8081	SRR6009317	cd-link	2	Jan-2014
521d20d1-a9eb-4e7e-b56d-87a6dae70ad0	SRR6009158	cd-link	159	Sep-2013
1febd440-3609-4c81-9c3d-9c302b0c5379	SRR6009003	cd-link	23	Jan-2014
15431411-87a2-4fed-818f-0c332c183eac	SRR6008962	cd-link	26	Jan-2014
17f5fc5f-a7c3-479f-b513-be98cbfc18da	SRR6009534	cd-link	2	Jan-2014
752ecfe0-ee56-48dc-9cc9-2d8f2c8e0a97	SRR6009389	cd-link	54	Jan-2014
9d3b8c59-91e8-410e-b25d-641dd7568720	SRR6008992	cd-link	126	Jan-2014
969908ff-7551-4a69-a6a7-7af32e355d40	SRR6009814	cd-link	39	Jan-2014
4e2f25c8-213b-4c31-a92d-9ef79996edb4	SRR6009332	cd-link	87	Jan-2014
92274311-a744-4922-beba-2fb04e874b71	SRR6009026	cd-link	3	Jan-2014
5762b2a1-c4b7-45d5-aedc-d3211a7cc3f8	SRR6009563	cd-link	14	Jan-2014
48acdc8a-74c5-41ea-a1df-163bfe110ab7	SRR6009195	cd-link	87	Jan-2014
e0ba5b07-1c2f-4adf-ab5c-973c65fc7bdf	SRR6009781	cd-link	3	Sep-2013
7eac79e4-dddf-4454-9525-4b61f3b4f7a7	SRR6009013	cd-link	11	Feb-2014
c23368ad-f0ca-4fc0-9edc-03eccf124709	SRR6009238	cd-link	87	Feb-2014
653f481f-2b8a-491d-bff8-270a972cf372	SRR6009015	cd-link	2	Feb-2014
c13a80f0-ae1d-40cd-95b8-7959e18314f5	SRR6009155	cd-link	78	Feb-2014
12c36113-42d7-496d-9383-436fc0d49780	SRR6009306	cd-link	3	Feb-2014
a2d79768-76f8-4c1c-bd39-d9ebd7704af5	SRR6009794	cd-link	20	Feb-2014
2943a227-7b75-4478-bb83-d5ab3e92f4da	SRR6009383	cd-link	78	Feb-2014
05a6fdfe-05b1-4306-9d8c-a8916d4deed2	SRR6009660	cd-link	81	Feb-2014
439fb894-b2f1-4e10-8efa-ef82d5a0c216	SRR6009178	cd-link	339	Mar-2014
e0b0783f-4682-410e-b632-5863fdf4d1eb	SRR6009776	cd-link	54	Sep-2013
369774fe-7297-44f9-91de-6e9863e34759	SRR6009680	cd-link	78	Mar-2014
63525ccc-8fa1-4b4c-bdfb-dc5506767f76	SRR6009184	cd-link	5	Mar-2014
93dcc514-1d88-4a3c-9022-6ce6e0ef0bee	SRR6009097	cd-link	2	Mar-2014
3962d71b-71bd-4bff-8919-85076fbc8637	SRR6009234	cd-link	126	Mar-2014
0bd4704f-f5fc-4ea2-bbfe-0f4dd605918c	SRR6009433	cd-link	44	Mar-2014
42594ac5-d8e5-411d-bf60-cc96ea7d0a4e	SRR6009041	cd-link	2	Mar-2014
a360c149-5983-41d6-9af9-327b72366350	SRR6009394	cd-link	87	Mar-2014
ebb8c307-2860-4926-816b-cb3eb10bee08	SRR6009835	cd-link	3	Mar-2014
423dc7f0-d78a-47c8-8a7b-dc27cda67ba1	SRR6009770	cd-link	29	Mar-2014
03bf11d1-b322-4870-a22c-299c8f044195	SRR3631127	ecdc_ribotype_collection	1
815118e7-f00b-41ca-a23e-b44de470fb22	SRR3631428	ecdc_ribotype_collection	2
683b5f46-68ec-4c1f-b291-fe8b57231184	SRR3631381	ecdc_ribotype_collection	3
b9d34d1d-2127-4ffd-abeb-525036947fbb	SRR3631786	ecdc_ribotype_collection	4
8a9723a9-e183-45a2-b8ba-ffe853cc457b	SRR3631506	ecdc_ribotype_collection	5
df0c531a-a3d7-4c68-8f7e-b53594f18922	SRR3631880	ecdc_ribotype_collection	6
9d894fdc-6bba-4be2-a023-9eed8a02a2e7	SRR3631574	ecdc_ribotype_collection	7
7dcffbf5-3d7e-40c4-af9c-d044960e79fc	SRR3631420	ecdc_ribotype_collection	9
367e1871-534e-4a52-a94e-4aa3a442e619	SRR3631250	ecdc_ribotype_collection	10
e3c6c1c3-7156-45a5-8036-e2f98032d997	SRR3631888	ecdc_ribotype_collection	11
9c052807-032a-401b-8d6d-603dfcdb9755	SRR3631566	ecdc_ribotype_collection	12
312b1359-4ced-415d-b877-55a2e7963d85	SRR3631238	ecdc_ribotype_collection	14
b6bce0e9-82ac-487e-bacf-5696e45e7712	SRR3631780	ecdc_ribotype_collection	15
d41724a3-6a7c-43be-b601-a8614e3bed3f	SRR3631854	ecdc_ribotype_collection	16
3f92fa06-61e2-45af-a9d7-1b61283a95a0	SRR3631275	ecdc_ribotype_collection	17
61c1bed8-84db-4d0f-ac94-31b40930f98c	SRR3631362	ecdc_ribotype_collection	18
3f45a2dc-565d-411a-87b0-f581d202722a	SRR3631274	ecdc_ribotype_collection	19
f2435681-80e4-49f1-896d-91c34a8dd097	SRR3631928	ecdc_ribotype_collection	19
f225f05e-776e-4f9b-aecd-fc7ba56d8430	SRR3631927	ecdc_ribotype_collection	20
de7d540d-ad05-4d43-a7de-36049016ac97	SRR3631878	ecdc_ribotype_collection	22
8627b64b-5c4a-482b-86dc-fe2df6351ba9	SRR3631468	ecdc_ribotype_collection	23
c3b4a1a8-af68-4a47-8fc4-abe1869a525c	SRR3631811	ecdc_ribotype_collection	25
57117b3d-985f-4f2b-a5bc-fa00f6f67b55	SRR3631332	ecdc_ribotype_collection	26
f94a9844-4b61-48d7-a4ee-30e04ea84f6f	SRR3631944	ecdc_ribotype_collection	27
b0f88d00-3277-4986-980a-df9303166174	SRR3631748	ecdc_ribotype_collection	27
00a09a87-acee-4e1a-925b-6b71935f9231	SRR3631121	ecdc_ribotype_collection	29
7b76aea3-b3ff-450c-affd-03a746f1e2a0	SRR3631418	ecdc_ribotype_collection	31
3fe9bad7-6598-4906-b702-f585d3b35353	SRR3631276	ecdc_ribotype_collection	31
47cd1d76-5cd9-4117-a200-6313d9e52534	SRR3631293	ecdc_ribotype_collection	33
ba65d2b5-c6b9-4065-98f7-fb78b887fa42	SRR3631790	ecdc_ribotype_collection	35
e0e0cd9a-eb77-4a56-9c08-17ed8d06e845	SRR3631883	ecdc_ribotype_collection	36
6c5288bf-aa74-4b1c-ba4a-f231acb40244	SRR3631387	ecdc_ribotype_collection	36
b0940a39-70fc-4a24-8a88-5f3b3de53f31	SRR3631747	ecdc_ribotype_collection	37
b5376283-83db-433d-808d-a36b90ae7904	SRR3631774	ecdc_ribotype_collection	39
5c122cb1-e1cb-4cb4-9ea5-c0d04a7f8d40	SRR3631341	ecdc_ribotype_collection	40
48ed59df-1208-41f7-a9e3-eedba5b0a44c	SRR3631299	ecdc_ribotype_collection	42
d0008247-4c33-4729-997d-aa280bdbf3db	SRR3631843	ecdc_ribotype_collection	43
4e62ace0-ffb4-4d2c-90df-5c9a7633e877	SRR3631310	ecdc_ribotype_collection	45
7e06ad75-0050-4b0e-9e3a-529d7911baf3	SRR3631424	ecdc_ribotype_collection	46
0d093f7d-5d8d-4544-96e6-a4385ae11f7d	SRR3631155	ecdc_ribotype_collection	47
e8bba941-5856-441a-9bab-165954ea7279	SRR3631903	ecdc_ribotype_collection	50
b2020a09-d643-40e1-95dd-f519d7d07813	SRR3631752	ecdc_ribotype_collection	51
409e87bb-202e-4a39-863c-c52e3c7436bf	SRR3631278	ecdc_ribotype_collection	53
1ae4e15f-5a24-47c6-8240-7dad6ad15fa9	SRR3631192	ecdc_ribotype_collection	53
be8847d2-68e0-444e-9b60-cbd5995397b2	SRR3631802	ecdc_ribotype_collection	54
31cec5ec-919d-4f7b-a8f9-bfc3d2f5a24e	SRR3631239	ecdc_ribotype_collection	55
8edbe7aa-db33-419d-aef3-7c67f9ae9ea3	SRR3631528	ecdc_ribotype_collection	56
1f57ada0-71d3-467a-9e82-71ef489a6d2b	SRR3631201	ecdc_ribotype_collection	57
5321d66b-e447-4693-95a4-de5a1a485257	SRR3631321	ecdc_ribotype_collection	58
8591d190-c6ec-4e86-be9a-0382c86bd261	SRR3631460	ecdc_ribotype_collection	60
5149f461-cab5-441e-8537-62ef8c1a821b	SRR3631319	ecdc_ribotype_collection	62
582d40a1-ea1c-4bbc-a9cf-4f3e0d587c99	SRR3631335	ecdc_ribotype_collection	63
44ea4910-3e10-41e0-b093-e27fa116acca	SRR3631288	ecdc_ribotype_collection	64
849ed2ea-972b-4007-81d5-48f8c2549013	SRR3631449	ecdc_ribotype_collection	66
b83b8fcb-a383-4907-ac00-b8730907ef35	SRR3631782	ecdc_ribotype_collection	67
f7ac700c-ff85-488d-bdbf-b8fcd0abead5	SRR3631939	ecdc_ribotype_collection	68
5480d9fb-9783-4c3d-bb36-f679fdc15a94	SRR3631324	ecdc_ribotype_collection	70
12476506-c45f-443d-8410-4acccf27e81c	SRR3631167	ecdc_ribotype_collection	72
f0f67f6f-c232-4b11-9c24-25c3cb8d825b	SRR3631924	ecdc_ribotype_collection	75
1df68b71-ee01-4e2a-8121-29c5d1c62d0f	SRR3631198	ecdc_ribotype_collection	76
90f72d97-af25-408d-8064-5cc6504c3597	SRR3631537	ecdc_ribotype_collection	78
70d2aa58-b97f-4721-a415-07be069c42f9	SRR3631393	ecdc_ribotype_collection	79
c0503ad7-e5d5-4cd9-a2e4-47b731fc2ee5	SRR3631807	ecdc_ribotype_collection	81
5ef85aae-40c7-4023-b9d9-13e864ea6a06	SRR3631353	ecdc_ribotype_collection	81
fc0ae337-2ab1-4cd4-872b-6625ecc61e3c	SRR3631951	ecdc_ribotype_collection	83
8d2a2d82-4311-4909-8c5b-c663baeddf21	SRR3631518	ecdc_ribotype_collection	84
14335ba0-c0de-44fc-92da-095fb531c837	SRR3631175	ecdc_ribotype_collection	85
71af9760-c2fc-4f3b-a9d9-41789b587b4a	SRR3631394	ecdc_ribotype_collection	87
742313a7-66c1-459d-9184-8d2cea532b71	SRR3631401	ecdc_ribotype_collection	88
38df898d-a407-45ee-b673-cfab27b2eec4	SRR3631257	ecdc_ribotype_collection	95
641bb24a-f074-4573-8797-005d8e8d152d	SRR3631370	ecdc_ribotype_collection	97
2d01960f-2d3f-4c9a-ab4d-4ebe4092af64	SRR3631231	ecdc_ribotype_collection	106
0c702c29-184a-4207-b62d-df49056fdf80	SRR3631153	ecdc_ribotype_collection	115
8469b55a-2341-4198-b2fb-d2b3b9ae11df	SRR3631448	ecdc_ribotype_collection	117
14fe9d3f-6c7b-4fd2-b2c3-da6e5efc7ae2	SRR3631179	ecdc_ribotype_collection	118
dd637476-712b-4f36-8884-92b5f1d0597f	SRR3631877	ecdc_ribotype_collection	122
1380ed28-fb72-46cd-b9ae-cf253e4bffc7	SRR3631171	ecdc_ribotype_collection	126
93986ccd-9fc0-406f-9874-db5f22495601	SRR3631547	ecdc_ribotype_collection	131
c3db7243-f4a6-4cab-b9b0-4387594dd5b2	SRR3631813	ecdc_ribotype_collection	153
54e03232-969a-4457-94e7-3d5b700e0647	SRR3631325	ecdc_ribotype_collection	153
422f783d-61f0-4579-9f4b-058666b72873	SRR3631285	ecdc_ribotype_collection	169
e181ac22-312b-4071-9196-6b526b63c5b5	SRR3631884	ecdc_ribotype_collection	174
422908f0-0153-404d-8e39-3b55a68e3e02	SRR7308761	euclid	1	Jan-2013
61d6c3fe-1e1c-4683-ad2e-5e2c54cae9a9	SRR7308735	euclid	14	Aug-2013
086a58ee-0c8d-4de1-b938-d46658441bce	SRR7309014	euclid	2	Aug-2013
c5b7dbb4-a96e-4c67-849f-f432256ce1de	SRR7309095	euclid	14	Jan-2013
d8710335-8a5e-40b8-8cc3-d47a5a1a42df	SRR7309107	euclid	20	Jan-2013
fcf34c3a-3e7b-48cf-a574-db35f3b7282c	SRR7309009	euclid	2	Jan-2013
a82f01a1-fb9e-46b1-bb4c-9164eaf5fc47	SRR7308721	euclid	14	Jan-2013
4097a98a-3bbf-42a1-8d1b-0734ef75bcc2	SRR7308758	euclid	78	Aug-2013
a715ca91-3511-4612-a15d-0704d987f207	SRR7309218	euclid	14	Jan-2013
c6755f7e-697c-422a-ab7f-b23689f3d00b	SRR7308912	euclid	78	Jan-2013
3dbe9a55-9775-4173-adeb-ea6f7b82264c	SRR7308847	euclid	15	Aug-2013
d3bea30b-35b6-405d-b688-4b5dc24f54b5	SRR7309032	euclid	2	Aug-2013
59339567-82ee-414b-ab8d-139596c2e1bd	SRR7308732	euclid	1	Aug-2013
d9b93a7c-fc1f-43c8-90a0-7abfecf33e87	SRR7308929	euclid	2	Jan-2013
7869d110-cc05-4328-9853-a6f1568def85	SRR7308819	euclid	1	Jul-2013
750f23bd-0087-4d8c-92c5-02e94686ce5e	SRR7308936	euclid	14	Jul-2013
bd37488c-3ad2-4625-9fe6-841e508a1f3c	SRR7308943	euclid	1	Jul-2013
24bc66da-c897-4884-8f45-a99eb0e992b1	SRR7308676	euclid	1	Jul-2013
f76344dc-b2e8-4109-bd66-4f2100eb22a7	SRR7309139	euclid	1	Jan-2013
e894121c-83ce-4bcf-a801-584aa5170215	SRR7309017	euclid	1	Jul-2013
3b7c6b43-4750-4753-bbfd-3e2c6a14121a	SRR7308971	euclid	1	Jul-2013
899e11a1-9dac-4b39-970c-c3da99ae4e97	SRR7308773	euclid	1	Jan-2013
27737b77-a906-4d34-9611-19d899e856f8	SRR7308919	euclid	1	Jan-2013
9af7dad7-1579-41da-a35a-fefa04fa741a	SRR7308865	euclid	1	Jul-2013
c146feae-ef78-4757-b9bb-ea331deb66db	SRR7309037	euclid	1	Jul-2013
edacd040-c5c8-4c11-8508-66ff8daebf61	SRR7308999	euclid	1	Jul-2013
9b35b965-bb57-4995-8382-c02450ad15fd	SRR7308671	euclid	18	Jan-2013
788b9e32-2289-4c60-8635-8d5af7c08a9d	SRR7309203	euclid	1	Jan-2013
aec98b63-1a89-4702-98fa-c3d6209d3de5	SRR7309140	euclid	1	Jul-2013
df670f1f-675c-42da-8544-255ed72783c5	SRR7309040	euclid	14	Jul-2013
4b863d32-36dd-4fa5-88c8-a065b85ff336	SRR7308804	euclid	1	Jul-2013
7cbad540-efbb-4158-9227-5641bc9194ea	SRR7308920	euclid	78	Jul-2013
b1000ea0-2cc9-4663-ad8a-0eb367b10043	SRR7308817	euclid	1	Jul-2013
c5a550ef-f6fb-4626-83fb-92c44825e7ca	SRR7309186	euclid	1	Jan-2013
4ad0a7c3-384e-450f-9297-07e9fde28c11	SRR7309115	euclid	1	Jan-2013
918aea29-eb01-4836-8b18-113f69f8cf0f	SRR7309104	euclid	14	Dec-2012
36ce68ff-d7cf-4217-8d98-107e91c35d3b	SRR7308674	euclid	78	Jun-2013
e607d038-4490-4b88-829e-367aa5a8c350	SRR7308878	euclid	20	Dec-2012
2b8ef645-edb6-4892-a6fc-7277573aedaa	SRR7308833	euclid	1	Dec-2012
2da4015c-5ede-44ac-b951-4e45903d4d15	SRR7308881	euclid	15	Jul-2013
3fa32a3a-d62b-4812-8e85-fd9470a2c8cd	SRR7308887	euclid	2	Jul-2013
c9d82f49-66c0-4c3d-956f-16cfd0bf767a	SRR7309242	euclid	15	Jul-2013
42028b8f-5efd-468a-ba86-c36b094da394	SRR7308629	euclid	20	Dec-2012
a07e7823-27ab-4e44-a73c-592e6a994466	SRR7309033	euclid	27	Dec-2012
dcebd0bc-d5b3-43cc-9881-d33ff78ad8aa	SRR7308986	euclid	78	Jul-2013
a4b1651e-c807-4339-a7bd-87b5310e408c	SRR7308714	euclid	1	Jul-2013
266087f8-12c4-4bf9-821e-c10a3702ad9c	SRR7308935	euclid	20	Jul-2013
245d5647-395a-4838-af3d-7a2f87fca144	SRR7308635	euclid	20	Jan-2013
033e560f-ac98-42b8-8e47-208765db1640	SRR7308688	euclid	20	Jul-2013
b5865284-149a-45a0-9e38-6d3b68997f73	SRR7308894	euclid	20	Jan-2013
0c4122fa-508e-4944-bc49-fe6cb8040ed9	SRR7309194	euclid	14	Jan-2013
7d9e0a01-c1b0-4d89-aff7-ac805db00f87	SRR7308815	euclid	14	Jul-2013
16fb4312-da62-4f7a-8efa-f0e7e8286b87	SRR7308827	euclid	27	Jul-2013
dc6010a7-dfd1-43ac-8634-07ba3048189d	SRR7308972	euclid	78	Dec-2012
aeaa4ea1-a5d0-4cd9-b93c-2244f995cbdb	SRR7309193	euclid	14	Dec-2012
a79e1932-f0f2-4898-b797-57461d7995da	SRR7309163	euclid	1	Jul-2013
ca7c7a88-07b9-467a-8d09-6f6bb6328410	SRR7308789	euclid	15	Dec-2012
a7b86d5e-b173-412b-ac3a-b2a896856a3f	SRR7308704	euclid	2	Dec-2012
e9fd51a4-0bf3-4ded-858d-dee4aae257e2	SRR7308752	euclid	2	Jul-2013
0f7d2fa3-b3b3-4e36-a95e-97a4ea890b35	SRR7309165	euclid	15	Dec-2012
d4717931-a4d9-4d9f-8263-0ee0bf7592cc	SRR7308678	euclid	1	Dec-2012
d0059c43-6486-498a-9aa3-6931c237484e	SRR7309210	euclid	14	Jul-2013
4aa586a1-4561-4c8a-b5e6-5b84e2762621	SRR7308642	euclid	14	Jul-2013
16ee2374-d40b-430e-b5aa-9db5c238d5e3	SRR7308901	euclid	18	Dec-2012
692d49b6-89fc-4a1b-a639-1a594c7f1151	SRR7308638	euclid	15	Jul-2013
ef761620-4ac5-44d3-8fed-6aa763f0c5b0	SRR7308698	euclid	2	Jan-2013
66108826-7a8c-4f03-8da1-3b6cd3cde48e	SRR7309059	euclid	78	Aug-2013
26179237-e592-407a-8cd3-42d8186f31da	SRR7308713	euclid	2	Aug-2013
1269f0f4-583f-4239-8e70-f7640bd350dc	SRR7309084	euclid	78	Aug-2013
1420a50d-2a5e-45e1-8511-92d214947426	SRR7309062	euclid	15	Jan-2013
842313dc-1df0-4425-81e6-894928ba16e5	SRR7309094	euclid	2	Jan-2013
de4fbb4f-b018-4b36-a57e-f5cbc8955294	SRR7308852	euclid	14	Aug-2013
834030ec-18cd-46fb-b883-e3ea375c8185	SRR7308926	euclid	78	Jan-2013
0f0d55ad-04ad-4357-a6fa-a7f2606fade2	SRR7308782	euclid	18	Jan-2013
f67ee435-de03-4041-a402-5b7b3e9d6c15	SRR7308917	euclid	15	Jan-2013
ebbbae47-68f4-486e-8a77-6fd39f6998ed	SRR7309213	euclid	14	Aug-2013
5edaf595-9bdd-4277-8dff-af4b452a7bcf	SRR7308772	euclid	20	Jan-2013
7fdab04c-ddad-495d-99fc-35a1443bb4f0	SRR7308630	euclid	1	Jan-2013
1b59e086-19f5-4bd5-8a24-45209a52009e	SRR7308903	euclid	2	Jan-2013
445b2879-a8e4-404d-bc8d-27bf3d8c4a69	SRR7308993	euclid	2	Jan-2013
d42d479d-4843-45b4-aff6-0a74b5f78b44	SRR7308870	euclid	14	Aug-2013
18573737-10c8-4284-ae92-70af849376e5	SRR7309072	euclid	14	Aug-2013
33b36e2a-8740-445c-9c26-1a030eaf074d	SRR7308712	euclid	1	Aug-2013
00f8a018-4b21-4f25-8674-74a32b49838f	SRR7309143	euclid	15	Jan-2013
6e0e9c0b-470a-4217-9957-e34fac9c4aa0	SRR7308861	euclid	14	Jan-2013
dd993651-e43b-41d7-a57a-f67cb8b5d560	SRR7309068	euclid	15	Jan-2013
1046d6da-283a-4861-a523-dd7349c8823a	SRR7309219	euclid	2	Aug-2013
159626c5-7875-479f-a42e-7e6022bf6a97	SRR7308958	euclid	15	Aug-2013
8c5eaffb-8945-4da6-95bd-d49dd2c14b03	SRR7309061	euclid	15	Aug-2013
78a74674-3e3d-43ec-bc50-23db4ec85bcc	SRR7308731	euclid	2	Aug-2013
a604c7cd-ea33-4eb5-83ae-140fed5d6b3e	SRR7308726	euclid	78	Jan-2013
7c478ec2-4665-4c04-a9ae-e55a678430e5	SRR7308716	euclid	27	Jan-2013
aa390482-c3d6-4c70-a10e-a985f05b73e5	SRR7309138	euclid	15	Aug-2013
c01a402e-bfae-4999-94db-1ce7bc982b3b	SRR7308921	euclid	27	Aug-2013
14503ff2-51cf-4488-8a74-58d8c34e69c7	SRR7309223	euclid	1	Jan-2013
4b7b0a87-6283-4b0c-8a06-6baabc112bd7	SRR7309176	euclid	1	Jan-2013
f879c402-aa4c-428a-a173-82e5cd256277	SRR7308989	euclid	1	Jan-2013
84c50328-4863-4f97-a509-6505ed55de2c	SRR7309230	euclid	1	Jan-2013
283645d7-4ecb-4122-8c12-a87c1eb4c36b	SRR7308931	euclid	15	Jul-2013
ca35c6c7-ad70-4f2b-885d-ddd19f69055b	SRR7309182	euclid	1	Jul-2013
ead84b61-2ee7-47d1-baf1-807cf4df3812	SRR7308766	euclid	15	Jul-2013
b36da4b4-63db-4e10-a784-5a21607205b9	SRR7308955	euclid	78	Jan-2013
0c7828b4-a2d2-4c35-b1db-48112195cff1	SRR7308812	euclid	14	Jan-2013
5a4f6ef3-c3d4-44c4-be52-8e711a081327	SRR7308968	euclid	27	Jul-2013
90ba3dbb-2313-409b-acb9-2cbff2537a02	SRR7309108	euclid	27	Jul-2013
700914be-2e8e-4a1c-875d-b587152dd621	SRR7308893	euclid	27	Jul-2013
f2932da9-5345-4abb-b4bc-ac4acbc80f4e	SRR7308885	euclid	1	Jul-2013
0fcd180f-59f7-457c-a067-28879a55a220	SRR7308957	euclid	1	Jul-2013
51799c39-a69a-41ab-a8cc-400795e97b59	SRR7308922	euclid	27	Jul-2013
c3d5e795-8603-4de6-8f3f-5f035b689464	SRR7308779	euclid	27	Jul-2013
1d120f0a-04fa-4f0c-b01e-edf052483a36	SRR7309023	euclid	2	Jul-2013
4f4bc5d9-c995-4235-a52d-742eaa846dad	SRR7308685	euclid	2	Jan-2013
afdbfd53-062a-4491-89f6-02bbfb8b5546	SRR7308860	euclid	20	Jul-2013
4daaf9fb-ae24-4feb-90c2-1a635de3a0e7	SRR7309103	euclid	20	Jul-2013
2118819b-6b59-45dc-8dfd-b90459c8b695	SRR7308846	euclid	78	Jan-2013
4b0e6ee2-206e-476d-ad9c-61a0b4c5ec4c	SRR7308823	euclid	14	Jan-2013
bb4c3d87-ab8b-4989-8996-42da143ed7d6	SRR7309052	euclid	1	Jul-2013
b526a128-1002-4c34-a41d-51eba89ded84	SRR7308839	euclid	1	Jan-2013
60926fe7-81c1-4944-b4c0-ea329e43601c	SRR7308909	euclid	27	Jan-2013
ef38c68d-db2f-45cd-81fa-bebe3d09ce62	SRR7308745	euclid	14	Jan-2013
b4206746-f1bb-4127-935f-d385ff8705ee	SRR7308888	euclid	1	Jul-2013
a2c08fc5-6cff-4902-8f34-0c07249a4eab	SRR7308805	euclid	78	Jul-2013
5d671d6a-f37b-4935-8b7c-630e3578b9af	SRR7308946	euclid	78	Jul-2013
edbbe6c2-186e-4f2f-be48-59aea55d1008	SRR7308723	euclid	14	Jul-2013
336cc750-7417-4571-bc31-cba520d52537	SRR7308988	euclid	1	Jan-2013
466d93de-c1ea-400b-a23a-eb8ac7e82484	SRR7308764	euclid	1	Jan-2013
a684adb9-1f3f-49c0-adf0-098ff2c3b81b	SRR7308673	euclid	27	Jul-2013
4268b7bf-d3f0-47f2-a503-56bfa8fb2a74	SRR7308867	euclid	78	Jan-2013
458c1f19-07ff-457c-86a1-3340c664c477	SRR7308882	euclid	2	Jul-2013
6d345b37-f268-4069-bcfe-005e2c94f9a5	SRR7309005	euclid	1	Jan-2013
4cc5e5d8-dcee-4524-9a6b-67f30c53e506	SRR7308842	euclid	1	Jan-2013
188a7a76-a3ae-4a00-ace6-0087797b7db8	SRR7309198	euclid	1	Jul-2013
d76cf66d-6010-408f-bf20-7740e1f09cd6	SRR7309082	euclid	1	Jul-2013
f1f58c40-40bf-471d-bf17-3f0ca67af62b	SRR7309110	euclid	20	Jul-2013
233181a9-a2f7-4137-aa9b-38a8c86052dd	SRR7308895	euclid	78	Jul-2013
a0cb61f2-dbb2-4ea4-83ed-eca8f1c482b9	SRR7309075	euclid	1	Jul-2013
10a654d0-9ba3-49b2-acb4-f4bad23118f0	SRR7308947	euclid	14	Jan-2013
a85016fc-f978-44fd-834c-867d9673a62f	SRR7309010	euclid	1	Jan-2013
fec5e70b-49f4-44c8-8c36-7c12a9dd3b3a	SRR7309092	euclid	27	Jan-2013
1f611daf-6ef0-431d-b085-c937890572d3	SRR7309027	euclid	14	Jan-2013
a46c1635-89bf-404b-91c4-7d083931cbcd	SRR7308727	euclid	14	Jan-2013
375e4a93-cbd5-45d5-ab43-177991753ed1	SRR7308667	euclid	14	Jan-2013
9a8e0ad1-0157-4264-bfef-c718d45b53db	SRR7308859	euclid	1	Jan-2013
20e082e4-5272-4bc9-828a-c90c265312b3	SRR7309187	euclid	1	Jan-2013
f4b77446-0e84-4f8c-95c9-6687753e59f7	SRR7309170	euclid	27	Jan-2013
c94e719a-d040-435b-8521-8746155ce33d	SRR7308897	euclid	27	Jul-2013
c59e1f3b-057b-415c-aa45-00b5d1a5394d	SRR7309031	euclid	27	Jul-2013
f7ddd54b-136b-4c3e-a895-dfd28a0abc62	SRR7309125	euclid	14	Jul-2013
709aa0c4-fe94-4eab-8318-b51eaf10f4d1	SRR7308736	euclid	14	Jan-2013
03fe8be1-7c6d-476e-96d9-19681c899652	SRR7308877	euclid	1	Jan-2013
5ed1c4dd-db08-4278-9374-08dfbda47a4a	SRR7308964	euclid	14	Jul-2013
fd7bf2b9-f653-46aa-b037-ce1160ddd860	SRR7309006	euclid	1	Jul-2013
27f2c438-36a1-43ff-b796-9110e15c1e9e	SRR7309117	euclid	2	Jul-2013
5c6d72ea-aec1-47d3-9773-88e91725b4ee	SRR7309240	euclid	2	Jul-2013
618d7884-a360-4e21-897a-0b59e61f462c	SRR7308832	euclid	1	Jul-2013
4b987b82-bf81-43a1-900f-c86df3e861fc	SRR7308896	euclid	14	Jan-2013
ac30e74a-3504-4383-95bd-5d2e4bc95110	SRR7309161	euclid	20	Jan-2013
843a58de-a466-43e9-9c0e-960cb52b638c	SRR7308932	euclid	1	Jan-2013
1afda199-a0c9-43e6-973d-f031cc712b99	SRR7308754	euclid	14	Jan-2013
7f46fef0-0bd4-48ca-8923-14ab441160cd	SRR7308648	euclid	2	Jan-2013
392f7010-b9b6-45cd-8d28-50b7e062315f	SRR7308814	euclid	1	Jan-2013
93096f72-1dcc-4c6f-96d2-52719cf1a29b	SRR7309151	euclid	78	Jan-2013
ebd7d537-5fb3-4c63-94e4-c9f91d8f391d	SRR7308858	euclid	15	Jan-2013
9f84182d-7199-453a-8827-35a76d2c91d4	SRR7309090	euclid	1	Jul-2013
e6836a0f-ee95-4542-a6ed-7617087dcc8b	SRR7308760	euclid	27	Jan-2013
0b60a3d4-8cc6-464b-a0f6-4034f842ee78	SRR7308632	euclid	27	Jan-2013
ce8d4dff-3ea4-4a34-9173-d59baf2297b8	SRR7309053	euclid	27	Jan-2013
71e4628a-e228-4dd9-bee0-309045ce83fc	SRR7309243	euclid	27	Jan-2013
1a776d82-5d2b-4d39-be43-8c7ff138aadc	SRR7309069	euclid	27	Jan-2013
0def3f51-a668-48d9-9bdc-93b96ff2af13	SRR7308700	euclid	15	Jan-2013
82d12bb8-09bb-4a6e-9ad6-d3fc29c29cc8	SRR7308914	euclid	15	Jan-2013
ef142327-f2fd-44e4-b87b-527d586c22e0	SRR7309205	euclid	1	Jan-2013
5de34a2f-4879-4a09-bd77-d3c5445029e6	SRR7309229	euclid	2	Jul-2013
d21ddc9c-f962-4410-9be8-55e20da464ab	SRR7309001	euclid	27	Jul-2013
b515a5ee-3999-4fcb-be59-8208d185509b	SRR7308651	euclid	27	Jul-2013
356c09ea-fa31-4526-aeea-63c7459abcd9	SRR7309007	euclid	2	Jul-2013
fb3ebbdb-d824-47a1-bd97-119f54f407f1	SRR7308979	euclid	27	Jul-2013
5dfc596c-313f-4029-8d7a-8d79031a6e47	SRR7308864	euclid	27	Jul-2013
9d5bde4b-82d8-416c-a4d4-44cee6d26160	SRR7308980	euclid	27	Jul-2013
901f2be6-aa38-44a3-a7ca-e5a6a7f76c52	SRR7309232	euclid	2	Jan-2013
02a75819-d25b-4f0f-b287-b8d7aaaa7fbd	SRR7309224	euclid	14	Jan-2013
4c8b8c5f-5e78-4ba3-bd4c-ce3ff2f2253e	SRR7308891	euclid	14	Jan-2013
cdbc8236-7ae3-49a0-b8b0-e9377bcac8ba	SRR7308775	euclid	14	Jan-2013
1a513901-be69-4bc6-bfff-8250cdf332ae	SRR7308924	euclid	14	Jun-2013
c44f5830-c0e1-461a-8204-173aac079eab	SRR7309018	euclid	14	Jul-2013
6e57f5be-9ffa-484d-aa8d-39f5e5881275	SRR7308770	euclid	20	Jan-2013
1cd70cde-adcb-417b-9ddf-9f10d1a8349a	SRR7309060	euclid	2	Jul-2013
b6f83637-1fe1-450f-be4e-33401dd983bf	SRR7308695	euclid	78	Jul-2013
ccd9a2f1-1a32-4993-a102-b05a8565885f	SRR7309019	euclid	27	Jul-2013
f63df362-7378-496e-8ada-72578c1e4580	SRR7309070	euclid	27	Jul-2013
9ae6e032-b7a5-4766-81ca-14562f853254	SRR7308734	euclid	27	Jan-2013
ae547871-b33c-4c02-9f14-406536069d57	SRR7308696	euclid	27	Jan-2013
85833728-be79-4f73-8470-74c5cc343b24	SRR7308792	euclid	27	Jan-2013
1de2328f-558e-4fa8-8504-9a32ea6c968f	SRR7308657	euclid	27	Jul-2013
ed2d12e9-8e1a-4ecd-96f4-d0e239ca86c8	SRR7309247	euclid	27	Jul-2013
b9693c3d-6f55-42bd-a7ba-0cc5bc741b37	SRR7308835	euclid	27	Jul-2013
0d7d75d4-48df-4a6f-a185-817fb91b22e5	SRR7309129	euclid	27	Jan-2013
020f521f-89c9-4c91-83fb-a05d06e64876	SRR7308681	euclid	27	Jan-2013
dd6eb510-1ea7-4819-b2ba-83c58f0ea488	SRR7309132	euclid	27	Jul-2013
6395bdb5-f2e6-4743-a2c4-5660a34065a8	SRR7308976	euclid	1	Jul-2013
2132cdbe-c726-4d71-833e-1858fe111056	SRR7309191	euclid	15	Jul-2013
fe15b094-e0da-451c-b159-efc34c6edd3f	SRR7309055	euclid	27	Jul-2013
9ba51ef8-ffdb-4390-98e0-d525931e1d6f	SRR7308876	euclid	27	Jul-2013
c2ac8014-9d31-4cec-b8d3-9d37da5ea5cc	SRR7308830	euclid	1	Jan-2013
2ee9a963-dfb2-407f-99de-eed42dbe0b2c	SRR7308904	euclid	1	Jan-2013
2f08c81a-026c-47aa-9a35-fa60d9d92d9e	SRR7308813	euclid	27	Jul-2013
baa287b7-0db8-48ab-a182-aee415081e87	SRR7309248	euclid	15	Jul-2013
b1b79218-efb0-472e-bd6b-2b4cc15e1b6b	SRR7308662	euclid	15	Jul-2013
8dfc7985-bf6c-49e8-96a0-6c7c070510a6	SRR7308974	euclid	15	Jul-2013
82ae77a0-45da-4b22-89bb-ac5addce6e9d	SRR7309201	euclid	15	Jul-2013
2e42cb8e-53a3-4d59-936b-b16badc66ec9	SRR7309142	euclid	14	Jan-2013
0979f6df-a00e-49d7-91de-6572fd495b17	SRR7309157	euclid	14	Jul-2013
4f64c90c-7233-4c57-bd17-1bd679cfff23	SRR7308960	euclid	1	Jul-2013
2fcb73f2-301e-413c-8422-6fae59299e24	SRR7309105	euclid	27	Jul-2013
34d1ffbc-ddbe-4817-b5f2-14f457ee9874	SRR7308643	euclid	1	Jan-2013
57a5f566-116d-48b3-9d34-1ac99b3482a6	SRR7308938	euclid	78	Jul-2013
888bb21c-7e9e-4a90-acec-381022642457	SRR7309121	euclid	27	Jul-2013
c10b2b4d-2fdf-45cd-8117-4f82ce2e6560	SRR7308902	euclid	14	Jan-2013
b514bb62-98e6-4118-ace8-87de29e78125	SRR7308807	euclid	14	Jan-2013
8de24742-c238-4c13-9c44-60b649a0c033	SRR7308806	euclid	14	Jan-2013
3cd0ed1c-1db8-4c0c-87ee-9269ec3a64bc	SRR7309246	euclid	1	Jul-2013
c8290e44-8ece-4310-9e46-8352752a1dd1	SRR7308899	euclid	14	Jan-2013
3bd58a62-4174-46ce-81f3-fc5a6a9f1e07	SRR7308966	euclid	1	Jan-2013
23dac838-5a26-4443-b9e8-0f1992714246	SRR7308737	euclid	1	Jan-2013
42623497-388a-4769-b953-9273523e31cf	SRR7308915	euclid	1	Jan-2013
da42c9e3-6596-4c9e-9c33-394bc6b14385	SRR7308996	euclid	1	Jul-2013
0de0a1cf-4f75-45b1-bf10-95cfa483be5b	SRR7309123	euclid	1	Jan-2013
26ba0774-0ed4-4ade-a399-f582dc73cc7e	SRR7309167	euclid	1	Jan-2013
583ce429-e5fb-4830-af8e-a63dd2078287	SRR7309048	euclid	1	Jan-2013
943b7243-cae0-4ea7-a6f8-1d6219a4b11a	SRR7308810	euclid	1	Jul-2013
a6dfcd44-f3cf-471d-aede-3c082461d8f0	SRR7308697	euclid	1	Jul-2013
a2f1e821-f0cd-40f6-9b62-4d2eeb28a889	SRR7308944	euclid	14	Jan-2013
e0e71a1d-e801-41e6-b65e-8bac8125cd11	SRR7308679	euclid	1	Jul-2013
1d4509b9-ce9e-479c-9f34-c93e3771f0a5	SRR7308767	euclid	176	Jul-2013
f80e655b-e858-4a66-9bf4-3ed99ac9d401	SRR7308631	euclid	176	Jul-2013
c594acd2-f951-49c9-934b-70f161347ec0	SRR7308748	euclid	14	Jul-2013
2397afdb-7286-4d87-8a6a-e6032c0dfab5	SRR7308985	euclid	176	Jul-2013
13d8f7de-3c79-4014-b40a-e06ce044e481	SRR7309127	euclid	14	Jan-2013
1f5b0723-4bb0-4cfd-a8a7-64011e902a8d	SRR7309136	euclid	1	Jan-2013
8a5a4819-e759-45b2-8c4d-937bc4063d5f	SRR7308809	euclid	78	Jan-2013
bd70c228-5ddf-499c-8c9c-40c8bf4c1220	SRR7308702	euclid	1	Jan-2013
158f8d42-ee38-46b3-8057-2ffa5e13fd0c	SRR7308824	euclid	14	Jan-2013
3dff4729-3be6-49ae-8f52-1f16b42e147b	SRR7308939	euclid	1	Jan-2013
3c58ebc1-39a8-475c-8012-4f931bd22e74	SRR7309207	euclid	1	Jan-2013
c438f4e6-212b-43ed-a220-b734a7ae0de4	SRR7308689	euclid	20	Jan-2013
4eef0038-1bcf-47e2-9d97-8d0391b9465d	SRR7309133	euclid	27	Jan-2013
e3cfcef7-5c79-4862-9c8c-b4adb8d39a94	SRR7309154	euclid	20	Jul-2013
a73c8bdb-d30b-4ece-8407-65bad64e9cf2	SRR7308652	euclid	1	Jul-2013
189ba052-799a-40ba-b10c-33ba304fab04	SRR7308843	euclid	27	Jul-2013
6c5cfe7d-4270-4261-b2d0-1d885fde3b57	SRR7308991	euclid	27	Jul-2013
f59fa5f8-e692-4727-9f3d-014adb69a653	SRR7308941	euclid	1	Jul-2013
92675b39-9a7a-4241-9918-8a850a64ce73	SRR7308969	euclid	20	Jul-2013
1dc7b0f9-841c-499d-b044-14912da2986c	SRR7308863	euclid	1	Jul-2013
3276a83f-b182-444c-9067-d27080d16093	SRR7309208	euclid	27	Jul-2013
2dabba59-7067-473f-83d4-a09e39f52815	SRR7309149	euclid	1	Jul-2013
d2db9d0c-afbf-4ddb-bdef-f90cefb007d1	SRR7308959	euclid	1	Jul-2013
e6ac59f7-6bf6-4a6d-9490-7fa2d6223953	SRR7309036	euclid	1	Jan-2013
284cdc04-b6fb-4702-872c-f9ab3b5c8020	SRR7309222	euclid	27	Jul-2013
0ba6a0dd-621f-4af4-9909-20f243f968e6	SRR7308918	euclid	1	Jul-2013
478bff50-0545-4215-83a9-169ae65fed79	SRR7308706	euclid	27	Jan-2013
279e5578-90ec-4762-a36e-50a53cc3b093	SRR7309209	euclid	27	Jan-2013
9f3a6c12-73f2-40d0-9472-3610374396fa	SRR7308826	euclid	27	Jan-2013
f82f2ccc-e7a8-4f64-bafe-3e9036e90d25	SRR7308963	euclid	27	Jan-2013
501b23f5-5cf7-4fa3-9364-57c61cbee4cf	SRR7309122	euclid	27	Jan-2013
1359ae96-fb6f-4c49-b25b-71984581e4b9	SRR7308857	euclid	27	Jan-2013
a19205e3-dd3e-4ad7-9bd5-b6a9f5c842b0	SRR7309039	euclid	27	Jan-2013
4202a7b4-3c88-4d48-bec5-44a6b254ae00	SRR7309225	euclid	1	Jan-2013
0f66b338-67bc-4d5e-8d71-7dbe30210654	SRR7309174	euclid	1	Jan-2013
7c21a457-02b1-4f81-9f26-039aa1eb825f	SRR7309109	euclid	14	Jul-2013
77849ae4-feee-446a-bee5-108b8a64b1f6	SRR7308626	euclid	14	Jul-2013
a0c17367-3c3e-4e41-a162-7966a46d5880	SRR7309020	euclid	27	Jul-2013
cdb94758-0544-4743-b7b2-2339d4a98ce4	SRR7308791	euclid	1	Jul-2013
a977189c-5bbe-4b61-8c01-b580b590e8d1	SRR7309099	euclid	1	Jul-2013
4d96c7d2-0ad9-4658-b46d-bc17f176e00e	SRR7309096	euclid	18	Jan-2013
dbef43d9-5f47-4733-b6cc-e4a5e7df4f16	SRR7308769	euclid	14	Jan-2013
81587091-02cd-4e8d-97ce-bcae04614e3e	SRR7308717	euclid	27	Jul-2013
41ec0fb5-d020-4864-ac0b-21e9cc53d692	SRR7309169	euclid	1	Jan-2013
8d9840f7-5510-4162-98fa-1dbaf465cb2e	SRR7309035	euclid	27	Jan-2013
7b6aa0e7-9411-4010-a80b-c0ff91f1f234	SRR7309057	euclid	27	Jan-2013
853dce03-3902-48f6-9871-84323c8e1571	SRR7308975	euclid	14	Jan-2013
02a08abd-5dcd-4df6-8680-cfda70e84821	SRR7309159	euclid	1	Jul-2013
7bfc156b-b273-496e-a967-dbbd8c90a974	SRR7308682	euclid	27	Jul-2013
f228712d-0a14-4de0-be26-78a683c4a0f9	SRR7308797	euclid	2	Jul-2013
5d870ea4-29ec-4ca0-9587-a91dac968b87	SRR7308683	euclid	1	Jul-2013
9be28881-8ee3-49e6-9b58-3f5244375b08	SRR7309003	euclid	1	Jan-2013
75277d56-150b-4bf1-8704-58bce5db8a49	SRR7308880	euclid	176	Jan-2013
75238e17-6a7b-4446-9945-0d1298b02cfc	SRR7309192	euclid	15	Jan-2013
0c1b8825-c95a-4ad5-b452-761baacfd3ee	SRR7308849	euclid	27	Jan-2013
51b4d32c-6e21-4f45-9993-7dff819b70b0	SRR7308641	euclid	1	Jan-2013
ab6ac929-b251-46cd-be4f-53351e9cc754	SRR7309085	euclid	176	Jan-2013
1b706e7a-3fb2-42c6-bad5-fda3cc06d1db	SRR7309158	euclid	2	Jan-2013
1c85cb8e-2bb7-4945-8434-506f905603a4	SRR7309114	euclid	2	Jan-2013
fb85fc8d-c991-4180-a0ba-a3afd268bfa2	SRR7309046	euclid	14	Jul-2013
224d34b0-0c82-4587-9edc-9344829cbefe	SRR7308856	euclid	27	Jul-2013
67429dab-e352-4d5d-a5ba-f614e6c678cb	SRR7308799	euclid	27	Jul-2013
e538f37e-412c-4df5-8d90-de96d98eee29	SRR7309011	euclid	1	Jan-2013
c04c39d1-9a5c-48e2-960a-7fdd27457e1f	SRR7309089	euclid	1	Jul-2013
169c9a31-dde8-4f14-a1a3-bbdf7d311549	SRR7308875	euclid	15	Jan-2013
00f39c39-6e0f-49ca-b73b-711c5ad2e713	SRR7309211	euclid	15	Jul-2013
19d1850f-c410-4101-bd30-03e90e2e42fc	SRR7308834	euclid	27	Jul-2013
1cd3be23-9d73-4954-8b00-9a9f0a940d2b	SRR7309063	euclid	27	Jan-2013
972bacc4-bece-4d23-8e28-8fbcacb47859	SRR7309144	euclid	27	Jul-2013
20dfabfd-d236-4738-8892-b17eccc38a2e	SRR7308800	euclid	27	Jul-2013
9d882486-4e21-455a-87ff-fd1462470ae1	SRR7309235	euclid	14	Jan-2013
de2bc4a7-4daf-4729-9c29-0fe6d63b5645	SRR7308862	euclid	27	Jul-2013
6108543a-5292-4810-9fb2-21ea0e4ff7c3	SRR7309145	euclid	1	Jul-2013
622471d7-ab8a-412a-91d4-9999db5b79e2	SRR7308973	euclid	14	Jul-2013
ac48432c-3081-4784-8a3f-fc8259700fc4	SRR7308965	euclid	27	Jul-2013
d5967bd7-3556-4e3e-a6ea-5ebbc363bb7c	SRR7309146	euclid	27	Jan-2013
e7bde746-ba02-4b09-a4ae-fdc0e148cdec	SRR7308777	euclid	1	Jan-2013
0eea773f-24ad-4608-8900-3afdbee65e3a	SRR7309175	euclid	27	Jul-2013
3544fb09-e25e-4664-bde3-79dee233e7dd	SRR7308686	euclid	15	Jan-2013
71cadc1f-4da1-49d5-9569-c7f9096c10fb	SRR7309051	euclid	27	Jan-2013
8c5113e3-d3e7-42a3-8a02-6af7d0c02fc4	SRR7309231	euclid	20	Jan-2013
56a9ad4c-3541-4830-8c44-86fecf0a8508	SRR7308699	euclid	14	Jan-2013
dd286d47-519b-4162-9993-1908413f0adb	SRR7308948	euclid	27	Jul-2013
272e0878-06d5-4633-95cd-ec02fc1e02aa	SRR7308951	euclid	27	Jul-2013
3f6ecfc2-315f-467a-8221-c05a288ce1ce	SRR7308848	euclid	1	Jul-2013
6a111c52-2b74-4c3b-a18d-e033524beb44	SRR7309100	euclid	14	Jan-2013
dbb50a49-aef0-40ea-ba6a-efbbddf05e9f	SRR7308933	euclid	14	Jan-2013
feef86f2-577a-46fa-b9bb-ee04dedd3d87	SRR7308684	euclid	27	Jan-2013
1fa8c367-cc48-4fe2-b55a-66b2f87249f2	SRR7308898	euclid	27	Jan-2013
07ac4ba6-16b1-42cb-8667-58eeb000b2a2	SRR7309130	euclid	1	Jan-2013
7fec7648-28ca-48bb-a910-af11604923f7	SRR7308818	euclid	1	Jan-2013
97072105-75f0-4ad6-82b9-4d5637760827	SRR7309065	euclid	27	Jul-2013
81fe291d-09b6-4af2-8fcd-32f8348b0414	SRR7308868	euclid	27	Jul-2013
c77281f9-711b-48ba-b010-a221efd3fec0	SRR7309184	euclid	14	Jul-2013
fded7932-8b64-4c05-b38f-04823e2142a5	SRR7309047	euclid	27	Jul-2013
09800655-2cc3-4f9d-b4b2-a19d5f676723	SRR7308639	euclid	14	Jan-2013
c9a611df-1a80-4f6c-9465-b10e2a532a95	SRR7309124	euclid	1	Jul-2013
eb5fc233-9542-4219-92e2-5d7e42c25f38	SRR7308751	euclid	2	Jan-2013
4b2de583-b87d-40e6-9b5c-5d45c3d38477	SRR7308741	euclid	20	Jul-2013
8b081ce1-c3a4-4ee4-bd03-3542e9373ac3	SRR7308796	euclid	1	Jan-2013
01410f45-43da-45d6-b0c5-a2ec0c73b1ea	SRR7309126	euclid	1	Jan-2013
d1d31667-0bf9-4910-9793-4aed5519fbf7	SRR7308802	euclid	1	Jan-2013
823e80d0-e861-4ac0-8c25-27dc69b70858	SRR7309196	euclid	27	Jul-2013
b5b52508-9970-4b91-9100-b2ba1cc2bc85	SRR7308654	euclid	27	Jul-2013
53a4b5d1-1bc3-4c7f-830b-e063ff9ede18	SRR7308837	euclid	27	Jul-2013
86ae0d42-3b81-4dda-ad87-89e4e4ab1054	SRR7308755	euclid	20	Jul-2013
3bfbd855-7f94-48e4-a416-3e317f868d57	SRR7309081	euclid	27	Jul-2013
b3143377-7918-4b66-bdae-0961565aa2ab	SRR7309183	euclid	27	Jul-2013
150a913a-ce78-4f5b-8e76-68d4a51f24bb	SRR7308627	euclid	27	Jul-2013
78acc10f-d065-47b1-9655-be7f3cb4cb5b	SRR7309067	euclid	27	Jul-2013
d6db8a3f-5e82-4cb9-848f-34c1ef7bb7cd	SRR7308658	euclid	27	Jul-2013
67a036f0-2b67-49dd-8d7e-465fe2e8f027	SRR7309135	euclid	27	Jul-2013
df9cd79b-d32f-4c3f-87c1-38a5da31c6d7	SRR7309002	euclid	27	Jan-2013
307685e8-e5c2-4054-909b-c3f83fa881b9	SRR7308995	euclid	1	Jan-2013
41501b63-1cf2-49d9-bc03-03635bd53a76	SRR7309173	euclid	27	Jan-2013
eff5dcc3-f730-4045-bf1e-ecc5802aa3c0	SRR7308952	euclid	1	Jan-2013
c22e5c32-9ff5-4f0b-8cba-944b2861766d	SRR7309162	euclid	27	Jan-2013
c1c854b1-ba21-44a6-8196-e855ba3d6da7	SRR7309181	euclid	27	Jan-2013
dbbfb8c8-8dea-4906-9c58-e6d2f201030c	SRR7308691	euclid	27	Jan-2013
f063c71b-7f91-4617-b34e-c1f2683c7312	SRR7308753	euclid	27	Jan-2013
16c86df7-2ae7-4de2-99ac-452f4ffe91c2	SRR7309004	euclid	2	Jan-2013
af58f0c8-3d42-4367-9c94-2f264fd365fb	SRR7308820	euclid	14	Jan-2013
6e41e8b6-0e6d-4165-8bd3-e2f3ce7e716d	SRR7308740	euclid	27	Jan-2013
6fcf4d7a-75d8-4f29-bee5-2663a2263209	SRR7308850	euclid	27	Jan-2013
f20e76eb-5258-4108-bb6a-ef9a9fc1f489	SRR7309078	euclid	1	Jan-2013
87be880c-db9b-46b1-a6a3-039667c3ecb5	SRR7309118	euclid	27	Jan-2013
cf63dc97-723c-47dc-a09b-392a4f2585c2	SRR7309091	euclid	27	Jul-2013
5659b6ee-1619-486a-8046-cd0fa79809a3	SRR7308937	euclid	27	Jan-2013
68702961-b374-41d0-bd0d-f3aeb2dfdec0	SRR7308845	euclid	2	Jan-2013
d8ab45b6-b259-4536-aebe-b7ec795b39a7	SRR7308703	euclid	27	Jan-2013
17b30d89-6570-4ed7-98a5-a21e50cd120a	SRR7309180	euclid	27	Jan-2013
d20dc835-71dd-4e3a-8f39-9973d715f77f	SRR7308928	euclid	27	Jan-2013
79eacecb-c6b4-4055-b3a5-1a14e794114c	SRR7308672	euclid	1	Jan-2013
97cf78a8-bb97-4fab-8aa5-c81bd344c9f7	SRR7308633	euclid	2	Jul-2013
cd175877-3677-427c-8681-112fdac40f67	SRR7309038	euclid	1	Jul-2013
695caafc-3608-40b8-84e5-36fb574f241e	SRR7308659	euclid	2	Jan-2013
bb50b8a9-c26c-4dcc-9c54-cab950c0269c	SRR7309034	euclid	1	Jun-2013
44651c25-e913-4314-ab5e-9b1bbd19bc7e	SRR7309212	euclid	2	Jan-2013
7e71316e-4a59-47bf-b2c1-a1a0842543ec	SRR7308953	euclid	20	Jan-2013
ca1df782-0a27-423b-add6-f8c2d993842c	SRR7309116	euclid	20	Jan-2013
16d035da-8c2b-4d5b-a0f8-ea9ce071b789	SRR7309043	euclid	27	Jan-2013
6ed29386-18e1-4586-bf9b-c277468197a5	SRR7309016	euclid	27	Jan-2013
997963f5-88ef-46f0-93d1-39dc420b5a57	SRR7308778	euclid	20	Jul-2013
ede4c81c-94c5-4ebe-a9e5-812824031858	SRR7309087	euclid	14	Jul-2013
80a4409f-407c-457a-9726-bccd3396e591	SRR7308646	euclid	27	Jul-2013
c1b49c60-ad12-4e84-8aab-a903dd70e2e1	SRR7308634	euclid	27	Jan-2013
a652537f-e703-4356-9537-cf0038494b4e	SRR7309021	euclid	27	Jul-2013
d16f671e-c06e-4142-8ea0-00ac4bb47c60	SRR7308808	euclid	27	Jul-2013
2658201e-61e0-4c6f-9c82-33c512ea8e16	SRR7309185	euclid	27	Jul-2013
12534845-29b3-4e68-a32e-f05ebda8da90	SRR7309128	euclid	2	Jan-2013
f55dd567-2bcf-42b4-9860-7c64759cea01	SRR7308739	euclid	27	Jan-2013
140fb5d9-9aa8-48f0-a361-4db50f65e428	SRR7308709	euclid	20	Jan-2013
8496fcee-97ef-48cc-8691-7d98181ee5ce	SRR7308829	euclid	27	Jan-2013
3cb69555-bd0e-420c-87bc-bb46d864b94a	SRR7308666	euclid	27	Jan-2013
e0751a44-96a4-4639-a2e0-2f7814488092	SRR7309042	euclid	27	Jan-2013
855e53c6-305a-4d3d-81f3-5c1b9f06ddd3	SRR7308906	euclid	27	Jan-2013
dd7f4b51-e5c1-48fb-ba68-1093f6b9d4d9	SRR7309147	euclid	27	Jan-2013
cf8465bf-08bf-4f1c-9820-7dd64dc9f6ec	SRR7309216	euclid	18	Jul-2013
99b46ed1-38bd-42eb-bcff-fd3446890b9b	SRR7308664	euclid	27	Jul-2013
bc9e6be5-6079-4899-8e4b-33f0945ab98e	SRR7309152	euclid	2	Jul-2013
ff2f2d73-b6ae-4dcd-aba5-2ef3e9fadfab	SRR7308636	euclid	27	Jul-2013
98a60a87-125a-4fde-bfa0-92bea738cf59	SRR7309101	euclid	27	Jul-2013
aabf2735-7c8d-4ede-8b20-64de80c8b097	SRR7308637	euclid	27	Jan-2013
66e9514f-e716-401b-8bc2-9308f18c7e95	SRR7308983	euclid	27	Jan-2013
f6a583d5-c4d9-411c-9173-18ff6a239319	SRR7308780	euclid	27	Jan-2013
21e03f26-92d2-400d-ad8f-c2c15327a273	SRR7308656	euclid	27	Jan-2013
a912370f-8d26-49c1-b32a-43c3761ca2af	SRR7308828	euclid	27	Jan-2013
0d4f2c23-adbc-4647-817f-292298a01355	SRR7309083	euclid	27	Jan-2013
56c32b16-f740-4adc-841f-f20dd3c26ed7	SRR7309202	euclid	27	Jan-2013
69e91783-112b-4aa9-b619-16a2af942473	SRR7309066	euclid	27	Jul-2013
f109bcbd-48e5-4f89-9b6b-0eeb349aa09c	SRR7309056	euclid	27	Jul-2013
f1af3c44-db7d-468d-9c5a-d18f412d0351	SRR7308790	euclid	27	Jul-2013
c7e83847-e3c9-438b-bd71-03085d4e2a29	SRR7308650	euclid	27	Jul-2013
d4ecdf8f-17cd-4dd5-a996-aa7f01dd8cba	SRR7308670	euclid	15	Jul-2013
80a3b416-1fb5-47bb-ad52-f340a468637c	SRR7308759	euclid	20	Jul-2013
86a4dcad-a876-4228-a3bf-6ae69a5b2a66	SRR7308776	euclid	1	Jul-2013
f1b40349-e975-4d30-950f-bdff1ce9aba3	SRR7308854	euclid	27	Jan-2013
99e2e339-44d0-4c46-aef7-eac83c7202dc	SRR7309150	euclid	18	Jul-2013
9c346472-f3ea-4ca5-aebc-a9da9bb258fc	SRR7308930	euclid	18	Jul-2013
b892efe6-4f6c-4221-9512-e2bf9876eb91	SRR7309153	euclid	27	Jan-2013
b263a735-6b21-4b70-8ec8-c7721b00ed6f	SRR7309049	euclid	78	Jan-2013
cc8c1189-f7be-4664-b6c8-dbe6818e0579	SRR7309171	euclid	78	Jul-2013
c10dbbb6-56f4-4afa-9519-b5bd16d64b20	SRR7308838	euclid	78	Jan-2013
796fb9df-40f0-4943-974f-97c8c62816aa	SRR7308675	euclid	27	Jul-2013
99a4feea-c6af-48cc-93cd-877afb2e62a9	SRR7308905	euclid	20	Jan-2013
f892d944-6a7c-404d-87f6-f48efc47fa0c	SRR7308866	euclid	2	Jul-2013
7af1df75-9588-49ec-8310-04c073f0f694	SRR7309141	euclid	2	Jan-2013
325b067b-60fd-4c91-b93a-ea2f135013dc	SRR7308873	euclid	20	Jul-2013
4657991b-9c86-4ff7-9cea-18f9338c5fd3	SRR7308645	euclid	2	Jul-2013
e5395a1d-2407-474a-98e3-3f0a60f37ed7	SRR7308811	euclid	15	Aug-2013
cb0ea75f-7bbd-4d4d-a160-f688dc36f16a	SRR7309226	euclid	1	Aug-2013
9e77234c-cd21-41fd-a965-16430cde9d87	SRR7309028	euclid	14	Aug-2013
7784dc35-8cf7-4c83-baff-11e7d54f8d84	SRR7308677	euclid	2	Aug-2013
63d69dd5-9429-4cda-818b-59cd389b6aee	SRR7308836	euclid	1	Aug-2013
1a7587a7-8941-4149-81b3-c78c99a39c96	SRR7309080	euclid	27	Jul-2013
37ae4239-f3b1-4d18-9bc1-4b614beb5a0e	SRR7308900	euclid	78	Dec-2012
e24c30bf-0aa4-4c8d-a23b-1f82ed1636ed	SRR7308998	euclid	27	Jan-2013
40408d06-ba39-4f3a-b6eb-bdbb967a1c45	SRR7308869	euclid	176	Jul-2013
4712c729-b6fa-4e9f-94fe-5f8cc4edc49c	SRR7308785	euclid	2	Jan-2013
02874d2b-7c01-4c3a-a8e9-c8f26c7fb13d	SRR7308840	euclid	27	Jan-2013
8c47bef5-38dc-4342-a6b2-e3c627fdf65c	SRR7309189	euclid	27	Jan-2013
acd68ddd-5f41-4dfd-9889-1bb6c12c93a4	SRR7309015	euclid	27	Jan-2013
8357c0a8-2941-406b-be0f-8a16eaca1474	SRR7308821	euclid	14	Jul-2013
e11e375f-b662-428c-b592-7e1043154c72	SRR7309073	euclid	14	Jul-2013
d8728fe9-aed8-4611-a89a-561a3ba0e951	SRR7308994	euclid	14	Jan-2013
295c399f-f0ba-4a21-af7a-e01017663293	SRR7308701	euclid	1	Jul-2013
283b7743-a418-4b68-9317-d46034bf1d61	SRR7308961	euclid	27	Jan-2013
a7387cce-8443-4bcc-8aa6-3fe96e088108	SRR7309188	euclid	14	Jan-2013
6785875a-f567-40c0-bc28-8e7b006f95a9	SRR7309190	euclid	18	Jan-2013
64be490c-3db3-4862-8da6-a802016fb09c	SRR7309113	euclid	176	Jul-2013
08fe8bcd-47a4-438d-881c-b0582543025c	SRR7308783	euclid	27	Jul-2013
d8e3d5ba-9a64-46bf-b1b8-82df993b0b39	SRR7309179	euclid	176	Jul-2013
2683e05d-efcf-4e2f-bcb6-81da7e82cf9d	SRR7309079	euclid	27	Jan-2013
a3dc4fad-4045-4c0b-8d3d-70e9322c9e26	SRR7309206	euclid	27	Jul-2013
82e9a78c-8f18-48d2-b666-8fa4cb980938	SRR7309220	euclid	14	Jan-2013
7764c29b-6add-4fed-8da1-574ff83b0f5f	SRR7308743	euclid	27	Jul-2013
a1934466-fc3f-48cb-be94-eb6ad2d78048	SRR7308841	euclid	27	Jul-2013
93a8808e-e0f2-4e67-8cf7-ee44985c72f9	SRR7308722	euclid	176	Jan-2013
9222f029-74d5-48dd-8c84-99a94276749a	SRR7308757	euclid	27	Jan-2013
75557a4e-bfe3-48f9-8493-bc3b91db56b7	SRR7308730	euclid	27	Jul-2013
b8a1ef60-b6f8-4168-bd0a-c50260f6b935	SRR7308851	euclid	14	Jul-2013
faff421f-7b2e-4be4-aee3-6baf0f2f74b7	SRR7308690	euclid	27	Jul-2013
b1668278-ad57-4070-a6e8-66b2efa9e5de	SRR7308990	euclid	27	Jul-2013
7a2dfb2c-c5e2-4017-9acd-916ca6dc9768	SRR7309233	euclid	27	Jan-2013
479e9a6e-75d4-418e-a6fb-088ca7e850d1	SRR7308883	euclid	27	Jan-2013
67399b93-ca07-4d6a-aea6-1f4125db23ef	SRR7308768	euclid	1	Jan-2013
4a8937f1-beb9-4442-8b71-1470d1490b17	SRR7309119	euclid	27	Jul-2013
e3d1450f-f186-4b02-94fb-303a55ceb082	SRR7308949	euclid	27	Jul-2013
bb64b507-43cc-410f-93e5-4337ab0126a9	SRR7309236	euclid	2	Jul-2013
c1306d30-c09f-4e13-9320-24205e218c27	SRR7308967	euclid	27	Jan-2013
8013ec9a-634d-499c-b777-cc7a805498d7	SRR7308884	euclid	27	Jul-2013
666b6e91-dfbe-4299-9bfd-3afdfde892e2	SRR7309076	euclid	14	Jan-2013
ffce4adc-2e04-461c-aa43-676cc103ed3c	SRR7309177	euclid	27	Jan-2013
5bfa40ae-daa3-4f20-8fcd-8e71650a5308	SRR7308728	euclid	27	Jan-2013
990bb851-267a-4148-b6f8-e938ed0e29bb	SRR7308934	euclid	14	Jan-2013
4c622de3-7ec6-4756-977d-a523f638c4d0	SRR7308879	euclid	27	Jul-2013
08586dd3-ac2d-4cb3-a3af-ccaec2aef42b	SRR7309112	euclid	27	Jan-2013
55bd8143-95ec-494c-8503-9a197ebc42c0	SRR7308871	euclid	27	Jul-2013
25d15ab8-f534-4e9b-8151-0ef4b0cd4af9	SRR7308718	euclid	1	Jan-2013
d8e1c6e5-9951-4f23-b95b-df3b33807f7e	SRR7309245	euclid	2	Jul-2013
e56e9549-3d2e-498b-9a70-6de383fcecb8	SRR7309137	euclid	27	Jan-2013
3d0fd053-a822-4bd4-9ea3-6de9d5ee484c	SRR7309086	euclid	27	Jan-2013
8a56a9a3-506e-4f47-912c-a60f4490ad35	SRR7309200	euclid	14	Jul-2013
61d62440-a79c-4178-8245-050f5222e24e	SRR7308707	euclid	27	Jul-2013
ece4f8f5-31f6-4ddb-b3f4-c4ed35a221bb	SRR7309093	euclid	27	Jul-2013
a0221045-6999-4389-bb8e-a2def142ccf9	SRR7309050	euclid	27	Jul-2013
e5255d85-13ba-44bb-ba58-321172f39f44	SRR7308788	euclid	27	Jan-2013
945e9069-faae-4ca7-af2d-14f33f6b29fa	SRR7308987	euclid	27	Jan-2013
aea28cdb-b300-4bae-aa26-0cf6bb204698	SRR7308705	euclid	27	Jan-2013
59ca70e6-4b87-4785-b827-bffff9a504f4	SRR7309008	euclid	27	Jul-2013
2cb41ca4-3e1f-46c4-92bd-8f49b9da0607	SRR7309106	euclid	27	Jul-2013
8be2e2ad-6a02-4c48-8f74-4a4f8737d598	SRR7309071	euclid	14	Jan-2013
29a7a92e-7258-4ce2-8c43-1bc6050467f6	SRR7309168	euclid	27	Jul-2013
3b35d73c-db0d-4283-a8e8-7dbb0ca7835f	SRR7309134	euclid	176	Jan-2013
4dbf4979-0d47-43b4-96f9-faae93741d84	SRR7308680	euclid	14	Jul-2013
cf1aedbd-f655-40f2-8bb0-80a0eee9a2d0	SRR7308997	euclid	1	Jan-2013
735dedf8-5856-4b0b-8148-4b1705b7a4f3	SRR7308694	euclid	176	Jan-2013
799cf0f8-bc9c-4284-8327-be095c3ae8ac	SRR7308771	euclid	176	Jan-2013
26ace4fe-313c-4398-87c2-a9c5716823e8	SRR7308940	euclid	176	Jan-2013
06ca85c7-8e4e-436f-bac2-fe64e5ac7b81	SRR7308927	euclid	20	Jan-2013
e43a403a-248b-49ca-926a-ab8688fe2df6	SRR7309111	euclid	1	Jan-2013
23bed506-bdef-4316-ae8a-969350be4d66	SRR7308625	euclid	176	Jan-2013
7ac75243-28c0-4cf6-8fd9-889354f2b857	SRR7308956	euclid	176	Jul-2013
0b7a0a5b-9b3b-4ba2-b1a4-5aabc7d334c8	SRR7309197	euclid	176	Jan-2013
2c437dc5-9684-4eb4-a50c-bd1be006e274	SRR7309148	euclid	176	Jul-2013
a230f35a-9c33-47ab-8bf8-551cf217ef1f	SRR7308750	euclid	20	Jul-2013
59e59615-4b46-4088-9cd0-519bed3288c5	SRR7308765	euclid	14	Jan-2013
72711a33-d4a1-4b8a-913c-cd3e427858b6	SRR7309097	euclid	176	Jul-2013
9952ff5a-c3f5-49bc-af62-ae599cda8524	SRR7308693	euclid	20	Jul-2013
5b728dd2-6fae-40cb-9a0d-103c02f335fc	SRR7309244	euclid	176	Jan-2013
ce8fe3f1-c679-4722-b775-d586d80ae9a6	SRR7308660	euclid	176	Jul-2013
d77bced0-3e85-4ff9-914a-b8eb0c4e2415	SRR7308925	euclid	14	Jan-2013
6385ebe1-a64e-4390-821a-ab1ba3311bf5	SRR7308825	euclid	176	Jan-2013
fa551230-5ae0-43b1-870d-ce790035d9d4	SRR7308710	euclid	14	Jan-2013
2f70bc88-c05d-4e8a-b065-b223a873aca6	SRR7309204	euclid	27	Jan-2013
79b2bd8e-bb35-4596-99ae-2cc89afd8e8c	SRR7309064	euclid	27	Jul-2013
3868f27f-33de-42ec-bf51-b88d2af0df55	SRR7308649	euclid	1	Jul-2013
5df30b8c-0d50-43ea-9af9-de7412e03070	SRR7309131	euclid	27	Jul-2013
6cfb1b7a-3ce4-4a93-a2da-341cf2e367a2	SRR7309221	euclid	27	Jan-2013
186963f0-f242-4983-b839-189954d43f96	SRR7309029	euclid	27	Jan-2013
4905d6bb-db6d-43a2-a168-089acd4f7430	SRR7308653	euclid	27	Jan-2013
53ed1608-7caa-4cea-9000-5ba52159f638	SRR7308711	euclid	27	Jan-2013
54239829-d0e3-485b-8ecf-04efb5b3a32c	SRR7309058	euclid	27	Jul-2013
09789ff8-f78d-4c02-bd39-b51fc9c945ee	SRR7308889	euclid	27	Jul-2013
56ff2b5a-0219-4bc5-8de4-7e2ba0df66f1	SRR7309026	euclid	27	Jul-2013
f1959f18-9a54-4ab4-b198-db26a027ceb9	SRR7308647	euclid	27	Jul-2013
9604578b-9901-4d2e-b349-c3e8feea2f34	SRR7308962	euclid	27	Jan-2013
78c1c2f1-d69a-4e80-9a0e-5a6b7c5f8ecc	SRR7308720	euclid	1	Jul-2013
f3bcc99f-96dc-470d-b935-827c44ace254	SRR7308715	euclid	1	Jul-2013
3fb5ea63-e49b-4431-b544-28d512d03c93	SRR7308784	euclid	14	Jul-2013
bc8aff73-e7d7-4d33-acc3-7097f06f67c9	SRR7308724	euclid	27	Jul-2013
7930d273-5c1b-4d66-80e9-33d866826ac9	SRR7309238	euclid	27	Jul-2013
ad9580f6-de20-43be-9b29-62af67e0eeca	SRR7309024	euclid	27	Jul-2013
be9da5d9-f914-4db4-a6a1-e45d7a8ae331	SRR7308984	euclid	27	Jul-2013
9f33f80f-b72c-4eac-810e-b9252c46ffa3	SRR7308844	euclid	27	Jul-2013
d5268a73-87f0-4aac-a8fa-9d33a306c2b9	SRR7308729	euclid	27	Jan-2013
d6f2db44-5f86-4a8c-a928-4322a42ee4c2	SRR7308874	euclid	27	Jul-2013
8582cf89-91d1-4555-88ac-badf01928936	SRR7308950	euclid	27	Jul-2013
43ffad0a-aa9c-4d25-b91a-3c3fe26f2de1	SRR7308853	euclid	27	Jan-2013
40c4bc19-6c76-4dc2-9190-3a865de9ad04	SRR7309241	euclid	27	Jan-2013
76b4c2aa-49af-4584-a61c-7096171e5db0	SRR7308655	euclid	27	Jan-2013
dbdfde2f-ddea-4978-9584-fe63c1ce88b2	SRR7308663	euclid	27	Jan-2013
8c054e93-29b3-4ab1-bb18-9aefadd09f16	SRR7309120	euclid	27	Jan-2013
885ca469-48c2-4d05-a5e4-954e153a31e8	SRR7308669	euclid	27	Jul-2013
139fe94a-773b-46ee-932f-e76cb36eb54f	SRR7308892	euclid	27	Jul-2013
32baaeb8-9ec5-43c7-a3ec-149b3d6e8d7e	SRR7309234	euclid	1	Jul-2013
530d33d7-9d40-44f4-bbfe-09050baa3acf	SRR7308661	euclid	27	Jul-2013
c84d0920-dd7a-40a6-bcf9-5ccedb30a392	SRR7309166	euclid	27	Jan-2013
adcdc773-4700-469d-bc7a-bab2269b952c	SRR7308665	euclid	14	Jan-2013
edc6983d-d6e8-4ff3-9fff-5f09ed80f338	SRR7308942	euclid	27	Jul-2013
7d62436a-f904-4988-8a33-11a0222e31f6	SRR7308923	euclid	27	Jul-2013
641467d7-6d67-40e0-ac8c-9b5868fce828	SRR7308798	euclid	27	Jul-2013
59b3007c-16f6-44ba-86ce-c14b3d22f410	SRR7308668	euclid	27	Jul-2013
453d7722-5fc1-48ce-88fa-035b53e4bb5f	SRR7308913	euclid	27	Jul-2013
95811654-ba09-4fc4-8217-78aa300c82da	SRR7308886	euclid	27	Jul-2013
de278092-b5e4-435a-a16d-779ee75e7e08	SRR7309237	euclid	27	Jul-2013
ba4d2d35-3244-44a8-8618-438971cd428d	SRR7308781	euclid	27	Jul-2013
b52bfe07-aa1b-4c02-820e-3c5bc1d22ec4	SRR7308911	euclid	27	Jul-2013
a539c13c-1a72-4732-ba2a-e9dadcc8bf7e	SRR7308738	euclid	27	Jul-2013
fe9fe22c-0afe-4d46-8d84-1f566dc7e63d	SRR7308977	euclid	20	Jul-2013
cdcb81e0-f406-4ca7-91b2-600d65270fea	SRR7309214	euclid	20	Jul-2013
30376183-ad2c-4faa-b56b-123e92e6416b	SRR7308908	euclid	18	Jul-2013
3597f2ef-c8d5-4afb-b21e-915216c8d136	SRR7308725	euclid	78	Jan-2013
18a54634-738a-4a62-bcff-97faaca5c1f7	SRR7309239	euclid	18	Jan-2013
399645b8-1112-4bcd-93cc-5a28a6b9e7be	SRR7308644	euclid	20	Jan-2013
2e4b89e8-d74d-4cfd-9435-887841579d06	SRR7308816	euclid	18	Jan-2013
cf0e0bf0-6120-42e0-87ef-d72e8c8579c3	SRR7308628	euclid	18	Jan-2013
d2d977c9-c683-4735-a98c-8dcec9f3798f	SRR7309013	euclid	18	Jan-2013
dd4acc72-9379-4f27-b406-bb6d5c6cf758	SRR7309172	euclid	18	Jul-2013
beb19b90-8b8e-4ecf-a979-79d2f0485bdd	SRR7309045	euclid	356	Jan-2013
2f0cdb3a-db75-4e89-b404-3b037539308b	SRR7309012	euclid	18	Jan-2013
2ef7a248-d9c9-4df1-9560-242bf3676f5d	SRR7308822	euclid	78	Jul-2013
c5d7d7bd-cd59-4fa7-bd99-20b186e9eb4d	SRR7308763	euclid	18	Jan-2013
8b92bd66-26dc-412a-ba9b-84f27c9be7e0	SRR17631120	euclid	RT356	Jul-2013
b5ca7a2d-2502-4cc6-a64c-30690330f29d	SRR7308795	euclid	18	Jul-2013
7af9d02c-7927-4a56-9335-ba2d348c3f55	SRR7308831	euclid	78	Jul-2013
7306522e-7696-41f4-b51b-d72dbb61ee09	SRR7309164	euclid	27	Jul-2013
98e35058-46f3-4363-b7ef-2e16889a1229	SRR7309098	euclid	78	Jul-2013
ae678eac-414a-4d3b-9b1a-20ee19b49752	SRR7308742	euclid	27	Jul-2013
0e57ab27-6dcc-4e3f-87fd-8d7b5639b4d9	SRR7308762	euclid	27	Jul-2013
7ac75ef3-523e-47a5-b749-6660fea55938	SRR7308687	euclid	20	Jul-2013
935d0756-629d-4a8b-ac8c-3c8d1e4c7f22	SRR7308640	euclid	27	Jul-2013
056a2f99-0ae0-4273-9a72-625e17fc4185	SRR7308890	euclid	27	Jul-2013
7eef40f3-a65e-4837-a278-395227381d99	SRR7309088	euclid	356	Jan-2013
6a748f31-4c1c-4275-8637-372046f09b90	SRR7308954	euclid	27	Jan-2013
bd71a382-0471-400b-a4a9-4a80b6edfbac	SRR7308794	euclid	18	Jul-2013
f9b26cf8-cdfe-4f84-9f0f-0f88f8474228	SRR7308801	euclid	14	Jan-2013
eea6db2e-dd37-4d31-9f49-b81d9718cdd6	SRR7308756	euclid	27	Jan-2013
e3b952ba-882e-42a0-8370-5ee2d847cba6	SRR7308747	euclid	27	Jan-2013
32ae8086-2a59-4245-9906-e1b8e61a6e14	SRR7309054	euclid	27	Jul-2013
9c950502-1025-457e-ad1f-dc102910ee40	SRR7308746	euclid	27	Jan-2013
45a23d79-53bd-46da-bd03-0e4aa145ce3d	SRR7308907	euclid	14	Jul-2013
a05b15af-0d74-4d20-87ed-4a4c4268b835	SRR7308692	euclid	1	Jul-2013
d3578407-5459-4947-9acb-a53d3fd1dde0	SRR7309044	euclid	356	Jan-2013
d7053a2a-824d-4cf5-a2e9-999dfa84684e	SRR7308855	euclid	356	Jul-2013
439b2836-2bfc-4cb4-b5f2-96a1a9bbf9b4	SRR7309228	euclid	78	Jan-2013
0c166457-d7d2-41aa-ac6f-8753856d3731	SRR7308916	euclid	356	Jan-2013
8ce703d7-e9fc-4ba6-9d07-b1a99675b7ed	SRR7309025	euclid	78	Jan-2013
3de011fd-72cc-41c3-acc1-7cee377b7705	SRR7309215	euclid	18	Jan-2013
2017f91e-9f2a-47b6-a247-a91beab10dcd	SRR7309178	euclid	356	Jul-2013
1da370a9-9ba4-47e8-9898-95b856f8d425	SRR7308803	euclid	356	Jan-2013
5dd7632f-2643-41ad-986f-e9b770b602f3	SRR7308774	euclid	356	Jul-2013
81c4d8ed-19b1-4926-947e-4ce95d3a35ce	SRR7308970	euclid	356	Jul-2013
8d709f2e-24ae-4382-a1f4-32b05b44da6f	SRR7308749	euclid	356	Jul-2013
1a2531c4-8ab4-49cb-a799-8c9369b38673	SRR7309022	euclid	356	Jul-2013
d04494fc-000b-4a79-bff3-919fe8d314a4	SRR7309077	euclid	356	Jan-2013
d9cbe79c-5f75-4e47-95f6-59b57a29b4af	SRR7308981	euclid	1	Jan-2013
24f4e049-2bb6-40fa-8d45-6bf34521817a	SRR7309102	euclid	356	Jul-2013
1bd860a0-5aaf-4998-afa5-31759584a799	SRR7308786	euclid	356	Jul-2013
82aa57a7-b034-4d79-a55e-bd14d091cbcb	SRR7309195	euclid	18	Jul-2013
89005d2a-7bb3-4674-b019-c37aab6d3577	SRR7308872	euclid	18	Jan-2013
28d2f2da-fdfc-4deb-b509-f0ebfc7f1245	SRR7308978	euclid	18	Jan-2013
7b655891-8784-4537-8438-646d043e60b2	SRR7308982	euclid	18	Jul-2013
ec2c3742-114a-4c8a-8115-d4fe6c9570b8	SRR7308910	euclid	18	Jul-2013
77b2ea09-2e5b-4c15-8e13-ab04ec13e6c8	SRR7309041	euclid	356	Jul-2013
87d95eb1-7794-4bd3-8b0d-45854e4859d8	SRR7308719	euclid	356	Jan-2013
196696b4-e630-41e9-bb94-c4f43a4c5cb0	SRR7309155	euclid	78	Jan-2013
eca283c6-d52e-485f-b1f2-a50e2535913b	SRR7309156	euclid	18	Jul-2013
cb153bed-001b-44bd-84b1-26389ec4fa0d	SRR7309030	euclid	14	Jul-2013
9a049732-f9b1-4038-9b18-1f7cf0465b20	SRR7309074	euclid	18	Jul-2013
d66e06df-ff53-4781-858d-be7c41e7b826	SRR7308992	euclid	18	Jan-2013
43cafbc5-b244-4633-a915-9086bffa0dbd	SRR7309227	euclid	18	Jan-2013
82851927-9adc-4830-aba0-b33ec420ed6b	SRR7308744	euclid	18	Jul-2013
920c2e4b-9145-46e2-819c-bc6e896ae060	SRR7309160	euclid	18	Jul-2013
83a90971-0e1e-4b8e-9561-cfe700b4a49f	SRR7308793	euclid	18	Jul-2013
85cc0398-8a0e-46d4-9089-387371319242	SRR7308787	euclid	18	Jul-2013
57ecce95-9ba7-4e94-87b7-dfdf796fdabd	SRR7308708	euclid	356	Jan-2013
d23af771-3de4-45ab-8582-69fc0862815e	SRR7308945	euclid	18	Jan-2013
cbc5d3bc-802f-4f33-bb3b-d4b34ba1b797	SRR7309199	euclid	18	Jul-2013
e5a8f274-12f7-446c-a1e7-9438b97f3c86	SRR7308733	euclid	2	Jan-2013
5aa18f43-9647-470e-b499-5f3e7d486661	SRR7309000	euclid	14	Jul-2013
4b50f672-aca6-49cf-bec8-d193e34dd5b6	SRR7309217	euclid	2	Jan-2013
e13cf193-ac20-4202-995b-1ddc0dee7c93	SRR3629743	euclid_closer	18
4ca7de82-dddc-4ff7-8646-de8edeaed1ab	SRR3629478	euclid_closer	18	Feb-2013
8ea0901f-e176-4821-a93c-ad216244742a	SRR3629592	euclid_closer	356	Feb-2013
f2a6370c-0491-49cc-b5be-287a9eee60e3	SRR3629784	euclid_closer	356	Mar-2013
f0f3031d-d9f7-46a5-8241-7d8907ccf07c	SRR3629782	euclid_closer	356	May-2013
e6bfdd23-940b-4996-9b3d-7748435745da	SRR3629761	euclid_closer	18	Nov-2012
a7444b53-59d5-405c-b039-37ef72e76f81	SRR3629637	euclid_closer	27	Jan-2012
447b87c4-10cf-4265-ae69-2036d84f7fb4	SRR3629458	euclid_closer	18	Jan-2012
ea55dd06-c14e-46ed-9d8d-eee0101dfa4f	SRR3629770	euclid_closer	18	Jan-2012
4e6482be-e329-499b-8f09-26b4aa79f940	SRR3629481	euclid_closer	356	Jan-2012
5776047e-39ff-41b4-a0be-6fed96f693a7	SRR3629496	euclid_closer	356	Feb-2012
17b81c83-ab62-4f18-97cd-ab009662ff8a	SRR3629331	euclid_closer	356	Feb-2012
9e2d69e7-9a42-44a3-b429-2d0b424c6336	SRR3629621	euclid_closer	356	Feb-2012
391cd861-56ad-4cab-85d5-06c71406eaab	SRR3629435	euclid_closer	356	Apr-2012
9387ac1c-634f-4b70-8202-d380e24f4f4e	SRR3629601	euclid_closer	52	May-2012
22bcb272-741e-4b08-bb7f-15dc92fd0ce9	SRR3629384	euclid_closer	52	May-2012
fc54e89e-2088-4aee-9f07-a541b2694335	SRR3629794	euclid_closer	18	May-2012
13bba45f-0865-403a-b92d-7c6e4996e569	SRR3629327	euclid_closer	18	Aug-2011
826594aa-709d-47a9-9948-dcb985fd5a24	SRR3629568	euclid_closer	356	Jun-2011
eb28c67a-051c-4d6c-a701-624a9cf72edc	SRR3629771	euclid_closer	18	Oct-2011
63bc0ac4-4d9d-494c-a039-ceb21fa294b2	SRR3629529	euclid_closer	18	Nov-2011
4a79602f-394b-4f83-b66e-e780e78a02c7	SRR3629471	euclid_closer	356	Nov-2011
5d987982-5431-4411-9813-786f1190c9ee	SRR3629515	euclid_closer	356	Nov-2011
4e6c7f04-fe7a-4602-833c-401465bbabf8	SRR3629482	euclid_closer	18	Nov-2011
5ef62310-cf7f-4515-9258-c9198b805474	SRR3629520	euclid_closer	18	Nov-2011
c3e05f43-4524-4db9-9e99-fd21cd9408fc	SRR3629682	euclid_closer	18	Mar-2012
c0395eef-ab79-45af-a5c9-52b31f553540	SRR3629674	euclid_closer	18	Jun-2012
35f2874f-d41f-4d10-bc01-0ea62e60172b	SRR3629433	euclid_closer	18	Mar-2012
d58c92e6-ff7a-4de8-b15d-69cf2a139380	SRR3629722	euclid_closer	18	Mar-2012
f08f2f97-8d65-4730-a72b-ad5c546e6088	SRR3629781	euclid_closer	18	Jan-2012
ce01bc4d-eaf4-4e62-9472-60e49798b311	SRR3629705	euclid_closer	18	Jul-2011
6d803816-f0ae-49c5-9fe4-c0058bab64cf	SRR3629541	euclid_closer	356	Jul-2011
044a8463-ae9d-4c8a-abf1-00c537f0fade	SRR3629296	euclid_closer	356	Jul-2011
83226153-5297-4229-aede-f453a41295dd	SRR3629571	euclid_closer	18	Jul-2011
cf9be04c-9806-4eac-8e2a-db8be011afad	SRR3629708	euclid_closer	356	Jul-2011
5f274561-0749-4e7a-9f4a-dae065e30143	SRR3629522	euclid_closer	356	Jul-2011
446d30f3-fe53-47c3-ab7e-e5fd1f20daf1	SRR3629457	euclid_closer	356	Jul-2011
5c4ad930-990f-42c4-be88-5810d2c2a33d	SRR3629509	euclid_closer	356	Jul-2011
32816cc1-c8dd-4885-a66f-504fdccbd5dd	SRR3629426	euclid_closer	356	Aug-2011
511f557b-40a8-4442-ae2c-5e12b89eb51c	SRR3629483	euclid_closer	27	Apr-2012
5c23d6b5-b95d-410f-b7f0-53c1e3856138	SRR3629508	euclid_closer	18
62ee7fbc-bcbe-404d-a68f-68c2dd270a8f	SRR3629527	euclid_closer	18	Oct-2011
a3a6b93b-5669-4528-b73f-d99c8891d0e1	SRR3629632	euclid_closer	18	Dec-2011
bdcd2fbf-4c08-431f-b052-4b160a88dd9b	SRR3629667	euclid_closer	356	Feb-2012
f66ff818-306a-43e8-9a2f-ded69be6e67c	SRR3629790	euclid_closer	356	Feb-2012
88ee6453-f49c-441c-967e-55d89282db18	SRR3629580	euclid_closer	356	Feb-2012
56f0cb30-f3c0-46fc-a81d-def325f1b09c	SRR3629493	euclid_closer	356	Mar-2012
ddb42ba8-0abe-40ea-8c5e-bade79cf1636	SRR3629736	euclid_closer	356	May-2012
ddd03598-778b-4f6b-9c01-7ec09bcd2ea1	SRR3629737	euclid_closer	18	Dec-2011
0d03afa9-2802-4c94-abea-d81e36ef722b	SRR3629312	euclid_closer	18
48b95611-e9ea-40f5-b626-2421d8d7acb3	SRR3629468	euclid_closer	18	Nov-2012
ef5bfc15-8871-4fde-bc65-9169252e220a	SRR3629778	euclid_closer	18	Feb-2013
931071b4-22b7-4b14-922d-af56c3c6e6a1	ERR024642	he_2012_global_027	27
cc8ea6c0-6cdd-4946-896e-02e1e66f0b0a	ERR024643	he_2012_global_027	27
bacf8eff-d789-4034-8f5c-827592a1c3cf	ERR024655	he_2012_global_027	27
be752499-5769-4a8a-82b2-d209b138c137	ERR024666	he_2012_global_027	27
8edd694a-5c09-4f7f-bfe3-470005519849	ERR025343	he_2012_global_027	27
1580bda8-0d59-4225-99d5-2d602fbb698e	ERR025346	he_2012_global_027	27
658a28b9-8252-4d9e-8d90-9147f7530fe2	ERR025353	he_2012_global_027	27
2a9c1cd1-ecfa-4654-bfa7-63163954c919	ERR026374	he_2012_global_027	27
006521bf-f6f6-4d2f-853e-7304543c2897	ERR026406	he_2012_global_027	27
62dc412c-2e39-490b-bd94-e943fe1929ef	ERR026407	he_2012_global_027	27
b7a4f2ba-c91d-4ee6-8b19-8ba1f4e4162b	ERR026408	he_2012_global_027	27
96a48e34-5ef5-430c-8419-f12543c4f52d	ERR026417	he_2012_global_027	27
1d7d5aa8-753b-4786-9fc2-e1f3fa3da430	ERR026418	he_2012_global_027	27
22aaffc4-e2d6-41cf-b77d-90e3d3e35179	ERR026419	he_2012_global_027	27
f66dcc38-3aef-4e3b-8df4-949c11e8615b	ERR026420	he_2012_global_027	27
fe337c5a-0478-4c1b-be6f-7ecd97b0abca	ERR026421	he_2012_global_027	27
3a79d896-6223-4484-839d-4d4bc1361cdd	ERR026425	he_2012_global_027	27
4416f677-9cd4-490e-a6f3-8fe2289e4f02	ERR026426	he_2012_global_027	27
a5a76103-49ba-4edf-847a-fb0a8251ad5c	ERR026427	he_2012_global_027	27
c4fad1f2-3d63-459d-a5bc-68c2e949bbbe	ERR026831	he_2012_global_027	27
988c2998-af6e-463b-9034-ba2eb440abce	ERR026832	he_2012_global_027	27
7953fe93-e5ec-4ed8-9912-2b9b65d101a5	ERR026847	he_2012_global_027	27
1ed55573-b7e9-4a0c-ad08-5000ebd95fbd	ERR026867	he_2012_global_027	27
9ae11fe0-1ca9-4ab2-82e4-5df09164f8c9	ERR026879	he_2012_global_027	27
0722b195-2528-4866-a4d0-84a926098b6a	ERR026880	he_2012_global_027	27
374f80e9-2949-4ba6-b309-7aace7fb475b	ERR029481	he_2012_global_027	27
351c20fe-1f45-4897-b7de-cf906ce2d347	ERR029482	he_2012_global_027	27
d41a0468-53e7-4a2e-b656-20fa90ba425a	ERR029483	he_2012_global_027	27
01f97f34-ba36-41de-a0b5-0e3e4f14b4c6	ERR029484	he_2012_global_027	27
ee1a5435-1978-4332-b202-0b153a636880	ERR029485	he_2012_global_027	27
6a60b440-0f2a-4292-818b-3da09e09d575	ERR029488	he_2012_global_027	27
1de8ca37-37a0-4ff9-833e-7ba90eb24d8f	ERR029489	he_2012_global_027	27
3ffb60da-3366-413a-876c-71530ab3694e	ERR029490	he_2012_global_027	27
d487309a-b200-42eb-88bf-3f41563c2832	ERR029491	he_2012_global_027	27
f754deb2-60a4-479a-bd77-54b22c7faf49	ERR029492	he_2012_global_027	27
399aa6a0-f272-4d12-b3a5-4e6bd8022782	ERR029498	he_2012_global_027	27
5ec89a7d-b9cd-4e6a-a274-ea40708ecf92	ERR029499	he_2012_global_027	27
ea702847-4087-4166-a61d-c08731183753	ERR029507	he_2012_global_027	27
335139bd-7f7f-470a-9486-682f2bfdb556	ERR029509	he_2012_global_027	27
d7d73dfa-4f4c-4888-9608-ebe57b4ba928	ERR029511	he_2012_global_027	27
22db642f-2276-4a75-9796-b709042b25e5	ERR029512	he_2012_global_027	27
72a5b85d-1794-4e16-9607-f29d23689726	ERR029513	he_2012_global_027	27
082f6720-0e72-411c-ac27-09c2ba2b683e	ERR029514	he_2012_global_027	27
ad37e6f0-26b5-4834-b737-a072178156b4	ERR029515	he_2012_global_027	27
74f3834a-9f72-4ac6-abde-aa347d7d61a9	ERR029516	he_2012_global_027	27
b868e9e5-90e7-4844-a6e8-2d11a7b10ca6	ERR029517	he_2012_global_027	27
62b43629-59ec-491a-ad1b-209075089c83	ERR029518	he_2012_global_027	27
12a94619-4ecb-47a8-92e9-4d3a8e85654a	ERR029520	he_2012_global_027	27
ab5f68fe-aab2-437f-857b-b0c73f0af067	ERR029523	he_2012_global_027	27
92c18a12-6aab-471c-847d-c37a16e4fa86	ERR029525	he_2012_global_027	27
ff79ed0f-32e2-46ae-8e86-0b857df209ec	ERR029526	he_2012_global_027	27
32112240-e9a3-4a26-b33f-d132c5110d2e	ERR029527	he_2012_global_027	27
246d9561-0a5d-40d2-abae-0788d509a3ee	ERR029528	he_2012_global_027	27
7df57ce2-daf2-4e71-8b1f-971bea7b6b7b	ERR029531	he_2012_global_027	27
8f9451c3-4706-42cb-93d7-a3f7b3bff06f	ERR029533	he_2012_global_027	27
042f60f1-2eac-4558-9c9f-9cb540e83d03	ERR029534	he_2012_global_027	27
ace8e354-b9fc-49c9-be8a-d2736b9e2cab	ERR029536	he_2012_global_027	27
b0b99944-8248-4acd-9bb1-48df6f3b9d2d	ERR029537	he_2012_global_027	27
7320d9db-fb27-4f4d-8898-4264c1b3c08b	ERR029538	he_2012_global_027	27
4c34cb3a-689a-4c3f-9d42-0dd0f3a148b2	ERR029539	he_2012_global_027	27
58733281-402a-4149-a3f9-6e0d45963852	ERR029540	he_2012_global_027	27
846e2f34-d8fe-408a-bfc2-d2d68acd41c1	ERR029542	he_2012_global_027	27
c305793e-f00e-4ccc-8786-362ae3c7e8d9	ERR030296	he_2012_global_027	27
27474612-f9db-4f00-8183-15b27212032a	ERR030301	he_2012_global_027	27
61ebd0bd-e02a-4298-88ee-187e55bcc438	ERR030323	he_2012_global_027	27
903cefa2-5794-418e-ae7e-02424978b36f	ERR030324	he_2012_global_027	27
846dd512-d4cf-4cb9-8291-7cf259c4c13c	ERR030325	he_2012_global_027	27
6e721e5f-719c-4f54-a2fa-541b2c2d3781	ERR030333	he_2012_global_027	27
879025c1-caec-4616-8914-76fdeca3c002	ERR030335	he_2012_global_027	27
799c3192-0083-4b11-a63f-3a06b8379e0a	ERR030336	he_2012_global_027	27
d83f7adc-d57c-46db-95d3-c1ee6b1edd8f	ERR030337	he_2012_global_027	27
a6515360-1381-4baf-aa7f-bf5435bdcee9	ERR030338	he_2012_global_027	27
e562ba45-0751-4080-9619-bead2c2bfcdf	ERR030339	he_2012_global_027	27
fce75f1e-2f56-4831-85ea-f85f7f78b3d4	ERR030340	he_2012_global_027	27
2014a224-b34d-48e7-b0c3-996935daafb3	ERR030341	he_2012_global_027	27
557998b5-abe4-4ee2-a1c5-c43fa187a8c5	ERR030342	he_2012_global_027	27
0a7244a2-12dd-4e63-b055-d2025eeb707d	ERR030343	he_2012_global_027	27
b6e22fd5-ce30-4b95-8c5d-086d6e035f5a	ERR030344	he_2012_global_027	27
dd9b9b26-88a4-4a5c-88c1-a12545e0ab97	ERR030346	he_2012_global_027	27
74ad1f9f-6efb-4f10-9986-6f500255b7fd	ERR030390	he_2012_global_027	27
d91babea-7437-4e4a-af3c-dc441bbd8e42	ERR030392	he_2012_global_027	27
1de36e60-51d1-41f8-b690-dd3a88f927af	ERR031676	he_2012_global_027	27
7784ed8a-adaa-4617-8ce1-879575a16b7b	ERR031677	he_2012_global_027	27
7073fd1f-3a94-491d-9f87-651d60ac867c	ERR031680	he_2012_global_027	27
2386cbcc-cc23-4dd5-8097-9e5ed7def19a	ERR031688	he_2012_global_027	27
79fa7666-0012-47fd-804d-58c58dede6b7	ERR031689	he_2012_global_027	27
6c2b999f-f278-4b1d-b060-437804da07f3	ERR031690	he_2012_global_027	27
f9481804-44bb-4d09-9404-da64d0e52843	ERR031693	he_2012_global_027	27
ae2591e5-02c8-4b4f-ad1a-31ea6d3f5d38	ERR031704	he_2012_global_027	27
3def2437-8375-4365-84df-87a713065e82	ERR031707	he_2012_global_027	27
ea648502-11e6-43b7-9b56-bca7b0f48db9	ERR031708	he_2012_global_027	27
0998c414-86a8-4583-85d4-3d0e5cd54687	ERR031711	he_2012_global_027	27
22defd82-4a69-4ba5-9551-a4dbf8fe0174	ERR044801	he_2012_global_027	27
4d3b03c7-2c07-43c1-8f49-af1e8f03211e	ERR044804	he_2012_global_027	27
daa48b7d-3a58-4cc4-919b-1fcd211a79a9	ERR044805	he_2012_global_027	27
4efa95b7-e35d-41ed-aec8-81d1d3305583	ERR044806	he_2012_global_027	27
5f6849b8-7098-45cc-b5b4-75a937fa7aff	ERR044807	he_2012_global_027	27
720f7faa-1c24-49ab-b881-4076d28fb4e5	ERR044808	he_2012_global_027	27
7f270c97-2724-4112-9a8c-169419bb44b2	ERR044812	he_2012_global_027	27
90ea7179-6824-40dd-ad5e-a7062882342c	ERR044813	he_2012_global_027	27
ef560c31-92b9-484e-8c1c-e82e11270419	ERR044814	he_2012_global_027	27
334d4953-1b19-4af3-b743-77526ae56f3b	ERR044815	he_2012_global_027	27
e0355564-1dfd-498e-ac1a-9e2e47b207e9	ERR044816	he_2012_global_027	27
e0355564-1dfd-498e-ac1a-9e2e47b207e9	ERR044816	he_2012_global_027	27
c8425197-cb09-48b5-80d4-ef0ddc554bb9	ERR044817	he_2012_global_027	27
d3ccde3b-ba12-4e1d-bdfb-a2b828292d41	ERR044818	he_2012_global_027	27
c2ee243c-ce10-4b15-aa98-2d30fdafb888	ERR044825	he_2012_global_027	27
c80b231c-d77f-48a9-95cd-1482f3f4c0c9	ERR044826	he_2012_global_027	27
01e6a03f-dcc1-463e-b9c6-95eec27096d4	ERR044827	he_2012_global_027	27
409dd7b0-7eda-46a8-9e60-af6357b56245	ERR044828	he_2012_global_027	27
79ce988c-bfc1-4d3e-968f-8dcaa3d73649	ERR044829	he_2012_global_027	27
8e493b6c-f1d7-4668-aa6b-29494b04a454	ERR044830	he_2012_global_027	27
88fd55f9-6f27-4c8d-b31d-8c154e28eeab	ERR044831	he_2012_global_027	27
e7ef8697-6004-422e-88d7-53c4c87643e0	ERR044832	he_2012_global_027	27
2b6cfabb-43fe-4567-bc95-e1aed0b6f180	ERR044833	he_2012_global_027	27
e5d835d5-a473-4b9f-8d50-6e223c54bfa1	ERR044834	he_2012_global_027	27
390090b9-beff-4bf3-ad71-04a0e35c6593	ERR044835	he_2012_global_027	27
dc6dd75a-f7c4-4ca9-bd89-5f95e09179cc	ERR044837	he_2012_global_027	27
aaac3f24-7173-4b89-ac20-1c2e82ed6c14	ERR044838	he_2012_global_027	27
6663929e-58d4-46e2-a6de-16590adaa912	ERR044839	he_2012_global_027	27
339ce26b-636c-4610-af51-e9bb6bf09fb5	ERR044840	he_2012_global_027	27
b6ba6588-c213-4252-9af0-4e5d7a434058	ERR044841	he_2012_global_027	27
046deb1f-e2bb-4458-98de-ea545847064a	ERR044842	he_2012_global_027	27
658882eb-c748-43bc-9a84-60cc000fccd9	ERR044843	he_2012_global_027	27
4d14ff5d-cbca-495d-8ca0-365678f7fb47	ERR044844	he_2012_global_027	27
7523bfc8-deba-44dd-b7a1-2c926d7fe112	ERR044845	he_2012_global_027	27
4faaea41-3284-4f8f-8d4d-2aaf8cb85aa0	ERR044847	he_2012_global_027	27
f8225434-5654-4b48-9916-c4ca2e8fdcab	ERR044848	he_2012_global_027	27
8a718942-9eaf-4de6-8e4f-e8f454644096	ERR045749	he_2012_global_027	27
0b7d317c-33ab-4a95-94c9-d5522c239c08	ERR045750	he_2012_global_027	27
f2eaf8d3-7842-4f73-b156-1debdfab3174	ERR045755	he_2012_global_027	27
80505706-0e82-45e4-90eb-d4c6e4009069	ERR045756	he_2012_global_027	27
27a6b59d-e131-4e1e-b27d-d66eebee09f9	ERR045757	he_2012_global_027	27
f3f35da6-f0bb-4202-b094-3eb46607dba8	ERR045758	he_2012_global_027	27
27153bd0-51c2-419c-9cb2-de7d3033b02a	ERR111456	he_2012_global_027	27
2d4e64c6-87d8-4ad4-9e97-453de2ec7cfd	ERR111457	he_2012_global_027	27
92603af8-7c6c-4759-a0ec-bdfb67f6dabc	ERR111458	he_2012_global_027	27
4907de79-29fb-4f45-ace3-ed1e6d494122	ERR111459	he_2012_global_027	27
a0a86818-40e4-442b-959b-1c95b85b657a	ERR111460	he_2012_global_027	27
7332e3b5-150b-480d-af53-61dab84f67de	ERR111461	he_2012_global_027	27
0c75e91f-b159-45e5-ba43-9c0e5d68a41e	ERR111462	he_2012_global_027	27
e7bb9837-0423-4113-aca2-b3c390381c24	ERR111463	he_2012_global_027	27
a606fe86-70f2-4bbf-905a-5e12442e7f2a	ERR111465	he_2012_global_027	27
fd034d96-0a5c-4dc2-9890-811c4be9ad94	SRR3630954	leeds_3_ribotypes	106	Nov-2005
7d837eee-b62d-4e52-a9d6-047040da087d	SRR3630353	leeds_3_ribotypes	15	Nov-2005
075df213-d6cc-4b1e-ac9f-43f0b3435414	SRR3630036	leeds_3_ribotypes	27	Nov-2005
c71ebd36-b43d-42ce-9918-aaa44bce80ee	SRR3630612	leeds_3_ribotypes	27	Dec-2005
b73b414a-33bb-4776-ad4a-df790f71edcf	SRR3630569	leeds_3_ribotypes	15	Dec-2005
d8272146-ccf2-4a7b-a3d4-a392a0c66d53	SRR3630858	leeds_3_ribotypes	106	Dec-2005
0acd52ce-1095-47ab-b114-c28c2bd559a1	SRR3630045	leeds_3_ribotypes	15	Jan-2006
9336c34c-962a-4254-ba22-342a410a780f	SRR3630408	leeds_3_ribotypes	15	Jan-2006
e974cc74-b308-4829-ad9d-9b61acb3072b	SRR3630895	leeds_3_ribotypes	15	Jan-2006
b9e16413-d7f5-4e4e-8c94-eb7aa8bdd5b8	SRR3630578	leeds_3_ribotypes	15	Jan-2006
6b6ea787-98a9-4696-be75-3a0d9d619d42	SRR3630270	leeds_3_ribotypes	15	Jan-2006
6064aa8c-515b-4b66-bc30-b8658e7730d5	SRR3630236	leeds_3_ribotypes	106	Jan-2006
67a632e5-14da-47cc-9b60-f53357974fd2	ERR272258	leeds_3_ribotypes	15	Jan-2006
c630ed7c-4b27-4802-a0ce-1169cd4ef321	SRR3630607	leeds_3_ribotypes	106	Feb-2006
7bb6207b-40a3-4cc4-b26d-6d985259705c	ERR272250	leeds_3_ribotypes	15	Mar-2006
60ce2f62-2c0a-4622-88d2-1e4e189a7b1c	SRR3630239	leeds_3_ribotypes	106	Mar-2006
efbd9e8e-be4f-499f-9ac8-4484c00bdaf9	SRR3630914	leeds_3_ribotypes	106	Mar-2006
d3811b92-4134-4daa-bb20-a5ec1baedc28	SRR3630846	leeds_3_ribotypes	106	Mar-2006
6f2bf8e8-03d7-4ea5-8bfa-4be7d008c7b7	SRR3630280	leeds_3_ribotypes	106	Apr-2006
9b182d25-5f61-4dd0-ba12-a26464db4856	SRR3630426	leeds_3_ribotypes	106	Apr-2006
1a4d90fc-4f8c-4fa9-b7c0-f858cc222596	SRR3630080	leeds_3_ribotypes	106	Apr-2006
dfa7e9f6-e3e2-424b-8582-7d544f047f8c	SRR3630878	leeds_3_ribotypes	27	May-2006
ad59e58d-7582-4cc7-b58d-eed90bdeae29	SRR3630544	leeds_3_ribotypes	27	May-2006
5eca2cc8-da84-4f5b-8968-826ec7040272	SRR17631302	leeds_3_ribotypes	RT27	May-2006
f70b3f5c-38ca-45cd-a5c5-00d14dbf0848	SRR3630939	leeds_3_ribotypes	27	Jun-2006
858703e1-bb81-4edb-81a9-57d67339b91b	SRR3630374	leeds_3_ribotypes	27	Jun-2006
6e4ba74d-854a-4535-ade8-1da043ca66a1	SRR3630279	leeds_3_ribotypes	27	Nov-2007
cafc7cbc-62a5-4921-b778-58abc2ef93ce	SRR3630623	leeds_3_ribotypes	106	Jun-2006
dca05078-4133-4065-9d02-b06d03d6c9b0	SRR3630869	leeds_3_ribotypes	15	Mar-2010
f0dc293f-86e1-4d63-bf4e-06bc2a599812	SRR3630918	leeds_3_ribotypes	106	Apr-2010
ed0d5e0c-7632-4172-acba-91ca7d131275	SRR3630904	leeds_3_ribotypes	27	Mar-2010
b8a6a8c3-4e15-48b1-a26a-15a3db97e11e	SRR3630575	leeds_3_ribotypes	106	May-2010
06474e86-1e24-4013-8612-cdf5fa41781d	SRR3630035	leeds_3_ribotypes	106	Jun-2010
51d792bf-18a7-47a5-91c7-3dca94f22060	ERR272253	leeds_3_ribotypes	15	May-2010
1c849932-3804-4f2a-b02c-91f4c31a998d	SRR3630086	leeds_3_ribotypes	15	Jun-2010
baf94ddf-8bb0-4c58-930f-41db518eb453	SRR3630580	leeds_3_ribotypes	106	Jun-2006
cba06710-a6d3-423a-aed0-a2732c61f3ad	SRR3631832	leeds_3_ribotypes	15	Jun-2006
640aef53-5972-46ea-8e0f-0783f40ea313	SRR3630250	leeds_3_ribotypes	27	Jul-2006
26aa9a7b-4d04-4bc3-95a9-261ea5cc779e	SRR3630112	leeds_3_ribotypes	27	Jul-2006
3676d5d5-f5c5-49c1-a50c-57ecfb633cf5	SRR3338226	leeds_3_ribotypes	15	Sep-2010
17d5de90-c50a-47c7-bf9e-19e050e1cb10	SRR3357658	leeds_3_ribotypes	15	Oct-2010
8b318764-378f-4a5f-8d0c-a5a543b45aeb	SRR3355872	leeds_3_ribotypes	15	Nov-2010
78c68858-b75a-44e5-ac07-a7bca5c7517f	SRR3355505	leeds_3_ribotypes	106	Nov-2010
63ca810e-c8bf-4f0d-9b81-f4f6ca628650	SRR3355419	leeds_3_ribotypes	27	Dec-2010
f8f2cb71-0a4b-46f7-98a5-c8da8499c573	SRR3356336	leeds_3_ribotypes	15	Dec-2010
b5f5bdfb-5986-47eb-926f-7f21febdf9f1	SRR3356136	leeds_3_ribotypes	106	Dec-2010
de5efa01-a6cf-482d-9371-a0fb6265c32e	SRR3630875	leeds_3_ribotypes	106	Jul-2006
84ee316b-1d74-4cb8-a7ce-7405885f8881	ERR272260	leeds_3_ribotypes	15	Jul-2006
9fccca07-4ff6-4737-b1c3-63c6e1e90864	SRR3630434	leeds_3_ribotypes	15	Jul-2006
ea29c559-28aa-4656-a46e-514c316e985c	SRR3630898	leeds_3_ribotypes	27	Jul-2006
2bc95b6d-083e-4f08-8f23-6e3161e6c3c0	SRR3630131	leeds_3_ribotypes	15	Jan-2011
9780950a-d5ea-4a63-9586-d160d918ea53	SRR3631556	leeds_3_ribotypes	15	Feb-2011
daffae3b-ee41-4bba-b775-66db06608b71	SRR3630866	leeds_3_ribotypes	106	Jul-2006
8e806a34-d202-417e-a1fb-a894f2f9b4ec	SRR3630396	leeds_3_ribotypes	106	Aug-2006
f6df1c97-fac8-4b08-b6ca-0defab967201	SRR3630937	leeds_3_ribotypes	27	Aug-2006
47f17394-9a0b-48e9-8a4a-39827d4505cc	SRR3630180	leeds_3_ribotypes	15	Aug-2006
f68085d2-b300-435e-ac50-d6aab5ad9348	SRR3630935	leeds_3_ribotypes	27	Sep-2006
0fcd0953-7f68-4240-91c5-d0c999e3b45b	SRR3630055	leeds_3_ribotypes	106	Sep-2006
8824ce69-8f50-4e0a-a170-04b550c23d8a	SRR3630381	leeds_3_ribotypes	15	Sep-2006
47465d94-7397-4bb6-ac07-40c53ed562a8	SRR3630179	leeds_3_ribotypes	106	Sep-2006
2eb98291-bcf4-48ed-bd5d-704897a5080f	SRR3630139	leeds_3_ribotypes	15	Oct-2006
63359394-877d-4d79-8402-967dbf341cdc	ERR272249	leeds_3_ribotypes	15	Oct-2006
b8dd83bf-aea4-4be6-abe5-441f00e20e37	SRR3630577	leeds_3_ribotypes	15	Oct-2006
4c11790c-6783-4cc3-8277-8d32dc7ccef8	SRR3630193	leeds_3_ribotypes	106	Oct-2006
753b164d-9217-4dea-8c75-c618ee16fa54	SRR17631280	leeds_3_ribotypes	RT27	Oct-2006
d953ab4f-4815-4701-8120-cefa136ff3a3	SRR3630863	leeds_3_ribotypes	106	Nov-2006
f10cb677-b485-45b8-8568-331638e748b7	SRR3630919	leeds_3_ribotypes	106	Dec-2006
66c5b928-2e75-4895-af82-55bbb3afe8f3	SRR3630259	leeds_3_ribotypes	27	Dec-2006
2a48d324-abe5-4b73-8994-79da93507524	SRR3630124	leeds_3_ribotypes	27	Dec-2006
26793f3c-d171-41ee-8a10-7ca1ea91f1e3	SRR3630110	leeds_3_ribotypes	106	Dec-2006
8f6a7e40-285c-48c7-b58f-1192783e5e48	SRR3630401	leeds_3_ribotypes	106	Jan-2007
556a6f1b-b388-482d-aef6-7e99454e52ed	SRR3630210	leeds_3_ribotypes	15	Jan-2007
d1e50890-031e-4378-a068-15a3f16a06cf	SRR3630842	leeds_3_ribotypes	15	Feb-2007
83a63ca2-7726-4719-bc68-fc198ca8e26b	SRR3630367	leeds_3_ribotypes	106	Feb-2007
c8700e41-cf9a-4eba-928c-6ca943b7345c	SRR3630617	leeds_3_ribotypes	106	Mar-2007
20a7b4fb-6c87-43e5-b451-0adebe2f46ce	SRR3630096	leeds_3_ribotypes	27	Mar-2007
0094d809-2007-4dce-8ad1-687618cb2c5b	SRR3630022	leeds_3_ribotypes	27	Mar-2007
ce648809-97cf-46af-8b61-77a02f86629e	SRR3630837	leeds_3_ribotypes	106	Mar-2007
f6368752-7cc2-4610-b0f2-d791eb183f52	SRR3630932	leeds_3_ribotypes	27	Mar-2007
4c15ad08-0b32-4678-bb46-15151d2e00d2	SRR3630194	leeds_3_ribotypes	106	Mar-2007
fc9d7d21-cb8b-41d7-b725-a6085e0a5094	SRR3630948	leeds_3_ribotypes	15	Mar-2007
0ed7bffe-8935-4365-9299-69625a6108c3	SRR3630051	leeds_3_ribotypes	27	Mar-2007
66d744b9-6007-4898-9203-9de1c760e63b	SRR3630260	leeds_3_ribotypes	15	Apr-2007
e70646b7-5674-46d3-8371-e03c3477f296	SRR17631194	leeds_3_ribotypes	RT15	Apr-2007
bf3d93fe-2c60-4934-b508-e22b9ecf626e	SRR3630591	leeds_3_ribotypes	106	Apr-2007
d8d8ae63-d70f-4c5f-b940-b5ddeab2df6c	SRR3630862	leeds_3_ribotypes	106	Apr-2007
120d14e5-6106-457f-8f50-a436ef95e50c	SRR3630063	leeds_3_ribotypes	106	Apr-2007
22ac7832-51b7-4752-8da9-2d3ec78f76da	SRR3630101	leeds_3_ribotypes	106	Apr-2007
fe91ffe0-caf6-4f01-ab80-76c3b42eaedb	SRR3630958	leeds_3_ribotypes	106	Apr-2007
72ce02c0-09bc-45fd-b13d-ab63ae5d4568	SRR3630288	leeds_3_ribotypes	106	Apr-2007
4782cc4c-1585-4448-b3b7-0f0add3b762c	ERR272259	leeds_3_ribotypes	15	Apr-2007
c6db0b81-6616-4f93-a7a4-6ddcd95e75be	SRR3630611	leeds_3_ribotypes	27	May-2007
fff55283-f50c-45c7-b1cf-459b779dbb5b	SRR3630959	leeds_3_ribotypes	106	May-2007
43af28e7-a065-497c-8f01-60747b4618cf	SRR3630174	leeds_3_ribotypes	106	May-2007
405b28b6-0afe-46fb-b572-dec10f3c130f	SRR3630169	leeds_3_ribotypes	106	May-2007
3ec2b3af-c524-438a-bd82-ba2e861756c6	SRR3630166	leeds_3_ribotypes	15	Jun-2007
ab653795-90cf-47b4-8138-93b7e9a22946	SRR3630492	leeds_3_ribotypes	27	Jun-2007
4bf3333f-d9e5-4fa0-b7a1-4ae4d0186445	SRR3630191	leeds_3_ribotypes	106	Jun-2007
2a656a06-21bc-4c40-9c51-cc6b66873bff	SRR3630125	leeds_3_ribotypes	106	Jul-2007
21b0271d-b5ad-48c3-98f4-5f6103eb43af	SRR3630097	leeds_3_ribotypes	27	Jul-2007
18032034-4791-4011-81f1-9376fdd7618c	SRR3630076	leeds_3_ribotypes	27	Aug-2007
f7af0a5c-36dd-4869-a081-8900cbd2fadc	SRR3630941	leeds_3_ribotypes	106	Aug-2007
aecb37e2-bafc-4f29-a816-24b33da4bea4	SRR3630550	leeds_3_ribotypes	106	Aug-2007
d87d1310-3e8a-4a5d-919a-bc24c52271bd	SRR3630861	leeds_3_ribotypes	15	Aug-2007
607f3a5c-93c5-4cd7-8de8-74356693e63e	SRR3630238	leeds_3_ribotypes	106	Aug-2007
46512f91-2d30-4a3a-bd42-80b4ccb54090	ERR272251	leeds_3_ribotypes	15	Aug-2007
54e96cba-0bdd-4c00-927c-8346798da3f1	SRR3630208	leeds_3_ribotypes	27	Aug-2007
71d3ea6c-c210-45d7-a092-4c1d1379a796	SRR3630285	leeds_3_ribotypes	27	Aug-2007
e6437c92-1a25-4c72-9a3e-5e6851f3799c	SRR3630888	leeds_3_ribotypes	27	Aug-2007
b1b89980-957b-45ce-b628-896b394248de	SRR3630557	leeds_3_ribotypes	106	Aug-2007
77fd29aa-a515-4eb2-9115-475f45c78ed7	SRR3630338	leeds_3_ribotypes	15	Aug-2007
88566220-4915-4510-b55d-e8c7c1c02711	SRR3630384	leeds_3_ribotypes	27	Sep-2007
977df31c-f09e-4168-9e4d-8a9e174bc719	ERR272261	leeds_3_ribotypes	15	Sep-2007
e5f33870-90f8-4133-8049-79c44e541785	SRR17631195	leeds_3_ribotypes	RT27	Sep-2007
99478f0e-6316-4c0a-91ee-253a235770d4	SRR3630425	leeds_3_ribotypes	15	Sep-2007
ce643319-e2c4-4b72-9af8-97d1389e969e	SRR3630836	leeds_3_ribotypes	15	Sep-2007
42bd3769-3d25-4024-ab2c-ffca2641797d	SRR3630170	leeds_3_ribotypes	106	Sep-2007
c9307df1-0ebd-45bc-8fa1-73e3df9ff6fd	SRR3630619	leeds_3_ribotypes	27	Sep-2007
7d1a594c-5b57-42b9-b4af-05ab43866823	SRR3630352	leeds_3_ribotypes	106	Oct-2007
5341b0eb-2da9-4097-89f2-6925b4a316cf	SRR17631039	leeds_3_ribotypes	RT27	Oct-2007
6d936776-1e65-4db8-898f-56a0924260fd	SRR3630276	leeds_3_ribotypes	27	Oct-2007
596b5120-1a0b-4946-9904-4660e37f61cd	SRR3630219	leeds_3_ribotypes	15	Oct-2007
c661039b-81d2-42c3-ad82-cb886e3b49c5	SRR3630609	leeds_3_ribotypes	27	Oct-2007
79d45466-ca80-46d0-8d03-1c5140b9c65e	SRR3630340	leeds_3_ribotypes	15	Nov-2007
[truncated: 2,656 more rows]
[truncated: 7 more columns]
