# Supplementary material for: K-mer based prediction of Clostridioides difficile relatedness and ribotypes
Source: Microb Genom. 2022 Apr 6;8(4):000804. doi: 10.1099/mgen.0.000804 (PMC9453075; doi:10.1099/mgen.0.000804)
Supplement: Supplementary material 3 [file mgen-8-0804-s003.xlsx]

## Sheet: Sheet1
<=10SNPs											<=50SNPs											<=100SNPs
Khash distance	True positives	False positives	False negatives	True negatives	Sensitivity	Specificity	False positive rate	F1 score	Positive predictive value	Reduction in search space (%)	Khash distance	True positives	False positives	False negatives	True negatives	Sensitivity	Specificity	False positive rate	F1 score	Positive predictive value	Reduction in search space (%)	Khash distance	True positives	False positives	False negatives	True negatives	Sensitivity	Specificity	False positive rate	F1 score	Positive predictive value	Reduction in search space (%)
0.114183	52020	1761540	0	0	1	0	1	0.0557682	0.0286839	100	0.114183	132638	1680922	0	0	1	0	1	0.136305	0.0731368	100	0.114183	139892	1673668	0	0	1	0	1	0.143225	0.0771367	100
0.114227	52020	1761539	0	1	1	5.67685e-07	0.999999	0.0557682	0.0286839	99.9999	0.114227	132638	1680921	0	1	1	5.94912e-07	0.999999	0.136305	0.0731369	99.9999	0.114227	139892	1673667	0	1	1	5.9749e-07	0.999999	0.143226	0.0771367	99.9999
0.114323	52020	1761538	0	2	1	1.13537e-06	0.999999	0.0557682	0.0286839	99.9999	0.114323	132638	1680920	0	2	1	1.18982e-06	0.999999	0.136305	0.0731369	99.9999	0.114323	139892	1673666	0	2	1	1.19498e-06	0.999999	0.143226	0.0771368	99.9999
0.114412	52020	1761537	0	3	1	1.70306e-06	0.999998	0.0557683	0.028684	99.9998	0.114412	132638	1680919	0	3	1	1.78473e-06	0.999998	0.136305	0.0731369	99.9998	0.114412	139892	1673665	0	3	1	1.79247e-06	0.999998	0.143226	0.0771368	99.9998
0.114671	52020	1761536	0	4	1	2.27074e-06	0.999998	0.0557683	0.028684	99.9998	0.114671	132638	1680918	0	4	1	2.37965e-06	0.999998	0.136305	0.073137	99.9998	0.114671	139892	1673664	0	4	1	2.38996e-06	0.999998	0.143226	0.0771369	99.9998
0.11479	52020	1761535	0	5	1	2.83843e-06	0.999997	0.0557683	0.028684	99.9997	0.11479	132638	1680917	0	5	1	2.97456e-06	0.999997	0.136305	0.073137	99.9997	0.11479	139892	1673663	0	5	1	2.98745e-06	0.999997	0.143226	0.0771369	99.9997
0.1148	52020	1761534	0	6	1	3.40611e-06	0.999997	0.0557684	0.028684	99.9997	0.1148	132638	1680916	0	6	1	3.56947e-06	0.999996	0.136305	0.0731371	99.9997	0.1148	139892	1673662	0	6	1	3.58494e-06	0.999996	0.143226	0.0771369	99.9997
0.11497	52020	1761533	0	7	1	3.9738e-06	0.999996	0.0557684	0.028684	99.9996	0.11497	132638	1680915	0	7	1	4.16438e-06	0.999996	0.136305	0.0731371	99.9996	0.11497	139892	1673661	0	7	1	4.18243e-06	0.999996	0.143226	0.077137	99.9996
0.115047	52020	1761532	0	8	1	4.54148e-06	0.999995	0.0557684	0.028684	99.9996	0.115047	132638	1680914	0	8	1	4.75929e-06	0.999995	0.136305	0.0731371	99.9996	0.115047	139892	1673660	0	8	1	4.77992e-06	0.999995	0.143226	0.077137	99.9996
0.115049	52020	1761531	0	9	1	5.10917e-06	0.999995	0.0557684	0.0286841	99.9995	0.115049	132638	1680913	0	9	1	5.3542e-06	0.999995	0.136305	0.0731372	99.9995	0.115049	139892	1673659	0	9	1	5.37741e-06	0.999995	0.143226	0.0771371	99.9995
0.115071	52020	1761530	0	10	1	5.67685e-06	0.999994	0.0557685	0.0286841	99.9994	0.115071	132638	1680912	0	10	1	5.94912e-06	0.999994	0.136305	0.0731372	99.9994	0.115071	139892	1673658	0	10	1	5.9749e-06	0.999994	0.143226	0.0771371	99.9994
0.115095	52020	1761529	0	11	1	6.24454e-06	0.999994	0.0557685	0.0286841	99.9994	0.115095	132638	1680911	0	11	1	6.54403e-06	0.999993	0.136306	0.0731373	99.9994	0.115095	139892	1673657	0	11	1	6.57239e-06	0.999993	0.143226	0.0771371	99.9994
0.115275	52020	1761528	0	12	1	6.81222e-06	0.999993	0.0557685	0.0286841	99.9993	0.115275	132638	1680910	0	12	1	7.13894e-06	0.999993	0.136306	0.0731373	99.9993	0.115275	139892	1673656	0	12	1	7.16988e-06	0.999993	0.143226	0.0771372	99.9993
0.115369	52020	1761527	0	13	1	7.37991e-06	0.999993	0.0557686	0.0286841	99.9993	0.115369	132638	1680909	0	13	1	7.73385e-06	0.999992	0.136306	0.0731373	99.9993	0.115369	139892	1673655	0	13	1	7.76737e-06	0.999992	0.143226	0.0771372	99.9993
0.115387	52020	1761526	0	14	1	7.94759e-06	0.999992	0.0557686	0.0286841	99.9992	0.115387	132638	1680908	0	14	1	8.32876e-06	0.999992	0.136306	0.0731374	99.9992	0.115387	139892	1673654	0	14	1	8.36486e-06	0.999992	0.143226	0.0771373	99.9992
0.115435	52020	1761525	0	15	1	8.51528e-06	0.999991	0.0557686	0.0286842	99.9992	0.115435	132638	1680907	0	15	1	8.92367e-06	0.999991	0.136306	0.0731374	99.9992	0.115435	139892	1673653	0	15	1	8.96235e-06	0.999991	0.143227	0.0771373	99.9992
0.11547	52020	1761524	0	16	1	9.08296e-06	0.999991	0.0557687	0.0286842	99.9991	0.11547	132638	1680906	0	16	1	9.51859e-06	0.99999	0.136306	0.0731375	99.9991	0.11547	139892	1673652	0	16	1	9.55984e-06	0.99999	0.143227	0.0771374	99.9991
0.115517	52020	1761523	0	17	1	9.65065e-06	0.99999	0.0557687	0.0286842	99.9991	0.115517	132638	1680905	0	17	1	1.01135e-05	0.99999	0.136306	0.0731375	99.9991	0.115517	139892	1673651	0	17	1	1.01573e-05	0.99999	0.143227	0.0771374	99.9991
0.115527	52020	1761522	0	18	1	1.02183e-05	0.99999	0.0557687	0.0286842	99.999	0.115527	132638	1680904	0	18	1	1.07084e-05	0.999989	0.136306	0.0731375	99.999	0.115527	139892	1673650	0	18	1	1.07548e-05	0.999989	0.143227	0.0771374	99.999
0.115529	52020	1761521	0	19	1	1.0786e-05	0.999989	0.0557687	0.0286842	99.999	0.115529	132638	1680903	0	19	1	1.13033e-05	0.999989	0.136306	0.0731376	99.999	0.115529	139892	1673649	0	19	1	1.13523e-05	0.999989	0.143227	0.0771375	99.999
0.115812	52020	1761520	0	20	1	1.13537e-05	0.999989	0.0557688	0.0286842	99.9989	0.115812	132638	1680902	0	20	1	1.18982e-05	0.999988	0.136306	0.0731376	99.9989	0.115812	139892	1673648	0	20	1	1.19498e-05	0.999988	0.143227	0.0771375	99.9989
0.115841	52020	1761519	0	21	1	1.19214e-05	0.999988	0.0557688	0.0286842	99.9988	0.115841	132638	1680901	0	21	1	1.24931e-05	0.999988	0.136306	0.0731377	99.9988	0.115841	139892	1673647	0	21	1	1.25473e-05	0.999987	0.143227	0.0771376	99.9988
0.115843	52020	1761518	0	22	1	1.24891e-05	0.999988	0.0557688	0.0286843	99.9988	0.115843	132638	1680900	0	22	1	1.30881e-05	0.999987	0.136306	0.0731377	99.9988	0.115843	139892	1673646	0	22	1	1.31448e-05	0.999987	0.143227	0.0771376	99.9988
0.115855	52020	1761517	0	23	1	1.30568e-05	0.999987	0.0557689	0.0286843	99.9987	0.115855	132638	1680899	0	23	1	1.3683e-05	0.999986	0.136306	0.0731377	99.9987	0.115855	139892	1673645	0	23	1	1.37423e-05	0.999986	0.143227	0.0771377	99.9987
0.115866	52020	1761516	0	24	1	1.36244e-05	0.999986	0.0557689	0.0286843	99.9987	0.115866	132638	1680898	0	24	1	1.42779e-05	0.999986	0.136306	0.0731378	99.9987	0.115866	139892	1673644	0	24	1	1.43398e-05	0.999986	0.143227	0.0771377	99.9987
0.115874	52020	1761515	0	25	1	1.41921e-05	0.999986	0.0557689	0.0286843	99.9986	0.115874	132638	1680897	0	25	1	1.48728e-05	0.999985	0.136306	0.0731378	99.9986	0.115874	139892	1673643	0	25	1	1.49373e-05	0.999985	0.143227	0.0771377	99.9986
0.115903	52020	1761514	0	26	1	1.47598e-05	0.999985	0.055769	0.0286843	99.9986	0.115903	132638	1680896	0	26	1	1.54677e-05	0.999985	0.136307	0.0731379	99.9986	0.115903	139892	1673642	0	26	1	1.55347e-05	0.999984	0.143227	0.0771378	99.9986
0.115926	52020	1761513	0	27	1	1.53275e-05	0.999985	0.055769	0.0286843	99.9985	0.115926	132638	1680895	0	27	1	1.60626e-05	0.999984	0.136307	0.0731379	99.9985	0.115926	139892	1673641	0	27	1	1.61322e-05	0.999984	0.143227	0.0771378	99.9985
0.115927	52020	1761512	0	28	1	1.58952e-05	0.999984	0.055769	0.0286844	99.9985	0.115927	132638	1680894	0	28	1	1.66575e-05	0.999983	0.136307	0.0731379	99.9985	0.115927	139892	1673640	0	28	1	1.67297e-05	0.999983	0.143227	0.0771379	99.9985
0.115933	52020	1761511	0	29	1	1.64629e-05	0.999984	0.055769	0.0286844	99.9984	0.115933	132638	1680893	0	29	1	1.72524e-05	0.999983	0.136307	0.073138	99.9984	0.115933	139892	1673639	0	29	1	1.73272e-05	0.999983	0.143228	0.0771379	99.9984
0.115942	52020	1761510	0	30	1	1.70306e-05	0.999983	0.0557691	0.0286844	99.9983	0.115942	132638	1680892	0	30	1	1.78473e-05	0.999982	0.136307	0.073138	99.9983	0.115942	139892	1673638	0	30	1	1.79247e-05	0.999982	0.143228	0.077138	99.9983
0.116008	52020	1761509	0	31	1	1.75982e-05	0.999982	0.0557691	0.0286844	99.9983	0.116008	132638	1680891	0	31	1	1.84423e-05	0.999982	0.136307	0.0731381	99.9983	0.116008	139892	1673637	0	31	1	1.85222e-05	0.999981	0.143228	0.077138	99.9983
0.116011	52020	1761508	0	32	1	1.81659e-05	0.999982	0.0557691	0.0286844	99.9982	0.116011	132638	1680890	0	32	1	1.90372e-05	0.999981	0.136307	0.0731381	99.9982	0.116011	139892	1673636	0	32	1	1.91197e-05	0.999981	0.143228	0.077138	99.9982
0.116031	52020	1761507	0	33	1	1.87336e-05	0.999981	0.0557692	0.0286844	99.9982	0.116031	132638	1680889	0	33	1	1.96321e-05	0.99998	0.136307	0.0731381	99.9982	0.116031	139892	1673635	0	33	1	1.97172e-05	0.99998	0.143228	0.0771381	99.9982
0.116044	52020	1761506	0	34	1	1.93013e-05	0.999981	0.0557692	0.0286845	99.9981	0.116044	132638	1680888	0	34	1	2.0227e-05	0.99998	0.136307	0.0731382	99.9981	0.116044	139892	1673634	0	34	1	2.03147e-05	0.99998	0.143228	0.0771381	99.9981
0.116068	52020	1761505	0	35	1	1.9869e-05	0.99998	0.0557692	0.0286845	99.9981	0.116068	132638	1680887	0	35	1	2.08219e-05	0.999979	0.136307	0.0731382	99.9981	0.116068	139892	1673633	0	35	1	2.09122e-05	0.999979	0.143228	0.0771382	99.9981
0.116103	52020	1761504	0	36	1	2.04367e-05	0.99998	0.0557693	0.0286845	99.998	0.116103	132638	1680886	0	36	1	2.14168e-05	0.999979	0.136307	0.0731383	99.998	0.116103	139892	1673632	0	36	1	2.15096e-05	0.999978	0.143228	0.0771382	99.998
0.116115	52020	1761503	0	37	1	2.10043e-05	0.999979	0.0557693	0.0286845	99.998	0.116115	132638	1680885	0	37	1	2.20117e-05	0.999978	0.136307	0.0731383	99.998	0.116115	139892	1673631	0	37	1	2.21071e-05	0.999978	0.143228	0.0771383	99.998
0.116117	52020	1761502	0	38	1	2.1572e-05	0.999978	0.0557693	0.0286845	99.9979	0.116117	132638	1680884	0	38	1	2.26066e-05	0.999977	0.136307	0.0731383	99.9979	0.116117	139892	1673630	0	38	1	2.27046e-05	0.999977	0.143228	0.0771383	99.9979
0.11612	52020	1761501	0	39	1	2.21397e-05	0.999978	0.0557693	0.0286845	99.9978	0.11612	132638	1680883	0	39	1	2.32016e-05	0.999977	0.136307	0.0731384	99.9978	0.11612	139892	1673629	0	39	1	2.33021e-05	0.999977	0.143228	0.0771383	99.9978
0.116125	52020	1761500	0	40	1	2.27074e-05	0.999977	0.0557694	0.0286845	99.9978	0.116125	132638	1680882	0	40	1	2.37965e-05	0.999976	0.136308	0.0731384	99.9978	0.116125	139892	1673628	0	40	1	2.38996e-05	0.999976	0.143228	0.0771384	99.9978
0.116129	52020	1761498	0	42	1	2.38428e-05	0.999976	0.0557694	0.0286846	99.9977	0.116129	132638	1680880	0	42	1	2.49863e-05	0.999975	0.136308	0.0731385	99.9977	0.116129	139892	1673626	0	42	1	2.50946e-05	0.999975	0.143229	0.0771385	99.9977
0.11613	52020	1761496	0	44	1	2.49781e-05	0.999975	0.0557695	0.0286846	99.9976	0.11613	132638	1680878	0	44	1	2.61761e-05	0.999974	0.136308	0.0731386	99.9976	0.11613	139892	1673624	0	44	1	2.62896e-05	0.999974	0.143229	0.0771386	99.9976
0.116139	52020	1761495	0	45	1	2.55458e-05	0.999974	0.0557695	0.0286846	99.9975	0.116139	132638	1680877	0	45	1	2.6771e-05	0.999973	0.136308	0.0731386	99.9975	0.116139	139892	1673623	0	45	1	2.68871e-05	0.999973	0.143229	0.0771386	99.9975
0.116148	52020	1761494	0	46	1	2.61135e-05	0.999974	0.0557696	0.0286846	99.9975	0.116148	132638	1680876	0	46	1	2.73659e-05	0.999973	0.136308	0.0731387	99.9975	0.116148	139892	1673622	0	46	1	2.74845e-05	0.999973	0.143229	0.0771386	99.9975
0.116151	52020	1761493	0	47	1	2.66812e-05	0.999973	0.0557696	0.0286847	99.9974	0.116151	132638	1680875	0	47	1	2.79608e-05	0.999972	0.136308	0.0731387	99.9974	0.116151	139892	1673621	0	47	1	2.8082e-05	0.999972	0.143229	0.0771387	99.9974
0.116164	52020	1761492	0	48	1	2.72489e-05	0.999973	0.0557696	0.0286847	99.9974	0.116164	132638	1680874	0	48	1	2.85558e-05	0.999971	0.136308	0.0731387	99.9974	0.116164	139892	1673620	0	48	1	2.86795e-05	0.999971	0.143229	0.0771387	99.9974
0.116186	52020	1761491	0	49	1	2.78166e-05	0.999972	0.0557696	0.0286847	99.9973	0.116186	132638	1680873	0	49	1	2.91507e-05	0.999971	0.136308	0.0731388	99.9973	0.116186	139892	1673619	0	49	1	2.9277e-05	0.999971	0.143229	0.0771388	99.9973
0.116193	52020	1761490	0	50	1	2.83843e-05	0.999972	0.0557697	0.0286847	99.9972	0.116193	132638	1680872	0	50	1	2.97456e-05	0.99997	0.136308	0.0731388	99.9972	0.116193	139892	1673618	0	50	1	2.98745e-05	0.99997	0.143229	0.0771388	99.9972
0.116199	52020	1761489	0	51	1	2.89519e-05	0.999971	0.0557697	0.0286847	99.9972	0.116199	132638	1680871	0	51	1	3.03405e-05	0.99997	0.136308	0.0731389	99.9972	0.116199	139892	1673617	0	51	1	3.0472e-05	0.99997	0.143229	0.0771389	99.9972
0.11621	52020	1761488	0	52	1	2.95196e-05	0.99997	0.0557697	0.0286847	99.9971	0.11621	132638	1680870	0	52	1	3.09354e-05	0.999969	0.136308	0.0731389	99.9971	0.11621	139892	1673616	0	52	1	3.10695e-05	0.999969	0.143229	0.0771389	99.9971
0.11622	52020	1761487	0	53	1	3.00873e-05	0.99997	0.0557698	0.0286848	99.9971	0.11622	132638	1680869	0	53	1	3.15303e-05	0.999968	0.136308	0.073139	99.9971	0.11622	139892	1673615	0	53	1	3.1667e-05	0.999968	0.143229	0.0771389	99.9971
0.116231	52020	1761486	0	54	1	3.0655e-05	0.999969	0.0557698	0.0286848	99.997	0.116231	132638	1680868	0	54	1	3.21252e-05	0.999968	0.136309	0.073139	99.997	0.116231	139892	1673614	0	54	1	3.22645e-05	0.999968	0.143229	0.077139	99.997
0.116232	52020	1761485	0	55	1	3.12227e-05	0.999969	0.0557698	0.0286848	99.997	0.116232	132638	1680867	0	55	1	3.27201e-05	0.999967	0.136309	0.073139	99.997	0.116232	139892	1673613	0	55	1	3.2862e-05	0.999967	0.143229	0.077139	99.997
0.116241	52020	1761484	0	56	1	3.17904e-05	0.999968	0.0557699	0.0286848	99.9969	0.116241	132638	1680866	0	56	1	3.3315e-05	0.999967	0.136309	0.0731391	99.9969	0.116241	139892	1673612	0	56	1	3.34594e-05	0.999967	0.14323	0.0771391	99.9969
0.116243	52020	1761483	0	57	1	3.23581e-05	0.999968	0.0557699	0.0286848	99.9969	0.116243	132638	1680865	0	57	1	3.391e-05	0.999966	0.136309	0.0731391	99.9969	0.116243	139892	1673611	0	57	1	3.40569e-05	0.999966	0.14323	0.0771391	99.9969
0.116254	52020	1761482	0	58	1	3.29257e-05	0.999967	0.0557699	0.0286848	99.9968	0.116254	132638	1680864	0	58	1	3.45049e-05	0.999965	0.136309	0.0731392	99.9968	0.116254	139892	1673610	0	58	1	3.46544e-05	0.999965	0.14323	0.0771391	99.9968
0.116255	52020	1761481	0	59	1	3.34934e-05	0.999967	0.0557699	0.0286848	99.9967	0.116255	132638	1680863	0	59	1	3.50998e-05	0.999965	0.136309	0.0731392	99.9967	0.116255	139892	1673609	0	59	1	3.52519e-05	0.999965	0.14323	0.0771392	99.9967
0.116256	52020	1761480	0	60	1	3.40611e-05	0.999966	0.05577	0.0286849	99.9967	0.116256	132638	1680862	0	60	1	3.56947e-05	0.999964	0.136309	0.0731392	99.9967	0.116256	139892	1673608	0	60	1	3.58494e-05	0.999964	0.14323	0.0771392	99.9967
0.11628	52020	1761479	0	61	1	3.46288e-05	0.999965	0.05577	0.0286849	99.9966	0.11628	132638	1680861	0	61	1	3.62896e-05	0.999964	0.136309	0.0731393	99.9966	0.11628	139892	1673607	0	61	1	3.64469e-05	0.999964	0.14323	0.0771393	99.9966
0.116296	52020	1761478	0	62	1	3.51965e-05	0.999965	0.05577	0.0286849	99.9966	0.116296	132638	1680860	0	62	1	3.68845e-05	0.999963	0.136309	0.0731393	99.9966	0.116296	139892	1673606	0	62	1	3.70444e-05	0.999963	0.14323	0.0771393	99.9966
0.116305	52020	1761477	0	63	1	3.57642e-05	0.999964	0.0557701	0.0286849	99.9965	0.116305	132638	1680859	0	63	1	3.74794e-05	0.999963	0.136309	0.0731394	99.9965	0.116305	139892	1673605	0	63	1	3.76419e-05	0.999962	0.14323	0.0771394	99.9965
0.116307	52020	1761476	0	64	1	3.63318e-05	0.999964	0.0557701	0.0286849	99.9965	0.116307	132638	1680858	0	64	1	3.80743e-05	0.999962	0.136309	0.0731394	99.9965	0.116307	139892	1673604	0	64	1	3.82394e-05	0.999962	0.14323	0.0771394	99.9965
0.116313	52020	1761475	0	65	1	3.68995e-05	0.999963	0.0557701	0.0286849	99.9964	0.116313	132638	1680857	0	65	1	3.86693e-05	0.999961	0.136309	0.0731394	99.9964	0.116313	139892	1673603	0	65	1	3.88369e-05	0.999961	0.14323	0.0771394	99.9964
0.116327	52020	1761474	0	66	1	3.74672e-05	0.999963	0.0557702	0.028685	99.9964	0.116327	132638	1680856	0	66	1	3.92642e-05	0.999961	0.136309	0.0731395	99.9964	0.116327	139892	1673602	0	66	1	3.94343e-05	0.999961	0.14323	0.0771395	99.9964
0.116331	52020	1761473	0	67	1	3.80349e-05	0.999962	0.0557702	0.028685	99.9963	0.116331	132638	1680855	0	67	1	3.98591e-05	0.99996	0.136309	0.0731395	99.9963	0.116331	139892	1673601	0	67	1	4.00318e-05	0.99996	0.14323	0.0771395	99.9963
0.116348	52020	1761472	0	68	1	3.86026e-05	0.999961	0.0557702	0.028685	99.9963	0.116348	132638	1680854	0	68	1	4.0454e-05	0.99996	0.136309	0.0731396	99.9963	0.116348	139892	1673600	0	68	1	4.06293e-05	0.999959	0.14323	0.0771396	99.9963
0.116354	52020	1761471	0	69	1	3.91703e-05	0.999961	0.0557702	0.028685	99.9962	0.116354	132638	1680853	0	69	1	4.10489e-05	0.999959	0.13631	0.0731396	99.9962	0.116354	139892	1673599	0	69	1	4.12268e-05	0.999959	0.14323	0.0771396	99.9962
0.116356	52020	1761470	0	70	1	3.9738e-05	0.99996	0.0557703	0.028685	99.9961	0.116356	132638	1680852	0	70	1	4.16438e-05	0.999958	0.13631	0.0731396	99.9961	0.116356	139892	1673598	0	70	1	4.18243e-05	0.999958	0.143231	0.0771397	99.9961
0.116363	52020	1761469	0	71	1	4.03056e-05	0.99996	0.0557703	0.028685	99.9961	0.116363	132638	1680851	0	71	1	4.22387e-05	0.999958	0.13631	0.0731397	99.9961	0.116363	139892	1673597	0	71	1	4.24218e-05	0.999958	0.143231	0.0771397	99.9961
0.116408	52020	1761468	0	72	1	4.08733e-05	0.999959	0.0557703	0.0286851	99.996	0.116408	132638	1680850	0	72	1	4.28336e-05	0.999957	0.13631	0.0731397	99.996	0.116408	139892	1673596	0	72	1	4.30193e-05	0.999957	0.143231	0.0771397	99.996
0.116434	52020	1761467	0	73	1	4.1441e-05	0.999959	0.0557704	0.0286851	99.996	0.116434	132638	1680849	0	73	1	4.34285e-05	0.999957	0.13631	0.0731398	99.996	0.116434	139892	1673595	0	73	1	4.36168e-05	0.999956	0.143231	0.0771398	99.996
0.116441	52020	1761465	0	75	1	4.25764e-05	0.999957	0.0557704	0.0286851	99.9959	0.116441	132638	1680847	0	75	1	4.46184e-05	0.999955	0.13631	0.0731398	99.9959	0.116441	139892	1673593	0	75	1	4.48118e-05	0.999955	0.143231	0.0771399	99.9959
0.116448	52020	1761464	0	76	1	4.31441e-05	0.999957	0.0557705	0.0286851	99.9958	0.116448	132638	1680846	0	76	1	4.52133e-05	0.999955	0.13631	0.0731399	99.9958	0.116448	139892	1673592	0	76	1	4.54092e-05	0.999955	0.143231	0.0771399	99.9958
0.116475	52020	1761463	0	77	1	4.37118e-05	0.999956	0.0557705	0.0286851	99.9958	0.116475	132638	1680845	0	77	1	4.58082e-05	0.999954	0.13631	0.0731399	99.9958	0.116475	139892	1673591	0	77	1	4.60067e-05	0.999954	0.143231	0.07714	99.9958
0.116487	52020	1761462	0	78	1	4.42794e-05	0.999956	0.0557705	0.0286851	99.9957	0.116487	132638	1680844	0	78	1	4.64031e-05	0.999954	0.13631	0.07314	99.9957	0.116487	139892	1673590	0	78	1	4.66042e-05	0.999953	0.143231	0.07714	99.9957
0.11651	52020	1761460	0	80	1	4.54148e-05	0.999955	0.0557706	0.0286852	99.9956	0.11651	132638	1680842	0	80	1	4.75929e-05	0.999952	0.13631	0.07314	99.9956	0.11651	139892	1673588	0	80	1	4.77992e-05	0.999952	0.143231	0.0771401	99.9956
0.116534	52020	1761459	0	81	1	4.59825e-05	0.999954	0.0557706	0.0286852	99.9955	0.116534	132638	1680841	0	81	1	4.81878e-05	0.999952	0.13631	0.0731401	99.9955	0.116534	139892	1673587	0	81	1	4.83967e-05	0.999952	0.143231	0.0771401	99.9955
0.116584	52020	1761458	0	82	1	4.65502e-05	0.999953	0.0557706	0.0286852	99.9955	0.116584	132638	1680840	0	82	1	4.87828e-05	0.999951	0.13631	0.0731401	99.9955	0.116584	139892	1673586	0	82	1	4.89942e-05	0.999951	0.143231	0.0771402	99.9955
0.116604	52020	1761457	0	83	1	4.71179e-05	0.999953	0.0557707	0.0286852	99.9954	0.116604	132638	1680839	0	83	1	4.93777e-05	0.999951	0.136311	0.0731402	99.9954	0.116604	139892	1673585	0	83	1	4.95917e-05	0.99995	0.143232	0.0771402	99.9954
0.116626	52020	1761456	0	84	1	4.76855e-05	0.999952	0.0557707	0.0286852	99.9954	0.116626	132638	1680838	0	84	1	4.99726e-05	0.99995	0.136311	0.0731402	99.9954	0.116626	139892	1673584	0	84	1	5.01892e-05	0.99995	0.143232	0.0771403	99.9954
0.116644	52020	1761455	0	85	1	4.82532e-05	0.999952	0.0557707	0.0286853	99.9953	0.116644	132638	1680837	0	85	1	5.05675e-05	0.999949	0.136311	0.0731402	99.9953	0.116644	139892	1673583	0	85	1	5.07867e-05	0.999949	0.143232	0.0771403	99.9953
0.116649	52020	1761454	0	86	1	4.88209e-05	0.999951	0.0557708	0.0286853	99.9953	0.116649	132638	1680836	0	86	1	5.11624e-05	0.999949	0.136311	0.0731403	99.9953	0.116649	139892	1673582	0	86	1	5.13841e-05	0.999949	0.143232	0.0771403	99.9953
0.116696	52020	1761453	0	87	1	4.93886e-05	0.999951	0.0557708	0.0286853	99.9952	0.116696	132638	1680835	0	87	1	5.17573e-05	0.999948	0.136311	0.0731403	99.9952	0.116696	139892	1673581	0	87	1	5.19816e-05	0.999948	0.143232	0.0771404	99.9952
0.116712	52020	1761452	0	88	1	4.99563e-05	0.99995	0.0557708	0.0286853	99.9951	0.116712	132638	1680834	0	88	1	5.23522e-05	0.999948	0.136311	0.0731404	99.9951	0.116712	139892	1673580	0	88	1	5.25791e-05	0.999947	0.143232	0.0771404	99.9951
0.116715	52020	1761451	0	89	1	5.0524e-05	0.999949	0.0557708	0.0286853	99.9951	0.116715	132638	1680833	0	89	1	5.29471e-05	0.999947	0.136311	0.0731404	99.9951	0.116715	139892	1673579	0	89	1	5.31766e-05	0.999947	0.143232	0.0771405	99.9951
0.116725	52020	1761450	0	90	1	5.10917e-05	0.999949	0.0557709	0.0286853	99.995	0.116725	132638	1680832	0	90	1	5.3542e-05	0.999946	0.136311	0.0731404	99.995	0.116725	139892	1673578	0	90	1	5.37741e-05	0.999946	0.143232	0.0771405	99.995
0.116729	52020	1761449	0	91	1	5.16593e-05	0.999948	0.0557709	0.0286854	99.995	0.116729	132638	1680831	0	91	1	5.4137e-05	0.999946	0.136311	0.0731405	99.995	0.116729	139892	1673577	0	91	1	5.43716e-05	0.999946	0.143232	0.0771406	99.995
0.116753	52020	1761448	0	92	1	5.2227e-05	0.999948	0.0557709	0.0286854	99.9949	0.116753	132638	1680830	0	92	1	5.47319e-05	0.999945	0.136311	0.0731405	99.9949	0.116753	139892	1673576	0	92	1	5.49691e-05	0.999945	0.143232	0.0771406	99.9949
0.116808	52020	1761447	0	93	1	5.27947e-05	0.999947	0.055771	0.0286854	99.9949	0.116808	132638	1680829	0	93	1	5.53268e-05	0.999945	0.136311	0.0731406	99.9949	0.116808	139892	1673575	0	93	1	5.55666e-05	0.999944	0.143232	0.0771406	99.9949
0.11682	52020	1761446	0	94	1	5.33624e-05	0.999947	0.055771	0.0286854	99.9948	0.11682	132638	1680828	0	94	1	5.59217e-05	0.999944	0.136311	0.0731406	99.9948	0.11682	139892	1673574	0	94	1	5.61641e-05	0.999944	0.143232	0.0771407	99.9948
0.11691	52020	1761445	0	95	1	5.39301e-05	0.999946	0.055771	0.0286854	99.9948	0.11691	132638	1680827	0	95	1	5.65166e-05	0.999943	0.136311	0.0731406	99.9948	0.11691	139892	1673573	0	95	1	5.67616e-05	0.999943	0.143232	0.0771407	99.9948
0.116926	52020	1761444	0	96	1	5.44978e-05	0.999946	0.055771	0.0286854	99.9947	0.116926	132638	1680826	0	96	1	5.71115e-05	0.999943	0.136311	0.0731407	99.9947	0.116926	139892	1673572	0	96	1	5.7359e-05	0.999943	0.143232	0.0771408	99.9947
0.116931	52020	1761443	0	97	1	5.50655e-05	0.999945	0.0557711	0.0286854	99.9947	0.116931	132638	1680825	0	97	1	5.77064e-05	0.999942	0.136312	0.0731407	99.9947	0.116931	139892	1673571	0	97	1	5.79565e-05	0.999942	0.143233	0.0771408	99.9947
0.116941	52020	1761442	0	98	1	5.56331e-05	0.999944	0.0557711	0.0286855	99.9946	0.116941	132638	1680824	0	98	1	5.83013e-05	0.999942	0.136312	0.0731408	99.9946	0.116941	139892	1673570	0	98	1	5.8554e-05	0.999941	0.143233	0.0771408	99.9946
0.116949	52020	1761441	0	99	1	5.62008e-05	0.999944	0.0557711	0.0286855	99.9945	0.116949	132638	1680823	0	99	1	5.88962e-05	0.999941	0.136312	0.0731408	99.9945	0.116949	139892	1673569	0	99	1	5.91515e-05	0.999941	0.143233	0.0771409	99.9945
0.116957	52020	1761440	0	100	1	5.67685e-05	0.999943	0.0557712	0.0286855	99.9945	0.116957	132638	1680822	0	100	1	5.94912e-05	0.999941	0.136312	0.0731408	99.9945	0.116957	139892	1673568	0	100	1	5.9749e-05	0.99994	0.143233	0.0771409	99.9945
0.116961	52020	1761439	0	101	1	5.73362e-05	0.999943	0.0557712	0.0286855	99.9944	0.116961	132638	1680821	0	101	1	6.00861e-05	0.99994	0.136312	0.0731409	99.9944	0.116961	139892	1673567	0	101	1	6.03465e-05	0.99994	0.143233	0.077141	99.9944
0.116992	52020	1761438	0	102	1	5.79039e-05	0.999942	0.0557712	0.0286855	99.9944	0.116992	132638	1680820	0	102	1	6.0681e-05	0.999939	0.136312	0.0731409	99.9944	0.116992	139892	1673566	0	102	1	6.0944e-05	0.999939	0.143233	0.077141	99.9944
0.117007	52020	1761437	0	103	1	5.84716e-05	0.999942	0.0557713	0.0286855	99.9943	0.117007	132638	1680819	0	103	1	6.12759e-05	0.999939	0.136312	0.073141	99.9943	0.117007	139892	1673565	0	103	1	6.15415e-05	0.999938	0.143233	0.0771411	99.9943
0.117019	52020	1761436	0	104	1	5.90392e-05	0.999941	0.0557713	0.0286856	99.9943	0.117019	132638	1680818	0	104	1	6.18708e-05	0.999938	0.136312	0.073141	99.9943	0.117019	139892	1673564	0	104	1	6.2139e-05	0.999938	0.143233	0.0771411	99.9943
0.117043	52020	1761435	0	105	1	5.96069e-05	0.99994	0.0557713	0.0286856	99.9942	0.117043	132638	1680817	0	105	1	6.24657e-05	0.999938	0.136312	0.073141	99.9942	0.117043	139892	1673563	0	105	1	6.27365e-05	0.999937	0.143233	0.0771411	99.9942
0.117047	52020	1761434	0	106	1	6.01746e-05	0.99994	0.0557713	0.0286856	99.9942	0.117047	132638	1680816	0	106	1	6.30606e-05	0.999937	0.136312	0.0731411	99.9942	0.117047	139892	1673562	0	106	1	6.33339e-05	0.999937	0.143233	0.0771412	99.9942
0.11716	52020	1761433	0	107	1	6.07423e-05	0.999939	0.0557714	0.0286856	99.9941	0.11716	132638	1680815	0	107	1	6.36555e-05	0.999936	0.136312	0.0731411	99.9941	0.11716	139892	1673561	0	107	1	6.39314e-05	0.999936	0.143233	0.0771412	99.9941
0.11718	52020	1761432	0	108	1	6.131e-05	0.999939	0.0557714	0.0286856	99.994	0.11718	132638	1680814	0	108	1	6.42505e-05	0.999936	0.136312	0.0731412	99.994	0.11718	139892	1673560	0	108	1	6.45289e-05	0.999935	0.143233	0.0771413	99.994
0.1172	52020	1761431	0	109	1	6.18777e-05	0.999938	0.0557714	0.0286856	99.994	0.1172	132638	1680813	0	109	1	6.48454e-05	0.999935	0.136312	0.0731412	99.994	0.1172	139892	1673559	0	109	1	6.51264e-05	0.999935	0.143233	0.0771413	99.994
0.117237	52020	1761430	0	110	1	6.24454e-05	0.999938	0.0557715	0.0286857	99.9939	0.117237	132638	1680812	0	110	1	6.54403e-05	0.999935	0.136312	0.0731413	99.9939	0.117237	139892	1673558	0	110	1	6.57239e-05	0.999934	0.143233	0.0771414	99.9939
0.117238	52020	1761429	0	111	1	6.3013e-05	0.999937	0.0557715	0.0286857	99.9939	0.117238	132638	1680811	0	111	1	6.60352e-05	0.999934	0.136313	0.0731413	99.9939	0.117238	139892	1673557	0	111	1	6.63214e-05	0.999934	0.143234	0.0771414	99.9939
0.11724	52020	1761428	0	112	1	6.35807e-05	0.999936	0.0557715	0.0286857	99.9938	0.11724	132638	1680810	0	112	1	6.66301e-05	0.999933	0.136313	0.0731413	99.9938	0.11724	139892	1673556	0	112	1	6.69189e-05	0.999933	0.143234	0.0771414	99.9938
0.117257	52020	1761427	0	113	1	6.41484e-05	0.999936	0.0557716	0.0286857	99.9938	0.117257	132638	1680809	0	113	1	6.7225e-05	0.999933	0.136313	0.0731414	99.9938	0.117257	139892	1673555	0	113	1	6.75164e-05	0.999932	0.143234	0.0771415	99.9938
0.117374	52020	1761426	0	114	1	6.47161e-05	0.999935	0.0557716	0.0286857	99.9937	0.117374	132638	1680808	0	114	1	6.78199e-05	0.999932	0.136313	0.0731414	99.9937	0.117374	139892	1673554	0	114	1	6.81139e-05	0.999932	0.143234	0.0771415	99.9937
0.117497	52020	1761425	0	115	1	6.52838e-05	0.999935	0.0557716	0.0286857	99.9937	0.117497	132638	1680807	0	115	1	6.84148e-05	0.999932	0.136313	0.0731415	99.9937	0.117497	139892	1673553	0	115	1	6.87114e-05	0.999931	0.143234	0.0771416	99.9937
0.117573	52020	1761424	0	116	1	6.58515e-05	0.999934	0.0557716	0.0286857	99.9936	0.117573	132638	1680806	0	116	1	6.90097e-05	0.999931	0.136313	0.0731415	99.9936	0.117573	139892	1673552	0	116	1	6.93088e-05	0.999931	0.143234	0.0771416	99.9936
0.117637	52020	1761423	0	117	1	6.64192e-05	0.999934	0.0557717	0.0286858	99.9935	0.117637	132638	1680805	0	117	1	6.96047e-05	0.99993	0.136313	0.0731415	99.9935	0.117637	139892	1673551	0	117	1	6.99063e-05	0.99993	0.143234	0.0771417	99.9935
0.117642	52020	1761422	0	118	1	6.69868e-05	0.999933	0.0557717	0.0286858	99.9935	0.117642	132638	1680804	0	118	1	7.01996e-05	0.99993	0.136313	0.0731416	99.9935	0.117642	139892	1673550	0	118	1	7.05038e-05	0.999929	0.143234	0.0771417	99.9935
0.117651	52020	1761421	0	119	1	6.75545e-05	0.999932	0.0557717	0.0286858	99.9934	0.117651	132638	1680803	0	119	1	7.07945e-05	0.999929	0.136313	0.0731416	99.9934	0.117651	139892	1673549	0	119	1	7.11013e-05	0.999929	0.143234	0.0771417	99.9934
0.117723	52020	1761420	0	120	1	6.81222e-05	0.999932	0.0557718	0.0286858	99.9934	0.117723	132638	1680802	0	120	1	7.13894e-05	0.999929	0.136313	0.0731417	99.9934	0.117723	139892	1673548	0	120	1	7.16988e-05	0.999928	0.143234	0.0771418	99.9934
0.117726	52020	1761419	0	121	1	6.86899e-05	0.999931	0.0557718	0.0286858	99.9933	0.117726	132638	1680801	0	121	1	7.19843e-05	0.999928	0.136313	0.0731417	99.9933	0.117726	139892	1673547	0	121	1	7.22963e-05	0.999928	0.143234	0.0771418	99.9933
0.11773	52020	1761418	0	122	1	6.92576e-05	0.999931	0.0557718	0.0286858	99.9933	0.11773	132638	1680800	0	122	1	7.25792e-05	0.999927	0.136313	0.0731417	99.9933	0.11773	139892	1673546	0	122	1	7.28938e-05	0.999927	0.143234	0.0771419	99.9933
0.117852	52020	1761417	0	123	1	6.98253e-05	0.99993	0.0557719	0.0286859	99.9932	0.117852	132638	1680799	0	123	1	7.31741e-05	0.999927	0.136313	0.0731418	99.9932	0.117852	139892	1673545	0	123	1	7.34913e-05	0.999927	0.143234	0.0771419	99.9932
0.1179	52020	1761416	0	124	1	7.0393e-05	0.99993	0.0557719	0.0286859	99.9932	0.1179	132638	1680798	0	124	1	7.3769e-05	0.999926	0.136313	0.0731418	99.9932	0.1179	139892	1673544	0	124	1	7.40888e-05	0.999926	0.143235	0.077142	99.9932
0.117946	52020	1761415	0	125	1	7.09606e-05	0.999929	0.0557719	0.0286859	99.9931	0.117946	132638	1680797	0	125	1	7.4364e-05	0.999926	0.136313	0.0731419	99.9931	0.117946	139892	1673543	0	125	1	7.46863e-05	0.999925	0.143235	0.077142	99.9931
0.117953	52020	1761414	0	126	1	7.15283e-05	0.999928	0.0557719	0.0286859	99.9931	0.117953	132638	1680796	0	126	1	7.49589e-05	0.999925	0.136314	0.0731419	99.9931	0.117953	139892	1673542	0	126	1	7.52837e-05	0.999925	0.143235	0.077142	99.9931
0.117973	52020	1761413	0	127	1	7.2096e-05	0.999928	0.055772	0.0286859	99.993	0.117973	132638	1680795	0	127	1	7.55538e-05	0.999924	0.136314	0.0731419	99.993	0.117973	139892	1673541	0	127	1	7.58812e-05	0.999924	0.143235	0.0771421	99.993
0.117974	52020	1761412	0	128	1	7.26637e-05	0.999927	0.055772	0.0286859	99.9929	0.117974	132638	1680794	0	128	1	7.61487e-05	0.999924	0.136314	0.073142	99.9929	0.117974	139892	1673540	0	128	1	7.64787e-05	0.999924	0.143235	0.0771421	99.9929
0.117996	52020	1761411	0	129	1	7.32314e-05	0.999927	0.055772	0.028686	99.9929	0.117996	132638	1680793	0	129	1	7.67436e-05	0.999923	0.136314	0.073142	99.9929	0.117996	139892	1673539	0	129	1	7.70762e-05	0.999923	0.143235	0.0771422	99.9929
0.118035	52020	1761410	0	130	1	7.37991e-05	0.999926	0.0557721	0.028686	99.9928	0.118035	132638	1680792	0	130	1	7.73385e-05	0.999923	0.136314	0.0731421	99.9928	0.118035	139892	1673538	0	130	1	7.76737e-05	0.999922	0.143235	0.0771422	99.9928
0.118042	52020	1761409	0	131	1	7.43667e-05	0.999926	0.0557721	0.028686	99.9928	0.118042	132638	1680791	0	131	1	7.79334e-05	0.999922	0.136314	0.0731421	99.9928	0.118042	139892	1673537	0	131	1	7.82712e-05	0.999922	0.143235	0.0771423	99.9928
0.118066	52020	1761408	0	132	1	7.49344e-05	0.999925	0.0557721	0.028686	99.9927	0.118066	132638	1680790	0	132	1	7.85283e-05	0.999921	0.136314	0.0731421	99.9927	0.118066	139892	1673536	0	132	1	7.88687e-05	0.999921	0.143235	0.0771423	99.9927
0.118101	52020	1761407	0	133	1	7.55021e-05	0.999924	0.0557722	0.028686	99.9927	0.118101	132638	1680789	0	133	1	7.91232e-05	0.999921	0.136314	0.0731422	99.9927	0.118101	139892	1673535	0	133	1	7.94662e-05	0.999921	0.143235	0.0771423	99.9927
0.118143	52020	1761406	0	134	1	7.60698e-05	0.999924	0.0557722	0.028686	99.9926	0.118143	132638	1680788	0	134	1	7.97182e-05	0.99992	0.136314	0.0731422	99.9926	0.118143	139892	1673534	0	134	1	8.00637e-05	0.99992	0.143235	0.0771424	99.9926
0.118168	52020	1761405	0	135	1	7.66375e-05	0.999923	0.0557722	0.028686	99.9926	0.118168	132638	1680787	0	135	1	8.03131e-05	0.99992	0.136314	0.0731423	99.9926	0.118168	139892	1673533	0	135	1	8.06612e-05	0.999919	0.143235	0.0771424	99.9926
0.118176	52020	1761404	0	136	1	7.72052e-05	0.999923	0.0557722	0.0286861	99.9925	0.118176	132638	1680786	0	136	1	8.0908e-05	0.999919	0.136314	0.0731423	99.9925	0.118176	139892	1673532	0	136	1	8.12586e-05	0.999919	0.143235	0.0771425	99.9925
0.118182	52020	1761403	0	137	1	7.77729e-05	0.999922	0.0557723	0.0286861	99.9924	0.118182	132638	1680785	0	137	1	8.15029e-05	0.999918	0.136314	0.0731423	99.9924	0.118182	139892	1673531	0	137	1	8.18561e-05	0.999918	0.143235	0.0771425	99.9924
0.118183	52020	1761402	0	138	1	7.83405e-05	0.999922	0.0557723	0.0286861	99.9924	0.118183	132638	1680784	0	138	1	8.20978e-05	0.999918	0.136314	0.0731424	99.9924	0.118183	139892	1673530	0	138	1	8.24536e-05	0.999918	0.143236	0.0771426	99.9924
0.118213	52020	1761401	0	139	1	7.89082e-05	0.999921	0.0557723	0.0286861	99.9923	0.118213	132638	1680783	0	139	1	8.26927e-05	0.999917	0.136314	0.0731424	99.9923	0.118213	139892	1673529	0	139	1	8.30511e-05	0.999917	0.143236	0.0771426	99.9923
0.118224	52020	1761400	0	140	1	7.94759e-05	0.999921	0.0557724	0.0286861	99.9923	0.118224	132638	1680782	0	140	1	8.32876e-05	0.999917	0.136315	0.0731425	99.9923	0.118224	139892	1673528	0	140	1	8.36486e-05	0.999916	0.143236	0.0771426	99.9923
0.118341	52020	1761399	0	141	1	8.00436e-05	0.99992	0.0557724	0.0286861	99.9922	0.118341	132638	1680781	0	141	1	8.38825e-05	0.999916	0.136315	0.0731425	99.9922	0.118341	139892	1673527	0	141	1	8.42461e-05	0.999916	0.143236	0.0771427	99.9922
0.118409	52020	1761398	0	142	1	8.06113e-05	0.999919	0.0557724	0.0286862	99.9922	0.118409	132638	1680780	0	142	1	8.44774e-05	0.999916	0.136315	0.0731425	99.9922	0.118409	139892	1673526	0	142	1	8.48436e-05	0.999915	0.143236	0.0771427	99.9922
0.118415	52020	1761397	0	143	1	8.1179e-05	0.999919	0.0557725	0.0286862	99.9921	0.118415	132638	1680779	0	143	1	8.50724e-05	0.999915	0.136315	0.0731426	99.9921	0.118415	139892	1673525	0	143	1	8.54411e-05	0.999915	0.143236	0.0771428	99.9921
0.118595	52020	1761396	0	144	1	8.17467e-05	0.999918	0.0557725	0.0286862	99.9921	0.118595	132638	1680778	0	144	1	8.56673e-05	0.999914	0.136315	0.0731426	99.9921	0.118595	139892	1673524	0	144	1	8.60386e-05	0.999914	0.143236	0.0771428	99.9921
0.118764	52020	1761395	0	145	1	8.23143e-05	0.999918	0.0557725	0.0286862	99.992	0.118764	132638	1680777	0	145	1	8.62622e-05	0.999914	0.136315	0.0731427	99.992	0.118764	139892	1673523	0	145	1	8.66361e-05	0.999913	0.143236	0.0771428	99.992
0.118799	52020	1761394	0	146	1	8.2882e-05	0.999917	0.0557725	0.0286862	99.9919	0.118799	132638	1680776	0	146	1	8.68571e-05	0.999913	0.136315	0.0731427	99.9919	0.118799	139892	1673522	0	146	1	8.72335e-05	0.999913	0.143236	0.0771429	99.9919
0.118898	52020	1761393	0	147	1	8.34497e-05	0.999917	0.0557726	0.0286862	99.9919	0.118898	132638	1680775	0	147	1	8.7452e-05	0.999913	0.136315	0.0731427	99.9919	0.118898	139892	1673521	0	147	1	8.7831e-05	0.999912	0.143236	0.0771429	99.9919
0.119088	52020	1761392	0	148	1	8.40174e-05	0.999916	0.0557726	0.0286863	99.9918	0.119088	132638	1680774	0	148	1	8.80469e-05	0.999912	0.136315	0.0731428	99.9918	0.119088	139892	1673520	0	148	1	8.84285e-05	0.999912	0.143236	0.077143	99.9918
0.119173	52020	1761391	0	149	1	8.45851e-05	0.999915	0.0557726	0.0286863	99.9918	0.119173	132638	1680773	0	149	1	8.86418e-05	0.999911	0.136315	0.0731428	99.9918	0.119173	139892	1673519	0	149	1	8.9026e-05	0.999911	0.143236	0.077143	99.9918
0.119263	52020	1761390	0	150	1	8.51528e-05	0.999915	0.0557727	0.0286863	99.9917	0.119263	132638	1680772	0	150	1	8.92367e-05	0.999911	0.136315	0.0731429	99.9917	0.119263	139892	1673518	0	150	1	8.96235e-05	0.99991	0.143236	0.0771431	99.9917
0.11939	52020	1761389	0	151	1	8.57204e-05	0.999914	0.0557727	0.0286863	99.9917	0.11939	132638	1680771	0	151	1	8.98317e-05	0.99991	0.136315	0.0731429	99.9917	0.11939	139892	1673517	0	151	1	9.0221e-05	0.99991	0.143237	0.0771431	99.9917
0.119558	52020	1761388	0	152	1	8.62881e-05	0.999914	0.0557727	0.0286863	99.9916	0.119558	132638	1680770	0	152	1	9.04266e-05	0.99991	0.136315	0.0731429	99.9916	0.119558	139892	1673516	0	152	1	9.08185e-05	0.999909	0.143237	0.0771431	99.9916
0.119611	52020	1761387	0	153	1	8.68558e-05	0.999913	0.0557728	0.0286863	99.9916	0.119611	132638	1680769	0	153	1	9.10215e-05	0.999909	0.136315	0.073143	99.9916	0.119611	139892	1673515	0	153	1	9.1416e-05	0.999909	0.143237	0.0771432	99.9916
0.119619	52020	1761386	0	154	1	8.74235e-05	0.999913	0.0557728	0.0286864	99.9915	0.119619	132638	1680768	0	154	1	9.16164e-05	0.999908	0.136316	0.073143	99.9915	0.119619	139892	1673514	0	154	1	9.20135e-05	0.999908	0.143237	0.0771432	99.9915
0.119634	52020	1761385	0	155	1	8.79912e-05	0.999912	0.0557728	0.0286864	99.9915	0.119634	132638	1680767	0	155	1	9.22113e-05	0.999908	0.136316	0.0731431	99.9915	0.119634	139892	1673513	0	155	1	9.2611e-05	0.999907	0.143237	0.0771433	99.9915
0.119651	52020	1761384	0	156	1	8.85589e-05	0.999911	0.0557728	0.0286864	99.9914	0.119651	132638	1680766	0	156	1	9.28062e-05	0.999907	0.136316	0.0731431	99.9914	0.119651	139892	1673512	0	156	1	9.32084e-05	0.999907	0.143237	0.0771433	99.9914
0.119715	52020	1761383	0	157	1	8.91266e-05	0.999911	0.0557729	0.0286864	99.9913	0.119715	132638	1680765	0	157	1	9.34011e-05	0.999907	0.136316	0.0731431	99.9913	0.119715	139892	1673511	0	157	1	9.38059e-05	0.999906	0.143237	0.0771434	99.9913
0.120087	52020	1761382	0	158	1	8.96942e-05	0.99991	0.0557729	0.0286864	99.9913	0.120087	132638	1680764	0	158	1	9.3996e-05	0.999906	0.136316	0.0731432	99.9913	0.120087	139892	1673510	0	158	1	9.44034e-05	0.999906	0.143237	0.0771434	99.9913
0.120109	52020	1761381	0	159	1	9.02619e-05	0.99991	0.0557729	0.0286864	99.9912	0.120109	132638	1680763	0	159	1	9.45909e-05	0.999905	0.136316	0.0731432	99.9912	0.120109	139892	1673509	0	159	1	9.50009e-05	0.999905	0.143237	0.0771434	99.9912
0.120184	52020	1761380	0	160	1	9.08296e-05	0.999909	0.055773	0.0286864	99.9912	0.120184	132638	1680762	0	160	1	9.51859e-05	0.999905	0.136316	0.0731433	99.9912	0.120184	139892	1673508	0	160	1	9.55984e-05	0.999904	0.143237	0.0771435	99.9912
0.120286	52020	1761379	0	161	1	9.13973e-05	0.999909	0.055773	0.0286865	99.9911	0.120286	132638	1680761	0	161	1	9.57808e-05	0.999904	0.136316	0.0731433	99.9911	0.120286	139892	1673507	0	161	1	9.61959e-05	0.999904	0.143237	0.0771435	99.9911
0.120457	52020	1761378	0	162	1	9.1965e-05	0.999908	0.055773	0.0286865	99.9911	0.120457	132638	1680760	0	162	1	9.63757e-05	0.999904	0.136316	0.0731433	99.9911	0.120457	139892	1673506	0	162	1	9.67934e-05	0.999903	0.143237	0.0771436	99.9911
0.120622	52020	1761377	0	163	1	9.25327e-05	0.999907	0.0557731	0.0286865	99.991	0.120622	132638	1680759	0	163	1	9.69706e-05	0.999903	0.136316	0.0731434	99.991	0.120622	139892	1673505	0	163	1	9.73909e-05	0.999903	0.143237	0.0771436	99.991
0.120684	52020	1761376	0	164	1	9.31004e-05	0.999907	0.0557731	0.0286865	99.991	0.120684	132638	1680758	0	164	1	9.75655e-05	0.999902	0.136316	0.0731434	99.991	0.120684	139892	1673504	0	164	1	9.79884e-05	0.999902	0.143237	0.0771437	99.991
0.120696	52020	1761375	0	165	1	9.3668e-05	0.999906	0.0557731	0.0286865	99.9909	0.120696	132638	1680757	0	165	1	9.81604e-05	0.999902	0.136316	0.0731435	99.9909	0.120696	139892	1673503	0	165	1	9.85859e-05	0.999901	0.143238	0.0771437	99.9909
0.120713	52020	1761374	0	166	1	9.42357e-05	0.999906	0.0557731	0.0286865	99.9908	0.120713	132638	1680756	0	166	1	9.87553e-05	0.999901	0.136316	0.0731435	99.9908	0.120713	139892	1673502	0	166	1	9.91834e-05	0.999901	0.143238	0.0771437	99.9908
0.12072	52020	1761373	0	167	1	9.48034e-05	0.999905	0.0557732	0.0286866	99.9908	0.12072	132638	1680755	0	167	1	9.93502e-05	0.999901	0.136316	0.0731435	99.9908	0.12072	139892	1673501	0	167	1	9.97808e-05	0.9999	0.143238	0.0771438	99.9908
0.120778	52020	1761372	0	168	1	9.53711e-05	0.999905	0.0557732	0.0286866	99.9907	0.120778	132638	1680754	0	168	1	9.99451e-05	0.9999	0.136317	0.0731436	99.9907	0.120778	139892	1673500	0	168	1	0.000100378	0.9999	0.143238	0.0771438	99.9907
0.120801	52020	1761371	0	169	1	9.59388e-05	0.999904	0.0557732	0.0286866	99.9907	0.120801	132638	1680753	0	169	1	0.00010054	0.999899	0.136317	0.0731436	99.9907	0.120801	139892	1673499	0	169	1	0.000100976	0.999899	0.143238	0.0771439	99.9907
0.120802	52020	1761370	0	170	1	9.65065e-05	0.999903	0.0557733	0.0286866	99.9906	0.120802	132638	1680752	0	170	1	0.000101135	0.999899	0.136317	0.0731437	99.9906	0.120802	139892	1673498	0	170	1	0.000101573	0.999898	0.143238	0.0771439	99.9906
0.120819	52020	1761369	0	171	1	9.70742e-05	0.999903	0.0557733	0.0286866	99.9906	0.120819	132638	1680751	0	171	1	0.00010173	0.999898	0.136317	0.0731437	99.9906	0.120819	139892	1673497	0	171	1	0.000102171	0.999898	0.143238	0.077144	99.9906
0.120823	52020	1761368	0	172	1	9.76418e-05	0.999902	0.0557733	0.0286866	99.9905	0.120823	132638	1680750	0	172	1	0.000102325	0.999898	0.136317	0.0731438	99.9905	0.120823	139892	1673496	0	172	1	0.000102768	0.999897	0.143238	0.077144	99.9905
0.120835	52020	1761367	0	173	1	9.82095e-05	0.999902	0.0557734	0.0286867	99.9905	0.120835	132638	1680749	0	173	1	0.00010292	0.999897	0.136317	0.0731438	99.9905	0.120835	139892	1673495	0	173	1	0.000103366	0.999897	0.143238	0.077144	99.9905
0.120868	52020	1761366	0	174	1	9.87772e-05	0.999901	0.0557734	0.0286867	99.9904	0.120868	132638	1680748	0	174	1	0.000103515	0.999896	0.136317	0.0731438	99.9904	0.120868	139892	1673494	0	174	1	0.000103963	0.999896	0.143238	0.0771441	99.9904
0.120869	52020	1761365	0	175	1	9.93449e-05	0.999901	0.0557734	0.0286867	99.9904	0.120869	132638	1680747	0	175	1	0.00010411	0.999896	0.136317	0.0731439	99.9904	0.120869	139892	1673493	0	175	1	0.000104561	0.999895	0.143238	0.0771441	99.9904
0.120889	52020	1761364	0	176	1	9.99126e-05	0.9999	0.0557734	0.0286867	99.9903	0.120889	132638	1680746	0	176	1	0.000104704	0.999895	0.136317	0.0731439	99.9903	0.120889	139892	1673492	0	176	1	0.000105158	0.999895	0.143238	0.0771442	99.9903
0.120892	52020	1761363	0	177	1	0.00010048	0.9999	0.0557735	0.0286867	99.9902	0.120892	132638	1680745	0	177	1	0.000105299	0.999895	0.136317	0.073144	99.9902	0.120892	139892	1673491	0	177	1	0.000105756	0.999894	0.143238	0.0771442	99.9902
0.120956	52020	1761362	0	178	1	0.000101048	0.999899	0.0557735	0.0286867	99.9902	0.120956	132638	1680744	0	178	1	0.000105894	0.999894	0.136317	0.073144	99.9902	0.120956	139892	1673490	0	178	1	0.000106353	0.999894	0.143238	0.0771443	99.9902
0.12098	52020	1761361	0	179	1	0.000101616	0.999898	0.0557735	0.0286867	99.9901	0.12098	132638	1680743	0	179	1	0.000106489	0.999894	0.136317	0.073144	99.9901	0.12098	139892	1673489	0	179	1	0.000106951	0.999893	0.143239	0.0771443	99.9901
0.120994	52020	1761360	0	180	1	0.000102183	0.999898	0.0557736	0.0286868	99.9901	0.120994	132638	1680742	0	180	1	0.000107084	0.999893	0.136317	0.0731441	99.9901	0.120994	139892	1673488	0	180	1	0.000107548	0.999892	0.143239	0.0771443	99.9901
0.121047	52020	1761359	0	181	1	0.000102751	0.999897	0.0557736	0.0286868	99.99	0.121047	132638	1680741	0	181	1	0.000107679	0.999892	0.136317	0.0731441	99.99	0.121047	139892	1673487	0	181	1	0.000108146	0.999892	0.143239	0.0771444	99.99
0.121093	52020	1761358	0	182	1	0.000103319	0.999897	0.0557736	0.0286868	99.99	0.121093	132638	1680740	0	182	1	0.000108274	0.999892	0.136317	0.0731442	99.99	0.121093	139892	1673486	0	182	1	0.000108743	0.999891	0.143239	0.0771444	99.99
0.121228	52020	1761357	0	183	1	0.000103886	0.999896	0.0557737	0.0286868	99.9899	0.121228	132638	1680739	0	183	1	0.000108869	0.999891	0.136318	0.0731442	99.9899	0.121228	139892	1673485	0	183	1	0.000109341	0.999891	0.143239	0.0771445	99.9899
0.121229	52020	1761356	0	184	1	0.000104454	0.999896	0.0557737	0.0286868	99.9899	0.121229	132638	1680738	0	184	1	0.000109464	0.999891	0.136318	0.0731442	99.9899	0.121229	139892	1673484	0	184	1	0.000109938	0.99989	0.143239	0.0771445	99.9899
0.121241	52020	1761355	0	185	1	0.000105022	0.999895	0.0557737	0.0286868	99.9898	0.121241	132638	1680737	0	185	1	0.000110059	0.99989	0.136318	0.0731443	99.9898	0.121241	139892	1673483	0	185	1	0.000110536	0.999889	0.143239	0.0771446	99.9898
0.121266	52020	1761354	0	186	1	0.000105589	0.999894	0.0557737	0.0286869	99.9897	0.121266	132638	1680736	0	186	1	0.000110654	0.999889	0.136318	0.0731443	99.9897	0.121266	139892	1673482	0	186	1	0.000111133	0.999889	0.143239	0.0771446	99.9897
0.121303	52020	1761353	0	187	1	0.000106157	0.999894	0.0557738	0.0286869	99.9897	0.121303	132638	1680735	0	187	1	0.000111248	0.999889	0.136318	0.0731444	99.9897	0.121303	139892	1673481	0	187	1	0.000111731	0.999888	0.143239	0.0771446	99.9897
0.121362	52020	1761352	0	188	1	0.000106725	0.999893	0.0557738	0.0286869	99.9896	0.121362	132638	1680734	0	188	1	0.000111843	0.999888	0.136318	0.0731444	99.9896	0.121362	139892	1673480	0	188	1	0.000112328	0.999888	0.143239	0.0771447	99.9896
0.121371	52020	1761351	0	189	1	0.000107292	0.999893	0.0557738	0.0286869	99.9896	0.121371	132638	1680733	0	189	1	0.000112438	0.999888	0.136318	0.0731444	99.9896	0.121371	139892	1673479	0	189	1	0.000112926	0.999887	0.143239	0.0771447	99.9896
0.121386	52020	1761350	0	190	1	0.00010786	0.999892	0.0557739	0.0286869	99.9895	0.121386	132638	1680732	0	190	1	0.000113033	0.999887	0.136318	0.0731445	99.9895	0.121386	139892	1673478	0	190	1	0.000113523	0.999886	0.143239	0.0771448	99.9895
0.121388	52020	1761349	0	191	1	0.000108428	0.999892	0.0557739	0.0286869	99.9895	0.121388	132638	1680731	0	191	1	0.000113628	0.999886	0.136318	0.0731445	99.9895	0.121388	139892	1673477	0	191	1	0.000114121	0.999886	0.143239	0.0771448	99.9895
0.121411	52020	1761348	0	192	1	0.000108996	0.999891	0.0557739	0.028687	99.9894	0.121411	132638	1680730	0	192	1	0.000114223	0.999886	0.136318	0.0731446	99.9894	0.121411	139892	1673476	0	192	1	0.000114718	0.999885	0.14324	0.0771448	99.9894
0.121414	52020	1761347	0	193	1	0.000109563	0.99989	0.0557739	0.028687	99.9894	0.121414	132638	1680729	0	193	1	0.000114818	0.999885	0.136318	0.0731446	99.9894	0.121414	139892	1673475	0	193	1	0.000115316	0.999885	0.14324	0.0771449	99.9894
0.121433	52020	1761346	0	194	1	0.000110131	0.99989	0.055774	0.028687	99.9893	0.121433	132638	1680728	0	194	1	0.000115413	0.999885	0.136318	0.0731446	99.9893	0.121433	139892	1673474	0	194	1	0.000115913	0.999884	0.14324	0.0771449	99.9893
0.121438	52020	1761345	0	195	1	0.000110699	0.999889	0.055774	0.028687	99.9892	0.121438	132638	1680727	0	195	1	0.000116008	0.999884	0.136318	0.0731447	99.9892	0.121438	139892	1673473	0	195	1	0.000116511	0.999883	0.14324	0.077145	99.9892
0.121439	52020	1761344	0	196	1	0.000111266	0.999889	0.055774	0.028687	99.9892	0.121439	132638	1680726	0	196	1	0.000116603	0.999883	0.136318	0.0731447	99.9892	0.121439	139892	1673472	0	196	1	0.000117108	0.999883	0.14324	0.077145	99.9892
0.121442	52020	1761343	0	197	1	0.000111834	0.999888	0.0557741	0.028687	99.9891	0.121442	132638	1680725	0	197	1	0.000117198	0.999883	0.136319	0.0731448	99.9891	0.121442	139892	1673471	0	197	1	0.000117706	0.999882	0.14324	0.0771451	99.9891
0.121463	52020	1761342	0	198	1	0.000112402	0.999888	0.0557741	0.028687	99.9891	0.121463	132638	1680724	0	198	1	0.000117792	0.999882	0.136319	0.0731448	99.9891	0.121463	139892	1673470	0	198	1	0.000118303	0.999882	0.14324	0.0771451	99.9891
0.121494	52020	1761341	0	199	1	0.000112969	0.999887	0.0557741	0.0286871	99.989	0.121494	132638	1680723	0	199	1	0.000118387	0.999882	0.136319	0.0731448	99.989	0.121494	139892	1673469	0	199	1	0.000118901	0.999881	0.14324	0.0771451	99.989
0.121516	52020	1761340	0	200	1	0.000113537	0.999886	0.0557742	0.0286871	99.989	0.121516	132638	1680722	0	200	1	0.000118982	0.999881	0.136319	0.0731449	99.989	0.121516	139892	1673468	0	200	1	0.000119498	0.999881	0.14324	0.0771452	99.989
0.121517	52020	1761339	0	201	1	0.000114105	0.999886	0.0557742	0.0286871	99.9889	0.121517	132638	1680721	0	201	1	0.000119577	0.99988	0.136319	0.0731449	99.9889	0.121517	139892	1673467	0	201	1	0.000120096	0.99988	0.14324	0.0771452	99.9889
0.12152	52020	1761338	0	202	1	0.000114672	0.999885	0.0557742	0.0286871	99.9889	0.12152	132638	1680720	0	202	1	0.000120172	0.99988	0.136319	0.073145	99.9889	0.12152	139892	1673466	0	202	1	0.000120693	0.999879	0.14324	0.0771453	99.9889
0.121533	52020	1761337	0	203	1	0.00011524	0.999885	0.0557742	0.0286871	99.9888	0.121533	132638	1680719	0	203	1	0.000120767	0.999879	0.136319	0.073145	99.9888	0.121533	139892	1673465	0	203	1	0.00012129	0.999879	0.14324	0.0771453	99.9888
0.121553	52020	1761336	0	204	1	0.000115808	0.999884	0.0557743	0.0286871	99.9888	0.121553	132638	1680718	0	204	1	0.000121362	0.999879	0.136319	0.073145	99.9888	0.121553	139892	1673464	0	204	1	0.000121888	0.999878	0.14324	0.0771454	99.9888
0.12156	52020	1761335	0	205	1	0.000116375	0.999884	0.0557743	0.0286872	99.9887	0.12156	132638	1680717	0	205	1	0.000121957	0.999878	0.136319	0.0731451	99.9887	0.12156	139892	1673463	0	205	1	0.000122485	0.999878	0.14324	0.0771454	99.9887
0.121568	52020	1761334	0	206	1	0.000116943	0.999883	0.0557743	0.0286872	99.9886	0.121568	132638	1680716	0	206	1	0.000122552	0.999877	0.136319	0.0731451	99.9886	0.121568	139892	1673462	0	206	1	0.000123083	0.999877	0.143241	0.0771454	99.9886
0.12157	52020	1761333	0	207	1	0.000117511	0.999882	0.0557744	0.0286872	99.9886	0.12157	132638	1680715	0	207	1	0.000123147	0.999877	0.136319	0.0731452	99.9886	0.12157	139892	1673461	0	207	1	0.00012368	0.999876	0.143241	0.0771455	99.9886
0.121596	52020	1761332	0	208	1	0.000118078	0.999882	0.0557744	0.0286872	99.9885	0.121596	132638	1680714	0	208	1	0.000123742	0.999876	0.136319	0.0731452	99.9885	0.121596	139892	1673460	0	208	1	0.000124278	0.999876	0.143241	0.0771455	99.9885
0.121682	52020	1761331	0	209	1	0.000118646	0.999881	0.0557744	0.0286872	99.9885	0.121682	132638	1680713	0	209	1	0.000124337	0.999876	0.136319	0.0731452	99.9885	0.121682	139892	1673459	0	209	1	0.000124875	0.999875	0.143241	0.0771456	99.9885
0.121687	52020	1761330	0	210	1	0.000119214	0.999881	0.0557745	0.0286872	99.9884	0.121687	132638	1680712	0	210	1	0.000124931	0.999875	0.136319	0.0731453	99.9884	0.121687	139892	1673458	0	210	1	0.000125473	0.999875	0.143241	0.0771456	99.9884
0.121694	52020	1761329	0	211	1	0.000119782	0.99988	0.0557745	0.0286873	99.9884	0.121694	132638	1680711	0	211	1	0.000125526	0.999874	0.13632	0.0731453	99.9884	0.121694	139892	1673457	0	211	1	0.00012607	0.999874	0.143241	0.0771457	99.9884
0.121767	52020	1761328	0	212	1	0.000120349	0.99988	0.0557745	0.0286873	99.9883	0.121767	132638	1680710	0	212	1	0.000126121	0.999874	0.13632	0.0731454	99.9883	0.121767	139892	1673456	0	212	1	0.000126668	0.999873	0.143241	0.0771457	99.9883
0.121799	52020	1761327	0	213	1	0.000120917	0.999879	0.0557745	0.0286873	99.9883	0.121799	132638	1680709	0	213	1	0.000126716	0.999873	0.13632	0.0731454	99.9883	0.121799	139892	1673455	0	213	1	0.000127265	0.999873	0.143241	0.0771457	99.9883
0.121817	52020	1761326	0	214	1	0.000121485	0.999879	0.0557746	0.0286873	99.9882	0.121817	132638	1680708	0	214	1	0.000127311	0.999873	0.13632	0.0731454	99.9882	0.121817	139892	1673454	0	214	1	0.000127863	0.999872	0.143241	0.0771458	99.9882
0.121824	52020	1761325	0	215	1	0.000122052	0.999878	0.0557746	0.0286873	99.9881	0.121824	132638	1680707	0	215	1	0.000127906	0.999872	0.13632	0.0731455	99.9881	0.121824	139892	1673453	0	215	1	0.00012846	0.999872	0.143241	0.0771458	99.9881
0.121843	52020	1761324	0	216	1	0.00012262	0.999877	0.0557746	0.0286873	99.9881	0.121843	132638	1680706	0	216	1	0.000128501	0.999871	0.13632	0.0731455	99.9881	0.121843	139892	1673452	0	216	1	0.000129058	0.999871	0.143241	0.0771459	99.9881
0.121865	52020	1761323	0	217	1	0.000123188	0.999877	0.0557747	0.0286873	99.988	0.121865	132638	1680705	0	217	1	0.000129096	0.999871	0.13632	0.0731456	99.988	0.121865	139892	1673451	0	217	1	0.000129655	0.99987	0.143241	0.0771459	99.988
0.121868	52020	1761322	0	218	1	0.000123755	0.999876	0.0557747	0.0286874	99.988	0.121868	132638	1680704	0	218	1	0.000129691	0.99987	0.13632	0.0731456	99.988	0.121868	139892	1673450	0	218	1	0.000130253	0.99987	0.143241	0.077146	99.988
0.121882	52020	1761321	0	219	1	0.000124323	0.999876	0.0557747	0.0286874	99.9879	0.121882	132638	1680703	0	219	1	0.000130286	0.99987	0.13632	0.0731456	99.9879	0.121882	139892	1673449	0	219	1	0.00013085	0.999869	0.143241	0.077146	99.9879
0.121893	52020	1761320	0	220	1	0.000124891	0.999875	0.0557748	0.0286874	99.9879	0.121893	132638	1680702	0	220	1	0.000130881	0.999869	0.13632	0.0731457	99.9879	0.121893	139892	1673448	0	220	1	0.000131448	0.999869	0.143242	0.077146	99.9879
0.12193	52020	1761319	0	221	1	0.000125458	0.999875	0.0557748	0.0286874	99.9878	0.12193	132638	1680701	0	221	1	0.000131475	0.999869	0.13632	0.0731457	99.9878	0.12193	139892	1673447	0	221	1	0.000132045	0.999868	0.143242	0.0771461	99.9878
0.121954	52020	1761318	0	222	1	0.000126026	0.999874	0.0557748	0.0286874	99.9878	0.121954	132638	1680700	0	222	1	0.00013207	0.999868	0.13632	0.0731458	99.9878	0.121954	139892	1673446	0	222	1	0.000132643	0.999867	0.143242	0.0771461	99.9878
0.121972	52020	1761317	0	223	1	0.000126594	0.999873	0.0557748	0.0286874	99.9877	0.121972	132638	1680699	0	223	1	0.000132665	0.999867	0.13632	0.0731458	99.9877	0.121972	139892	1673445	0	223	1	0.00013324	0.999867	0.143242	0.0771462	99.9877
0.121973	52020	1761316	0	224	1	0.000127161	0.999873	0.0557749	0.0286875	99.9876	0.121973	132638	1680698	0	224	1	0.00013326	0.999867	0.13632	0.0731458	99.9876	0.121973	139892	1673444	0	224	1	0.000133838	0.999866	0.143242	0.0771462	99.9876
0.121985	52020	1761315	0	225	1	0.000127729	0.999872	0.0557749	0.0286875	99.9876	0.121985	132638	1680697	0	225	1	0.000133855	0.999866	0.13632	0.0731459	99.9876	0.121985	139892	1673443	0	225	1	0.000134435	0.999866	0.143242	0.0771463	99.9876
0.122005	52020	1761314	0	226	1	0.000128297	0.999872	0.0557749	0.0286875	99.9875	0.122005	132638	1680696	0	226	1	0.00013445	0.999866	0.136321	0.0731459	99.9875	0.122005	139892	1673442	0	226	1	0.000135033	0.999865	0.143242	0.0771463	99.9875
0.122015	52020	1761313	0	227	1	0.000128865	0.999871	0.055775	0.0286875	99.9875	0.122015	132638	1680695	0	227	1	0.000135045	0.999865	0.136321	0.073146	99.9875	0.122015	139892	1673441	0	227	1	0.00013563	0.999864	0.143242	0.0771463	99.9875
0.122025	52020	1761312	0	228	1	0.000129432	0.999871	0.055775	0.0286875	99.9874	0.122025	132638	1680694	0	228	1	0.00013564	0.999864	0.136321	0.073146	99.9874	0.122025	139892	1673440	0	228	1	0.000136228	0.999864	0.143242	0.0771464	99.9874
0.122031	52020	1761311	0	229	1	0.00013	0.99987	0.055775	0.0286875	99.9874	0.122031	132638	1680693	0	229	1	0.000136235	0.999864	0.136321	0.0731461	99.9874	0.122031	139892	1673439	0	229	1	0.000136825	0.999863	0.143242	0.0771464	99.9874
0.122046	52020	1761310	0	230	1	0.000130568	0.999869	0.0557751	0.0286876	99.9873	0.122046	132638	1680692	0	230	1	0.00013683	0.999863	0.136321	0.0731461	99.9873	0.122046	139892	1673438	0	230	1	0.000137423	0.999863	0.143242	0.0771465	99.9873
0.122047	52020	1761309	0	231	1	0.000131135	0.999869	0.0557751	0.0286876	99.9873	0.122047	132638	1680691	0	231	1	0.000137425	0.999863	0.136321	0.0731461	99.9873	0.122047	139892	1673437	0	231	1	0.00013802	0.999862	0.143242	0.0771465	99.9873
0.122058	52020	1761308	0	232	1	0.000131703	0.999868	0.0557751	0.0286876	99.9872	0.122058	132638	1680690	0	232	1	0.000138019	0.999862	0.136321	0.0731462	99.9872	0.122058	139892	1673436	0	232	1	0.000138618	0.999861	0.143242	0.0771466	99.9872
0.122073	52020	1761307	0	233	1	0.000132271	0.999868	0.0557751	0.0286876	99.9872	0.122073	132638	1680689	0	233	1	0.000138614	0.999861	0.136321	0.0731462	99.9872	0.122073	139892	1673435	0	233	1	0.000139215	0.999861	0.143243	0.0771466	99.9872
0.122075	52020	1761306	0	234	1	0.000132838	0.999867	0.0557752	0.0286876	99.9871	0.122075	132638	1680688	0	234	1	0.000139209	0.999861	0.136321	0.0731463	99.9871	0.122075	139892	1673434	0	234	1	0.000139813	0.99986	0.143243	0.0771466	99.9871
0.122076	52020	1761305	0	235	1	0.000133406	0.999867	0.0557752	0.0286876	99.987	0.122076	132638	1680687	0	235	1	0.000139804	0.99986	0.136321	0.0731463	99.987	0.122076	139892	1673433	0	235	1	0.00014041	0.99986	0.143243	0.0771467	99.987
0.122078	52020	1761304	0	236	1	0.000133974	0.999866	0.0557752	0.0286876	99.987	0.122078	132638	1680686	0	236	1	0.000140399	0.99986	0.136321	0.0731463	99.987	0.122078	139892	1673432	0	236	1	0.000141008	0.999859	0.143243	0.0771467	99.987
0.122092	52020	1761303	0	237	1	0.000134541	0.999865	0.0557753	0.0286877	99.9869	0.122092	132638	1680685	0	237	1	0.000140994	0.999859	0.136321	0.0731464	99.9869	0.122092	139892	1673431	0	237	1	0.000141605	0.999858	0.143243	0.0771468	99.9869
0.12212	52020	1761302	0	238	1	0.000135109	0.999865	0.0557753	0.0286877	99.9869	0.12212	132638	1680684	0	238	1	0.000141589	0.999858	0.136321	0.0731464	99.9869	0.12212	139892	1673430	0	238	1	0.000142203	0.999858	0.143243	0.0771468	99.9869
0.122126	52020	1761301	0	239	1	0.000135677	0.999864	0.0557753	0.0286877	99.9868	0.122126	132638	1680683	0	239	1	0.000142184	0.999858	0.136321	0.0731465	99.9868	0.122126	139892	1673429	0	239	1	0.0001428	0.999857	0.143243	0.0771468	99.9868
0.122155	52020	1761300	0	240	1	0.000136244	0.999864	0.0557754	0.0286877	99.9868	0.122155	132638	1680682	0	240	1	0.000142779	0.999857	0.136322	0.0731465	99.9868	0.122155	139892	1673428	0	240	1	0.000143398	0.999857	0.143243	0.0771469	99.9868
0.12217	52020	1761299	0	241	1	0.000136812	0.999863	0.0557754	0.0286877	99.9867	0.12217	132638	1680681	0	241	1	0.000143374	0.999857	0.136322	0.0731465	99.9867	0.12217	139892	1673427	0	241	1	0.000143995	0.999856	0.143243	0.0771469	99.9867
0.122174	52020	1761298	0	242	1	0.00013738	0.999863	0.0557754	0.0286877	99.9867	0.122174	132638	1680680	0	242	1	0.000143969	0.999856	0.136322	0.0731466	99.9867	0.122174	139892	1673426	0	242	1	0.000144593	0.999855	0.143243	0.077147	99.9867
0.122221	52020	1761297	0	243	1	0.000137947	0.999862	0.0557754	0.0286878	99.9866	0.122221	132638	1680679	0	243	1	0.000144564	0.999855	0.136322	0.0731466	99.9866	0.122221	139892	1673425	0	243	1	0.00014519	0.999855	0.143243	0.077147	99.9866
0.122227	52020	1761296	0	244	1	0.000138515	0.999861	0.0557755	0.0286878	99.9865	0.122227	132638	1680678	0	244	1	0.000145158	0.999855	0.136322	0.0731467	99.9865	0.122227	139892	1673424	0	244	1	0.000145788	0.999854	0.143243	0.0771471	99.9865
0.12226	52020	1761295	0	245	1	0.000139083	0.999861	0.0557755	0.0286878	99.9865	0.12226	132638	1680677	0	245	1	0.000145753	0.999854	0.136322	0.0731467	99.9865	0.12226	139892	1673423	0	245	1	0.000146385	0.999854	0.143243	0.0771471	99.9865
0.122264	52020	1761294	0	246	1	0.000139651	0.99986	0.0557755	0.0286878	99.9864	0.122264	132638	1680676	0	246	1	0.000146348	0.999854	0.136322	0.0731467	99.9864	0.122264	139892	1673422	0	246	1	0.000146983	0.999853	0.143243	0.0771471	99.9864
0.122268	52020	1761293	0	247	1	0.000140218	0.99986	0.0557756	0.0286878	99.9864	0.122268	132638	1680675	0	247	1	0.000146943	0.999853	0.136322	0.0731468	99.9864	0.122268	139892	1673421	0	247	1	0.00014758	0.999852	0.143244	0.0771472	99.9864
0.122288	52020	1761292	0	248	1	0.000140786	0.999859	0.0557756	0.0286878	99.9863	0.122288	132638	1680674	0	248	1	0.000147538	0.999852	0.136322	0.0731468	99.9863	0.122288	139892	1673420	0	248	1	0.000148178	0.999852	0.143244	0.0771472	99.9863
0.122291	52020	1761291	0	249	1	0.000141354	0.999859	0.0557756	0.0286879	99.9863	0.122291	132638	1680673	0	249	1	0.000148133	0.999852	0.136322	0.0731469	99.9863	0.122291	139892	1673419	0	249	1	0.000148775	0.999851	0.143244	0.0771473	99.9863
0.122304	52020	1761290	0	250	1	0.000141921	0.999858	0.0557757	0.0286879	99.9862	0.122304	132638	1680672	0	250	1	0.000148728	0.999851	0.136322	0.0731469	99.9862	0.122304	139892	1673418	0	250	1	0.000149373	0.999851	0.143244	0.0771473	99.9862
0.122336	52020	1761289	0	251	1	0.000142489	0.999858	0.0557757	0.0286879	99.9862	0.122336	132638	1680671	0	251	1	0.000149323	0.999851	0.136322	0.0731469	99.9862	0.122336	139892	1673417	0	251	1	0.00014997	0.99985	0.143244	0.0771474	99.9862
0.12234	52020	1761288	0	252	1	0.000143057	0.999857	0.0557757	0.0286879	99.9861	0.12234	132638	1680670	0	252	1	0.000149918	0.99985	0.136322	0.073147	99.9861	0.12234	139892	1673416	0	252	1	0.000150567	0.999849	0.143244	0.0771474	99.9861
0.122349	52020	1761286	0	254	1	0.000144192	0.999856	0.0557758	0.0286879	99.986	0.122349	132638	1680668	0	254	1	0.000151108	0.999849	0.136323	0.0731471	99.986	0.122349	139892	1673414	0	254	1	0.000151762	0.999848	0.143244	0.0771475	99.986
0.12236	52020	1761285	0	255	1	0.00014476	0.999855	0.0557758	0.0286879	99.9859	0.12236	132638	1680667	0	255	1	0.000151702	0.999848	0.136323	0.0731471	99.9859	0.12236	139892	1673413	0	255	1	0.00015236	0.999848	0.143244	0.0771475	99.9859
0.122375	52020	1761284	0	256	1	0.000145327	0.999855	0.0557758	0.028688	99.9859	0.122375	132638	1680666	0	256	1	0.000152297	0.999848	0.136323	0.0731471	99.9859	0.122375	139892	1673412	0	256	1	0.000152957	0.999847	0.143244	0.0771476	99.9859
0.122384	52020	1761283	0	257	1	0.000145895	0.999854	0.0557759	0.028688	99.9858	0.122384	132638	1680665	0	257	1	0.000152892	0.999847	0.136323	0.0731472	99.9858	0.122384	139892	1673411	0	257	1	0.000153555	0.999846	0.143244	0.0771476	99.9858
0.122406	52020	1761282	0	258	1	0.000146463	0.999854	0.0557759	0.028688	99.9858	0.122406	132638	1680664	0	258	1	0.000153487	0.999847	0.136323	0.0731472	99.9858	0.122406	139892	1673410	0	258	1	0.000154152	0.999846	0.143244	0.0771477	99.9858
0.12241	52020	1761281	0	259	1	0.00014703	0.999853	0.0557759	0.028688	99.9857	0.12241	132638	1680663	0	259	1	0.000154082	0.999846	0.136323	0.0731473	99.9857	0.12241	139892	1673409	0	259	1	0.00015475	0.999845	0.143244	0.0771477	99.9857
0.122417	52020	1761280	0	260	1	0.000147598	0.999852	0.055776	0.028688	99.9857	0.122417	132638	1680662	0	260	1	0.000154677	0.999845	0.136323	0.0731473	99.9857	0.122417	139892	1673408	0	260	1	0.000155347	0.999845	0.143244	0.0771477	99.9857
0.122423	52020	1761279	0	261	1	0.000148166	0.999852	0.055776	0.028688	99.9856	0.122423	132638	1680661	0	261	1	0.000155272	0.999845	0.136323	0.0731473	99.9856	0.122423	139892	1673407	0	261	1	0.000155945	0.999844	0.143245	0.0771478	99.9856
0.122424	52020	1761278	0	262	1	0.000148733	0.999851	0.055776	0.0286881	99.9856	0.122424	132638	1680660	0	262	1	0.000155867	0.999844	0.136323	0.0731474	99.9856	0.122424	139892	1673406	0	262	1	0.000156542	0.999843	0.143245	0.0771478	99.9856
0.122427	52020	1761277	0	263	1	0.000149301	0.999851	0.055776	0.0286881	99.9855	0.122427	132638	1680659	0	263	1	0.000156462	0.999844	0.136323	0.0731474	99.9855	0.122427	139892	1673405	0	263	1	0.00015714	0.999843	0.143245	0.0771479	99.9855
0.122429	52020	1761276	0	264	1	0.000149869	0.99985	0.0557761	0.0286881	99.9854	0.122429	132638	1680658	0	264	1	0.000157057	0.999843	0.136323	0.0731475	99.9854	0.122429	139892	1673404	0	264	1	0.000157737	0.999842	0.143245	0.0771479	99.9854
0.122432	52020	1761275	0	265	1	0.000150437	0.99985	0.0557761	0.0286881	99.9854	0.122432	132638	1680657	0	265	1	0.000157652	0.999842	0.136323	0.0731475	99.9854	0.122432	139892	1673403	0	265	1	0.000158335	0.999842	0.143245	0.077148	99.9854
0.122439	52020	1761274	0	266	1	0.000151004	0.999849	0.0557761	0.0286881	99.9853	0.122439	132638	1680656	0	266	1	0.000158246	0.999842	0.136323	0.0731475	99.9853	0.122439	139892	1673402	0	266	1	0.000158932	0.999841	0.143245	0.077148	99.9853
0.12244	52020	1761273	0	267	1	0.000151572	0.999848	0.0557762	0.0286881	99.9853	0.12244	132638	1680655	0	267	1	0.000158841	0.999841	0.136323	0.0731476	99.9853	0.12244	139892	1673401	0	267	1	0.00015953	0.99984	0.143245	0.077148	99.9853
0.122441	52020	1761271	0	269	1	0.000152707	0.999847	0.0557762	0.0286882	99.9852	0.122441	132638	1680653	0	269	1	0.000160031	0.99984	0.136324	0.0731477	99.9852	0.122441	139892	1673399	0	269	1	0.000160725	0.999839	0.143245	0.0771481	99.9852
0.122456	52020	1761270	0	270	1	0.000153275	0.999847	0.0557763	0.0286882	99.9851	0.122456	132638	1680652	0	270	1	0.000160626	0.999839	0.136324	0.0731477	99.9851	0.122456	139892	1673398	0	270	1	0.000161322	0.999839	0.143245	0.0771482	99.9851
0.122458	52020	1761268	0	272	1	0.00015441	0.999846	0.0557763	0.0286882	99.985	0.122458	132638	1680650	0	272	1	0.000161816	0.999838	0.136324	0.0731478	99.985	0.122458	139892	1673396	0	272	1	0.000162517	0.999837	0.143245	0.0771483	99.985
0.122464	52020	1761266	0	274	1	0.000155546	0.999844	0.0557764	0.0286882	99.9849	0.122464	132638	1680648	0	274	1	0.000163006	0.999837	0.136324	0.0731479	99.9849	0.122464	139892	1673394	0	274	1	0.000163712	0.999836	0.143246	0.0771483	99.9849
0.122468	52020	1761265	0	275	1	0.000156113	0.999844	0.0557764	0.0286883	99.9848	0.122468	132638	1680647	0	275	1	0.000163601	0.999836	0.136324	0.0731479	99.9848	0.122468	139892	1673393	0	275	1	0.00016431	0.999836	0.143246	0.0771484	99.9848
0.122469	52020	1761264	0	276	1	0.000156681	0.999843	0.0557764	0.0286883	99.9848	0.122469	132638	1680646	0	276	1	0.000164196	0.999836	0.136324	0.0731479	99.9848	0.122469	139892	1673392	0	276	1	0.000164907	0.999835	0.143246	0.0771484	99.9848
0.12247	52020	1761263	0	277	1	0.000157249	0.999843	0.0557765	0.0286883	99.9847	0.12247	132638	1680645	0	277	1	0.000164791	0.999835	0.136324	0.073148	99.9847	0.12247	139892	1673391	0	277	1	0.000165505	0.999834	0.143246	0.0771485	99.9847
0.122475	52020	1761262	0	278	1	0.000157816	0.999842	0.0557765	0.0286883	99.9847	0.122475	132638	1680644	0	278	1	0.000165385	0.999835	0.136324	0.073148	99.9847	0.122475	139892	1673390	0	278	1	0.000166102	0.999834	0.143246	0.0771485	99.9847
0.122477	52020	1761260	0	280	1	0.000158952	0.999841	0.0557766	0.0286883	99.9846	0.122477	132638	1680642	0	280	1	0.000166575	0.999833	0.136324	0.0731481	99.9846	0.122477	139892	1673388	0	280	1	0.000167297	0.999833	0.143246	0.0771486	99.9846
0.122485	52020	1761259	0	281	1	0.00015952	0.99984	0.0557766	0.0286884	99.9845	0.122485	132638	1680641	0	281	1	0.00016717	0.999833	0.136324	0.0731481	99.9845	0.122485	139892	1673387	0	281	1	0.000167895	0.999832	0.143246	0.0771486	99.9845
0.122486	52020	1761258	0	282	1	0.000160087	0.99984	0.0557766	0.0286884	99.9845	0.122486	132638	1680640	0	282	1	0.000167765	0.999832	0.136324	0.0731482	99.9845	0.122486	139892	1673386	0	282	1	0.000168492	0.999832	0.143246	0.0771487	99.9845
0.122517	52020	1761257	0	283	1	0.000160655	0.999839	0.0557766	0.0286884	99.9844	0.122517	132638	1680639	0	283	1	0.00016836	0.999832	0.136325	0.0731482	99.9844	0.122517	139892	1673385	0	283	1	0.00016909	0.999831	0.143246	0.0771487	99.9844
0.12252	52020	1761256	0	284	1	0.000161223	0.999839	0.0557767	0.0286884	99.9843	0.12252	132638	1680638	0	284	1	0.000168955	0.999831	0.136325	0.0731483	99.9843	0.12252	139892	1673384	0	284	1	0.000169687	0.99983	0.143246	0.0771488	99.9843
0.122524	52020	1761255	0	285	1	0.00016179	0.999838	0.0557767	0.0286884	99.9843	0.122524	132638	1680637	0	285	1	0.00016955	0.99983	0.136325	0.0731483	99.9843	0.122524	139892	1673383	0	285	1	0.000170285	0.99983	0.143246	0.0771488	99.9843
0.12253	52020	1761254	0	286	1	0.000162358	0.999838	0.0557767	0.0286884	99.9842	0.12253	132638	1680636	0	286	1	0.000170145	0.99983	0.136325	0.0731483	99.9842	0.12253	139892	1673382	0	286	1	0.000170882	0.999829	0.143246	0.0771488	99.9842
0.122539	52020	1761253	0	287	1	0.000162926	0.999837	0.0557768	0.0286885	99.9842	0.122539	132638	1680635	0	287	1	0.00017074	0.999829	0.136325	0.0731484	99.9842	0.122539	139892	1673381	0	287	1	0.00017148	0.999829	0.143246	0.0771489	99.9842
0.122542	52020	1761252	0	288	1	0.000163493	0.999837	0.0557768	0.0286885	99.9841	0.122542	132638	1680634	0	288	1	0.000171335	0.999829	0.136325	0.0731484	99.9841	0.122542	139892	1673380	0	288	1	0.000172077	0.999828	0.143247	0.0771489	99.9841
0.122549	52020	1761251	0	289	1	0.000164061	0.999836	0.0557768	0.0286885	99.9841	0.122549	132638	1680633	0	289	1	0.000171929	0.999828	0.136325	0.0731485	99.9841	0.122549	139892	1673379	0	289	1	0.000172675	0.999827	0.143247	0.077149	99.9841
0.122551	52020	1761250	0	290	1	0.000164629	0.999835	0.0557768	0.0286885	99.984	0.122551	132638	1680632	0	290	1	0.000172524	0.999827	0.136325	0.0731485	99.984	0.122551	139892	1673378	0	290	1	0.000173272	0.999827	0.143247	0.077149	99.984
0.122553	52020	1761249	0	291	1	0.000165196	0.999835	0.0557769	0.0286885	99.984	0.122553	132638	1680631	0	291	1	0.000173119	0.999827	0.136325	0.0731486	99.984	0.122553	139892	1673377	0	291	1	0.00017387	0.999826	0.143247	0.0771491	99.984
0.122555	52020	1761248	0	292	1	0.000165764	0.999834	0.0557769	0.0286885	99.9839	0.122555	132638	1680630	0	292	1	0.000173714	0.999826	0.136325	0.0731486	99.9839	0.122555	139892	1673376	0	292	1	0.000174467	0.999826	0.143247	0.0771491	99.9839
0.122576	52020	1761247	0	293	1	0.000166332	0.999834	0.0557769	0.0286885	99.9838	0.122576	132638	1680629	0	293	1	0.000174309	0.999826	0.136325	0.0731486	99.9838	0.122576	139892	1673375	0	293	1	0.000175065	0.999825	0.143247	0.0771491	99.9838
0.122577	52020	1761246	0	294	1	0.000166899	0.999833	0.055777	0.0286886	99.9838	0.122577	132638	1680628	0	294	1	0.000174904	0.999825	0.136325	0.0731487	99.9838	0.122577	139892	1673374	0	294	1	0.000175662	0.999824	0.143247	0.0771492	99.9838
0.122582	52020	1761245	0	295	1	0.000167467	0.999833	0.055777	0.0286886	99.9837	0.122582	132638	1680627	0	295	1	0.000175499	0.999825	0.136325	0.0731487	99.9837	0.122582	139892	1673373	0	295	1	0.00017626	0.999824	0.143247	0.0771492	99.9837
0.12259	52020	1761244	0	296	1	0.000168035	0.999832	0.055777	0.0286886	99.9837	0.12259	132638	1680626	0	296	1	0.000176094	0.999824	0.136325	0.0731488	99.9837	0.12259	139892	1673372	0	296	1	0.000176857	0.999823	0.143247	0.0771493	99.9837
0.122601	52020	1761243	0	297	1	0.000168602	0.999831	0.0557771	0.0286886	99.9836	0.122601	132638	1680625	0	297	1	0.000176689	0.999823	0.136326	0.0731488	99.9836	0.122601	139892	1673371	0	297	1	0.000177455	0.999823	0.143247	0.0771493	99.9836
0.122617	52020	1761242	0	298	1	0.00016917	0.999831	0.0557771	0.0286886	99.9836	0.122617	132638	1680624	0	298	1	0.000177284	0.999823	0.136326	0.0731488	99.9836	0.122617	139892	1673370	0	298	1	0.000178052	0.999822	0.143247	0.0771494	99.9836
0.122627	52020	1761241	0	299	1	0.000169738	0.99983	0.0557771	0.0286886	99.9835	0.122627	132638	1680623	0	299	1	0.000177879	0.999822	0.136326	0.0731489	99.9835	0.122627	139892	1673369	0	299	1	0.00017865	0.999821	0.143247	0.0771494	99.9835
0.12263	52020	1761240	0	300	1	0.000170306	0.99983	0.0557771	0.0286887	99.9835	0.12263	132638	1680622	0	300	1	0.000178473	0.999822	0.136326	0.0731489	99.9835	0.12263	139892	1673368	0	300	1	0.000179247	0.999821	0.143247	0.0771494	99.9835
0.122634	52020	1761239	0	301	1	0.000170873	0.999829	0.0557772	0.0286887	99.9834	0.122634	132638	1680621	0	301	1	0.000179068	0.999821	0.136326	0.073149	99.9834	0.122634	139892	1673367	0	301	1	0.000179845	0.99982	0.143248	0.0771495	99.9834
0.122642	52020	1761238	0	302	1	0.000171441	0.999829	0.0557772	0.0286887	99.9833	0.122642	132638	1680620	0	302	1	0.000179663	0.99982	0.136326	0.073149	99.9833	0.122642	139892	1673366	0	302	1	0.000180442	0.99982	0.143248	0.0771495	99.9833
0.122652	52020	1761237	0	303	1	0.000172009	0.999828	0.0557772	0.0286887	99.9833	0.122652	132638	1680619	0	303	1	0.000180258	0.99982	0.136326	0.073149	99.9833	0.122652	139892	1673365	0	303	1	0.000181039	0.999819	0.143248	0.0771496	99.9833
0.122654	52020	1761236	0	304	1	0.000172576	0.999827	0.0557773	0.0286887	99.9832	0.122654	132638	1680618	0	304	1	0.000180853	0.999819	0.136326	0.0731491	99.9832	0.122654	139892	1673364	0	304	1	0.000181637	0.999818	0.143248	0.0771496	99.9832
0.122658	52020	1761235	0	305	1	0.000173144	0.999827	0.0557773	0.0286887	99.9832	0.122658	132638	1680617	0	305	1	0.000181448	0.999819	0.136326	0.0731491	99.9832	0.122658	139892	1673363	0	305	1	0.000182234	0.999818	0.143248	0.0771497	99.9832
0.122663	52020	1761234	0	306	1	0.000173712	0.999826	0.0557773	0.0286888	99.9831	0.122663	132638	1680616	0	306	1	0.000182043	0.999818	0.136326	0.0731492	99.9831	0.122663	139892	1673362	0	306	1	0.000182832	0.999817	0.143248	0.0771497	99.9831
0.122688	52020	1761233	0	307	1	0.000174279	0.999826	0.0557774	0.0286888	99.9831	0.122688	132638	1680615	0	307	1	0.000182638	0.999817	0.136326	0.0731492	99.9831	0.122688	139892	1673361	0	307	1	0.000183429	0.999817	0.143248	0.0771497	99.9831
0.122691	52020	1761232	0	308	1	0.000174847	0.999825	0.0557774	0.0286888	99.983	0.122691	132638	1680614	0	308	1	0.000183233	0.999817	0.136326	0.0731492	99.983	0.122691	139892	1673360	0	308	1	0.000184027	0.999816	0.143248	0.0771498	99.983
0.122696	52020	1761231	0	309	1	0.000175415	0.999825	0.0557774	0.0286888	99.983	0.122696	132638	1680613	0	309	1	0.000183828	0.999816	0.136326	0.0731493	99.983	0.122696	139892	1673359	0	309	1	0.000184624	0.999815	0.143248	0.0771498	99.983
0.122704	52020	1761230	0	310	1	0.000175982	0.999824	0.0557774	0.0286888	99.9829	0.122704	132638	1680612	0	310	1	0.000184423	0.999816	0.136326	0.0731493	99.9829	0.122704	139892	1673358	0	310	1	0.000185222	0.999815	0.143248	0.0771499	99.9829
0.122715	52020	1761229	0	311	1	0.00017655	0.999823	0.0557775	0.0286888	99.9829	0.122715	132638	1680611	0	311	1	0.000185018	0.999815	0.136327	0.0731494	99.9829	0.122715	139892	1673357	0	311	1	0.000185819	0.999814	0.143248	0.0771499	99.9829
0.122719	52020	1761228	0	312	1	0.000177118	0.999823	0.0557775	0.0286889	99.9828	0.122719	132638	1680610	0	312	1	0.000185612	0.999814	0.136327	0.0731494	99.9828	0.122719	139892	1673356	0	312	1	0.000186417	0.999814	0.143248	0.07715	99.9828
0.122726	52020	1761227	0	313	1	0.000177685	0.999822	0.0557775	0.0286889	99.9827	0.122726	132638	1680609	0	313	1	0.000186207	0.999814	0.136327	0.0731494	99.9827	0.122726	139892	1673355	0	313	1	0.000187014	0.999813	0.143248	0.07715	99.9827
0.122749	52020	1761226	0	314	1	0.000178253	0.999822	0.0557776	0.0286889	99.9827	0.122749	132638	1680608	0	314	1	0.000186802	0.999813	0.136327	0.0731495	99.9827	0.122749	139892	1673354	0	314	1	0.000187612	0.999812	0.143248	0.07715	99.9827
0.12275	52020	1761225	0	315	1	0.000178821	0.999821	0.0557776	0.0286889	99.9826	0.12275	132638	1680607	0	315	1	0.000187397	0.999813	0.136327	0.0731495	99.9826	0.12275	139892	1673353	0	315	1	0.000188209	0.999812	0.143249	0.0771501	99.9826
0.122763	52020	1761224	0	316	1	0.000179388	0.999821	0.0557776	0.0286889	99.9826	0.122763	132638	1680606	0	316	1	0.000187992	0.999812	0.136327	0.0731496	99.9826	0.122763	139892	1673352	0	316	1	0.000188807	0.999811	0.143249	0.0771501	99.9826
0.122782	52020	1761223	0	317	1	0.000179956	0.99982	0.0557777	0.0286889	99.9825	0.122782	132638	1680605	0	317	1	0.000188587	0.999811	0.136327	0.0731496	99.9825	0.122782	139892	1673351	0	317	1	0.000189404	0.999811	0.143249	0.0771502	99.9825
0.122789	52020	1761222	0	318	1	0.000180524	0.999819	0.0557777	0.0286889	99.9825	0.122789	132638	1680604	0	318	1	0.000189182	0.999811	0.136327	0.0731496	99.9825	0.122789	139892	1673350	0	318	1	0.000190002	0.99981	0.143249	0.0771502	99.9825
0.122795	52020	1761221	0	319	1	0.000181092	0.999819	0.0557777	0.028689	99.9824	0.122795	132638	1680603	0	319	1	0.000189777	0.99981	0.136327	0.0731497	99.9824	0.122795	139892	1673349	0	319	1	0.000190599	0.999809	0.143249	0.0771503	99.9824
0.122797	52020	1761220	0	320	1	0.000181659	0.999818	0.0557777	0.028689	99.9824	0.122797	132638	1680602	0	320	1	0.000190372	0.99981	0.136327	0.0731497	99.9824	0.122797	139892	1673348	0	320	1	0.000191197	0.999809	0.143249	0.0771503	99.9824
0.122801	52020	1761218	0	322	1	0.000182795	0.999817	0.0557778	0.028689	99.9822	0.122801	132638	1680600	0	322	1	0.000191562	0.999808	0.136327	0.0731498	99.9822	0.122801	139892	1673346	0	322	1	0.000192392	0.999808	0.143249	0.0771504	99.9822
0.122814	52020	1761217	0	323	1	0.000183362	0.999817	0.0557778	0.028689	99.9822	0.122814	132638	1680599	0	323	1	0.000192156	0.999808	0.136327	0.0731498	99.9822	0.122814	139892	1673345	0	323	1	0.000192989	0.999807	0.143249	0.0771504	99.9822
0.122825	52020	1761216	0	324	1	0.00018393	0.999816	0.0557779	0.028689	99.9821	0.122825	132638	1680598	0	324	1	0.000192751	0.999807	0.136327	0.0731499	99.9821	0.122825	139892	1673344	0	324	1	0.000193587	0.999806	0.143249	0.0771505	99.9821
0.122834	52020	1761215	0	325	1	0.000184498	0.999816	0.0557779	0.0286891	99.9821	0.122834	132638	1680597	0	325	1	0.000193346	0.999807	0.136327	0.0731499	99.9821	0.122834	139892	1673343	0	325	1	0.000194184	0.999806	0.143249	0.0771505	99.9821
0.12284	52020	1761214	0	326	1	0.000185065	0.999815	0.0557779	0.0286891	99.982	0.12284	132638	1680596	0	326	1	0.000193941	0.999806	0.136328	0.07315	99.982	0.12284	139892	1673342	0	326	1	0.000194782	0.999805	0.143249	0.0771505	99.982
0.122847	52020	1761213	0	327	1	0.000185633	0.999814	0.055778	0.0286891	99.982	0.122847	132638	1680595	0	327	1	0.000194536	0.999805	0.136328	0.07315	99.982	0.122847	139892	1673341	0	327	1	0.000195379	0.999805	0.143249	0.0771506	99.982
0.122848	52020	1761212	0	328	1	0.000186201	0.999814	0.055778	0.0286891	99.9819	0.122848	132638	1680594	0	328	1	0.000195131	0.999805	0.136328	0.07315	99.9819	0.122848	139892	1673340	0	328	1	0.000195977	0.999804	0.143249	0.0771506	99.9819
0.122869	52020	1761211	0	329	1	0.000186768	0.999813	0.055778	0.0286891	99.9819	0.122869	132638	1680593	0	329	1	0.000195726	0.999804	0.136328	0.0731501	99.9819	0.122869	139892	1673339	0	329	1	0.000196574	0.999803	0.14325	0.0771507	99.9819
0.12289	52020	1761210	0	330	1	0.000187336	0.999813	0.055778	0.0286891	99.9818	0.12289	132638	1680592	0	330	1	0.000196321	0.999804	0.136328	0.0731501	99.9818	0.12289	139892	1673338	0	330	1	0.000197172	0.999803	0.14325	0.0771507	99.9818
0.122899	52020	1761209	0	331	1	0.000187904	0.999812	0.0557781	0.0286892	99.9817	0.122899	132638	1680591	0	331	1	0.000196916	0.999803	0.136328	0.0731502	99.9817	0.122899	139892	1673337	0	331	1	0.000197769	0.999802	0.14325	0.0771508	99.9817
0.122906	52020	1761208	0	332	1	0.000188471	0.999812	0.0557781	0.0286892	99.9817	0.122906	132638	1680590	0	332	1	0.000197511	0.999802	0.136328	0.0731502	99.9817	0.122906	139892	1673336	0	332	1	0.000198367	0.999802	0.14325	0.0771508	99.9817
0.122922	52020	1761207	0	333	1	0.000189039	0.999811	0.0557781	0.0286892	99.9816	0.122922	132638	1680589	0	333	1	0.000198106	0.999802	0.136328	0.0731502	99.9816	0.122922	139892	1673335	0	333	1	0.000198964	0.999801	0.14325	0.0771508	99.9816
0.122924	52020	1761206	0	334	1	0.000189607	0.99981	0.0557782	0.0286892	99.9816	0.122924	132638	1680588	0	334	1	0.0001987	0.999801	0.136328	0.0731503	99.9816	0.122924	139892	1673334	0	334	1	0.000199562	0.9998	0.14325	0.0771509	99.9816
0.12293	52020	1761205	0	335	1	0.000190175	0.99981	0.0557782	0.0286892	99.9815	0.12293	132638	1680587	0	335	1	0.000199295	0.999801	0.136328	0.0731503	99.9815	0.12293	139892	1673333	0	335	1	0.000200159	0.9998	0.14325	0.0771509	99.9815
0.122932	52020	1761204	0	336	1	0.000190742	0.999809	0.0557782	0.0286892	99.9815	0.122932	132638	1680586	0	336	1	0.00019989	0.9998	0.136328	0.0731504	99.9815	0.122932	139892	1673332	0	336	1	0.000200757	0.999799	0.14325	0.077151	99.9815
0.12295	52020	1761203	0	337	1	0.00019131	0.999809	0.0557783	0.0286892	99.9814	0.12295	132638	1680585	0	337	1	0.000200485	0.9998	0.136328	0.0731504	99.9814	0.12295	139892	1673331	0	337	1	0.000201354	0.999799	0.14325	0.077151	99.9814
0.122956	52020	1761202	0	338	1	0.000191878	0.999808	0.0557783	0.0286893	99.9814	0.122956	132638	1680584	0	338	1	0.00020108	0.999799	0.136328	0.0731504	99.9814	0.122956	139892	1673330	0	338	1	0.000201952	0.999798	0.14325	0.0771511	99.9814
0.122961	52020	1761201	0	339	1	0.000192445	0.999808	0.0557783	0.0286893	99.9813	0.122961	132638	1680583	0	339	1	0.000201675	0.999798	0.136328	0.0731505	99.9813	0.122961	139892	1673329	0	339	1	0.000202549	0.999797	0.14325	0.0771511	99.9813
0.122971	52020	1761200	0	340	1	0.000193013	0.999807	0.0557783	0.0286893	99.9813	0.122971	132638	1680582	0	340	1	0.00020227	0.999798	0.136329	0.0731505	99.9813	0.122971	139892	1673328	0	340	1	0.000203147	0.999797	0.14325	0.0771511	99.9813
0.122975	52020	1761199	0	341	1	0.000193581	0.999806	0.0557784	0.0286893	99.9812	0.122975	132638	1680581	0	341	1	0.000202865	0.999797	0.136329	0.0731506	99.9812	0.122975	139892	1673327	0	341	1	0.000203744	0.999796	0.14325	0.0771512	99.9812
0.122976	52020	1761198	0	342	1	0.000194148	0.999806	0.0557784	0.0286893	99.9811	0.122976	132638	1680580	0	342	1	0.00020346	0.999797	0.136329	0.0731506	99.9811	0.122976	139892	1673326	0	342	1	0.000204342	0.999796	0.143251	0.0771512	99.9811
0.122986	52020	1761196	0	344	1	0.000195284	0.999805	0.0557785	0.0286894	99.981	0.122986	132638	1680578	0	344	1	0.00020465	0.999795	0.136329	0.0731507	99.981	0.122986	139892	1673324	0	344	1	0.000205537	0.999794	0.143251	0.0771513	99.981
0.122987	52020	1761195	0	345	1	0.000195851	0.999804	0.0557785	0.0286894	99.981	0.122987	132638	1680577	0	345	1	0.000205245	0.999795	0.136329	0.0731507	99.981	0.122987	139892	1673323	0	345	1	0.000206134	0.999794	0.143251	0.0771514	99.981
0.122989	52020	1761194	0	346	1	0.000196419	0.999804	0.0557785	0.0286894	99.9809	0.122989	132638	1680576	0	346	1	0.000205839	0.999794	0.136329	0.0731508	99.9809	0.122989	139892	1673322	0	346	1	0.000206732	0.999793	0.143251	0.0771514	99.9809
0.123001	52020	1761193	0	347	1	0.000196987	0.999803	0.0557786	0.0286894	99.9809	0.123001	132638	1680575	0	347	1	0.000206434	0.999794	0.136329	0.0731508	99.9809	0.123001	139892	1673321	0	347	1	0.000207329	0.999793	0.143251	0.0771514	99.9809
0.123019	52020	1761192	0	348	1	0.000197554	0.999802	0.0557786	0.0286894	99.9808	0.123019	132638	1680574	0	348	1	0.000207029	0.999793	0.136329	0.0731509	99.9808	0.123019	139892	1673320	0	348	1	0.000207927	0.999792	0.143251	0.0771515	99.9808
0.123026	52020	1761191	0	349	1	0.000198122	0.999802	0.0557786	0.0286894	99.9808	0.123026	132638	1680573	0	349	1	0.000207624	0.999792	0.136329	0.0731509	99.9808	0.123026	139892	1673319	0	349	1	0.000208524	0.999791	0.143251	0.0771515	99.9808
0.123036	52020	1761190	0	350	1	0.00019869	0.999801	0.0557786	0.0286895	99.9807	0.123036	132638	1680572	0	350	1	0.000208219	0.999792	0.136329	0.0731509	99.9807	0.123036	139892	1673318	0	350	1	0.000209122	0.999791	0.143251	0.0771516	99.9807
0.123037	52020	1761189	0	351	1	0.000199257	0.999801	0.0557787	0.0286895	99.9806	0.123037	132638	1680571	0	351	1	0.000208814	0.999791	0.136329	0.073151	99.9806	0.123037	139892	1673317	0	351	1	0.000209719	0.99979	0.143251	0.0771516	99.9806
0.123039	52020	1761188	0	352	1	0.000199825	0.9998	0.0557787	0.0286895	99.9806	0.123039	132638	1680570	0	352	1	0.000209409	0.999791	0.136329	0.073151	99.9806	0.123039	139892	1673316	0	352	1	0.000210317	0.99979	0.143251	0.0771517	99.9806
0.12304	52020	1761187	0	353	1	0.000200393	0.9998	0.0557787	0.0286895	99.9805	0.12304	132638	1680569	0	353	1	0.000210004	0.99979	0.136329	0.0731511	99.9805	0.12304	139892	1673315	0	353	1	0.000210914	0.999789	0.143251	0.0771517	99.9805
0.123041	52020	1761186	0	354	1	0.000200961	0.999799	0.0557788	0.0286895	99.9805	0.123041	132638	1680568	0	354	1	0.000210599	0.999789	0.13633	0.0731511	99.9805	0.123041	139892	1673314	0	354	1	0.000211511	0.999788	0.143251	0.0771517	99.9805
0.123044	52020	1761185	0	355	1	0.000201528	0.999798	0.0557788	0.0286895	99.9804	0.123044	132638	1680567	0	355	1	0.000211194	0.999789	0.13633	0.0731511	99.9804	0.123044	139892	1673313	0	355	1	0.000212109	0.999788	0.143251	0.0771518	99.9804
0.123067	52020	1761184	0	356	1	0.000202096	0.999798	0.0557788	0.0286895	99.9804	0.123067	132638	1680566	0	356	1	0.000211789	0.999788	0.13633	0.0731512	99.9804	0.123067	139892	1673312	0	356	1	0.000212706	0.999787	0.143252	0.0771518	99.9804
0.12307	52020	1761183	0	357	1	0.000202664	0.999797	0.0557789	0.0286896	99.9803	0.12307	132638	1680565	0	357	1	0.000212383	0.999788	0.13633	0.0731512	99.9803	0.12307	139892	1673311	0	357	1	0.000213304	0.999787	0.143252	0.0771519	99.9803
0.123088	52020	1761182	0	358	1	0.000203231	0.999797	0.0557789	0.0286896	99.9803	0.123088	132638	1680564	0	358	1	0.000212978	0.999787	0.13633	0.0731513	99.9803	0.123088	139892	1673310	0	358	1	0.000213901	0.999786	0.143252	0.0771519	99.9803
0.123112	52020	1761181	0	359	1	0.000203799	0.999796	0.0557789	0.0286896	99.9802	0.123112	132638	1680563	0	359	1	0.000213573	0.999786	0.13633	0.0731513	99.9802	0.123112	139892	1673309	0	359	1	0.000214499	0.999786	0.143252	0.077152	99.9802
0.123117	52020	1761180	0	360	1	0.000204367	0.999796	0.0557789	0.0286896	99.9801	0.123117	132638	1680562	0	360	1	0.000214168	0.999786	0.13633	0.0731513	99.9801	0.123117	139892	1673308	0	360	1	0.000215096	0.999785	0.143252	0.077152	99.9801
0.123147	52020	1761179	0	361	1	0.000204934	0.999795	0.055779	0.0286896	99.9801	0.123147	132638	1680561	0	361	1	0.000214763	0.999785	0.13633	0.0731514	99.9801	0.123147	139892	1673307	0	361	1	0.000215694	0.999784	0.143252	0.077152	99.9801
0.123148	52020	1761178	0	362	1	0.000205502	0.999794	0.055779	0.0286896	99.98	0.123148	132638	1680560	0	362	1	0.000215358	0.999785	0.13633	0.0731514	99.98	0.123148	139892	1673306	0	362	1	0.000216291	0.999784	0.143252	0.0771521	99.98
0.12315	52020	1761177	0	363	1	0.00020607	0.999794	0.055779	0.0286897	99.98	0.12315	132638	1680559	0	363	1	0.000215953	0.999784	0.13633	0.0731515	99.98	0.12315	139892	1673305	0	363	1	0.000216889	0.999783	0.143252	0.0771521	99.98
0.123151	52020	1761176	0	364	1	0.000206637	0.999793	0.0557791	0.0286897	99.9799	0.123151	132638	1680558	0	364	1	0.000216548	0.999783	0.13633	0.0731515	99.9799	0.123151	139892	1673304	0	364	1	0.000217486	0.999783	0.143252	0.0771522	99.9799
0.123152	52020	1761175	0	365	1	0.000207205	0.999793	0.0557791	0.0286897	99.9799	0.123152	132638	1680557	0	365	1	0.000217143	0.999783	0.13633	0.0731515	99.9799	0.123152	139892	1673303	0	365	1	0.000218084	0.999782	0.143252	0.0771522	99.9799
0.123162	52020	1761174	0	366	1	0.000207773	0.999792	0.0557791	0.0286897	99.9798	0.123162	132638	1680556	0	366	1	0.000217738	0.999782	0.13633	0.0731516	99.9798	0.123162	139892	1673302	0	366	1	0.000218681	0.999781	0.143252	0.0771523	99.9798
0.123173	52020	1761173	0	367	1	0.00020834	0.999792	0.0557792	0.0286897	99.9798	0.123173	132638	1680555	0	367	1	0.000218333	0.999782	0.13633	0.0731516	99.9798	0.123173	139892	1673301	0	367	1	0.000219279	0.999781	0.143252	0.0771523	99.9798
0.123177	52020	1761172	0	368	1	0.000208908	0.999791	0.0557792	0.0286897	99.9797	0.123177	132638	1680554	0	368	1	0.000218927	0.999781	0.136331	0.0731517	99.9797	0.123177	139892	1673300	0	368	1	0.000219876	0.99978	0.143252	0.0771523	99.9797
0.123215	52020	1761171	0	369	1	0.000209476	0.999791	0.0557792	0.0286898	99.9797	0.123215	132638	1680553	0	369	1	0.000219522	0.99978	0.136331	0.0731517	99.9797	0.123215	139892	1673299	0	369	1	0.000220474	0.99978	0.143252	0.0771524	99.9797
0.123236	52020	1761170	0	370	1	0.000210043	0.99979	0.0557792	0.0286898	99.9796	0.123236	132638	1680552	0	370	1	0.000220117	0.99978	0.136331	0.0731517	99.9796	0.123236	139892	1673298	0	370	1	0.000221071	0.999779	0.143253	0.0771524	99.9796
0.123244	52020	1761169	0	371	1	0.000210611	0.999789	0.0557793	0.0286898	99.9795	0.123244	132638	1680551	0	371	1	0.000220712	0.999779	0.136331	0.0731518	99.9795	0.123244	139892	1673297	0	371	1	0.000221669	0.999778	0.143253	0.0771525	99.9795
0.123249	52020	1761168	0	372	1	0.000211179	0.999789	0.0557793	0.0286898	99.9795	0.123249	132638	1680550	0	372	1	0.000221307	0.999779	0.136331	0.0731518	99.9795	0.123249	139892	1673296	0	372	1	0.000222266	0.999778	0.143253	0.0771525	99.9795
0.123251	52020	1761167	0	373	1	0.000211747	0.999788	0.0557793	0.0286898	99.9794	0.123251	132638	1680549	0	373	1	0.000221902	0.999778	0.136331	0.0731519	99.9794	0.123251	139892	1673295	0	373	1	0.000222864	0.999777	0.143253	0.0771525	99.9794
0.123266	52020	1761166	0	374	1	0.000212314	0.999788	0.0557794	0.0286898	99.9794	0.123266	132638	1680548	0	374	1	0.000222497	0.999778	0.136331	0.0731519	99.9794	0.123266	139892	1673294	0	374	1	0.000223461	0.999777	0.143253	0.0771526	99.9794
0.123267	52020	1761165	0	375	1	0.000212882	0.999787	0.0557794	0.0286898	99.9793	0.123267	132638	1680547	0	375	1	0.000223092	0.999777	0.136331	0.0731519	99.9793	0.123267	139892	1673293	0	375	1	0.000224059	0.999776	0.143253	0.0771526	99.9793
0.123273	52020	1761164	0	376	1	0.00021345	0.999787	0.0557794	0.0286899	99.9793	0.123273	132638	1680546	0	376	1	0.000223687	0.999776	0.136331	0.073152	99.9793	0.123273	139892	1673292	0	376	1	0.000224656	0.999775	0.143253	0.0771527	99.9793
0.123287	52020	1761163	0	377	1	0.000214017	0.999786	0.0557795	0.0286899	99.9792	0.123287	132638	1680545	0	377	1	0.000224282	0.999776	0.136331	0.073152	99.9792	0.123287	139892	1673291	0	377	1	0.000225254	0.999775	0.143253	0.0771527	99.9792
0.123296	52020	1761162	0	378	1	0.000214585	0.999785	0.0557795	0.0286899	99.9792	0.123296	132638	1680544	0	378	1	0.000224877	0.999775	0.136331	0.0731521	99.9792	0.123296	139892	1673290	0	378	1	0.000225851	0.999774	0.143253	0.0771528	99.9792
0.123299	52020	1761161	0	379	1	0.000215153	0.999785	0.0557795	0.0286899	99.9791	0.123299	132638	1680543	0	379	1	0.000225471	0.999775	0.136331	0.0731521	99.9791	0.123299	139892	1673289	0	379	1	0.000226449	0.999774	0.143253	0.0771528	99.9791
0.123302	52020	1761160	0	380	1	0.00021572	0.999784	0.0557795	0.0286899	99.979	0.123302	132638	1680542	0	380	1	0.000226066	0.999774	0.136331	0.0731521	99.979	0.123302	139892	1673288	0	380	1	0.000227046	0.999773	0.143253	0.0771528	99.979
0.123307	52020	1761159	0	381	1	0.000216288	0.999784	0.0557796	0.0286899	99.979	0.123307	132638	1680541	0	381	1	0.000226661	0.999773	0.136331	0.0731522	99.979	0.123307	139892	1673287	0	381	1	0.000227644	0.999772	0.143253	0.0771529	99.979
0.123309	52020	1761158	0	382	1	0.000216856	0.999783	0.0557796	0.02869	99.9789	0.123309	132638	1680540	0	382	1	0.000227256	0.999773	0.136331	0.0731522	99.9789	0.123309	139892	1673286	0	382	1	0.000228241	0.999772	0.143253	0.0771529	99.9789
0.123312	52020	1761157	0	383	1	0.000217423	0.999783	0.0557796	0.02869	99.9789	0.123312	132638	1680539	0	383	1	0.000227851	0.999772	0.136332	0.0731523	99.9789	0.123312	139892	1673285	0	383	1	0.000228839	0.999771	0.143254	0.077153	99.9789
0.123314	52020	1761156	0	384	1	0.000217991	0.999782	0.0557797	0.02869	99.9788	0.123314	132638	1680538	0	384	1	0.000228446	0.999772	0.136332	0.0731523	99.9788	0.123314	139892	1673284	0	384	1	0.000229436	0.999771	0.143254	0.077153	99.9788
0.123326	52020	1761155	0	385	1	0.000218559	0.999781	0.0557797	0.02869	99.9788	0.123326	132638	1680537	0	385	1	0.000229041	0.999771	0.136332	0.0731523	99.9788	0.123326	139892	1673283	0	385	1	0.000230034	0.99977	0.143254	0.0771531	99.9788
0.123333	52020	1761154	0	386	1	0.000219126	0.999781	0.0557797	0.02869	99.9787	0.123333	132638	1680536	0	386	1	0.000229636	0.99977	0.136332	0.0731524	99.9787	0.123333	139892	1673282	0	386	1	0.000230631	0.999769	0.143254	0.0771531	99.9787
0.12335	52020	1761153	0	387	1	0.000219694	0.99978	0.0557798	0.02869	99.9787	0.12335	132638	1680535	0	387	1	0.000230231	0.99977	0.136332	0.0731524	99.9787	0.12335	139892	1673281	0	387	1	0.000231229	0.999769	0.143254	0.0771531	99.9787
0.123369	52020	1761152	0	388	1	0.000220262	0.99978	0.0557798	0.0286901	99.9786	0.123369	132638	1680534	0	388	1	0.000230826	0.999769	0.136332	0.0731525	99.9786	0.123369	139892	1673280	0	388	1	0.000231826	0.999768	0.143254	0.0771532	99.9786
0.123372	52020	1761150	0	390	1	0.000221397	0.999779	0.0557798	0.0286901	99.9785	0.123372	132638	1680532	0	390	1	0.000232016	0.999768	0.136332	0.0731525	99.9785	0.123372	139892	1673278	0	390	1	0.000233021	0.999767	0.143254	0.0771533	99.9785
0.123377	52020	1761149	0	391	1	0.000221965	0.999778	0.0557799	0.0286901	99.9784	0.123377	132638	1680531	0	391	1	0.00023261	0.999767	0.136332	0.0731526	99.9784	0.123377	139892	1673277	0	391	1	0.000233619	0.999766	0.143254	0.0771533	99.9784
0.123378	52020	1761148	0	392	1	0.000222533	0.999777	0.0557799	0.0286901	99.9784	0.123378	132638	1680530	0	392	1	0.000233205	0.999767	0.136332	0.0731526	99.9784	0.123378	139892	1673276	0	392	1	0.000234216	0.999766	0.143254	0.0771534	99.9784
0.12338	52020	1761147	0	393	1	0.0002231	0.999777	0.0557799	0.0286901	99.9783	0.12338	132638	1680529	0	393	1	0.0002338	0.999766	0.136332	0.0731527	99.9783	0.12338	139892	1673275	0	393	1	0.000234814	0.999765	0.143254	0.0771534	99.9783
0.123391	52020	1761146	0	394	1	0.000223668	0.999776	0.05578	0.0286901	99.9783	0.123391	132638	1680528	0	394	1	0.000234395	0.999766	0.136332	0.0731527	99.9783	0.123391	139892	1673274	0	394	1	0.000235411	0.999765	0.143254	0.0771534	99.9783
0.123392	52020	1761145	0	395	1	0.000224236	0.999776	0.05578	0.0286902	99.9782	0.123392	132638	1680527	0	395	1	0.00023499	0.999765	0.136332	0.0731527	99.9782	0.123392	139892	1673273	0	395	1	0.000236009	0.999764	0.143254	0.0771535	99.9782
0.123397	52020	1761144	0	396	1	0.000224803	0.999775	0.05578	0.0286902	99.9782	0.123397	132638	1680526	0	396	1	0.000235585	0.999764	0.136332	0.0731528	99.9782	0.123397	139892	1673272	0	396	1	0.000236606	0.999763	0.143254	0.0771535	99.9782
0.123398	52020	1761142	0	398	1	0.000225939	0.999774	0.0557801	0.0286902	99.9781	0.123398	132638	1680524	0	398	1	0.000236775	0.999763	0.136333	0.0731529	99.9781	0.123398	139892	1673270	0	398	1	0.000237801	0.999762	0.143255	0.0771536	99.9781
0.123399	52020	1761140	0	400	1	0.000227074	0.999773	0.0557801	0.0286902	99.9779	0.123399	132638	1680522	0	400	1	0.000237965	0.999762	0.136333	0.0731529	99.9779	0.123399	139892	1673268	0	400	1	0.000238996	0.999761	0.143255	0.0771537	99.9779
0.123404	52020	1761139	0	401	1	0.000227642	0.999772	0.0557802	0.0286903	99.9779	0.123404	132638	1680521	0	401	1	0.00023856	0.999761	0.136333	0.073153	99.9779	0.123404	139892	1673267	0	401	1	0.000239594	0.99976	0.143255	0.0771537	99.9779
0.123411	52020	1761138	0	402	1	0.000228209	0.999772	0.0557802	0.0286903	99.9778	0.123411	132638	1680520	0	402	1	0.000239154	0.999761	0.136333	0.073153	99.9778	0.123411	139892	1673266	0	402	1	0.000240191	0.99976	0.143255	0.0771538	99.9778
0.123414	52020	1761137	0	403	1	0.000228777	0.999771	0.0557802	0.0286903	99.9778	0.123414	132638	1680519	0	403	1	0.000239749	0.99976	0.136333	0.0731531	99.9778	0.123414	139892	1673265	0	403	1	0.000240788	0.999759	0.143255	0.0771538	99.9778
0.123438	52020	1761136	0	404	1	0.000229345	0.999771	0.0557803	0.0286903	99.9777	0.123438	132638	1680518	0	404	1	0.000240344	0.99976	0.136333	0.0731531	99.9777	0.123438	139892	1673264	0	404	1	0.000241386	0.999759	0.143255	0.0771539	99.9777
0.12344	52020	1761134	0	406	1	0.00023048	0.99977	0.0557803	0.0286903	99.9776	0.12344	132638	1680516	0	406	1	0.000241534	0.999758	0.136333	0.0731532	99.9776	0.12344	139892	1673262	0	406	1	0.000242581	0.999757	0.143255	0.077154	99.9776
0.123444	52020	1761133	0	407	1	0.000231048	0.999769	0.0557803	0.0286904	99.9776	0.123444	132638	1680515	0	407	1	0.000242129	0.999758	0.136333	0.0731532	99.9776	0.123444	139892	1673261	0	407	1	0.000243178	0.999757	0.143255	0.077154	99.9776
0.123449	52020	1761132	0	408	1	0.000231616	0.999768	0.0557804	0.0286904	99.9775	0.123449	132638	1680514	0	408	1	0.000242724	0.999757	0.136333	0.0731533	99.9775	0.123449	139892	1673260	0	408	1	0.000243776	0.999756	0.143255	0.077154	99.9775
0.12346	52020	1761131	0	409	1	0.000232183	0.999768	0.0557804	0.0286904	99.9774	0.12346	132638	1680513	0	409	1	0.000243319	0.999757	0.136333	0.0731533	99.9774	0.12346	139892	1673259	0	409	1	0.000244373	0.999756	0.143255	0.0771541	99.9774
0.123466	52020	1761130	0	410	1	0.000232751	0.999767	0.0557804	0.0286904	99.9774	0.123466	132638	1680512	0	410	1	0.000243914	0.999756	0.136333	0.0731534	99.9774	0.123466	139892	1673258	0	410	1	0.000244971	0.999755	0.143255	0.0771541	99.9774
0.123471	52020	1761129	0	411	1	0.000233319	0.999767	0.0557805	0.0286904	99.9773	0.123471	132638	1680511	0	411	1	0.000244509	0.999755	0.136334	0.0731534	99.9773	0.123471	139892	1673257	0	411	1	0.000245568	0.999754	0.143256	0.0771542	99.9773
0.123473	52020	1761128	0	412	1	0.000233886	0.999766	0.0557805	0.0286904	99.9773	0.123473	132638	1680510	0	412	1	0.000245104	0.999755	0.136334	0.0731534	99.9773	0.123473	139892	1673256	0	412	1	0.000246166	0.999754	0.143256	0.0771542	99.9773
0.123477	52020	1761127	0	413	1	0.000234454	0.999766	0.0557805	0.0286904	99.9772	0.123477	132638	1680509	0	413	1	0.000245698	0.999754	0.136334	0.0731535	99.9772	0.123477	139892	1673255	0	413	1	0.000246763	0.999753	0.143256	0.0771543	99.9772
0.123486	52020	1761126	0	414	1	0.000235022	0.999765	0.0557806	0.0286905	99.9772	0.123486	132638	1680508	0	414	1	0.000246293	0.999754	0.136334	0.0731535	99.9772	0.123486	139892	1673254	0	414	1	0.000247361	0.999753	0.143256	0.0771543	99.9772
0.123491	52020	1761125	0	415	1	0.000235589	0.999764	0.0557806	0.0286905	99.9771	0.123491	132638	1680507	0	415	1	0.000246888	0.999753	0.136334	0.0731536	99.9771	0.123491	139892	1673253	0	415	1	0.000247958	0.999752	0.143256	0.0771543	99.9771
0.123494	52020	1761124	0	416	1	0.000236157	0.999764	0.0557806	0.0286905	99.9771	0.123494	132638	1680506	0	416	1	0.000247483	0.999753	0.136334	0.0731536	99.9771	0.123494	139892	1673252	0	416	1	0.000248556	0.999751	0.143256	0.0771544	99.9771
0.123497	52020	1761121	0	419	1	0.00023786	0.999762	0.0557807	0.0286905	99.9769	0.123497	132638	1680503	0	419	1	0.000249268	0.999751	0.136334	0.0731537	99.9769	0.123497	139892	1673249	0	419	1	0.000250348	0.99975	0.143256	0.0771545	99.9769
0.123504	52020	1761120	0	420	1	0.000238428	0.999762	0.0557807	0.0286906	99.9768	0.123504	132638	1680502	0	420	1	0.000249863	0.99975	0.136334	0.0731538	99.9768	0.123504	139892	1673248	0	420	1	0.000250946	0.999749	0.143256	0.0771545	99.9768
0.123508	52020	1761119	0	421	1	0.000238995	0.999761	0.0557808	0.0286906	99.9768	0.123508	132638	1680501	0	421	1	0.000250458	0.99975	0.136334	0.0731538	99.9768	0.123508	139892	1673247	0	421	1	0.000251543	0.999748	0.143256	0.0771546	99.9768
0.123518	52020	1761118	0	422	1	0.000239563	0.99976	0.0557808	0.0286906	99.9767	0.123518	132638	1680500	0	422	1	0.000251053	0.999749	0.136334	0.0731538	99.9767	0.123518	139892	1673246	0	422	1	0.000252141	0.999748	0.143256	0.0771546	99.9767
0.123519	52020	1761117	0	423	1	0.000240131	0.99976	0.0557808	0.0286906	99.9767	0.123519	132638	1680499	0	423	1	0.000251648	0.999748	0.136334	0.0731539	99.9767	0.123519	139892	1673245	0	423	1	0.000252738	0.999747	0.143256	0.0771547	99.9767
0.12352	52020	1761115	0	425	1	0.000241266	0.999759	0.0557809	0.0286906	99.9766	0.12352	132638	1680497	0	425	1	0.000252837	0.999747	0.136335	0.073154	99.9766	0.12352	139892	1673243	0	425	1	0.000253933	0.999746	0.143257	0.0771548	99.9766
0.123526	52020	1761114	0	426	1	0.000241834	0.999758	0.0557809	0.0286907	99.9765	0.123526	132638	1680496	0	426	1	0.000253432	0.999747	0.136335	0.073154	99.9765	0.123526	139892	1673242	0	426	1	0.000254531	0.999745	0.143257	0.0771548	99.9765
0.123527	52020	1761113	0	427	1	0.000242402	0.999758	0.0557809	0.0286907	99.9765	0.123527	132638	1680495	0	427	1	0.000254027	0.999746	0.136335	0.073154	99.9765	0.123527	139892	1673241	0	427	1	0.000255128	0.999745	0.143257	0.0771548	99.9765
0.123534	52020	1761112	0	428	1	0.000242969	0.999757	0.055781	0.0286907	99.9764	0.123534	132638	1680494	0	428	1	0.000254622	0.999745	0.136335	0.0731541	99.9764	0.123534	139892	1673240	0	428	1	0.000255726	0.999744	0.143257	0.0771549	99.9764
0.123535	52020	1761111	0	429	1	0.000243537	0.999756	0.055781	0.0286907	99.9763	0.123535	132638	1680493	0	429	1	0.000255217	0.999745	0.136335	0.0731541	99.9763	0.123535	139892	1673239	0	429	1	0.000256323	0.999744	0.143257	0.0771549	99.9763
0.123537	52020	1761110	0	430	1	0.000244105	0.999756	0.055781	0.0286907	99.9763	0.123537	132638	1680492	0	430	1	0.000255812	0.999744	0.136335	0.0731542	99.9763	0.123537	139892	1673238	0	430	1	0.000256921	0.999743	0.143257	0.077155	99.9763
0.123539	52020	1761109	0	431	1	0.000244672	0.999755	0.0557811	0.0286907	99.9762	0.123539	132638	1680491	0	431	1	0.000256407	0.999744	0.136335	0.0731542	99.9762	0.123539	139892	1673237	0	431	1	0.000257518	0.999742	0.143257	0.077155	99.9762
0.123541	52020	1761108	0	432	1	0.00024524	0.999755	0.0557811	0.0286907	99.9762	0.123541	132638	1680490	0	432	1	0.000257002	0.999743	0.136335	0.0731542	99.9762	0.123541	139892	1673236	0	432	1	0.000258116	0.999742	0.143257	0.0771551	99.9762
0.123546	52020	1761107	0	433	1	0.000245808	0.999754	0.0557811	0.0286908	99.9761	0.123546	132638	1680489	0	433	1	0.000257597	0.999742	0.136335	0.0731543	99.9761	0.123546	139892	1673235	0	433	1	0.000258713	0.999741	0.143257	0.0771551	99.9761
0.123547	52020	1761106	0	434	1	0.000246375	0.999754	0.0557812	0.0286908	99.9761	0.123547	132638	1680488	0	434	1	0.000258192	0.999742	0.136335	0.0731543	99.9761	0.123547	139892	1673234	0	434	1	0.000259311	0.999741	0.143257	0.0771551	99.9761
0.123548	52020	1761105	0	435	1	0.000246943	0.999753	0.0557812	0.0286908	99.976	0.123548	132638	1680487	0	435	1	0.000258787	0.999741	0.136335	0.0731544	99.976	0.123548	139892	1673233	0	435	1	0.000259908	0.99974	0.143257	0.0771552	99.976
0.123552	52020	1761104	0	436	1	0.000247511	0.999752	0.0557812	0.0286908	99.976	0.123552	132638	1680486	0	436	1	0.000259381	0.999741	0.136335	0.0731544	99.976	0.123552	139892	1673232	0	436	1	0.000260506	0.999739	0.143257	0.0771552	99.976
0.12356	52020	1761103	0	437	1	0.000248078	0.999752	0.0557812	0.0286908	99.9759	0.12356	132638	1680485	0	437	1	0.000259976	0.99974	0.136335	0.0731544	99.9759	0.12356	139892	1673231	0	437	1	0.000261103	0.999739	0.143257	0.0771553	99.9759
0.123563	52020	1761102	0	438	1	0.000248646	0.999751	0.0557813	0.0286908	99.9758	0.123563	132638	1680484	0	438	1	0.000260571	0.999739	0.136335	0.0731545	99.9758	0.123563	139892	1673230	0	438	1	0.000261701	0.999738	0.143258	0.0771553	99.9758
0.123566	52020	1761101	0	439	1	0.000249214	0.999751	0.0557813	0.0286909	99.9758	0.123566	132638	1680483	0	439	1	0.000261166	0.999739	0.136335	0.0731545	99.9758	0.123566	139892	1673229	0	439	1	0.000262298	0.999738	0.143258	0.0771554	99.9758
0.123567	52020	1761100	0	440	1	0.000249781	0.99975	0.0557813	0.0286909	99.9757	0.123567	132638	1680482	0	440	1	0.000261761	0.999738	0.136336	0.0731546	99.9757	0.123567	139892	1673228	0	440	1	0.000262896	0.999737	0.143258	0.0771554	99.9757
0.123568	52020	1761099	0	441	1	0.000250349	0.99975	0.0557814	0.0286909	99.9757	0.123568	132638	1680481	0	441	1	0.000262356	0.999738	0.136336	0.0731546	99.9757	0.123568	139892	1673227	0	441	1	0.000263493	0.999737	0.143258	0.0771554	99.9757
0.123569	52020	1761098	0	442	1	0.000250917	0.999749	0.0557814	0.0286909	99.9756	0.123569	132638	1680480	0	442	1	0.000262951	0.999737	0.136336	0.0731546	99.9756	0.123569	139892	1673226	0	442	1	0.000264091	0.999736	0.143258	0.0771555	99.9756
0.123574	52020	1761097	0	443	1	0.000251484	0.999749	0.0557814	0.0286909	99.9756	0.123574	132638	1680479	0	443	1	0.000263546	0.999736	0.136336	0.0731547	99.9756	0.123574	139892	1673225	0	443	1	0.000264688	0.999735	0.143258	0.0771555	99.9756
0.123579	52020	1761096	0	444	1	0.000252052	0.999748	0.0557815	0.0286909	99.9755	0.123579	132638	1680478	0	444	1	0.000264141	0.999736	0.136336	0.0731547	99.9755	0.123579	139892	1673224	0	444	1	0.000265286	0.999735	0.143258	0.0771556	99.9755
0.12358	52020	1761095	0	445	1	0.00025262	0.999747	0.0557815	0.028691	99.9755	0.12358	132638	1680477	0	445	1	0.000264736	0.999735	0.136336	0.0731548	99.9755	0.12358	139892	1673223	0	445	1	0.000265883	0.999734	0.143258	0.0771556	99.9755
0.123583	52020	1761094	0	446	1	0.000253188	0.999747	0.0557815	0.028691	99.9754	0.123583	132638	1680476	0	446	1	0.000265331	0.999735	0.136336	0.0731548	99.9754	0.123583	139892	1673222	0	446	1	0.000266481	0.999734	0.143258	0.0771557	99.9754
0.123584	52020	1761093	0	447	1	0.000253755	0.999746	0.0557815	0.028691	99.9754	0.123584	132638	1680475	0	447	1	0.000265925	0.999734	0.136336	0.0731548	99.9754	0.123584	139892	1673221	0	447	1	0.000267078	0.999733	0.143258	0.0771557	99.9754
0.123593	52020	1761092	0	448	1	0.000254323	0.999746	0.0557816	0.028691	99.9753	0.123593	132638	1680474	0	448	1	0.00026652	0.999733	0.136336	0.0731549	99.9753	0.123593	139892	1673220	0	448	1	0.000267676	0.999732	0.143258	0.0771557	99.9753
0.123594	52020	1761091	0	449	1	0.000254891	0.999745	0.0557816	0.028691	99.9752	0.123594	132638	1680473	0	449	1	0.000267115	0.999733	0.136336	0.0731549	99.9752	0.123594	139892	1673219	0	449	1	0.000268273	0.999732	0.143258	0.0771558	99.9752
0.123602	52020	1761090	0	450	1	0.000255458	0.999745	0.0557816	0.028691	99.9752	0.123602	132638	1680472	0	450	1	0.00026771	0.999732	0.136336	0.073155	99.9752	0.123602	139892	1673218	0	450	1	0.000268871	0.999731	0.143258	0.0771558	99.9752
0.123603	52020	1761089	0	451	1	0.000256026	0.999744	0.0557817	0.028691	99.9751	0.123603	132638	1680471	0	451	1	0.000268305	0.999732	0.136336	0.073155	99.9751	0.123603	139892	1673217	0	451	1	0.000269468	0.999731	0.143259	0.0771559	99.9751
0.123618	52020	1761088	0	452	1	0.000256594	0.999743	0.0557817	0.0286911	99.9751	0.123618	132638	1680470	0	452	1	0.0002689	0.999731	0.136336	0.073155	99.9751	0.123618	139892	1673216	0	452	1	0.000270066	0.99973	0.143259	0.0771559	99.9751
0.123619	52020	1761087	0	453	1	0.000257161	0.999743	0.0557817	0.0286911	99.975	0.123619	132638	1680469	0	453	1	0.000269495	0.999731	0.136336	0.0731551	99.975	0.123619	139892	1673215	0	453	1	0.000270663	0.999729	0.143259	0.077156	99.975
0.123625	52020	1761086	0	454	1	0.000257729	0.999742	0.0557818	0.0286911	99.975	0.123625	132638	1680468	0	454	1	0.00027009	0.99973	0.136337	0.0731551	99.975	0.123625	139892	1673214	0	454	1	0.00027126	0.999729	0.143259	0.077156	99.975
0.123626	52020	1761085	0	455	1	0.000258297	0.999742	0.0557818	0.0286911	99.9749	0.123626	132638	1680467	0	455	1	0.000270685	0.999729	0.136337	0.0731552	99.9749	0.123626	139892	1673213	0	455	1	0.000271858	0.999728	0.143259	0.077156	99.9749
0.123638	52020	1761084	0	456	1	0.000258864	0.999741	0.0557818	0.0286911	99.9749	0.123638	132638	1680466	0	456	1	0.00027128	0.999729	0.136337	0.0731552	99.9749	0.123638	139892	1673212	0	456	1	0.000272455	0.999728	0.143259	0.0771561	99.9749
0.123639	52020	1761083	0	457	1	0.000259432	0.999741	0.0557818	0.0286911	99.9748	0.123639	132638	1680465	0	457	1	0.000271875	0.999728	0.136337	0.0731552	99.9748	0.123639	139892	1673211	0	457	1	0.000273053	0.999727	0.143259	0.0771561	99.9748
0.123646	52020	1761082	0	458	1	0.00026	0.99974	0.0557819	0.0286912	99.9747	0.123646	132638	1680464	0	458	1	0.00027247	0.999728	0.136337	0.0731553	99.9747	0.123646	139892	1673210	0	458	1	0.00027365	0.999726	0.143259	0.0771562	99.9747
0.123648	52020	1761081	0	459	1	0.000260567	0.999739	0.0557819	0.0286912	99.9747	0.123648	132638	1680463	0	459	1	0.000273064	0.999727	0.136337	0.0731553	99.9747	0.123648	139892	1673209	0	459	1	0.000274248	0.999726	0.143259	0.0771562	99.9747
0.12365	52020	1761080	0	460	1	0.000261135	0.999739	0.0557819	0.0286912	99.9746	0.12365	132638	1680462	0	460	1	0.000273659	0.999726	0.136337	0.0731554	99.9746	0.12365	139892	1673208	0	460	1	0.000274845	0.999725	0.143259	0.0771563	99.9746
0.123651	52020	1761079	0	461	1	0.000261703	0.999738	0.055782	0.0286912	99.9746	0.123651	132638	1680461	0	461	1	0.000274254	0.999726	0.136337	0.0731554	99.9746	0.123651	139892	1673207	0	461	1	0.000275443	0.999725	0.143259	0.0771563	99.9746
0.123652	52020	1761078	0	462	1	0.000262271	0.999738	0.055782	0.0286912	99.9745	0.123652	132638	1680460	0	462	1	0.000274849	0.999725	0.136337	0.0731554	99.9745	0.123652	139892	1673206	0	462	1	0.00027604	0.999724	0.143259	0.0771563	99.9745
0.123672	52020	1761077	0	463	1	0.000262838	0.999737	0.055782	0.0286912	99.9745	0.123672	132638	1680459	0	463	1	0.000275444	0.999725	0.136337	0.0731555	99.9745	0.123672	139892	1673205	0	463	1	0.000276638	0.999723	0.143259	0.0771564	99.9745
0.123674	52020	1761076	0	464	1	0.000263406	0.999737	0.0557821	0.0286913	99.9744	0.123674	132638	1680458	0	464	1	0.000276039	0.999724	0.136337	0.0731555	99.9744	0.123674	139892	1673204	0	464	1	0.000277235	0.999723	0.143259	0.0771564	99.9744
0.123684	52020	1761075	0	465	1	0.000263974	0.999736	0.0557821	0.0286913	99.9744	0.123684	132638	1680457	0	465	1	0.000276634	0.999723	0.136337	0.0731556	99.9744	0.123684	139892	1673203	0	465	1	0.000277833	0.999722	0.14326	0.0771565	99.9744
0.123696	52020	1761074	0	466	1	0.000264541	0.999735	0.0557821	0.0286913	99.9743	0.123696	132638	1680456	0	466	1	0.000277229	0.999723	0.136337	0.0731556	99.9743	0.123696	139892	1673202	0	466	1	0.00027843	0.999722	0.14326	0.0771565	99.9743
0.123707	52020	1761073	0	467	1	0.000265109	0.999735	0.0557821	0.0286913	99.9742	0.123707	132638	1680455	0	467	1	0.000277824	0.999722	0.136337	0.0731557	99.9742	0.123707	139892	1673201	0	467	1	0.000279028	0.999721	0.14326	0.0771565	99.9742
0.123708	52020	1761072	0	468	1	0.000265677	0.999734	0.0557822	0.0286913	99.9742	0.123708	132638	1680454	0	468	1	0.000278419	0.999722	0.136338	0.0731557	99.9742	0.123708	139892	1673200	0	468	1	0.000279625	0.99972	0.14326	0.0771566	99.9742
0.123714	52020	1761071	0	469	1	0.000266244	0.999734	0.0557822	0.0286913	99.9741	0.123714	132638	1680453	0	469	1	0.000279014	0.999721	0.136338	0.0731557	99.9741	0.123714	139892	1673199	0	469	1	0.000280223	0.99972	0.14326	0.0771566	99.9741
0.123719	52020	1761070	0	470	1	0.000266812	0.999733	0.0557822	0.0286914	99.9741	0.123719	132638	1680452	0	470	1	0.000279608	0.99972	0.136338	0.0731558	99.9741	0.123719	139892	1673198	0	470	1	0.00028082	0.999719	0.14326	0.0771567	99.9741
0.123737	52020	1761069	0	471	1	0.00026738	0.999733	0.0557823	0.0286914	99.974	0.123737	132638	1680451	0	471	1	0.000280203	0.99972	0.136338	0.0731558	99.974	0.123737	139892	1673197	0	471	1	0.000281418	0.999719	0.14326	0.0771567	99.974
0.123753	52020	1761068	0	472	1	0.000267947	0.999732	0.0557823	0.0286914	99.974	0.123753	132638	1680450	0	472	1	0.000280798	0.999719	0.136338	0.0731559	99.974	0.123753	139892	1673196	0	472	1	0.000282015	0.999718	0.14326	0.0771568	99.974
0.123768	52020	1761067	0	473	1	0.000268515	0.999731	0.0557823	0.0286914	99.9739	0.123768	132638	1680449	0	473	1	0.000281393	0.999719	0.136338	0.0731559	99.9739	0.123768	139892	1673195	0	473	1	0.000282613	0.999717	0.14326	0.0771568	99.9739
0.123775	52020	1761066	0	474	1	0.000269083	0.999731	0.0557824	0.0286914	99.9739	0.123775	132638	1680448	0	474	1	0.000281988	0.999718	0.136338	0.0731559	99.9739	0.123775	139892	1673194	0	474	1	0.00028321	0.999717	0.14326	0.0771568	99.9739
0.12378	52020	1761064	0	476	1	0.000270218	0.99973	0.0557824	0.0286914	99.9738	0.12378	132638	1680446	0	476	1	0.000283178	0.999717	0.136338	0.073156	99.9738	0.12378	139892	1673192	0	476	1	0.000284405	0.999716	0.14326	0.0771569	99.9738
0.123788	52020	1761063	0	477	1	0.000270786	0.999729	0.0557824	0.0286915	99.9737	0.123788	132638	1680445	0	477	1	0.000283773	0.999716	0.136338	0.0731561	99.9737	0.123788	139892	1673191	0	477	1	0.000285003	0.999715	0.14326	0.077157	99.9737
0.12379	52020	1761062	0	478	1	0.000271353	0.999729	0.0557825	0.0286915	99.9736	0.12379	132638	1680444	0	478	1	0.000284368	0.999716	0.136338	0.0731561	99.9736	0.12379	139892	1673190	0	478	1	0.0002856	0.999714	0.14326	0.077157	99.9736
0.123806	52020	1761061	0	479	1	0.000271921	0.999728	0.0557825	0.0286915	99.9736	0.123806	132638	1680443	0	479	1	0.000284963	0.999715	0.136338	0.0731561	99.9736	0.123806	139892	1673189	0	479	1	0.000286198	0.999714	0.143261	0.0771571	99.9736
0.123812	52020	1761060	0	480	1	0.000272489	0.999728	0.0557825	0.0286915	99.9735	0.123812	132638	1680442	0	480	1	0.000285558	0.999714	0.136338	0.0731562	99.9735	0.123812	139892	1673188	0	480	1	0.000286795	0.999713	0.143261	0.0771571	99.9735
0.123816	52020	1761058	0	482	1	0.000273624	0.999726	0.0557826	0.0286915	99.9734	0.123816	132638	1680440	0	482	1	0.000286747	0.999713	0.136338	0.0731563	99.9734	0.123816	139892	1673186	0	482	1	0.00028799	0.999712	0.143261	0.0771572	99.9734
0.123819	52020	1761057	0	483	1	0.000274192	0.999726	0.0557826	0.0286916	99.9734	0.123819	132638	1680439	0	483	1	0.000287342	0.999713	0.136339	0.0731563	99.9734	0.123819	139892	1673185	0	483	1	0.000288588	0.999711	0.143261	0.0771572	99.9734
0.123824	52020	1761056	0	484	1	0.00027476	0.999725	0.0557827	0.0286916	99.9733	0.123824	132638	1680438	0	484	1	0.000287937	0.999712	0.136339	0.0731563	99.9733	0.123824	139892	1673184	0	484	1	0.000289185	0.999711	0.143261	0.0771573	99.9733
0.123839	52020	1761055	0	485	1	0.000275327	0.999725	0.0557827	0.0286916	99.9733	0.123839	132638	1680437	0	485	1	0.000288532	0.999711	0.136339	0.0731564	99.9733	0.123839	139892	1673183	0	485	1	0.000289783	0.99971	0.143261	0.0771573	99.9733
0.123847	52020	1761054	0	486	1	0.000275895	0.999724	0.0557827	0.0286916	99.9732	0.123847	132638	1680436	0	486	1	0.000289127	0.999711	0.136339	0.0731564	99.9732	0.123847	139892	1673182	0	486	1	0.00029038	0.99971	0.143261	0.0771574	99.9732
0.123848	52020	1761053	0	487	1	0.000276463	0.999724	0.0557827	0.0286916	99.9731	0.123848	132638	1680435	0	487	1	0.000289722	0.99971	0.136339	0.0731565	99.9731	0.123848	139892	1673181	0	487	1	0.000290978	0.999709	0.143261	0.0771574	99.9731
0.123851	52020	1761052	0	488	1	0.00027703	0.999723	0.0557828	0.0286916	99.9731	0.123851	132638	1680434	0	488	1	0.000290317	0.99971	0.136339	0.0731565	99.9731	0.123851	139892	1673180	0	488	1	0.000291575	0.999708	0.143261	0.0771574	99.9731
0.123852	52020	1761051	0	489	1	0.000277598	0.999722	0.0557828	0.0286917	99.973	0.123852	132638	1680433	0	489	1	0.000290912	0.999709	0.136339	0.0731565	99.973	0.123852	139892	1673179	0	489	1	0.000292173	0.999708	0.143261	0.0771575	99.973
0.123859	52020	1761050	0	490	1	0.000278166	0.999722	0.0557828	0.0286917	99.973	0.123859	132638	1680432	0	490	1	0.000291507	0.999708	0.136339	0.0731566	99.973	0.123859	139892	1673178	0	490	1	0.00029277	0.999707	0.143261	0.0771575	99.973
0.123861	52020	1761049	0	491	1	0.000278733	0.999721	0.0557829	0.0286917	99.9729	0.123861	132638	1680431	0	491	1	0.000292102	0.999708	0.136339	0.0731566	99.9729	0.123861	139892	1673177	0	491	1	0.000293368	0.999707	0.143261	0.0771576	99.9729
0.123864	52020	1761048	0	492	1	0.000279301	0.999721	0.0557829	0.0286917	99.9729	0.123864	132638	1680430	0	492	1	0.000292697	0.999707	0.136339	0.0731567	99.9729	0.123864	139892	1673176	0	492	1	0.000293965	0.999706	0.143262	0.0771576	99.9729
0.123867	52020	1761047	0	493	1	0.000279869	0.99972	0.0557829	0.0286917	99.9728	0.123867	132638	1680429	0	493	1	0.000293291	0.999707	0.136339	0.0731567	99.9728	0.123867	139892	1673175	0	493	1	0.000294563	0.999705	0.143262	0.0771577	99.9728
0.123868	52020	1761046	0	494	1	0.000280436	0.99972	0.055783	0.0286917	99.9728	0.123868	132638	1680428	0	494	1	0.000293886	0.999706	0.136339	0.0731567	99.9728	0.123868	139892	1673174	0	494	1	0.00029516	0.999705	0.143262	0.0771577	99.9728
0.123872	52020	1761045	0	495	1	0.000281004	0.999719	0.055783	0.0286917	99.9727	0.123872	132638	1680427	0	495	1	0.000294481	0.999706	0.136339	0.0731568	99.9727	0.123872	139892	1673173	0	495	1	0.000295758	0.999704	0.143262	0.0771577	99.9727
0.123875	52020	1761044	0	496	1	0.000281572	0.999718	0.055783	0.0286918	99.9727	0.123875	132638	1680426	0	496	1	0.000295076	0.999705	0.136339	0.0731568	99.9727	0.123875	139892	1673172	0	496	1	0.000296355	0.999704	0.143262	0.0771578	99.9727
0.123891	52020	1761043	0	497	1	0.000282139	0.999718	0.055783	0.0286918	99.9726	0.123891	132638	1680425	0	497	1	0.000295671	0.999704	0.13634	0.0731569	99.9726	0.123891	139892	1673171	0	497	1	0.000296953	0.999703	0.143262	0.0771578	99.9726
0.1239	52020	1761042	0	498	1	0.000282707	0.999717	0.0557831	0.0286918	99.9725	0.1239	132638	1680424	0	498	1	0.000296266	0.999704	0.13634	0.0731569	99.9725	0.1239	139892	1673170	0	498	1	0.00029755	0.999702	0.143262	0.0771579	99.9725
0.123907	52020	1761041	0	499	1	0.000283275	0.999717	0.0557831	0.0286918	99.9725	0.123907	132638	1680423	0	499	1	0.000296861	0.999703	0.13634	0.0731569	99.9725	0.123907	139892	1673169	0	499	1	0.000298148	0.999702	0.143262	0.0771579	99.9725
0.123914	52020	1761040	0	500	1	0.000283843	0.999716	0.0557831	0.0286918	99.9724	0.123914	132638	1680422	0	500	1	0.000297456	0.999703	0.13634	0.073157	99.9724	0.123914	139892	1673168	0	500	1	0.000298745	0.999701	0.143262	0.077158	99.9724
0.123921	52020	1761039	0	501	1	0.00028441	0.999716	0.0557832	0.0286918	99.9724	0.123921	132638	1680421	0	501	1	0.000298051	0.999702	0.13634	0.073157	99.9724	0.123921	139892	1673167	0	501	1	0.000299343	0.999701	0.143262	0.077158	99.9724
0.123925	52020	1761038	0	502	1	0.000284978	0.999715	0.0557832	0.0286919	99.9723	0.123925	132638	1680420	0	502	1	0.000298646	0.999701	0.13634	0.0731571	99.9723	0.123925	139892	1673166	0	502	1	0.00029994	0.9997	0.143262	0.077158	99.9723
0.123934	52020	1761037	0	503	1	0.000285546	0.999714	0.0557832	0.0286919	99.9723	0.123934	132638	1680419	0	503	1	0.000299241	0.999701	0.13634	0.0731571	99.9723	0.123934	139892	1673165	0	503	1	0.000300538	0.999699	0.143262	0.0771581	99.9723
0.123935	52020	1761036	0	504	1	0.000286113	0.999714	0.0557832	0.0286919	99.9722	0.123935	132638	1680418	0	504	1	0.000299835	0.9997	0.13634	0.0731571	99.9722	0.123935	139892	1673164	0	504	1	0.000301135	0.999699	0.143262	0.0771581	99.9722
0.123936	52020	1761035	0	505	1	0.000286681	0.999713	0.0557833	0.0286919	99.9722	0.123936	132638	1680417	0	505	1	0.00030043	0.9997	0.13634	0.0731572	99.9722	0.123936	139892	1673163	0	505	1	0.000301732	0.999698	0.143262	0.0771582	99.9722
0.123942	52020	1761034	0	506	1	0.000287249	0.999713	0.0557833	0.0286919	99.9721	0.123942	132638	1680416	0	506	1	0.000301025	0.999699	0.13634	0.0731572	99.9721	0.123942	139892	1673162	0	506	1	0.00030233	0.999698	0.143263	0.0771582	99.9721
0.123947	52020	1761033	0	507	1	0.000287816	0.999712	0.0557833	0.0286919	99.972	0.123947	132638	1680415	0	507	1	0.00030162	0.999698	0.13634	0.0731573	99.972	0.123947	139892	1673161	0	507	1	0.000302927	0.999697	0.143263	0.0771583	99.972
0.123995	52020	1761032	0	508	1	0.000288384	0.999712	0.0557834	0.028692	99.972	0.123995	132638	1680414	0	508	1	0.000302215	0.999698	0.13634	0.0731573	99.972	0.123995	139892	1673160	0	508	1	0.000303525	0.999696	0.143263	0.0771583	99.972
0.123999	52020	1761030	0	510	1	0.000289519	0.99971	0.0557834	0.028692	99.9719	0.123999	132638	1680412	0	510	1	0.000303405	0.999697	0.13634	0.0731574	99.9719	0.123999	139892	1673158	0	510	1	0.00030472	0.999695	0.143263	0.0771584	99.9719
0.124007	52020	1761029	0	511	1	0.000290087	0.99971	0.0557835	0.028692	99.9718	0.124007	132638	1680411	0	511	1	0.000304	0.999696	0.136341	0.0731574	99.9718	0.124007	139892	1673157	0	511	1	0.000305317	0.999695	0.143263	0.0771584	99.9718
0.124011	52020	1761028	0	512	1	0.000290655	0.999709	0.0557835	0.028692	99.9718	0.124011	132638	1680410	0	512	1	0.000304595	0.999695	0.136341	0.0731575	99.9718	0.124011	139892	1673156	0	512	1	0.000305915	0.999694	0.143263	0.0771585	99.9718
0.124014	52020	1761027	0	513	1	0.000291222	0.999709	0.0557835	0.028692	99.9717	0.124014	132638	1680409	0	513	1	0.00030519	0.999695	0.136341	0.0731575	99.9717	0.124014	139892	1673155	0	513	1	0.000306512	0.999693	0.143263	0.0771585	99.9717
0.12404	52020	1761026	0	514	1	0.00029179	0.999708	0.0557835	0.028692	99.9717	0.12404	132638	1680408	0	514	1	0.000305785	0.999694	0.136341	0.0731575	99.9717	0.12404	139892	1673154	0	514	1	0.00030711	0.999693	0.143263	0.0771585	99.9717
0.124049	52020	1761025	0	515	1	0.000292358	0.999708	0.0557836	0.0286921	99.9716	0.124049	132638	1680407	0	515	1	0.000306379	0.999694	0.136341	0.0731576	99.9716	0.124049	139892	1673153	0	515	1	0.000307707	0.999692	0.143263	0.0771586	99.9716
0.124065	52020	1761024	0	516	1	0.000292926	0.999707	0.0557836	0.0286921	99.9715	0.124065	132638	1680406	0	516	1	0.000306974	0.999693	0.136341	0.0731576	99.9715	0.124065	139892	1673152	0	516	1	0.000308305	0.999692	0.143263	0.0771586	99.9715
0.124069	52020	1761023	0	517	1	0.000293493	0.999707	0.0557836	0.0286921	99.9715	0.124069	132638	1680405	0	517	1	0.000307569	0.999692	0.136341	0.0731577	99.9715	0.124069	139892	1673151	0	517	1	0.000308902	0.999691	0.143263	0.0771587	99.9715
0.12407	52020	1761022	0	518	1	0.000294061	0.999706	0.0557837	0.0286921	99.9714	0.12407	132638	1680404	0	518	1	0.000308164	0.999692	0.136341	0.0731577	99.9714	0.12407	139892	1673150	0	518	1	0.0003095	0.999691	0.143263	0.0771587	99.9714
0.124073	52020	1761021	0	519	1	0.000294629	0.999705	0.0557837	0.0286921	99.9714	0.124073	132638	1680403	0	519	1	0.000308759	0.999691	0.136341	0.0731577	99.9714	0.124073	139892	1673149	0	519	1	0.000310097	0.99969	0.143263	0.0771588	99.9714
0.124075	52020	1761020	0	520	1	0.000295196	0.999705	0.0557837	0.0286921	99.9713	0.124075	132638	1680402	0	520	1	0.000309354	0.999691	0.136341	0.0731578	99.9713	0.124075	139892	1673148	0	520	1	0.000310695	0.999689	0.143264	0.0771588	99.9713
0.124079	52020	1761019	0	521	1	0.000295764	0.999704	0.0557838	0.0286922	99.9713	0.124079	132638	1680401	0	521	1	0.000309949	0.99969	0.136341	0.0731578	99.9713	0.124079	139892	1673147	0	521	1	0.000311292	0.999689	0.143264	0.0771588	99.9713
0.124082	52020	1761018	0	522	1	0.000296332	0.999704	0.0557838	0.0286922	99.9712	0.124082	132638	1680400	0	522	1	0.000310544	0.999689	0.136341	0.0731579	99.9712	0.124082	139892	1673146	0	522	1	0.00031189	0.999688	0.143264	0.0771589	99.9712
0.124093	52020	1761017	0	523	1	0.000296899	0.999703	0.0557838	0.0286922	99.9712	0.124093	132638	1680399	0	523	1	0.000311139	0.999689	0.136341	0.0731579	99.9712	0.124093	139892	1673145	0	523	1	0.000312487	0.999688	0.143264	0.0771589	99.9712
0.124096	52020	1761016	0	524	1	0.000297467	0.999703	0.0557838	0.0286922	99.9711	0.124096	132638	1680398	0	524	1	0.000311734	0.999688	0.136341	0.073158	99.9711	0.124096	139892	1673144	0	524	1	0.000313085	0.999687	0.143264	0.077159	99.9711
0.124108	52020	1761015	0	525	1	0.000298035	0.999702	0.0557839	0.0286922	99.9711	0.124108	132638	1680397	0	525	1	0.000312329	0.999688	0.136342	0.073158	99.9711	0.124108	139892	1673143	0	525	1	0.000313682	0.999686	0.143264	0.077159	99.9711
0.124127	52020	1761014	0	526	1	0.000298602	0.999701	0.0557839	0.0286922	99.971	0.124127	132638	1680396	0	526	1	0.000312924	0.999687	0.136342	0.073158	99.971	0.124127	139892	1673142	0	526	1	0.00031428	0.999686	0.143264	0.0771591	99.971
0.124136	52020	1761013	0	527	1	0.00029917	0.999701	0.0557839	0.0286923	99.9709	0.124136	132638	1680395	0	527	1	0.000313518	0.999686	0.136342	0.0731581	99.9709	0.124136	139892	1673141	0	527	1	0.000314877	0.999685	0.143264	0.0771591	99.9709
0.124147	52020	1761012	0	528	1	0.000299738	0.9997	0.055784	0.0286923	99.9709	0.124147	132638	1680394	0	528	1	0.000314113	0.999686	0.136342	0.0731581	99.9709	0.124147	139892	1673140	0	528	1	0.000315475	0.999685	0.143264	0.0771591	99.9709
0.124148	52020	1761011	0	529	1	0.000300305	0.9997	0.055784	0.0286923	99.9708	0.124148	132638	1680393	0	529	1	0.000314708	0.999685	0.136342	0.0731582	99.9708	0.124148	139892	1673139	0	529	1	0.000316072	0.999684	0.143264	0.0771592	99.9708
0.124152	52020	1761010	0	530	1	0.000300873	0.999699	0.055784	0.0286923	99.9708	0.124152	132638	1680392	0	530	1	0.000315303	0.999685	0.136342	0.0731582	99.9708	0.124152	139892	1673138	0	530	1	0.00031667	0.999683	0.143264	0.0771592	99.9708
0.124158	52020	1761009	0	531	1	0.000301441	0.999699	0.0557841	0.0286923	99.9707	0.124158	132638	1680391	0	531	1	0.000315898	0.999684	0.136342	0.0731582	99.9707	0.124158	139892	1673137	0	531	1	0.000317267	0.999683	0.143264	0.0771593	99.9707
0.124164	52020	1761008	0	532	1	0.000302008	0.999698	0.0557841	0.0286923	99.9707	0.124164	132638	1680390	0	532	1	0.000316493	0.999684	0.136342	0.0731583	99.9707	0.124164	139892	1673136	0	532	1	0.000317865	0.999682	0.143264	0.0771593	99.9707
0.124181	52020	1761007	0	533	1	0.000302576	0.999697	0.0557841	0.0286923	99.9706	0.124181	132638	1680389	0	533	1	0.000317088	0.999683	0.136342	0.0731583	99.9706	0.124181	139892	1673135	0	533	1	0.000318462	0.999682	0.143265	0.0771594	99.9706
0.124182	52020	1761006	0	534	1	0.000303144	0.999697	0.0557841	0.0286924	99.9706	0.124182	132638	1680388	0	534	1	0.000317683	0.999682	0.136342	0.0731584	99.9706	0.124182	139892	1673134	0	534	1	0.00031906	0.999681	0.143265	0.0771594	99.9706
0.12419	52020	1761005	0	535	1	0.000303712	0.999696	0.0557842	0.0286924	99.9705	0.12419	132638	1680387	0	535	1	0.000318278	0.999682	0.136342	0.0731584	99.9705	0.12419	139892	1673133	0	535	1	0.000319657	0.99968	0.143265	0.0771594	99.9705
0.124192	52020	1761004	0	536	1	0.000304279	0.999696	0.0557842	0.0286924	99.9704	0.124192	132638	1680386	0	536	1	0.000318873	0.999681	0.136342	0.0731584	99.9704	0.124192	139892	1673132	0	536	1	0.000320255	0.99968	0.143265	0.0771595	99.9704
0.124197	52020	1761003	0	537	1	0.000304847	0.999695	0.0557842	0.0286924	99.9704	0.124197	132638	1680385	0	537	1	0.000319468	0.999681	0.136342	0.0731585	99.9704	0.124197	139892	1673131	0	537	1	0.000320852	0.999679	0.143265	0.0771595	99.9704
0.124199	52020	1761002	0	538	1	0.000305415	0.999695	0.0557843	0.0286924	99.9703	0.124199	132638	1680384	0	538	1	0.000320062	0.99968	0.136342	0.0731585	99.9703	0.124199	139892	1673130	0	538	1	0.00032145	0.999679	0.143265	0.0771596	99.9703
0.124204	52020	1761001	0	539	1	0.000305982	0.999694	0.0557843	0.0286924	99.9703	0.124204	132638	1680383	0	539	1	0.000320657	0.999679	0.136342	0.0731586	99.9703	0.124204	139892	1673129	0	539	1	0.000322047	0.999678	0.143265	0.0771596	99.9703
0.124206	52020	1761000	0	540	1	0.00030655	0.999693	0.0557843	0.0286925	99.9702	0.124206	132638	1680382	0	540	1	0.000321252	0.999679	0.136343	0.0731586	99.9702	0.124206	139892	1673128	0	540	1	0.000322645	0.999677	0.143265	0.0771597	99.9702
0.124207	52020	1760999	0	541	1	0.000307118	0.999693	0.0557844	0.0286925	99.9702	0.124207	132638	1680381	0	541	1	0.000321847	0.999678	0.136343	0.0731586	99.9702	0.124207	139892	1673127	0	541	1	0.000323242	0.999677	0.143265	0.0771597	99.9702
0.124226	52020	1760998	0	542	1	0.000307685	0.999692	0.0557844	0.0286925	99.9701	0.124226	132638	1680380	0	542	1	0.000322442	0.999678	0.136343	0.0731587	99.9701	0.124226	139892	1673126	0	542	1	0.00032384	0.999676	0.143265	0.0771597	99.9701
0.12423	52020	1760995	0	545	1	0.000309388	0.999691	0.0557845	0.0286925	99.9699	0.12423	132638	1680377	0	545	1	0.000324227	0.999676	0.136343	0.0731588	99.9699	0.12423	139892	1673123	0	545	1	0.000325632	0.999674	0.143265	0.0771599	99.9699
0.124231	52020	1760993	0	547	1	0.000310524	0.999689	0.0557845	0.0286926	99.9698	0.124231	132638	1680375	0	547	1	0.000325417	0.999675	0.136343	0.0731589	99.9698	0.124231	139892	1673121	0	547	1	0.000326827	0.999673	0.143266	0.07716	99.9698
0.124236	52020	1760992	0	548	1	0.000311091	0.999689	0.0557846	0.0286926	99.9698	0.124236	132638	1680374	0	548	1	0.000326012	0.999674	0.136343	0.0731589	99.9698	0.124236	139892	1673120	0	548	1	0.000327425	0.999673	0.143266	0.07716	99.9698
0.124238	52020	1760991	0	549	1	0.000311659	0.999688	0.0557846	0.0286926	99.9697	0.124238	132638	1680373	0	549	1	0.000326606	0.999673	0.136343	0.073159	99.9697	0.124238	139892	1673119	0	549	1	0.000328022	0.999672	0.143266	0.07716	99.9697
0.124253	52020	1760990	0	550	1	0.000312227	0.999688	0.0557846	0.0286926	99.9697	0.124253	132638	1680372	0	550	1	0.000327201	0.999673	0.136343	0.073159	99.9697	0.124253	139892	1673118	0	550	1	0.00032862	0.999671	0.143266	0.0771601	99.9697
0.124267	52020	1760989	0	551	1	0.000312794	0.999687	0.0557847	0.0286926	99.9696	0.124267	132638	1680371	0	551	1	0.000327796	0.999672	0.136343	0.073159	99.9696	0.124267	139892	1673117	0	551	1	0.000329217	0.999671	0.143266	0.0771601	99.9696
0.124273	52020	1760988	0	552	1	0.000313362	0.999687	0.0557847	0.0286926	99.9696	0.124273	132638	1680370	0	552	1	0.000328391	0.999672	0.136343	0.0731591	99.9696	0.124273	139892	1673116	0	552	1	0.000329815	0.99967	0.143266	0.0771602	99.9696
0.124277	52020	1760987	0	553	1	0.00031393	0.999686	0.0557847	0.0286927	99.9695	0.124277	132638	1680369	0	553	1	0.000328986	0.999671	0.136343	0.0731591	99.9695	0.124277	139892	1673115	0	553	1	0.000330412	0.99967	0.143266	0.0771602	99.9695
0.124281	52020	1760986	0	554	1	0.000314498	0.999686	0.0557847	0.0286927	99.9695	0.124281	132638	1680368	0	554	1	0.000329581	0.99967	0.136344	0.0731592	99.9695	0.124281	139892	1673114	0	554	1	0.000331009	0.999669	0.143266	0.0771603	99.9695
0.124283	52020	1760985	0	555	1	0.000315065	0.999685	0.0557848	0.0286927	99.9694	0.124283	132638	1680367	0	555	1	0.000330176	0.99967	0.136344	0.0731592	99.9694	0.124283	139892	1673113	0	555	1	0.000331607	0.999668	0.143266	0.0771603	99.9694
0.124288	52020	1760984	0	556	1	0.000315633	0.999684	0.0557848	0.0286927	99.9693	0.124288	132638	1680366	0	556	1	0.000330771	0.999669	0.136344	0.0731592	99.9693	0.124288	139892	1673112	0	556	1	0.000332204	0.999668	0.143266	0.0771603	99.9693
0.124307	52020	1760983	0	557	1	0.000316201	0.999684	0.0557848	0.0286927	99.9693	0.124307	132638	1680365	0	557	1	0.000331366	0.999669	0.136344	0.0731593	99.9693	0.124307	139892	1673111	0	557	1	0.000332802	0.999667	0.143266	0.0771604	99.9693
0.124308	52020	1760982	0	558	1	0.000316768	0.999683	0.0557849	0.0286927	99.9692	0.124308	132638	1680364	0	558	1	0.000331961	0.999668	0.136344	0.0731593	99.9692	0.124308	139892	1673110	0	558	1	0.000333399	0.999667	0.143266	0.0771604	99.9692
0.12431	52020	1760981	0	559	1	0.000317336	0.999683	0.0557849	0.0286928	99.9692	0.12431	132638	1680363	0	559	1	0.000332556	0.999667	0.136344	0.0731594	99.9692	0.12431	139892	1673109	0	559	1	0.000333997	0.999666	0.143266	0.0771605	99.9692
0.124316	52020	1760980	0	560	1	0.000317904	0.999682	0.0557849	0.0286928	99.9691	0.124316	132638	1680362	0	560	1	0.00033315	0.999667	0.136344	0.0731594	99.9691	0.124316	139892	1673108	0	560	1	0.000334594	0.999665	0.143266	0.0771605	99.9691
0.124317	52020	1760979	0	561	1	0.000318471	0.999682	0.055785	0.0286928	99.9691	0.124317	132638	1680361	0	561	1	0.000333745	0.999666	0.136344	0.0731594	99.9691	0.124317	139892	1673107	0	561	1	0.000335192	0.999665	0.143267	0.0771606	99.9691
0.124319	52020	1760978	0	562	1	0.000319039	0.999681	0.055785	0.0286928	99.969	0.124319	132638	1680360	0	562	1	0.00033434	0.999666	0.136344	0.0731595	99.969	0.124319	139892	1673106	0	562	1	0.000335789	0.999664	0.143267	0.0771606	99.969
0.124334	52020	1760977	0	563	1	0.000319607	0.99968	0.055785	0.0286928	99.969	0.124334	132638	1680359	0	563	1	0.000334935	0.999665	0.136344	0.0731595	99.969	0.124334	139892	1673105	0	563	1	0.000336387	0.999664	0.143267	0.0771606	99.969
0.124335	52020	1760975	0	565	1	0.000320742	0.999679	0.0557851	0.0286929	99.9688	0.124335	132638	1680357	0	565	1	0.000336125	0.999664	0.136344	0.0731596	99.9688	0.124335	139892	1673103	0	565	1	0.000337582	0.999662	0.143267	0.0771607	99.9688
0.124339	52020	1760974	0	566	1	0.00032131	0.999679	0.0557851	0.0286929	99.9688	0.124339	132638	1680356	0	566	1	0.00033672	0.999663	0.136344	0.0731596	99.9688	0.124339	139892	1673102	0	566	1	0.000338179	0.999662	0.143267	0.0771608	99.9688
0.124357	52020	1760973	0	567	1	0.000321877	0.999678	0.0557851	0.0286929	99.9687	0.124357	132638	1680355	0	567	1	0.000337315	0.999663	0.136344	0.0731597	99.9687	0.124357	139892	1673101	0	567	1	0.000338777	0.999661	0.143267	0.0771608	99.9687
0.124358	52020	1760972	0	568	1	0.000322445	0.999678	0.0557852	0.0286929	99.9687	0.124358	132638	1680354	0	568	1	0.00033791	0.999662	0.136345	0.0731597	99.9687	0.124358	139892	1673100	0	568	1	0.000339374	0.999661	0.143267	0.0771608	99.9687
0.124368	52020	1760971	0	569	1	0.000323013	0.999677	0.0557852	0.0286929	99.9686	0.124368	132638	1680353	0	569	1	0.000338505	0.999661	0.136345	0.0731598	99.9686	0.124368	139892	1673099	0	569	1	0.000339972	0.99966	0.143267	0.0771609	99.9686
0.124369	52020	1760970	0	570	1	0.000323581	0.999676	0.0557852	0.0286929	99.9686	0.124369	132638	1680352	0	570	1	0.0003391	0.999661	0.136345	0.0731598	99.9686	0.124369	139892	1673098	0	570	1	0.000340569	0.999659	0.143267	0.0771609	99.9686
0.124373	52020	1760969	0	571	1	0.000324148	0.999676	0.0557853	0.0286929	99.9685	0.124373	132638	1680351	0	571	1	0.000339695	0.99966	0.136345	0.0731598	99.9685	0.124373	139892	1673097	0	571	1	0.000341167	0.999659	0.143267	0.077161	99.9685
0.124383	52020	1760968	0	572	1	0.000324716	0.999675	0.0557853	0.028693	99.9685	0.124383	132638	1680350	0	572	1	0.000340289	0.99966	0.136345	0.0731599	99.9685	0.124383	139892	1673096	0	572	1	0.000341764	0.999658	0.143267	0.077161	99.9685
0.124387	52020	1760967	0	573	1	0.000325284	0.999675	0.0557853	0.028693	99.9684	0.124387	132638	1680349	0	573	1	0.000340884	0.999659	0.136345	0.0731599	99.9684	0.124387	139892	1673095	0	573	1	0.000342362	0.999658	0.143267	0.0771611	99.9684
0.124391	52020	1760966	0	574	1	0.000325851	0.999674	0.0557853	0.028693	99.9683	0.124391	132638	1680348	0	574	1	0.000341479	0.999659	0.136345	0.07316	99.9683	0.124391	139892	1673094	0	574	1	0.000342959	0.999657	0.143268	0.0771611	99.9683
0.124395	52020	1760965	0	575	1	0.000326419	0.999674	0.0557854	0.028693	99.9683	0.124395	132638	1680347	0	575	1	0.000342074	0.999658	0.136345	0.07316	99.9683	0.124395	139892	1673093	0	575	1	0.000343557	0.999656	0.143268	0.0771611	99.9683
0.124398	52020	1760964	0	576	1	0.000326987	0.999673	0.0557854	0.028693	99.9682	0.124398	132638	1680346	0	576	1	0.000342669	0.999657	0.136345	0.07316	99.9682	0.124398	139892	1673092	0	576	1	0.000344154	0.999656	0.143268	0.0771612	99.9682
0.124402	52020	1760963	0	577	1	0.000327554	0.999672	0.0557854	0.028693	99.9682	0.124402	132638	1680345	0	577	1	0.000343264	0.999657	0.136345	0.0731601	99.9682	0.124402	139892	1673091	0	577	1	0.000344752	0.999655	0.143268	0.0771612	99.9682
0.124403	52020	1760961	0	579	1	0.00032869	0.999671	0.0557855	0.0286931	99.9681	0.124403	132638	1680343	0	579	1	0.000344454	0.999656	0.136345	0.0731602	99.9681	0.124403	139892	1673089	0	579	1	0.000345947	0.999654	0.143268	0.0771613	99.9681
0.12441	52020	1760959	0	581	1	0.000329825	0.99967	0.0557856	0.0286931	99.968	0.12441	132638	1680341	0	581	1	0.000345644	0.999654	0.136345	0.0731603	99.968	0.12441	139892	1673087	0	581	1	0.000347142	0.999653	0.143268	0.0771614	99.968
0.124437	52020	1760958	0	582	1	0.000330393	0.99967	0.0557856	0.0286931	99.9679	0.124437	132638	1680340	0	582	1	0.000346239	0.999654	0.136346	0.0731603	99.9679	0.124437	139892	1673086	0	582	1	0.000347739	0.999652	0.143268	0.0771614	99.9679
0.124444	52020	1760957	0	583	1	0.00033096	0.999669	0.0557856	0.0286931	99.9679	0.124444	132638	1680339	0	583	1	0.000346833	0.999653	0.136346	0.0731603	99.9679	0.124444	139892	1673085	0	583	1	0.000348337	0.999652	0.143268	0.0771615	99.9679
0.124447	52020	1760956	0	584	1	0.000331528	0.999668	0.0557856	0.0286932	99.9678	0.124447	132638	1680338	0	584	1	0.000347428	0.999653	0.136346	0.0731604	99.9678	0.124447	139892	1673084	0	584	1	0.000348934	0.999651	0.143268	0.0771615	99.9678
0.124462	52020	1760955	0	585	1	0.000332096	0.999668	0.0557857	0.0286932	99.9677	0.124462	132638	1680337	0	585	1	0.000348023	0.999652	0.136346	0.0731604	99.9677	0.124462	139892	1673083	0	585	1	0.000349532	0.99965	0.143268	0.0771616	99.9677
0.124465	52020	1760954	0	586	1	0.000332663	0.999667	0.0557857	0.0286932	99.9677	0.124465	132638	1680336	0	586	1	0.000348618	0.999651	0.136346	0.0731605	99.9677	0.124465	139892	1673082	0	586	1	0.000350129	0.99965	0.143268	0.0771616	99.9677
0.124466	52020	1760953	0	587	1	0.000333231	0.999667	0.0557857	0.0286932	99.9676	0.124466	132638	1680335	0	587	1	0.000349213	0.999651	0.136346	0.0731605	99.9676	0.124466	139892	1673081	0	587	1	0.000350727	0.999649	0.143268	0.0771617	99.9676
0.124471	52020	1760952	0	588	1	0.000333799	0.999666	0.0557858	0.0286932	99.9676	0.124471	132638	1680334	0	588	1	0.000349808	0.99965	0.136346	0.0731605	99.9676	0.124471	139892	1673080	0	588	1	0.000351324	0.999649	0.143269	0.0771617	99.9676
0.124474	52020	1760951	0	589	1	0.000334367	0.999666	0.0557858	0.0286932	99.9675	0.124474	132638	1680333	0	589	1	0.000350403	0.99965	0.136346	0.0731606	99.9675	0.124474	139892	1673079	0	589	1	0.000351922	0.999648	0.143269	0.0771617	99.9675
0.124482	52020	1760950	0	590	1	0.000334934	0.999665	0.0557858	0.0286932	99.9675	0.124482	132638	1680332	0	590	1	0.000350998	0.999649	0.136346	0.0731606	99.9675	0.124482	139892	1673078	0	590	1	0.000352519	0.999647	0.143269	0.0771618	99.9675
0.124504	52020	1760948	0	592	1	0.00033607	0.999664	0.0557859	0.0286933	99.9674	0.124504	132638	1680330	0	592	1	0.000352188	0.999648	0.136346	0.0731607	99.9674	0.124504	139892	1673076	0	592	1	0.000353714	0.999646	0.143269	0.0771619	99.9674
0.124506	52020	1760947	0	593	1	0.000336637	0.999663	0.0557859	0.0286933	99.9673	0.124506	132638	1680329	0	593	1	0.000352783	0.999647	0.136346	0.0731607	99.9673	0.124506	139892	1673075	0	593	1	0.000354312	0.999646	0.143269	0.0771619	99.9673
0.124509	52020	1760946	0	594	1	0.000337205	0.999663	0.0557859	0.0286933	99.9672	0.124509	132638	1680328	0	594	1	0.000353377	0.999647	0.136346	0.0731608	99.9672	0.124509	139892	1673074	0	594	1	0.000354909	0.999645	0.143269	0.077162	99.9672
0.124527	52020	1760945	0	595	1	0.000337773	0.999662	0.055786	0.0286933	99.9672	0.124527	132638	1680327	0	595	1	0.000353972	0.999646	0.136346	0.0731608	99.9672	0.124527	139892	1673073	0	595	1	0.000355507	0.999644	0.143269	0.077162	99.9672
0.124535	52020	1760944	0	596	1	0.00033834	0.999662	0.055786	0.0286933	99.9671	0.124535	132638	1680326	0	596	1	0.000354567	0.999645	0.136346	0.0731609	99.9671	0.124535	139892	1673072	0	596	1	0.000356104	0.999644	0.143269	0.077162	99.9671
0.124549	52020	1760943	0	597	1	0.000338908	0.999661	0.055786	0.0286934	99.9671	0.124549	132638	1680325	0	597	1	0.000355162	0.999645	0.136347	0.0731609	99.9671	0.124549	139892	1673071	0	597	1	0.000356702	0.999643	0.143269	0.0771621	99.9671
0.124551	52020	1760942	0	598	1	0.000339476	0.999661	0.0557861	0.0286934	99.967	0.124551	132638	1680324	0	598	1	0.000355757	0.999644	0.136347	0.0731609	99.967	0.124551	139892	1673070	0	598	1	0.000357299	0.999643	0.143269	0.0771621	99.967
0.12456	52020	1760941	0	599	1	0.000340043	0.99966	0.0557861	0.0286934	99.967	0.12456	132638	1680323	0	599	1	0.000356352	0.999644	0.136347	0.073161	99.967	0.12456	139892	1673069	0	599	1	0.000357897	0.999642	0.143269	0.0771622	99.967
0.124564	52020	1760940	0	600	1	0.000340611	0.999659	0.0557861	0.0286934	99.9669	0.124564	132638	1680322	0	600	1	0.000356947	0.999643	0.136347	0.073161	99.9669	0.124564	139892	1673068	0	600	1	0.000358494	0.999642	0.143269	0.0771622	99.9669
0.124568	52020	1760939	0	601	1	0.000341179	0.999659	0.0557862	0.0286934	99.9669	0.124568	132638	1680321	0	601	1	0.000357542	0.999642	0.136347	0.0731611	99.9669	0.124568	139892	1673067	0	601	1	0.000359092	0.999641	0.14327	0.0771623	99.9669
0.12458	52020	1760938	0	602	1	0.000341746	0.999658	0.0557862	0.0286934	99.9668	0.12458	132638	1680320	0	602	1	0.000358137	0.999642	0.136347	0.0731611	99.9668	0.12458	139892	1673066	0	602	1	0.000359689	0.99964	0.14327	0.0771623	99.9668
0.124584	52020	1760937	0	603	1	0.000342314	0.999658	0.0557862	0.0286935	99.9668	0.124584	132638	1680319	0	603	1	0.000358732	0.999641	0.136347	0.0731611	99.9668	0.124584	139892	1673065	0	603	1	0.000360287	0.99964	0.14327	0.0771623	99.9668
0.12459	52020	1760936	0	604	1	0.000342882	0.999657	0.0557862	0.0286935	99.9667	0.12459	132638	1680318	0	604	1	0.000359327	0.999641	0.136347	0.0731612	99.9667	0.12459	139892	1673064	0	604	1	0.000360884	0.999639	0.14327	0.0771624	99.9667
0.124592	52020	1760935	0	605	1	0.000343449	0.999657	0.0557863	0.0286935	99.9666	0.124592	132638	1680317	0	605	1	0.000359922	0.99964	0.136347	0.0731612	99.9666	0.124592	139892	1673063	0	605	1	0.000361481	0.999639	0.14327	0.0771624	99.9666
0.124595	52020	1760934	0	606	1	0.000344017	0.999656	0.0557863	0.0286935	99.9666	0.124595	132638	1680316	0	606	1	0.000360516	0.999639	0.136347	0.0731613	99.9666	0.124595	139892	1673062	0	606	1	0.000362079	0.999638	0.14327	0.0771625	99.9666
0.1246	52020	1760933	0	607	1	0.000344585	0.999655	0.0557863	0.0286935	99.9665	0.1246	132638	1680315	0	607	1	0.000361111	0.999639	0.136347	0.0731613	99.9665	0.1246	139892	1673061	0	607	1	0.000362676	0.999637	0.14327	0.0771625	99.9665
0.124606	52020	1760932	0	608	1	0.000345153	0.999655	0.0557864	0.0286935	99.9665	0.124606	132638	1680314	0	608	1	0.000361706	0.999638	0.136347	0.0731613	99.9665	0.124606	139892	1673060	0	608	1	0.000363274	0.999637	0.14327	0.0771626	99.9665
0.124607	52020	1760931	0	609	1	0.00034572	0.999654	0.0557864	0.0286935	99.9664	0.124607	132638	1680313	0	609	1	0.000362301	0.999638	0.136347	0.0731614	99.9664	0.124607	139892	1673059	0	609	1	0.000363871	0.999636	0.14327	0.0771626	99.9664
0.124612	52020	1760929	0	611	1	0.000346856	0.999653	0.0557865	0.0286936	99.9663	0.124612	132638	1680311	0	611	1	0.000363491	0.999637	0.136348	0.0731615	99.9663	0.124612	139892	1673057	0	611	1	0.000365066	0.999635	0.14327	0.0771627	99.9663
0.124624	52020	1760928	0	612	1	0.000347423	0.999653	0.0557865	0.0286936	99.9663	0.124624	132638	1680310	0	612	1	0.000364086	0.999636	0.136348	0.0731615	99.9663	0.124624	139892	1673056	0	612	1	0.000365664	0.999634	0.14327	0.0771627	99.9663
0.124627	52020	1760927	0	613	1	0.000347991	0.999652	0.0557865	0.0286936	99.9662	0.124627	132638	1680309	0	613	1	0.000364681	0.999635	0.136348	0.0731615	99.9662	0.124627	139892	1673055	0	613	1	0.000366261	0.999634	0.14327	0.0771628	99.9662
0.124628	52020	1760926	0	614	1	0.000348559	0.999651	0.0557865	0.0286936	99.9661	0.124628	132638	1680308	0	614	1	0.000365276	0.999635	0.136348	0.0731616	99.9661	0.124628	139892	1673054	0	614	1	0.000366859	0.999633	0.14327	0.0771628	99.9661
0.124632	52020	1760924	0	616	1	0.000349694	0.99965	0.0557866	0.0286937	99.966	0.124632	132638	1680306	0	616	1	0.000366466	0.999634	0.136348	0.0731617	99.966	0.124632	139892	1673052	0	616	1	0.000368054	0.999632	0.143271	0.0771629	99.966
0.124634	52020	1760923	0	617	1	0.000350262	0.99965	0.0557866	0.0286937	99.966	0.124634	132638	1680305	0	617	1	0.00036706	0.999633	0.136348	0.0731617	99.966	0.124634	139892	1673051	0	617	1	0.000368651	0.999631	0.143271	0.0771629	99.966
0.124635	52020	1760922	0	618	1	0.000350829	0.999649	0.0557867	0.0286937	99.9659	0.124635	132638	1680304	0	618	1	0.000367655	0.999632	0.136348	0.0731617	99.9659	0.124635	139892	1673050	0	618	1	0.000369249	0.999631	0.143271	0.077163	99.9659
0.124638	52020	1760921	0	619	1	0.000351397	0.999649	0.0557867	0.0286937	99.9659	0.124638	132638	1680303	0	619	1	0.00036825	0.999632	0.136348	0.0731618	99.9659	0.124638	139892	1673049	0	619	1	0.000369846	0.99963	0.143271	0.077163	99.9659
0.124645	52020	1760920	0	620	1	0.000351965	0.999648	0.0557867	0.0286937	99.9658	0.124645	132638	1680302	0	620	1	0.000368845	0.999631	0.136348	0.0731618	99.9658	0.124645	139892	1673048	0	620	1	0.000370444	0.99963	0.143271	0.0771631	99.9658
0.124646	52020	1760919	0	621	1	0.000352532	0.999647	0.0557867	0.0286937	99.9658	0.124646	132638	1680301	0	621	1	0.00036944	0.999631	0.136348	0.0731619	99.9658	0.124646	139892	1673047	0	621	1	0.000371041	0.999629	0.143271	0.0771631	99.9658
0.124658	52020	1760918	0	622	1	0.0003531	0.999647	0.0557868	0.0286938	99.9657	0.124658	132638	1680300	0	622	1	0.000370035	0.99963	0.136348	0.0731619	99.9657	0.124658	139892	1673046	0	622	1	0.000371639	0.999628	0.143271	0.0771631	99.9657
0.124659	52020	1760917	0	623	1	0.000353668	0.999646	0.0557868	0.0286938	99.9656	0.124659	132638	1680299	0	623	1	0.00037063	0.999629	0.136348	0.0731619	99.9656	0.124659	139892	1673045	0	623	1	0.000372236	0.999628	0.143271	0.0771632	99.9656
0.124662	52020	1760916	0	624	1	0.000354235	0.999646	0.0557868	0.0286938	99.9656	0.124662	132638	1680298	0	624	1	0.000371225	0.999629	0.136348	0.073162	99.9656	0.124662	139892	1673044	0	624	1	0.000372834	0.999627	0.143271	0.0771632	99.9656
0.124666	52020	1760915	0	625	1	0.000354803	0.999645	0.0557869	0.0286938	99.9655	0.124666	132638	1680297	0	625	1	0.00037182	0.999628	0.136349	0.073162	99.9655	0.124666	139892	1673043	0	625	1	0.000373431	0.999627	0.143271	0.0771633	99.9655
0.124674	52020	1760913	0	627	1	0.000355939	0.999644	0.0557869	0.0286938	99.9654	0.124674	132638	1680295	0	627	1	0.00037301	0.999627	0.136349	0.0731621	99.9654	0.124674	139892	1673041	0	627	1	0.000374626	0.999625	0.143271	0.0771634	99.9654
0.124685	52020	1760912	0	628	1	0.000356506	0.999643	0.055787	0.0286939	99.9654	0.124685	132638	1680294	0	628	1	0.000373604	0.999626	0.136349	0.0731621	99.9654	0.124685	139892	1673040	0	628	1	0.000375224	0.999625	0.143271	0.0771634	99.9654
0.124689	52020	1760911	0	629	1	0.000357074	0.999643	0.055787	0.0286939	99.9653	0.124689	132638	1680293	0	629	1	0.000374199	0.999626	0.136349	0.0731622	99.9653	0.124689	139892	1673039	0	629	1	0.000375821	0.999624	0.143272	0.0771634	99.9653
0.124692	52020	1760910	0	630	1	0.000357642	0.999642	0.055787	0.0286939	99.9653	0.124692	132638	1680292	0	630	1	0.000374794	0.999625	0.136349	0.0731622	99.9653	0.124692	139892	1673038	0	630	1	0.000376419	0.999624	0.143272	0.0771635	99.9653
0.124695	52020	1760908	0	632	1	0.000358777	0.999641	0.0557871	0.0286939	99.9652	0.124695	132638	1680290	0	632	1	0.000375984	0.999624	0.136349	0.0731623	99.9652	0.124695	139892	1673036	0	632	1	0.000377614	0.999622	0.143272	0.0771636	99.9652
0.1247	52020	1760907	0	633	1	0.000359345	0.999641	0.0557871	0.0286939	99.9651	0.1247	132638	1680289	0	633	1	0.000376579	0.999623	0.136349	0.0731624	99.9651	0.1247	139892	1673035	0	633	1	0.000378211	0.999622	0.143272	0.0771636	99.9651
0.124707	52020	1760906	0	634	1	0.000359912	0.99964	0.0557871	0.0286939	99.965	0.124707	132638	1680288	0	634	1	0.000377174	0.999623	0.136349	0.0731624	99.965	0.124707	139892	1673034	0	634	1	0.000378809	0.999621	0.143272	0.0771637	99.965
0.12471	52020	1760905	0	635	1	0.00036048	0.99964	0.0557872	0.028694	99.965	0.12471	132638	1680287	0	635	1	0.000377769	0.999622	0.136349	0.0731624	99.965	0.12471	139892	1673033	0	635	1	0.000379406	0.999621	0.143272	0.0771637	99.965
0.124714	52020	1760904	0	636	1	0.000361048	0.999639	0.0557872	0.028694	99.9649	0.124714	132638	1680286	0	636	1	0.000378364	0.999622	0.136349	0.0731625	99.9649	0.124714	139892	1673032	0	636	1	0.000380004	0.99962	0.143272	0.0771637	99.9649
0.124723	52020	1760903	0	637	1	0.000361615	0.999638	0.0557872	0.028694	99.9649	0.124723	132638	1680285	0	637	1	0.000378959	0.999621	0.136349	0.0731625	99.9649	0.124723	139892	1673031	0	637	1	0.000380601	0.999619	0.143272	0.0771638	99.9649
0.124724	52020	1760902	0	638	1	0.000362183	0.999638	0.0557873	0.028694	99.9648	0.124724	132638	1680284	0	638	1	0.000379554	0.99962	0.136349	0.0731626	99.9648	0.124724	139892	1673030	0	638	1	0.000381199	0.999619	0.143272	0.0771638	99.9648
0.124739	52020	1760901	0	639	1	0.000362751	0.999637	0.0557873	0.028694	99.9648	0.124739	132638	1680283	0	639	1	0.000380149	0.99962	0.13635	0.0731626	99.9648	0.124739	139892	1673029	0	639	1	0.000381796	0.999618	0.143272	0.0771639	99.9648
0.124747	52020	1760900	0	640	1	0.000363318	0.999637	0.0557873	0.028694	99.9647	0.124747	132638	1680282	0	640	1	0.000380743	0.999619	0.13635	0.0731626	99.9647	0.124747	139892	1673028	0	640	1	0.000382394	0.999618	0.143272	0.0771639	99.9647
0.124752	52020	1760899	0	641	1	0.000363886	0.999636	0.0557873	0.0286941	99.9647	0.124752	132638	1680281	0	641	1	0.000381338	0.999619	0.13635	0.0731627	99.9647	0.124752	139892	1673027	0	641	1	0.000382991	0.999617	0.143272	0.077164	99.9647
0.124774	52020	1760898	0	642	1	0.000364454	0.999636	0.0557874	0.0286941	99.9646	0.124774	132638	1680280	0	642	1	0.000381933	0.999618	0.13635	0.0731627	99.9646	0.124774	139892	1673026	0	642	1	0.000383589	0.999616	0.143273	0.077164	99.9646
0.124782	52020	1760897	0	643	1	0.000365022	0.999635	0.0557874	0.0286941	99.9645	0.124782	132638	1680279	0	643	1	0.000382528	0.999617	0.13635	0.0731628	99.9645	0.124782	139892	1673025	0	643	1	0.000384186	0.999616	0.143273	0.077164	99.9645
0.12479	52020	1760896	0	644	1	0.000365589	0.999634	0.0557874	0.0286941	99.9645	0.12479	132638	1680278	0	644	1	0.000383123	0.999617	0.13635	0.0731628	99.9645	0.12479	139892	1673024	0	644	1	0.000384784	0.999615	0.143273	0.0771641	99.9645
0.124796	52020	1760895	0	645	1	0.000366157	0.999634	0.0557875	0.0286941	99.9644	0.124796	132638	1680277	0	645	1	0.000383718	0.999616	0.13635	0.0731628	99.9644	0.124796	139892	1673023	0	645	1	0.000385381	0.999615	0.143273	0.0771641	99.9644
0.124798	52020	1760893	0	647	1	0.000367292	0.999633	0.0557875	0.0286942	99.9643	0.124798	132638	1680275	0	647	1	0.000384908	0.999615	0.13635	0.0731629	99.9643	0.124798	139892	1673021	0	647	1	0.000386576	0.999613	0.143273	0.0771642	99.9643
0.124799	52020	1760892	0	648	1	0.00036786	0.999632	0.0557876	0.0286942	99.9643	0.124799	132638	1680274	0	648	1	0.000385503	0.999614	0.13635	0.073163	99.9643	0.124799	139892	1673020	0	648	1	0.000387174	0.999613	0.143273	0.0771643	99.9643
0.124806	52020	1760891	0	649	1	0.000368428	0.999632	0.0557876	0.0286942	99.9642	0.124806	132638	1680273	0	649	1	0.000386098	0.999614	0.13635	0.073163	99.9642	0.124806	139892	1673019	0	649	1	0.000387771	0.999612	0.143273	0.0771643	99.9642
0.124815	52020	1760890	0	650	1	0.000368995	0.999631	0.0557876	0.0286942	99.9642	0.124815	132638	1680272	0	650	1	0.000386693	0.999613	0.13635	0.073163	99.9642	0.124815	139892	1673018	0	650	1	0.000388369	0.999612	0.143273	0.0771643	99.9642
0.12484	52020	1760889	0	651	1	0.000369563	0.99963	0.0557876	0.0286942	99.9641	0.12484	132638	1680271	0	651	1	0.000387287	0.999613	0.13635	0.0731631	99.9641	0.12484	139892	1673017	0	651	1	0.000388966	0.999611	0.143273	0.0771644	99.9641
0.124841	52020	1760888	0	652	1	0.000370131	0.99963	0.0557877	0.0286942	99.964	0.124841	132638	1680270	0	652	1	0.000387882	0.999612	0.13635	0.0731631	99.964	0.124841	139892	1673016	0	652	1	0.000389564	0.99961	0.143273	0.0771644	99.964
0.124843	52020	1760887	0	653	1	0.000370698	0.999629	0.0557877	0.0286942	99.964	0.124843	132638	1680269	0	653	1	0.000388477	0.999612	0.13635	0.0731632	99.964	0.124843	139892	1673015	0	653	1	0.000390161	0.99961	0.143273	0.0771645	99.964
0.124851	52020	1760886	0	654	1	0.000371266	0.999629	0.0557877	0.0286943	99.9639	0.124851	132638	1680268	0	654	1	0.000389072	0.999611	0.136351	0.0731632	99.9639	0.124851	139892	1673014	0	654	1	0.000390759	0.999609	0.143273	0.0771645	99.9639
0.124862	52020	1760885	0	655	1	0.000371834	0.999628	0.0557878	0.0286943	99.9639	0.124862	132638	1680267	0	655	1	0.000389667	0.99961	0.136351	0.0731632	99.9639	0.124862	139892	1673013	0	655	1	0.000391356	0.999609	0.143273	0.0771646	99.9639
0.124875	52020	1760884	0	656	1	0.000372401	0.999628	0.0557878	0.0286943	99.9638	0.124875	132638	1680266	0	656	1	0.000390262	0.99961	0.136351	0.0731633	99.9638	0.124875	139892	1673012	0	656	1	0.000391953	0.999608	0.143274	0.0771646	99.9638
0.124881	52020	1760883	0	657	1	0.000372969	0.999627	0.0557878	0.0286943	99.9638	0.124881	132638	1680265	0	657	1	0.000390857	0.999609	0.136351	0.0731633	99.9638	0.124881	139892	1673011	0	657	1	0.000392551	0.999607	0.143274	0.0771646	99.9638
0.124886	52020	1760882	0	658	1	0.000373537	0.999626	0.0557879	0.0286943	99.9637	0.124886	132638	1680264	0	658	1	0.000391452	0.999609	0.136351	0.0731634	99.9637	0.124886	139892	1673010	0	658	1	0.000393148	0.999607	0.143274	0.0771647	99.9637
0.124898	52020	1760881	0	659	1	0.000374104	0.999626	0.0557879	0.0286943	99.9637	0.124898	132638	1680263	0	659	1	0.000392047	0.999608	0.136351	0.0731634	99.9637	0.124898	139892	1673009	0	659	1	0.000393746	0.999606	0.143274	0.0771647	99.9637
0.124912	52020	1760880	0	660	1	0.000374672	0.999625	0.0557879	0.0286944	99.9636	0.124912	132638	1680262	0	660	1	0.000392642	0.999607	0.136351	0.0731634	99.9636	0.124912	139892	1673008	0	660	1	0.000394343	0.999606	0.143274	0.0771648	99.9636
0.124922	52020	1760879	0	661	1	0.00037524	0.999625	0.0557879	0.0286944	99.9636	0.124922	132638	1680261	0	661	1	0.000393237	0.999607	0.136351	0.0731635	99.9636	0.124922	139892	1673007	0	661	1	0.000394941	0.999605	0.143274	0.0771648	99.9636
0.124924	52020	1760878	0	662	1	0.000375808	0.999624	0.055788	0.0286944	99.9635	0.124924	132638	1680260	0	662	1	0.000393831	0.999606	0.136351	0.0731635	99.9635	0.124924	139892	1673006	0	662	1	0.000395538	0.999604	0.143274	0.0771648	99.9635
0.124934	52020	1760877	0	663	1	0.000376375	0.999624	0.055788	0.0286944	99.9634	0.124934	132638	1680259	0	663	1	0.000394426	0.999606	0.136351	0.0731636	99.9634	0.124934	139892	1673005	0	663	1	0.000396136	0.999604	0.143274	0.0771649	99.9634
0.124936	52020	1760876	0	664	1	0.000376943	0.999623	0.055788	0.0286944	99.9634	0.124936	132638	1680258	0	664	1	0.000395021	0.999605	0.136351	0.0731636	99.9634	0.124936	139892	1673004	0	664	1	0.000396733	0.999603	0.143274	0.0771649	99.9634
0.12495	52020	1760875	0	665	1	0.000377511	0.999622	0.0557881	0.0286944	99.9633	0.12495	132638	1680257	0	665	1	0.000395616	0.999604	0.136351	0.0731636	99.9633	0.12495	139892	1673003	0	665	1	0.000397331	0.999603	0.143274	0.077165	99.9633
0.124956	52020	1760873	0	667	1	0.000378646	0.999621	0.0557881	0.0286945	99.9632	0.124956	132638	1680255	0	667	1	0.000396806	0.999603	0.136351	0.0731637	99.9632	0.124956	139892	1673001	0	667	1	0.000398526	0.999601	0.143274	0.0771651	99.9632
0.124967	52020	1760871	0	669	1	0.000379781	0.99962	0.0557882	0.0286945	99.9631	0.124967	132638	1680253	0	669	1	0.000397996	0.999602	0.136352	0.0731638	99.9631	0.124967	139892	1672999	0	669	1	0.000399721	0.9996	0.143274	0.0771651	99.9631
0.124969	52020	1760870	0	670	1	0.000380349	0.99962	0.0557882	0.0286945	99.9631	0.124969	132638	1680252	0	670	1	0.000398591	0.999601	0.136352	0.0731638	99.9631	0.124969	139892	1672998	0	670	1	0.000400318	0.9996	0.143275	0.0771652	99.9631
0.124971	52020	1760869	0	671	1	0.000380917	0.999619	0.0557882	0.0286945	99.963	0.124971	132638	1680251	0	671	1	0.000399186	0.999601	0.136352	0.0731639	99.963	0.124971	139892	1672997	0	671	1	0.000400916	0.999599	0.143275	0.0771652	99.963
0.124974	52020	1760868	0	672	1	0.000381484	0.999619	0.0557883	0.0286945	99.9629	0.124974	132638	1680250	0	672	1	0.000399781	0.9996	0.136352	0.0731639	99.9629	0.124974	139892	1672996	0	672	1	0.000401513	0.999598	0.143275	0.0771653	99.9629
0.124976	52020	1760867	0	673	1	0.000382052	0.999618	0.0557883	0.0286946	99.9629	0.124976	132638	1680249	0	673	1	0.000400376	0.9996	0.136352	0.073164	99.9629	0.124976	139892	1672995	0	673	1	0.000402111	0.999598	0.143275	0.0771653	99.9629
0.124977	52020	1760866	0	674	1	0.00038262	0.999617	0.0557883	0.0286946	99.9628	0.124977	132638	1680248	0	674	1	0.00040097	0.999599	0.136352	0.073164	99.9628	0.124977	139892	1672994	0	674	1	0.000402708	0.999597	0.143275	0.0771654	99.9628
0.124978	52020	1760865	0	675	1	0.000383187	0.999617	0.0557884	0.0286946	99.9628	0.124978	132638	1680247	0	675	1	0.000401565	0.999598	0.136352	0.073164	99.9628	0.124978	139892	1672993	0	675	1	0.000403306	0.999597	0.143275	0.0771654	99.9628
0.124983	52020	1760864	0	676	1	0.000383755	0.999616	0.0557884	0.0286946	99.9627	0.124983	132638	1680246	0	676	1	0.00040216	0.999598	0.136352	0.0731641	99.9627	0.124983	139892	1672992	0	676	1	0.000403903	0.999596	0.143275	0.0771654	99.9627
0.124985	52020	1760863	0	677	1	0.000384323	0.999616	0.0557884	0.0286946	99.9627	0.124985	132638	1680245	0	677	1	0.000402755	0.999597	0.136352	0.0731641	99.9627	0.124985	139892	1672991	0	677	1	0.000404501	0.999595	0.143275	0.0771655	99.9627
0.124988	52020	1760862	0	678	1	0.00038489	0.999615	0.0557885	0.0286946	99.9626	0.124988	132638	1680244	0	678	1	0.00040335	0.999597	0.136352	0.0731642	99.9626	0.124988	139892	1672990	0	678	1	0.000405098	0.999595	0.143275	0.0771655	99.9626
0.124996	52020	1760861	0	679	1	0.000385458	0.999615	0.0557885	0.0286947	99.9626	0.124996	132638	1680243	0	679	1	0.000403945	0.999596	0.136352	0.0731642	99.9626	0.124996	139892	1672989	0	679	1	0.000405696	0.999594	0.143275	0.0771656	99.9626
0.125006	52020	1760860	0	680	1	0.000386026	0.999614	0.0557885	0.0286947	99.9625	0.125006	132638	1680242	0	680	1	0.00040454	0.999595	0.136352	0.0731642	99.9625	0.125006	139892	1672988	0	680	1	0.000406293	0.999594	0.143275	0.0771656	99.9625
0.125007	52020	1760859	0	681	1	0.000386594	0.999613	0.0557885	0.0286947	99.9624	0.125007	132638	1680241	0	681	1	0.000405135	0.999595	0.136352	0.0731643	99.9624	0.125007	139892	1672987	0	681	1	0.000406891	0.999593	0.143275	0.0771657	99.9624
0.125012	52020	1760858	0	682	1	0.000387161	0.999613	0.0557886	0.0286947	99.9624	0.125012	132638	1680240	0	682	1	0.00040573	0.999594	0.136353	0.0731643	99.9624	0.125012	139892	1672986	0	682	1	0.000407488	0.999593	0.143275	0.0771657	99.9624
0.125016	52020	1760857	0	683	1	0.000387729	0.999612	0.0557886	0.0286947	99.9623	0.125016	132638	1680239	0	683	1	0.000406325	0.999594	0.136353	0.0731644	99.9623	0.125016	139892	1672985	0	683	1	0.000408086	0.999592	0.143276	0.0771657	99.9623
0.125017	52020	1760856	0	684	1	0.000388297	0.999612	0.0557886	0.0286947	99.9623	0.125017	132638	1680238	0	684	1	0.00040692	0.999593	0.136353	0.0731644	99.9623	0.125017	139892	1672984	0	684	1	0.000408683	0.999591	0.143276	0.0771658	99.9623
0.125019	52020	1760855	0	685	1	0.000388864	0.999611	0.0557887	0.0286948	99.9622	0.125019	132638	1680237	0	685	1	0.000407514	0.999592	0.136353	0.0731644	99.9622	0.125019	139892	1672983	0	685	1	0.000409281	0.999591	0.143276	0.0771658	99.9622
0.125025	52020	1760854	0	686	1	0.000389432	0.999611	0.0557887	0.0286948	99.9622	0.125025	132638	1680236	0	686	1	0.000408109	0.999592	0.136353	0.0731645	99.9622	0.125025	139892	1672982	0	686	1	0.000409878	0.99959	0.143276	0.0771659	99.9622
0.125026	52020	1760852	0	688	1	0.000390567	0.999609	0.0557888	0.0286948	99.9621	0.125026	132638	1680234	0	688	1	0.000409299	0.999591	0.136353	0.0731646	99.9621	0.125026	139892	1672980	0	688	1	0.000411073	0.999589	0.143276	0.077166	99.9621
0.125031	52020	1760850	0	690	1	0.000391703	0.999608	0.0557888	0.0286948	99.962	0.125031	132638	1680232	0	690	1	0.000410489	0.99959	0.136353	0.0731647	99.962	0.125031	139892	1672978	0	690	1	0.000412268	0.999588	0.143276	0.077166	99.962
0.12504	52020	1760849	0	691	1	0.00039227	0.999608	0.0557888	0.0286948	99.9619	0.12504	132638	1680231	0	691	1	0.000411084	0.999589	0.136353	0.0731647	99.9619	0.12504	139892	1672977	0	691	1	0.000412866	0.999587	0.143276	0.0771661	99.9619
0.125041	52020	1760848	0	692	1	0.000392838	0.999607	0.0557889	0.0286949	99.9618	0.125041	132638	1680230	0	692	1	0.000411679	0.999588	0.136353	0.0731647	99.9618	0.125041	139892	1672976	0	692	1	0.000413463	0.999587	0.143276	0.0771661	99.9618
0.125047	52020	1760847	0	693	1	0.000393406	0.999607	0.0557889	0.0286949	99.9618	0.125047	132638	1680229	0	693	1	0.000412274	0.999588	0.136353	0.0731648	99.9618	0.125047	139892	1672975	0	693	1	0.000414061	0.999586	0.143276	0.0771662	99.9618
0.125051	52020	1760846	0	694	1	0.000393973	0.999606	0.0557889	0.0286949	99.9617	0.125051	132638	1680228	0	694	1	0.000412869	0.999587	0.136353	0.0731648	99.9617	0.125051	139892	1672974	0	694	1	0.000414658	0.999585	0.143276	0.0771662	99.9617
0.125054	52020	1760845	0	695	1	0.000394541	0.999605	0.055789	0.0286949	99.9617	0.125054	132638	1680227	0	695	1	0.000413464	0.999587	0.136353	0.0731649	99.9617	0.125054	139892	1672973	0	695	1	0.000415256	0.999585	0.143276	0.0771663	99.9617
0.125055	52020	1760844	0	696	1	0.000395109	0.999605	0.055789	0.0286949	99.9616	0.125055	132638	1680226	0	696	1	0.000414058	0.999586	0.136353	0.0731649	99.9616	0.125055	139892	1672972	0	696	1	0.000415853	0.999584	0.143276	0.0771663	99.9616
0.12507	52020	1760843	0	697	1	0.000395677	0.999604	0.055789	0.0286949	99.9616	0.12507	132638	1680225	0	697	1	0.000414653	0.999585	0.136354	0.0731649	99.9616	0.12507	139892	1672971	0	697	1	0.000416451	0.999584	0.143277	0.0771663	99.9616
0.125073	52020	1760842	0	698	1	0.000396244	0.999604	0.0557891	0.028695	99.9615	0.125073	132638	1680224	0	698	1	0.000415248	0.999585	0.136354	0.073165	99.9615	0.125073	139892	1672970	0	698	1	0.000417048	0.999583	0.143277	0.0771664	99.9615
0.125077	52020	1760841	0	699	1	0.000396812	0.999603	0.0557891	0.028695	99.9615	0.125077	132638	1680223	0	699	1	0.000415843	0.999584	0.136354	0.073165	99.9615	0.125077	139892	1672969	0	699	1	0.000417646	0.999582	0.143277	0.0771664	99.9615
0.125082	52020	1760840	0	700	1	0.00039738	0.999603	0.0557891	0.028695	99.9614	0.125082	132638	1680222	0	700	1	0.000416438	0.999584	0.136354	0.0731651	99.9614	0.125082	139892	1672968	0	700	1	0.000418243	0.999582	0.143277	0.0771665	99.9614
0.125085	52020	1760839	0	701	1	0.000397947	0.999602	0.0557891	0.028695	99.9613	0.125085	132638	1680221	0	701	1	0.000417033	0.999583	0.136354	0.0731651	99.9613	0.125085	139892	1672967	0	701	1	0.000418841	0.999581	0.143277	0.0771665	99.9613
0.125092	52020	1760838	0	702	1	0.000398515	0.999601	0.0557892	0.028695	99.9613	0.125092	132638	1680220	0	702	1	0.000417628	0.999582	0.136354	0.0731651	99.9613	0.125092	139892	1672966	0	702	1	0.000419438	0.999581	0.143277	0.0771666	99.9613
0.125095	52020	1760837	0	703	1	0.000399083	0.999601	0.0557892	0.028695	99.9612	0.125095	132638	1680219	0	703	1	0.000418223	0.999582	0.136354	0.0731652	99.9612	0.125095	139892	1672965	0	703	1	0.000420036	0.99958	0.143277	0.0771666	99.9612
0.125097	52020	1760836	0	704	1	0.00039965	0.9996	0.0557892	0.0286951	99.9612	0.125097	132638	1680218	0	704	1	0.000418818	0.999581	0.136354	0.0731652	99.9612	0.125097	139892	1672964	0	704	1	0.000420633	0.999579	0.143277	0.0771666	99.9612
0.125106	52020	1760835	0	705	1	0.000400218	0.9996	0.0557893	0.0286951	99.9611	0.125106	132638	1680217	0	705	1	0.000419413	0.999581	0.136354	0.0731653	99.9611	0.125106	139892	1672963	0	705	1	0.00042123	0.999579	0.143277	0.0771667	99.9611
0.12511	52020	1760834	0	706	1	0.000400786	0.999599	0.0557893	0.0286951	99.9611	0.12511	132638	1680216	0	706	1	0.000420008	0.99958	0.136354	0.0731653	99.9611	0.12511	139892	1672962	0	706	1	0.000421828	0.999578	0.143277	0.0771667	99.9611
0.125115	52020	1760833	0	707	1	0.000401353	0.999599	0.0557893	0.0286951	99.961	0.125115	132638	1680215	0	707	1	0.000420603	0.999579	0.136354	0.0731653	99.961	0.125115	139892	1672961	0	707	1	0.000422425	0.999578	0.143277	0.0771668	99.961
0.125116	52020	1760832	0	708	1	0.000401921	0.999598	0.0557894	0.0286951	99.961	0.125116	132638	1680214	0	708	1	0.000421197	0.999579	0.136354	0.0731654	99.961	0.125116	139892	1672960	0	708	1	0.000423023	0.999577	0.143277	0.0771668	99.961
0.12512	52020	1760831	0	709	1	0.000402489	0.999598	0.0557894	0.0286951	99.9609	0.12512	132638	1680213	0	709	1	0.000421792	0.999578	0.136354	0.0731654	99.9609	0.12512	139892	1672959	0	709	1	0.00042362	0.999576	0.143277	0.0771668	99.9609
0.125128	52020	1760830	0	710	1	0.000403056	0.999597	0.0557894	0.0286951	99.9609	0.125128	132638	1680212	0	710	1	0.000422387	0.999578	0.136354	0.0731655	99.9609	0.125128	139892	1672958	0	710	1	0.000424218	0.999576	0.143278	0.0771669	99.9609
0.125137	52020	1760829	0	711	1	0.000403624	0.999596	0.0557894	0.0286952	99.9608	0.125137	132638	1680211	0	711	1	0.000422982	0.999577	0.136355	0.0731655	99.9608	0.125137	139892	1672957	0	711	1	0.000424815	0.999575	0.143278	0.0771669	99.9608
0.125142	52020	1760828	0	712	1	0.000404192	0.999596	0.0557895	0.0286952	99.9607	0.125142	132638	1680210	0	712	1	0.000423577	0.999576	0.136355	0.0731655	99.9607	0.125142	139892	1672956	0	712	1	0.000425413	0.999575	0.143278	0.077167	99.9607
0.12515	52020	1760827	0	713	1	0.000404759	0.999595	0.0557895	0.0286952	99.9607	0.12515	132638	1680209	0	713	1	0.000424172	0.999576	0.136355	0.0731656	99.9607	0.12515	139892	1672955	0	713	1	0.00042601	0.999574	0.143278	0.077167	99.9607
0.125172	52020	1760826	0	714	1	0.000405327	0.999595	0.0557895	0.0286952	99.9606	0.125172	132638	1680208	0	714	1	0.000424767	0.999575	0.136355	0.0731656	99.9606	0.125172	139892	1672954	0	714	1	0.000426608	0.999573	0.143278	0.0771671	99.9606
0.125176	52020	1760825	0	715	1	0.000405895	0.999594	0.0557896	0.0286952	99.9606	0.125176	132638	1680207	0	715	1	0.000425362	0.999575	0.136355	0.0731657	99.9606	0.125176	139892	1672953	0	715	1	0.000427205	0.999573	0.143278	0.0771671	99.9606
0.125178	52020	1760824	0	716	1	0.000406463	0.999594	0.0557896	0.0286952	99.9605	0.125178	132638	1680206	0	716	1	0.000425957	0.999574	0.136355	0.0731657	99.9605	0.125178	139892	1672952	0	716	1	0.000427803	0.999572	0.143278	0.0771671	99.9605
0.125188	52020	1760823	0	717	1	0.00040703	0.999593	0.0557896	0.0286953	99.9605	0.125188	132638	1680205	0	717	1	0.000426552	0.999573	0.136355	0.0731657	99.9605	0.125188	139892	1672951	0	717	1	0.0004284	0.999572	0.143278	0.0771672	99.9605
0.125193	52020	1760821	0	719	1	0.000408166	0.999592	0.0557897	0.0286953	99.9604	0.125193	132638	1680203	0	719	1	0.000427741	0.999572	0.136355	0.0731658	99.9604	0.125193	139892	1672949	0	719	1	0.000429595	0.99957	0.143278	0.0771673	99.9604
0.125196	52020	1760820	0	720	1	0.000408733	0.999591	0.0557897	0.0286953	99.9603	0.125196	132638	1680202	0	720	1	0.000428336	0.999572	0.136355	0.0731659	99.9603	0.125196	139892	1672948	0	720	1	0.000430193	0.99957	0.143278	0.0771673	99.9603
0.125197	52020	1760819	0	721	1	0.000409301	0.999591	0.0557897	0.0286953	99.9602	0.125197	132638	1680201	0	721	1	0.000428931	0.999571	0.136355	0.0731659	99.9602	0.125197	139892	1672947	0	721	1	0.00043079	0.999569	0.143278	0.0771674	99.9602
0.1252	52020	1760818	0	722	1	0.000409869	0.99959	0.0557898	0.0286953	99.9602	0.1252	132638	1680200	0	722	1	0.000429526	0.99957	0.136355	0.0731659	99.9602	0.1252	139892	1672946	0	722	1	0.000431388	0.999569	0.143278	0.0771674	99.9602
0.125202	52020	1760817	0	723	1	0.000410436	0.99959	0.0557898	0.0286954	99.9601	0.125202	132638	1680199	0	723	1	0.000430121	0.99957	0.136355	0.073166	99.9601	0.125202	139892	1672945	0	723	1	0.000431985	0.999568	0.143278	0.0771674	99.9601
0.125222	52020	1760816	0	724	1	0.000411004	0.999589	0.0557898	0.0286954	99.9601	0.125222	132638	1680198	0	724	1	0.000430716	0.999569	0.136355	0.073166	99.9601	0.125222	139892	1672944	0	724	1	0.000432583	0.999567	0.143279	0.0771675	99.9601
0.125225	52020	1760815	0	725	1	0.000411572	0.999588	0.0557899	0.0286954	99.96	0.125225	132638	1680197	0	725	1	0.000431311	0.999569	0.136356	0.0731661	99.96	0.125225	139892	1672943	0	725	1	0.00043318	0.999567	0.143279	0.0771675	99.96
0.125232	52020	1760814	0	726	1	0.000412139	0.999588	0.0557899	0.0286954	99.96	0.125232	132638	1680196	0	726	1	0.000431906	0.999568	0.136356	0.0731661	99.96	0.125232	139892	1672942	0	726	1	0.000433778	0.999566	0.143279	0.0771676	99.96
0.125233	52020	1760813	0	727	1	0.000412707	0.999587	0.0557899	0.0286954	99.9599	0.125233	132638	1680195	0	727	1	0.000432501	0.999567	0.136356	0.0731661	99.9599	0.125233	139892	1672941	0	727	1	0.000434375	0.999566	0.143279	0.0771676	99.9599
0.125238	52020	1760812	0	728	1	0.000413275	0.999587	0.05579	0.0286954	99.9599	0.125238	132638	1680194	0	728	1	0.000433096	0.999567	0.136356	0.0731662	99.9599	0.125238	139892	1672940	0	728	1	0.000434973	0.999565	0.143279	0.0771677	99.9599
0.125239	52020	1760811	0	729	1	0.000413842	0.999586	0.05579	0.0286954	99.9598	0.125239	132638	1680193	0	729	1	0.000433691	0.999566	0.136356	0.0731662	99.9598	0.125239	139892	1672939	0	729	1	0.00043557	0.999564	0.143279	0.0771677	99.9598
0.125243	52020	1760808	0	732	1	0.000415545	0.999584	0.0557901	0.0286955	99.9596	0.125243	132638	1680190	0	732	1	0.000435475	0.999565	0.136356	0.0731663	99.9596	0.125243	139892	1672936	0	732	1	0.000437363	0.999563	0.143279	0.0771678	99.9596
0.125259	52020	1760807	0	733	1	0.000416113	0.999584	0.0557901	0.0286955	99.9596	0.125259	132638	1680189	0	733	1	0.00043607	0.999564	0.136356	0.0731664	99.9596	0.125259	139892	1672935	0	733	1	0.00043796	0.999562	0.143279	0.0771679	99.9596
0.125262	52020	1760806	0	734	1	0.000416681	0.999583	0.0557901	0.0286955	99.9595	0.125262	132638	1680188	0	734	1	0.000436665	0.999563	0.136356	0.0731664	99.9595	0.125262	139892	1672934	0	734	1	0.000438558	0.999561	0.143279	0.0771679	99.9595
0.125268	52020	1760804	0	736	1	0.000417816	0.999582	0.0557902	0.0286956	99.9594	0.125268	132638	1680186	0	736	1	0.000437855	0.999562	0.136356	0.0731665	99.9594	0.125268	139892	1672932	0	736	1	0.000439753	0.99956	0.143279	0.077168	99.9594
0.125274	52020	1760803	0	737	1	0.000418384	0.999582	0.0557902	0.0286956	99.9594	0.125274	132638	1680185	0	737	1	0.00043845	0.999562	0.136356	0.0731665	99.9594	0.125274	139892	1672931	0	737	1	0.00044035	0.99956	0.143279	0.077168	99.9594
0.125277	52020	1760802	0	738	1	0.000418952	0.999581	0.0557902	0.0286956	99.9593	0.125277	132638	1680184	0	738	1	0.000439045	0.999561	0.136356	0.0731666	99.9593	0.125277	139892	1672930	0	738	1	0.000440948	0.999559	0.14328	0.0771681	99.9593
0.125284	52020	1760801	0	739	1	0.000419519	0.99958	0.0557903	0.0286956	99.9593	0.125284	132638	1680183	0	739	1	0.00043964	0.99956	0.136357	0.0731666	99.9593	0.125284	139892	1672929	0	739	1	0.000441545	0.999558	0.14328	0.0771681	99.9593
0.125299	52020	1760800	0	740	1	0.000420087	0.99958	0.0557903	0.0286956	99.9592	0.125299	132638	1680182	0	740	1	0.000440235	0.99956	0.136357	0.0731667	99.9592	0.125299	139892	1672928	0	740	1	0.000442143	0.999558	0.14328	0.0771682	99.9592
0.125307	52020	1760798	0	742	1	0.000421222	0.999579	0.0557904	0.0286957	99.9591	0.125307	132638	1680180	0	742	1	0.000441424	0.999559	0.136357	0.0731667	99.9591	0.125307	139892	1672926	0	742	1	0.000443338	0.999557	0.14328	0.0771683	99.9591
0.125309	52020	1760797	0	743	1	0.00042179	0.999578	0.0557904	0.0286957	99.959	0.125309	132638	1680179	0	743	1	0.000442019	0.999558	0.136357	0.0731668	99.959	0.125309	139892	1672925	0	743	1	0.000443935	0.999556	0.14328	0.0771683	99.959
0.125312	52020	1760796	0	744	1	0.000422358	0.999578	0.0557904	0.0286957	99.959	0.125312	132638	1680178	0	744	1	0.000442614	0.999557	0.136357	0.0731668	99.959	0.125312	139892	1672924	0	744	1	0.000444533	0.999555	0.14328	0.0771683	99.959
0.125327	52020	1760794	0	746	1	0.000423493	0.999577	0.0557905	0.0286957	99.9589	0.125327	132638	1680176	0	746	1	0.000443804	0.999556	0.136357	0.0731669	99.9589	0.125327	139892	1672922	0	746	1	0.000445728	0.999554	0.14328	0.0771684	99.9589
0.125334	52020	1760792	0	748	1	0.000424628	0.999575	0.0557905	0.0286958	99.9588	0.125334	132638	1680174	0	748	1	0.000444994	0.999555	0.136357	0.073167	99.9588	0.125334	139892	1672920	0	748	1	0.000446923	0.999553	0.14328	0.0771685	99.9588
0.125338	52020	1760791	0	749	1	0.000425196	0.999575	0.0557906	0.0286958	99.9587	0.125338	132638	1680173	0	749	1	0.000445589	0.999554	0.136357	0.073167	99.9587	0.125338	139892	1672919	0	749	1	0.00044752	0.999552	0.14328	0.0771686	99.9587
0.125339	52020	1760790	0	750	1	0.000425764	0.999574	0.0557906	0.0286958	99.9586	0.125339	132638	1680172	0	750	1	0.000446184	0.999554	0.136357	0.0731671	99.9586	0.125339	139892	1672918	0	750	1	0.000448118	0.999552	0.14328	0.0771686	99.9586
0.12534	52020	1760789	0	751	1	0.000426332	0.999574	0.0557906	0.0286958	99.9586	0.12534	132638	1680171	0	751	1	0.000446779	0.999553	0.136357	0.0731671	99.9586	0.12534	139892	1672917	0	751	1	0.000448715	0.999551	0.143281	0.0771686	99.9586
0.125346	52020	1760788	0	752	1	0.000426899	0.999573	0.0557907	0.0286958	99.9585	0.125346	132638	1680170	0	752	1	0.000447374	0.999553	0.136357	0.0731672	99.9585	0.125346	139892	1672916	0	752	1	0.000449313	0.999551	0.143281	0.0771687	99.9585
0.125348	52020	1760786	0	754	1	0.000428035	0.999572	0.0557907	0.0286958	99.9584	0.125348	132638	1680168	0	754	1	0.000448563	0.999551	0.136358	0.0731672	99.9584	0.125348	139892	1672914	0	754	1	0.000450508	0.999549	0.143281	0.0771688	99.9584
0.125362	52020	1760785	0	755	1	0.000428602	0.999571	0.0557908	0.0286959	99.9584	0.125362	132638	1680167	0	755	1	0.000449158	0.999551	0.136358	0.0731673	99.9584	0.125362	139892	1672913	0	755	1	0.000451105	0.999549	0.143281	0.0771688	99.9584
0.125364	52020	1760784	0	756	1	0.00042917	0.999571	0.0557908	0.0286959	99.9583	0.125364	132638	1680166	0	756	1	0.000449753	0.99955	0.136358	0.0731673	99.9583	0.125364	139892	1672912	0	756	1	0.000451702	0.999548	0.143281	0.0771689	99.9583
0.125369	52020	1760783	0	757	1	0.000429738	0.99957	0.0557908	0.0286959	99.9583	0.125369	132638	1680165	0	757	1	0.000450348	0.99955	0.136358	0.0731674	99.9583	0.125369	139892	1672911	0	757	1	0.0004523	0.999548	0.143281	0.0771689	99.9583
0.125374	52020	1760782	0	758	1	0.000430305	0.99957	0.0557908	0.0286959	99.9582	0.125374	132638	1680164	0	758	1	0.000450943	0.999549	0.136358	0.0731674	99.9582	0.125374	139892	1672910	0	758	1	0.000452897	0.999547	0.143281	0.0771689	99.9582
0.125377	52020	1760781	0	759	1	0.000430873	0.999569	0.0557909	0.0286959	99.9581	0.125377	132638	1680163	0	759	1	0.000451538	0.999548	0.136358	0.0731674	99.9581	0.125377	139892	1672909	0	759	1	0.000453495	0.999547	0.143281	0.077169	99.9581
0.125379	52020	1760780	0	760	1	0.000431441	0.999569	0.0557909	0.0286959	99.9581	0.125379	132638	1680162	0	760	1	0.000452133	0.999548	0.136358	0.0731675	99.9581	0.125379	139892	1672908	0	760	1	0.000454092	0.999546	0.143281	0.077169	99.9581
0.125384	52020	1760779	0	761	1	0.000432008	0.999568	0.0557909	0.028696	99.958	0.125384	132638	1680161	0	761	1	0.000452728	0.999547	0.136358	0.0731675	99.958	0.125384	139892	1672907	0	761	1	0.00045469	0.999545	0.143281	0.0771691	99.958
0.125386	52020	1760778	0	762	1	0.000432576	0.999567	0.055791	0.028696	99.958	0.125386	132638	1680160	0	762	1	0.000453323	0.999547	0.136358	0.0731676	99.958	0.125386	139892	1672906	0	762	1	0.000455287	0.999545	0.143281	0.0771691	99.958
0.125387	52020	1760777	0	763	1	0.000433144	0.999567	0.055791	0.028696	99.9579	0.125387	132638	1680159	0	763	1	0.000453918	0.999546	0.136358	0.0731676	99.9579	0.125387	139892	1672905	0	763	1	0.000455885	0.999544	0.143281	0.0771691	99.9579
0.125396	52020	1760776	0	764	1	0.000433711	0.999566	0.055791	0.028696	99.9579	0.125396	132638	1680158	0	764	1	0.000454512	0.999545	0.136358	0.0731676	99.9579	0.125396	139892	1672904	0	764	1	0.000456482	0.999544	0.143281	0.0771692	99.9579
0.125397	52020	1760775	0	765	1	0.000434279	0.999566	0.0557911	0.028696	99.9578	0.125397	132638	1680157	0	765	1	0.000455107	0.999545	0.136358	0.0731677	99.9578	0.125397	139892	1672903	0	765	1	0.00045708	0.999543	0.143282	0.0771692	99.9578
0.125407	52020	1760773	0	767	1	0.000435414	0.999565	0.0557911	0.0286961	99.9577	0.125407	132638	1680155	0	767	1	0.000456297	0.999544	0.136358	0.0731678	99.9577	0.125407	139892	1672901	0	767	1	0.000458275	0.999542	0.143282	0.0771693	99.9577
0.12541	52020	1760772	0	768	1	0.000435982	0.999564	0.0557911	0.0286961	99.9577	0.12541	132638	1680154	0	768	1	0.000456892	0.999543	0.136359	0.0731678	99.9577	0.12541	139892	1672900	0	768	1	0.000458872	0.999541	0.143282	0.0771694	99.9577
0.12543	52020	1760771	0	769	1	0.00043655	0.999563	0.0557912	0.0286961	99.9576	0.12543	132638	1680153	0	769	1	0.000457487	0.999543	0.136359	0.0731678	99.9576	0.12543	139892	1672899	0	769	1	0.00045947	0.999541	0.143282	0.0771694	99.9576
0.125431	52020	1760770	0	770	1	0.000437118	0.999563	0.0557912	0.0286961	99.9575	0.125431	132638	1680152	0	770	1	0.000458082	0.999542	0.136359	0.0731679	99.9575	0.125431	139892	1672898	0	770	1	0.000460067	0.99954	0.143282	0.0771694	99.9575
0.125444	52020	1760769	0	771	1	0.000437685	0.999562	0.0557912	0.0286961	99.9575	0.125444	132638	1680151	0	771	1	0.000458677	0.999541	0.136359	0.0731679	99.9575	0.125444	139892	1672897	0	771	1	0.000460665	0.999539	0.143282	0.0771695	99.9575
0.125446	52020	1760768	0	772	1	0.000438253	0.999562	0.0557913	0.0286961	99.9574	0.125446	132638	1680150	0	772	1	0.000459272	0.999541	0.136359	0.073168	99.9574	0.125446	139892	1672896	0	772	1	0.000461262	0.999539	0.143282	0.0771695	99.9574
0.125447	52020	1760767	0	773	1	0.000438821	0.999561	0.0557913	0.0286961	99.9574	0.125447	132638	1680149	0	773	1	0.000459867	0.99954	0.136359	0.073168	99.9574	0.125447	139892	1672895	0	773	1	0.00046186	0.999538	0.143282	0.0771696	99.9574
0.125449	52020	1760766	0	774	1	0.000439388	0.999561	0.0557913	0.0286962	99.9573	0.125449	132638	1680148	0	774	1	0.000460462	0.99954	0.136359	0.073168	99.9573	0.125449	139892	1672894	0	774	1	0.000462457	0.999538	0.143282	0.0771696	99.9573
0.12545	52020	1760765	0	775	1	0.000439956	0.99956	0.0557914	0.0286962	99.9573	0.12545	132638	1680147	0	775	1	0.000461056	0.999539	0.136359	0.0731681	99.9573	0.12545	139892	1672893	0	775	1	0.000463055	0.999537	0.143282	0.0771697	99.9573
0.125475	52020	1760764	0	776	1	0.000440524	0.999559	0.0557914	0.0286962	99.9572	0.125475	132638	1680146	0	776	1	0.000461651	0.999538	0.136359	0.0731681	99.9572	0.125475	139892	1672892	0	776	1	0.000463652	0.999536	0.143282	0.0771697	99.9572
0.125478	52020	1760763	0	777	1	0.000441091	0.999559	0.0557914	0.0286962	99.9572	0.125478	132638	1680145	0	777	1	0.000462246	0.999538	0.136359	0.0731682	99.9572	0.125478	139892	1672891	0	777	1	0.00046425	0.999536	0.143282	0.0771697	99.9572
0.125479	52020	1760762	0	778	1	0.000441659	0.999558	0.0557914	0.0286962	99.9571	0.125479	132638	1680144	0	778	1	0.000462841	0.999537	0.136359	0.0731682	99.9571	0.125479	139892	1672890	0	778	1	0.000464847	0.999535	0.143282	0.0771698	99.9571
0.125482	52020	1760761	0	779	1	0.000442227	0.999558	0.0557915	0.0286962	99.957	0.125482	132638	1680143	0	779	1	0.000463436	0.999537	0.136359	0.0731682	99.957	0.125482	139892	1672889	0	779	1	0.000465445	0.999535	0.143283	0.0771698	99.957
0.125489	52020	1760760	0	780	1	0.000442794	0.999557	0.0557915	0.0286963	99.957	0.125489	132638	1680142	0	780	1	0.000464031	0.999536	0.136359	0.0731683	99.957	0.125489	139892	1672888	0	780	1	0.000466042	0.999534	0.143283	0.0771699	99.957
0.12549	52020	1760759	0	781	1	0.000443362	0.999557	0.0557915	0.0286963	99.9569	0.12549	132638	1680141	0	781	1	0.000464626	0.999535	0.136359	0.0731683	99.9569	0.12549	139892	1672887	0	781	1	0.00046664	0.999533	0.143283	0.0771699	99.9569
0.125491	52020	1760757	0	783	1	0.000444497	0.999556	0.0557916	0.0286963	99.9568	0.125491	132638	1680139	0	783	1	0.000465816	0.999534	0.13636	0.0731684	99.9568	0.125491	139892	1672885	0	783	1	0.000467835	0.999532	0.143283	0.07717	99.9568
0.125493	52020	1760755	0	785	1	0.000445633	0.999554	0.0557917	0.0286963	99.9567	0.125493	132638	1680137	0	785	1	0.000467006	0.999533	0.13636	0.0731685	99.9567	0.125493	139892	1672883	0	785	1	0.00046903	0.999531	0.143283	0.0771701	99.9567
0.125501	52020	1760754	0	786	1	0.0004462	0.999554	0.0557917	0.0286964	99.9567	0.125501	132638	1680136	0	786	1	0.000467601	0.999532	0.13636	0.0731685	99.9567	0.125501	139892	1672882	0	786	1	0.000469627	0.99953	0.143283	0.0771701	99.9567
0.125506	52020	1760753	0	787	1	0.000446768	0.999553	0.0557917	0.0286964	99.9566	0.125506	132638	1680135	0	787	1	0.000468195	0.999532	0.13636	0.0731686	99.9566	0.125506	139892	1672881	0	787	1	0.000470225	0.99953	0.143283	0.0771702	99.9566
0.125513	52020	1760751	0	789	1	0.000447904	0.999552	0.0557918	0.0286964	99.9565	0.125513	132638	1680133	0	789	1	0.000469385	0.999531	0.13636	0.0731686	99.9565	0.125513	139892	1672879	0	789	1	0.00047142	0.999529	0.143283	0.0771703	99.9565
0.125514	52020	1760750	0	790	1	0.000448471	0.999552	0.0557918	0.0286964	99.9564	0.125514	132638	1680132	0	790	1	0.00046998	0.99953	0.13636	0.0731687	99.9564	0.125514	139892	1672878	0	790	1	0.000472017	0.999528	0.143283	0.0771703	99.9564
0.125518	52020	1760749	0	791	1	0.000449039	0.999551	0.0557918	0.0286964	99.9564	0.125518	132638	1680131	0	791	1	0.000470575	0.999529	0.13636	0.0731687	99.9564	0.125518	139892	1672877	0	791	1	0.000472615	0.999527	0.143283	0.0771703	99.9564
0.125522	52020	1760748	0	792	1	0.000449607	0.99955	0.0557919	0.0286964	99.9563	0.125522	132638	1680130	0	792	1	0.00047117	0.999529	0.13636	0.0731688	99.9563	0.125522	139892	1672876	0	792	1	0.000473212	0.999527	0.143284	0.0771704	99.9563
0.125524	52020	1760747	0	793	1	0.000450174	0.99955	0.0557919	0.0286965	99.9563	0.125524	132638	1680129	0	793	1	0.000471765	0.999528	0.13636	0.0731688	99.9563	0.125524	139892	1672875	0	793	1	0.00047381	0.999526	0.143284	0.0771704	99.9563
0.125528	52020	1760746	0	794	1	0.000450742	0.999549	0.0557919	0.0286965	99.9562	0.125528	132638	1680128	0	794	1	0.00047236	0.999528	0.13636	0.0731688	99.9562	0.125528	139892	1672874	0	794	1	0.000474407	0.999526	0.143284	0.0771705	99.9562
0.125536	52020	1760745	0	795	1	0.00045131	0.999549	0.055792	0.0286965	99.9562	0.125536	132638	1680127	0	795	1	0.000472955	0.999527	0.13636	0.0731689	99.9562	0.125536	139892	1672873	0	795	1	0.000475005	0.999525	0.143284	0.0771705	99.9562
0.12554	52020	1760744	0	796	1	0.000451877	0.999548	0.055792	0.0286965	99.9561	0.12554	132638	1680126	0	796	1	0.00047355	0.999526	0.136361	0.0731689	99.9561	0.12554	139892	1672872	0	796	1	0.000475602	0.999524	0.143284	0.0771706	99.9561
0.125542	52020	1760743	0	797	1	0.000452445	0.999548	0.055792	0.0286965	99.9561	0.125542	132638	1680125	0	797	1	0.000474145	0.999526	0.136361	0.073169	99.9561	0.125542	139892	1672871	0	797	1	0.0004762	0.999524	0.143284	0.0771706	99.9561
0.125548	52020	1760742	0	798	1	0.000453013	0.999547	0.055792	0.0286965	99.956	0.125548	132638	1680124	0	798	1	0.000474739	0.999525	0.136361	0.073169	99.956	0.125548	139892	1672870	0	798	1	0.000476797	0.999523	0.143284	0.0771706	99.956
0.125552	52020	1760741	0	799	1	0.00045358	0.999546	0.0557921	0.0286966	99.9559	0.125552	132638	1680123	0	799	1	0.000475334	0.999525	0.136361	0.073169	99.9559	0.125552	139892	1672869	0	799	1	0.000477395	0.999523	0.143284	0.0771707	99.9559
0.125563	52020	1760740	0	800	1	0.000454148	0.999546	0.0557921	0.0286966	99.9559	0.125563	132638	1680122	0	800	1	0.000475929	0.999524	0.136361	0.0731691	99.9559	0.125563	139892	1672868	0	800	1	0.000477992	0.999522	0.143284	0.0771707	99.9559
0.125571	52020	1760739	0	801	1	0.000454716	0.999545	0.0557921	0.0286966	99.9558	0.125571	132638	1680121	0	801	1	0.000476524	0.999523	0.136361	0.0731691	99.9558	0.125571	139892	1672867	0	801	1	0.00047859	0.999521	0.143284	0.0771708	99.9558
0.125579	52020	1760738	0	802	1	0.000455283	0.999545	0.0557922	0.0286966	99.9558	0.125579	132638	1680120	0	802	1	0.000477119	0.999523	0.136361	0.0731692	99.9558	0.125579	139892	1672866	0	802	1	0.000479187	0.999521	0.143284	0.0771708	99.9558
0.12558	52020	1760737	0	803	1	0.000455851	0.999544	0.0557922	0.0286966	99.9557	0.12558	132638	1680119	0	803	1	0.000477714	0.999522	0.136361	0.0731692	99.9557	0.12558	139892	1672865	0	803	1	0.000479785	0.99952	0.143284	0.0771709	99.9557
0.125581	52020	1760736	0	804	1	0.000456419	0.999544	0.0557922	0.0286966	99.9557	0.125581	132638	1680118	0	804	1	0.000478309	0.999522	0.136361	0.0731693	99.9557	0.125581	139892	1672864	0	804	1	0.000480382	0.99952	0.143284	0.0771709	99.9557
0.125585	52020	1760735	0	805	1	0.000456987	0.999543	0.0557923	0.0286967	99.9556	0.125585	132638	1680117	0	805	1	0.000478904	0.999521	0.136361	0.0731693	99.9556	0.125585	139892	1672863	0	805	1	0.00048098	0.999519	0.143284	0.0771709	99.9556
0.125591	52020	1760734	0	806	1	0.000457554	0.999542	0.0557923	0.0286967	99.9556	0.125591	132638	1680116	0	806	1	0.000479499	0.999521	0.136361	0.0731693	99.9556	0.125591	139892	1672862	0	806	1	0.000481577	0.999518	0.143285	0.077171	99.9556
0.125592	52020	1760733	0	807	1	0.000458122	0.999542	0.0557923	0.0286967	99.9555	0.125592	132638	1680115	0	807	1	0.000480094	0.99952	0.136361	0.0731694	99.9555	0.125592	139892	1672861	0	807	1	0.000482174	0.999518	0.143285	0.077171	99.9555
0.125594	52020	1760732	0	808	1	0.00045869	0.999541	0.0557923	0.0286967	99.9554	0.125594	132638	1680114	0	808	1	0.000480689	0.999519	0.136361	0.0731694	99.9554	0.125594	139892	1672860	0	808	1	0.000482772	0.999517	0.143285	0.0771711	99.9554
0.125597	52020	1760731	0	809	1	0.000459257	0.999541	0.0557924	0.0286967	99.9554	0.125597	132638	1680113	0	809	1	0.000481283	0.999519	0.136361	0.0731695	99.9554	0.125597	139892	1672859	0	809	1	0.000483369	0.999517	0.143285	0.0771711	99.9554
0.125603	52020	1760730	0	810	1	0.000459825	0.99954	0.0557924	0.0286967	99.9553	0.125603	132638	1680112	0	810	1	0.000481878	0.999518	0.136361	0.0731695	99.9553	0.125603	139892	1672858	0	810	1	0.000483967	0.999516	0.143285	0.0771711	99.9553
0.125617	52020	1760729	0	811	1	0.000460393	0.99954	0.0557924	0.0286967	99.9553	0.125617	132638	1680111	0	811	1	0.000482473	0.999518	0.136362	0.0731695	99.9553	0.125617	139892	1672857	0	811	1	0.000484564	0.999515	0.143285	0.0771712	99.9553
0.125618	52020	1760728	0	812	1	0.00046096	0.999539	0.0557925	0.0286968	99.9552	0.125618	132638	1680110	0	812	1	0.000483068	0.999517	0.136362	0.0731696	99.9552	0.125618	139892	1672856	0	812	1	0.000485162	0.999515	0.143285	0.0771712	99.9552
0.125622	52020	1760727	0	813	1	0.000461528	0.999538	0.0557925	0.0286968	99.9552	0.125622	132638	1680109	0	813	1	0.000483663	0.999516	0.136362	0.0731696	99.9552	0.125622	139892	1672855	0	813	1	0.000485759	0.999514	0.143285	0.0771713	99.9552
0.125623	52020	1760726	0	814	1	0.000462096	0.999538	0.0557925	0.0286968	99.9551	0.125623	132638	1680108	0	814	1	0.000484258	0.999516	0.136362	0.0731697	99.9551	0.125623	139892	1672854	0	814	1	0.000486357	0.999514	0.143285	0.0771713	99.9551
0.125627	52020	1760725	0	815	1	0.000462663	0.999537	0.0557926	0.0286968	99.9551	0.125627	132638	1680107	0	815	1	0.000484853	0.999515	0.136362	0.0731697	99.9551	0.125627	139892	1672853	0	815	1	0.000486954	0.999513	0.143285	0.0771714	99.9551
0.125629	52020	1760724	0	816	1	0.000463231	0.999537	0.0557926	0.0286968	99.955	0.125629	132638	1680106	0	816	1	0.000485448	0.999515	0.136362	0.0731697	99.955	0.125629	139892	1672852	0	816	1	0.000487552	0.999512	0.143285	0.0771714	99.955
0.12563	52020	1760723	0	817	1	0.000463799	0.999536	0.0557926	0.0286968	99.955	0.12563	132638	1680105	0	817	1	0.000486043	0.999514	0.136362	0.0731698	99.955	0.12563	139892	1672851	0	817	1	0.000488149	0.999512	0.143285	0.0771714	99.955
0.125635	52020	1760722	0	818	1	0.000464366	0.999536	0.0557926	0.0286969	99.9549	0.125635	132638	1680104	0	818	1	0.000486638	0.999513	0.136362	0.0731698	99.9549	0.125635	139892	1672850	0	818	1	0.000488747	0.999511	0.143285	0.0771715	99.9549
0.125641	52020	1760721	0	819	1	0.000464934	0.999535	0.0557927	0.0286969	99.9548	0.125641	132638	1680103	0	819	1	0.000487233	0.999513	0.136362	0.0731699	99.9548	0.125641	139892	1672849	0	819	1	0.000489344	0.999511	0.143286	0.0771715	99.9548
0.125646	52020	1760719	0	821	1	0.000466069	0.999534	0.0557927	0.0286969	99.9547	0.125646	132638	1680101	0	821	1	0.000488422	0.999512	0.136362	0.0731699	99.9547	0.125646	139892	1672847	0	821	1	0.000490539	0.999509	0.143286	0.0771716	99.9547
0.125652	52020	1760718	0	822	1	0.000466637	0.999533	0.0557928	0.0286969	99.9547	0.125652	132638	1680100	0	822	1	0.000489017	0.999511	0.136362	0.07317	99.9547	0.125652	139892	1672846	0	822	1	0.000491137	0.999509	0.143286	0.0771717	99.9547
0.125658	52020	1760717	0	823	1	0.000467205	0.999533	0.0557928	0.0286969	99.9546	0.125658	132638	1680099	0	823	1	0.000489612	0.99951	0.136362	0.07317	99.9546	0.125658	139892	1672845	0	823	1	0.000491734	0.999508	0.143286	0.0771717	99.9546
0.12566	52020	1760716	0	824	1	0.000467773	0.999532	0.0557928	0.028697	99.9546	0.12566	132638	1680098	0	824	1	0.000490207	0.99951	0.136362	0.0731701	99.9546	0.12566	139892	1672844	0	824	1	0.000492332	0.999508	0.143286	0.0771717	99.9546
0.125662	52020	1760715	0	825	1	0.00046834	0.999532	0.0557929	0.028697	99.9545	0.125662	132638	1680097	0	825	1	0.000490802	0.999509	0.136363	0.0731701	99.9545	0.125662	139892	1672843	0	825	1	0.000492929	0.999507	0.143286	0.0771718	99.9545
0.125663	52020	1760714	0	826	1	0.000468908	0.999531	0.0557929	0.028697	99.9545	0.125663	132638	1680096	0	826	1	0.000491397	0.999509	0.136363	0.0731701	99.9545	0.125663	139892	1672842	0	826	1	0.000493527	0.999506	0.143286	0.0771718	99.9545
0.125664	52020	1760713	0	827	1	0.000469476	0.999531	0.0557929	0.028697	99.9544	0.125664	132638	1680095	0	827	1	0.000491992	0.999508	0.136363	0.0731702	99.9544	0.125664	139892	1672841	0	827	1	0.000494124	0.999506	0.143286	0.0771719	99.9544
0.125672	52020	1760712	0	828	1	0.000470043	0.99953	0.0557929	0.028697	99.9543	0.125672	132638	1680094	0	828	1	0.000492587	0.999507	0.136363	0.0731702	99.9543	0.125672	139892	1672840	0	828	1	0.000494722	0.999505	0.143286	0.0771719	99.9543
0.125677	52020	1760710	0	830	1	0.000471179	0.999529	0.055793	0.028697	99.9542	0.125677	132638	1680092	0	830	1	0.000493777	0.999506	0.136363	0.0731703	99.9542	0.125677	139892	1672838	0	830	1	0.000495917	0.999504	0.143286	0.077172	99.9542
0.125686	52020	1760709	0	831	1	0.000471746	0.999528	0.055793	0.0286971	99.9542	0.125686	132638	1680091	0	831	1	0.000494372	0.999506	0.136363	0.0731703	99.9542	0.125686	139892	1672837	0	831	1	0.000496514	0.999503	0.143286	0.077172	99.9542
0.125696	52020	1760708	0	832	1	0.000472314	0.999528	0.0557931	0.0286971	99.9541	0.125696	132638	1680090	0	832	1	0.000494966	0.999505	0.136363	0.0731704	99.9541	0.125696	139892	1672836	0	832	1	0.000497112	0.999503	0.143286	0.0771721	99.9541
0.125709	52020	1760707	0	833	1	0.000472882	0.999527	0.0557931	0.0286971	99.9541	0.125709	132638	1680089	0	833	1	0.000495561	0.999504	0.136363	0.0731704	99.9541	0.125709	139892	1672835	0	833	1	0.000497709	0.999502	0.143287	0.0771721	99.9541
0.125716	52020	1760706	0	834	1	0.000473449	0.999527	0.0557931	0.0286971	99.954	0.125716	132638	1680088	0	834	1	0.000496156	0.999504	0.136363	0.0731705	99.954	0.125716	139892	1672834	0	834	1	0.000498307	0.999502	0.143287	0.0771722	99.954
0.125719	52020	1760705	0	835	1	0.000474017	0.999526	0.0557932	0.0286971	99.954	0.125719	132638	1680087	0	835	1	0.000496751	0.999503	0.136363	0.0731705	99.954	0.125719	139892	1672833	0	835	1	0.000498904	0.999501	0.143287	0.0771722	99.954
0.125724	52020	1760704	0	836	1	0.000474585	0.999525	0.0557932	0.0286971	99.9539	0.125724	132638	1680086	0	836	1	0.000497346	0.999503	0.136363	0.0731705	99.9539	0.125724	139892	1672832	0	836	1	0.000499502	0.9995	0.143287	0.0771723	99.9539
0.125725	52020	1760703	0	837	1	0.000475152	0.999525	0.0557932	0.0286972	99.9538	0.125725	132638	1680085	0	837	1	0.000497941	0.999502	0.136363	0.0731706	99.9538	0.125725	139892	1672831	0	837	1	0.000500099	0.9995	0.143287	0.0771723	99.9538
0.125729	52020	1760702	0	838	1	0.00047572	0.999524	0.0557932	0.0286972	99.9538	0.125729	132638	1680084	0	838	1	0.000498536	0.999501	0.136363	0.0731706	99.9538	0.125729	139892	1672830	0	838	1	0.000500697	0.999499	0.143287	0.0771723	99.9538
0.125733	52020	1760701	0	839	1	0.000476288	0.999524	0.0557933	0.0286972	99.9537	0.125733	132638	1680083	0	839	1	0.000499131	0.999501	0.136364	0.0731707	99.9537	0.125733	139892	1672829	0	839	1	0.000501294	0.999499	0.143287	0.0771724	99.9537
0.125735	52020	1760700	0	840	1	0.000476855	0.999523	0.0557933	0.0286972	99.9537	0.125735	132638	1680082	0	840	1	0.000499726	0.9995	0.136364	0.0731707	99.9537	0.125735	139892	1672828	0	840	1	0.000501892	0.999498	0.143287	0.0771724	99.9537
0.125737	52020	1760698	0	842	1	0.000477991	0.999522	0.0557934	0.0286972	99.9536	0.125737	132638	1680080	0	842	1	0.000500916	0.999499	0.136364	0.0731708	99.9536	0.125737	139892	1672826	0	842	1	0.000503087	0.999497	0.143287	0.0771725	99.9536
0.125742	52020	1760697	0	843	1	0.000478559	0.999521	0.0557934	0.0286973	99.9535	0.125742	132638	1680079	0	843	1	0.00050151	0.999498	0.136364	0.0731708	99.9535	0.125742	139892	1672825	0	843	1	0.000503684	0.999496	0.143287	0.0771726	99.9535
0.125751	52020	1760696	0	844	1	0.000479126	0.999521	0.0557934	0.0286973	99.9535	0.125751	132638	1680078	0	844	1	0.000502105	0.999498	0.136364	0.0731709	99.9535	0.125751	139892	1672824	0	844	1	0.000504282	0.999496	0.143287	0.0771726	99.9535
0.125755	52020	1760695	0	845	1	0.000479694	0.99952	0.0557935	0.0286973	99.9534	0.125755	132638	1680077	0	845	1	0.0005027	0.999497	0.136364	0.0731709	99.9534	0.125755	139892	1672823	0	845	1	0.000504879	0.999495	0.143287	0.0771726	99.9534
0.125762	52020	1760694	0	846	1	0.000480262	0.99952	0.0557935	0.0286973	99.9534	0.125762	132638	1680076	0	846	1	0.000503295	0.999497	0.136364	0.0731709	99.9534	0.125762	139892	1672822	0	846	1	0.000505477	0.999495	0.143287	0.0771727	99.9534
0.125766	52020	1760693	0	847	1	0.000480829	0.999519	0.0557935	0.0286973	99.9533	0.125766	132638	1680075	0	847	1	0.00050389	0.999496	0.136364	0.073171	99.9533	0.125766	139892	1672821	0	847	1	0.000506074	0.999494	0.143288	0.0771727	99.9533
0.125769	52020	1760692	0	848	1	0.000481397	0.999519	0.0557935	0.0286973	99.9532	0.125769	132638	1680074	0	848	1	0.000504485	0.999496	0.136364	0.073171	99.9532	0.125769	139892	1672820	0	848	1	0.000506672	0.999493	0.143288	0.0771728	99.9532
0.125771	52020	1760691	0	849	1	0.000481965	0.999518	0.0557936	0.0286973	99.9532	0.125771	132638	1680073	0	849	1	0.00050508	0.999495	0.136364	0.0731711	99.9532	0.125771	139892	1672819	0	849	1	0.000507269	0.999493	0.143288	0.0771728	99.9532
0.125777	52020	1760690	0	850	1	0.000482532	0.999517	0.0557936	0.0286974	99.9531	0.125777	132638	1680072	0	850	1	0.000505675	0.999494	0.136364	0.0731711	99.9531	0.125777	139892	1672818	0	850	1	0.000507867	0.999492	0.143288	0.0771729	99.9531
0.125779	52020	1760689	0	851	1	0.0004831	0.999517	0.0557936	0.0286974	99.9531	0.125779	132638	1680071	0	851	1	0.00050627	0.999494	0.136364	0.0731711	99.9531	0.125779	139892	1672817	0	851	1	0.000508464	0.999492	0.143288	0.0771729	99.9531
0.125782	52020	1760688	0	852	1	0.000483668	0.999516	0.0557937	0.0286974	99.953	0.125782	132638	1680070	0	852	1	0.000506865	0.999493	0.136364	0.0731712	99.953	0.125782	139892	1672816	0	852	1	0.000509062	0.999491	0.143288	0.0771729	99.953
0.125788	52020	1760687	0	853	1	0.000484235	0.999516	0.0557937	0.0286974	99.953	0.125788	132638	1680069	0	853	1	0.00050746	0.999493	0.136365	0.0731712	99.953	0.125788	139892	1672815	0	853	1	0.000509659	0.99949	0.143288	0.077173	99.953
0.12579	52020	1760686	0	854	1	0.000484803	0.999515	0.0557937	0.0286974	99.9529	0.12579	132638	1680068	0	854	1	0.000508055	0.999492	0.136365	0.0731713	99.9529	0.12579	139892	1672814	0	854	1	0.000510257	0.99949	0.143288	0.077173	99.9529
0.125797	52020	1760685	0	855	1	0.000485371	0.999515	0.0557937	0.0286974	99.9529	0.125797	132638	1680067	0	855	1	0.000508649	0.999491	0.136365	0.0731713	99.9529	0.125797	139892	1672813	0	855	1	0.000510854	0.999489	0.143288	0.0771731	99.9529
0.125798	52020	1760684	0	856	1	0.000485938	0.999514	0.0557938	0.0286975	99.9528	0.125798	132638	1680066	0	856	1	0.000509244	0.999491	0.136365	0.0731714	99.9528	0.125798	139892	1672812	0	856	1	0.000511451	0.999489	0.143288	0.0771731	99.9528
0.125804	52020	1760682	0	858	1	0.000487074	0.999513	0.0557938	0.0286975	99.9527	0.125804	132638	1680064	0	858	1	0.000510434	0.99949	0.136365	0.0731714	99.9527	0.125804	139892	1672810	0	858	1	0.000512646	0.999487	0.143288	0.0771732	99.9527
0.12581	52020	1760681	0	859	1	0.000487641	0.999512	0.0557939	0.0286975	99.9526	0.12581	132638	1680063	0	859	1	0.000511029	0.999489	0.136365	0.0731715	99.9526	0.12581	139892	1672809	0	859	1	0.000513244	0.999487	0.143288	0.0771732	99.9526
0.125816	52020	1760680	0	860	1	0.000488209	0.999512	0.0557939	0.0286975	99.9526	0.125816	132638	1680062	0	860	1	0.000511624	0.999488	0.136365	0.0731715	99.9526	0.125816	139892	1672808	0	860	1	0.000513841	0.999486	0.143289	0.0771733	99.9526
0.12584	52020	1760679	0	861	1	0.000488777	0.999511	0.0557939	0.0286975	99.9525	0.12584	132638	1680061	0	861	1	0.000512219	0.999488	0.136365	0.0731716	99.9525	0.12584	139892	1672807	0	861	1	0.000514439	0.999486	0.143289	0.0771733	99.9525
0.125842	52020	1760678	0	862	1	0.000489345	0.999511	0.055794	0.0286976	99.9525	0.125842	132638	1680060	0	862	1	0.000512814	0.999487	0.136365	0.0731716	99.9525	0.125842	139892	1672806	0	862	1	0.000515036	0.999485	0.143289	0.0771734	99.9525
0.125856	52020	1760677	0	863	1	0.000489912	0.99951	0.055794	0.0286976	99.9524	0.125856	132638	1680059	0	863	1	0.000513409	0.999487	0.136365	0.0731716	99.9524	0.125856	139892	1672805	0	863	1	0.000515634	0.999484	0.143289	0.0771734	99.9524
0.125857	52020	1760676	0	864	1	0.00049048	0.99951	0.055794	0.0286976	99.9524	0.125857	132638	1680058	0	864	1	0.000514004	0.999486	0.136365	0.0731717	99.9524	0.125857	139892	1672804	0	864	1	0.000516231	0.999484	0.143289	0.0771734	99.9524
0.125871	52020	1760675	0	865	1	0.000491048	0.999509	0.055794	0.0286976	99.9523	0.125871	132638	1680057	0	865	1	0.000514599	0.999485	0.136365	0.0731717	99.9523	0.125871	139892	1672803	0	865	1	0.000516829	0.999483	0.143289	0.0771735	99.9523
0.125875	52020	1760674	0	866	1	0.000491615	0.999508	0.0557941	0.0286976	99.9522	0.125875	132638	1680056	0	866	1	0.000515193	0.999485	0.136365	0.0731718	99.9522	0.125875	139892	1672802	0	866	1	0.000517426	0.999483	0.143289	0.0771735	99.9522
0.125881	52020	1760673	0	867	1	0.000492183	0.999508	0.0557941	0.0286976	99.9522	0.125881	132638	1680055	0	867	1	0.000515788	0.999484	0.136365	0.0731718	99.9522	0.125881	139892	1672801	0	867	1	0.000518024	0.999482	0.143289	0.0771736	99.9522
0.125882	52020	1760672	0	868	1	0.000492751	0.999507	0.0557941	0.0286976	99.9521	0.125882	132638	1680054	0	868	1	0.000516383	0.999484	0.136366	0.0731718	99.9521	0.125882	139892	1672800	0	868	1	0.000518621	0.999481	0.143289	0.0771736	99.9521
0.125885	52020	1760671	0	869	1	0.000493318	0.999507	0.0557942	0.0286977	99.9521	0.125885	132638	1680053	0	869	1	0.000516978	0.999483	0.136366	0.0731719	99.9521	0.125885	139892	1672799	0	869	1	0.000519219	0.999481	0.143289	0.0771737	99.9521
0.125889	52020	1760670	0	870	1	0.000493886	0.999506	0.0557942	0.0286977	99.952	0.125889	132638	1680052	0	870	1	0.000517573	0.999482	0.136366	0.0731719	99.952	0.125889	139892	1672798	0	870	1	0.000519816	0.99948	0.143289	0.0771737	99.952
0.125898	52020	1760669	0	871	1	0.000494454	0.999506	0.0557942	0.0286977	99.952	0.125898	132638	1680051	0	871	1	0.000518168	0.999482	0.136366	0.073172	99.952	0.125898	139892	1672797	0	871	1	0.000520414	0.99948	0.143289	0.0771737	99.952
0.125902	52020	1760668	0	872	1	0.000495021	0.999505	0.0557943	0.0286977	99.9519	0.125902	132638	1680050	0	872	1	0.000518763	0.999481	0.136366	0.073172	99.9519	0.125902	139892	1672796	0	872	1	0.000521011	0.999479	0.143289	0.0771738	99.9519
0.125903	52020	1760667	0	873	1	0.000495589	0.999504	0.0557943	0.0286977	99.9519	0.125903	132638	1680049	0	873	1	0.000519358	0.999481	0.136366	0.073172	99.9519	0.125903	139892	1672795	0	873	1	0.000521609	0.999478	0.143289	0.0771738	99.9519
0.125905	52020	1760666	0	874	1	0.000496157	0.999504	0.0557943	0.0286977	99.9518	0.125905	132638	1680048	0	874	1	0.000519953	0.99948	0.136366	0.0731721	99.9518	0.125905	139892	1672794	0	874	1	0.000522206	0.999478	0.14329	0.0771739	99.9518
0.125907	52020	1760665	0	875	1	0.000496724	0.999503	0.0557943	0.0286978	99.9518	0.125907	132638	1680047	0	875	1	0.000520548	0.999479	0.136366	0.0731721	99.9518	0.125907	139892	1672793	0	875	1	0.000522804	0.999477	0.14329	0.0771739	99.9518
0.125912	52020	1760664	0	876	1	0.000497292	0.999503	0.0557944	0.0286978	99.9517	0.125912	132638	1680046	0	876	1	0.000521143	0.999479	0.136366	0.0731722	99.9517	0.125912	139892	1672792	0	876	1	0.000523401	0.999477	0.14329	0.077174	99.9517
0.125917	52020	1760663	0	877	1	0.00049786	0.999502	0.0557944	0.0286978	99.9516	0.125917	132638	1680045	0	877	1	0.000521737	0.999478	0.136366	0.0731722	99.9516	0.125917	139892	1672791	0	877	1	0.000523999	0.999476	0.14329	0.077174	99.9516
0.125919	52020	1760662	0	878	1	0.000498428	0.999502	0.0557944	0.0286978	99.9516	0.125919	132638	1680044	0	878	1	0.000522332	0.999478	0.136366	0.0731722	99.9516	0.125919	139892	1672790	0	878	1	0.000524596	0.999475	0.14329	0.077174	99.9516
0.125922	52020	1760661	0	879	1	0.000498995	0.999501	0.0557945	0.0286978	99.9515	0.125922	132638	1680043	0	879	1	0.000522927	0.999477	0.136366	0.0731723	99.9515	0.125922	139892	1672789	0	879	1	0.000525194	0.999475	0.14329	0.0771741	99.9515
0.125927	52020	1760660	0	880	1	0.000499563	0.9995	0.0557945	0.0286978	99.9515	0.125927	132638	1680042	0	880	1	0.000523522	0.999476	0.136366	0.0731723	99.9515	0.125927	139892	1672788	0	880	1	0.000525791	0.999474	0.14329	0.0771741	99.9515
0.125929	52020	1760658	0	882	1	0.000500698	0.999499	0.0557946	0.0286979	99.9514	0.125929	132638	1680040	0	882	1	0.000524712	0.999475	0.136367	0.0731724	99.9514	0.125929	139892	1672786	0	882	1	0.000526986	0.999473	0.14329	0.0771742	99.9514
0.125939	52020	1760657	0	883	1	0.000501266	0.999499	0.0557946	0.0286979	99.9513	0.125939	132638	1680039	0	883	1	0.000525307	0.999475	0.136367	0.0731724	99.9513	0.125939	139892	1672785	0	883	1	0.000527584	0.999472	0.14329	0.0771743	99.9513
0.125941	52020	1760656	0	884	1	0.000501834	0.999498	0.0557946	0.0286979	99.9513	0.125941	132638	1680038	0	884	1	0.000525902	0.999474	0.136367	0.0731725	99.9513	0.125941	139892	1672784	0	884	1	0.000528181	0.999472	0.14329	0.0771743	99.9513
0.125946	52020	1760655	0	885	1	0.000502401	0.999498	0.0557946	0.0286979	99.9512	0.125946	132638	1680037	0	885	1	0.000526497	0.999474	0.136367	0.0731725	99.9512	0.125946	139892	1672783	0	885	1	0.000528779	0.999471	0.14329	0.0771743	99.9512
0.125956	52020	1760654	0	886	1	0.000502969	0.999497	0.0557947	0.0286979	99.9511	0.125956	132638	1680036	0	886	1	0.000527092	0.999473	0.136367	0.0731726	99.9511	0.125956	139892	1672782	0	886	1	0.000529376	0.999471	0.14329	0.0771744	99.9511
0.125964	52020	1760653	0	887	1	0.000503537	0.999496	0.0557947	0.028698	99.9511	0.125964	132638	1680035	0	887	1	0.000527687	0.999472	0.136367	0.0731726	99.9511	0.125964	139892	1672781	0	887	1	0.000529974	0.99947	0.14329	0.0771744	99.9511
0.125969	52020	1760652	0	888	1	0.000504104	0.999496	0.0557947	0.028698	99.951	0.125969	132638	1680034	0	888	1	0.000528282	0.999472	0.136367	0.0731726	99.951	0.125969	139892	1672780	0	888	1	0.000530571	0.999469	0.143291	0.0771745	99.951
0.125984	52020	1760651	0	889	1	0.000504672	0.999495	0.0557948	0.028698	99.951	0.125984	132638	1680033	0	889	1	0.000528876	0.999471	0.136367	0.0731727	99.951	0.125984	139892	1672779	0	889	1	0.000531169	0.999469	0.143291	0.0771745	99.951
0.125985	52020	1760650	0	890	1	0.00050524	0.999495	0.0557948	0.028698	99.9509	0.125985	132638	1680032	0	890	1	0.000529471	0.999471	0.136367	0.0731727	99.9509	0.125985	139892	1672778	0	890	1	0.000531766	0.999468	0.143291	0.0771746	99.9509
0.125995	52020	1760649	0	891	1	0.000505807	0.999494	0.0557948	0.028698	99.9509	0.125995	132638	1680031	0	891	1	0.000530066	0.99947	0.136367	0.0731728	99.9509	0.125995	139892	1672777	0	891	1	0.000532364	0.999468	0.143291	0.0771746	99.9509
0.126003	52020	1760648	0	892	1	0.000506375	0.999494	0.0557949	0.028698	99.9508	0.126003	132638	1680030	0	892	1	0.000530661	0.999469	0.136367	0.0731728	99.9508	0.126003	139892	1672776	0	892	1	0.000532961	0.999467	0.143291	0.0771746	99.9508
0.126005	52020	1760647	0	893	1	0.000506943	0.999493	0.0557949	0.028698	99.9508	0.126005	132638	1680029	0	893	1	0.000531256	0.999469	0.136367	0.0731728	99.9508	0.126005	139892	1672775	0	893	1	0.000533559	0.999466	0.143291	0.0771747	99.9508
0.126013	52020	1760646	0	894	1	0.00050751	0.999492	0.0557949	0.0286981	99.9507	0.126013	132638	1680028	0	894	1	0.000531851	0.999468	0.136367	0.0731729	99.9507	0.126013	139892	1672774	0	894	1	0.000534156	0.999466	0.143291	0.0771747	99.9507
0.126015	52020	1760645	0	895	1	0.000508078	0.999492	0.0557949	0.0286981	99.9506	0.126015	132638	1680027	0	895	1	0.000532446	0.999468	0.136367	0.0731729	99.9506	0.126015	139892	1672773	0	895	1	0.000534754	0.999465	0.143291	0.0771748	99.9506
0.126024	52020	1760644	0	896	1	0.000508646	0.999491	0.055795	0.0286981	99.9506	0.126024	132638	1680026	0	896	1	0.000533041	0.999467	0.136368	0.073173	99.9506	0.126024	139892	1672772	0	896	1	0.000535351	0.999465	0.143291	0.0771748	99.9506
0.126029	52020	1760643	0	897	1	0.000509214	0.999491	0.055795	0.0286981	99.9505	0.126029	132638	1680025	0	897	1	0.000533636	0.999466	0.136368	0.073173	99.9505	0.126029	139892	1672771	0	897	1	0.000535949	0.999464	0.143291	0.0771749	99.9505
0.126034	52020	1760642	0	898	1	0.000509781	0.99949	0.055795	0.0286981	99.9505	0.126034	132638	1680024	0	898	1	0.000534231	0.999466	0.136368	0.073173	99.9505	0.126034	139892	1672770	0	898	1	0.000536546	0.999463	0.143291	0.0771749	99.9505
0.126038	52020	1760641	0	899	1	0.000510349	0.99949	0.0557951	0.0286981	99.9504	0.126038	132638	1680023	0	899	1	0.000534826	0.999465	0.136368	0.0731731	99.9504	0.126038	139892	1672769	0	899	1	0.000537144	0.999463	0.143291	0.0771749	99.9504
0.126039	52020	1760640	0	900	1	0.000510917	0.999489	0.0557951	0.0286982	99.9504	0.126039	132638	1680022	0	900	1	0.00053542	0.999465	0.136368	0.0731731	99.9504	0.126039	139892	1672768	0	900	1	0.000537741	0.999462	0.143291	0.077175	99.9504
0.126041	52020	1760638	0	902	1	0.000512052	0.999488	0.0557952	0.0286982	99.9503	0.126041	132638	1680020	0	902	1	0.00053661	0.999463	0.136368	0.0731732	99.9503	0.126041	139892	1672766	0	902	1	0.000538936	0.999461	0.143292	0.0771751	99.9503
0.126043	52020	1760637	0	903	1	0.00051262	0.999487	0.0557952	0.0286982	99.9502	0.126043	132638	1680019	0	903	1	0.000537205	0.999463	0.136368	0.0731732	99.9502	0.126043	139892	1672765	0	903	1	0.000539534	0.99946	0.143292	0.0771751	99.9502
0.126049	52020	1760636	0	904	1	0.000513187	0.999487	0.0557952	0.0286982	99.9502	0.126049	132638	1680018	0	904	1	0.0005378	0.999462	0.136368	0.0731733	99.9502	0.126049	139892	1672764	0	904	1	0.000540131	0.99946	0.143292	0.0771752	99.9502
0.126055	52020	1760635	0	905	1	0.000513755	0.999486	0.0557952	0.0286982	99.9501	0.126055	132638	1680017	0	905	1	0.000538395	0.999462	0.136368	0.0731733	99.9501	0.126055	139892	1672763	0	905	1	0.000540729	0.999459	0.143292	0.0771752	99.9501
0.126068	52020	1760634	0	906	1	0.000514323	0.999486	0.0557953	0.0286983	99.95	0.126068	132638	1680016	0	906	1	0.00053899	0.999461	0.136368	0.0731734	99.95	0.126068	139892	1672762	0	906	1	0.000541326	0.999459	0.143292	0.0771752	99.95
0.126069	52020	1760633	0	907	1	0.00051489	0.999485	0.0557953	0.0286983	99.95	0.126069	132638	1680015	0	907	1	0.000539585	0.99946	0.136368	0.0731734	99.95	0.126069	139892	1672761	0	907	1	0.000541923	0.999458	0.143292	0.0771753	99.95
0.126071	52020	1760632	0	908	1	0.000515458	0.999485	0.0557953	0.0286983	99.9499	0.126071	132638	1680014	0	908	1	0.00054018	0.99946	0.136368	0.0731734	99.9499	0.126071	139892	1672760	0	908	1	0.000542521	0.999457	0.143292	0.0771753	99.9499
0.126074	52020	1760631	0	909	1	0.000516026	0.999484	0.0557954	0.0286983	99.9499	0.126074	132638	1680013	0	909	1	0.000540775	0.999459	0.136368	0.0731735	99.9499	0.126074	139892	1672759	0	909	1	0.000543118	0.999457	0.143292	0.0771754	99.9499
0.126076	52020	1760630	0	910	1	0.000516593	0.999483	0.0557954	0.0286983	99.9498	0.126076	132638	1680012	0	910	1	0.00054137	0.999459	0.136368	0.0731735	99.9498	0.126076	139892	1672758	0	910	1	0.000543716	0.999456	0.143292	0.0771754	99.9498
0.126077	52020	1760629	0	911	1	0.000517161	0.999483	0.0557954	0.0286983	99.9498	0.126077	132638	1680011	0	911	1	0.000541964	0.999458	0.136369	0.0731736	99.9498	0.126077	139892	1672757	0	911	1	0.000544313	0.999456	0.143292	0.0771754	99.9498
0.126084	52020	1760628	0	912	1	0.000517729	0.999482	0.0557955	0.0286983	99.9497	0.126084	132638	1680010	0	912	1	0.000542559	0.999457	0.136369	0.0731736	99.9497	0.126084	139892	1672756	0	912	1	0.000544911	0.999455	0.143292	0.0771755	99.9497
0.126094	52020	1760627	0	913	1	0.000518296	0.999482	0.0557955	0.0286984	99.9497	0.126094	132638	1680009	0	913	1	0.000543154	0.999457	0.136369	0.0731737	99.9497	0.126094	139892	1672755	0	913	1	0.000545508	0.999454	0.143292	0.0771755	99.9497
0.126095	52020	1760626	0	914	1	0.000518864	0.999481	0.0557955	0.0286984	99.9496	0.126095	132638	1680008	0	914	1	0.000543749	0.999456	0.136369	0.0731737	99.9496	0.126095	139892	1672754	0	914	1	0.000546106	0.999454	0.143292	0.0771756	99.9496
0.126104	52020	1760625	0	915	1	0.000519432	0.999481	0.0557955	0.0286984	99.9495	0.126104	132638	1680007	0	915	1	0.000544344	0.999456	0.136369	0.0731737	99.9495	0.126104	139892	1672753	0	915	1	0.000546703	0.999453	0.143293	0.0771756	99.9495
0.126105	52020	1760624	0	916	1	0.00052	0.99948	0.0557956	0.0286984	99.9495	0.126105	132638	1680006	0	916	1	0.000544939	0.999455	0.136369	0.0731738	99.9495	0.126105	139892	1672752	0	916	1	0.000547301	0.999453	0.143293	0.0771757	99.9495
0.126108	52020	1760623	0	917	1	0.000520567	0.999479	0.0557956	0.0286984	99.9494	0.126108	132638	1680005	0	917	1	0.000545534	0.999454	0.136369	0.0731738	99.9494	0.126108	139892	1672751	0	917	1	0.000547898	0.999452	0.143293	0.0771757	99.9494
0.126114	52020	1760622	0	918	1	0.000521135	0.999479	0.0557956	0.0286984	99.9494	0.126114	132638	1680004	0	918	1	0.000546129	0.999454	0.136369	0.0731739	99.9494	0.126114	139892	1672750	0	918	1	0.000548496	0.999452	0.143293	0.0771757	99.9494
0.126117	52020	1760621	0	919	1	0.000521703	0.999478	0.0557957	0.0286985	99.9493	0.126117	132638	1680003	0	919	1	0.000546724	0.999453	0.136369	0.0731739	99.9493	0.126117	139892	1672749	0	919	1	0.000549093	0.999451	0.143293	0.0771758	99.9493
0.126119	52020	1760620	0	920	1	0.00052227	0.999478	0.0557957	0.0286985	99.9493	0.126119	132638	1680002	0	920	1	0.000547319	0.999453	0.136369	0.0731739	99.9493	0.126119	139892	1672748	0	920	1	0.000549691	0.99945	0.143293	0.0771758	99.9493
0.12612	52020	1760619	0	921	1	0.000522838	0.999477	0.0557957	0.0286985	99.9492	0.12612	132638	1680001	0	921	1	0.000547914	0.999452	0.136369	0.073174	99.9492	0.12612	139892	1672747	0	921	1	0.000550288	0.99945	0.143293	0.0771759	99.9492
0.126121	52020	1760618	0	922	1	0.000523406	0.999477	0.0557958	0.0286985	99.9492	0.126121	132638	1680000	0	922	1	0.000548508	0.999451	0.136369	0.073174	99.9492	0.126121	139892	1672746	0	922	1	0.000550886	0.999449	0.143293	0.0771759	99.9492
0.126127	52020	1760617	0	923	1	0.000523973	0.999476	0.0557958	0.0286985	99.9491	0.126127	132638	1679999	0	923	1	0.000549103	0.999451	0.136369	0.0731741	99.9491	0.126127	139892	1672745	0	923	1	0.000551483	0.999449	0.143293	0.077176	99.9491
0.126128	52020	1760616	0	924	1	0.000524541	0.999475	0.0557958	0.0286985	99.9491	0.126128	132638	1679998	0	924	1	0.000549698	0.99945	0.136369	0.0731741	99.9491	0.126128	139892	1672744	0	924	1	0.000552081	0.999448	0.143293	0.077176	99.9491
0.126133	52020	1760615	0	925	1	0.000525109	0.999475	0.0557958	0.0286986	99.949	0.126133	132638	1679997	0	925	1	0.000550293	0.99945	0.13637	0.0731741	99.949	0.126133	139892	1672743	0	925	1	0.000552678	0.999447	0.143293	0.077176	99.949
0.12614	52020	1760614	0	926	1	0.000525676	0.999474	0.0557959	0.0286986	99.9489	0.12614	132638	1679996	0	926	1	0.000550888	0.999449	0.13637	0.0731742	99.9489	0.12614	139892	1672742	0	926	1	0.000553276	0.999447	0.143293	0.0771761	99.9489
0.126144	52020	1760613	0	927	1	0.000526244	0.999474	0.0557959	0.0286986	99.9489	0.126144	132638	1679995	0	927	1	0.000551483	0.999449	0.13637	0.0731742	99.9489	0.126144	139892	1672741	0	927	1	0.000553873	0.999446	0.143293	0.0771761	99.9489
0.126149	52020	1760612	0	928	1	0.000526812	0.999473	0.0557959	0.0286986	99.9488	0.126149	132638	1679994	0	928	1	0.000552078	0.999448	0.13637	0.0731743	99.9488	0.126149	139892	1672740	0	928	1	0.000554471	0.999446	0.143294	0.0771762	99.9488
0.126153	52020	1760611	0	929	1	0.000527379	0.999473	0.055796	0.0286986	99.9488	0.126153	132638	1679993	0	929	1	0.000552673	0.999447	0.13637	0.0731743	99.9488	0.126153	139892	1672739	0	929	1	0.000555068	0.999445	0.143294	0.0771762	99.9488
0.126154	52020	1760610	0	930	1	0.000527947	0.999472	0.055796	0.0286986	99.9487	0.126154	132638	1679992	0	930	1	0.000553268	0.999447	0.13637	0.0731743	99.9487	0.126154	139892	1672738	0	930	1	0.000555666	0.999444	0.143294	0.0771763	99.9487
0.126155	52020	1760609	0	931	1	0.000528515	0.999471	0.055796	0.0286986	99.9487	0.126155	132638	1679991	0	931	1	0.000553863	0.999446	0.13637	0.0731744	99.9487	0.126155	139892	1672737	0	931	1	0.000556263	0.999444	0.143294	0.0771763	99.9487
0.126156	52020	1760608	0	932	1	0.000529083	0.999471	0.0557961	0.0286987	99.9486	0.126156	132638	1679990	0	932	1	0.000554458	0.999446	0.13637	0.0731744	99.9486	0.126156	139892	1672736	0	932	1	0.000556861	0.999443	0.143294	0.0771763	99.9486
0.126159	52020	1760605	0	935	1	0.000530786	0.999469	0.0557961	0.0286987	99.9484	0.126159	132638	1679987	0	935	1	0.000556242	0.999444	0.13637	0.0731745	99.9484	0.126159	139892	1672733	0	935	1	0.000558653	0.999441	0.143294	0.0771765	99.9484
0.126161	52020	1760603	0	937	1	0.000531921	0.999468	0.0557962	0.0286987	99.9483	0.126161	132638	1679985	0	937	1	0.000557432	0.999443	0.13637	0.0731746	99.9483	0.126161	139892	1672731	0	937	1	0.000559848	0.99944	0.143294	0.0771766	99.9483
0.126166	52020	1760601	0	939	1	0.000533056	0.999467	0.0557963	0.0286988	99.9482	0.126166	132638	1679983	0	939	1	0.000558622	0.999441	0.136371	0.0731747	99.9482	0.126166	139892	1672729	0	939	1	0.000561043	0.999439	0.143294	0.0771766	99.9482
0.126169	52020	1760600	0	940	1	0.000533624	0.999466	0.0557963	0.0286988	99.9482	0.126169	132638	1679982	0	940	1	0.000559217	0.999441	0.136371	0.0731747	99.9482	0.126169	139892	1672728	0	940	1	0.000561641	0.999438	0.143294	0.0771767	99.9482
0.12617	52020	1760599	0	941	1	0.000534192	0.999466	0.0557963	0.0286988	99.9481	0.12617	132638	1679981	0	941	1	0.000559812	0.99944	0.136371	0.0731748	99.9481	0.12617	139892	1672727	0	941	1	0.000562238	0.999438	0.143294	0.0771767	99.9481
0.126172	52020	1760598	0	942	1	0.000534759	0.999465	0.0557964	0.0286988	99.9481	0.126172	132638	1679980	0	942	1	0.000560407	0.99944	0.136371	0.0731748	99.9481	0.126172	139892	1672726	0	942	1	0.000562836	0.999437	0.143295	0.0771768	99.9481
0.126178	52020	1760597	0	943	1	0.000535327	0.999465	0.0557964	0.0286988	99.948	0.126178	132638	1679979	0	943	1	0.000561002	0.999439	0.136371	0.0731749	99.948	0.126178	139892	1672725	0	943	1	0.000563433	0.999437	0.143295	0.0771768	99.948
0.126179	52020	1760596	0	944	1	0.000535895	0.999464	0.0557964	0.0286989	99.9479	0.126179	132638	1679978	0	944	1	0.000561597	0.999438	0.136371	0.0731749	99.9479	0.126179	139892	1672724	0	944	1	0.000564031	0.999436	0.143295	0.0771769	99.9479
0.126191	52020	1760595	0	945	1	0.000536462	0.999464	0.0557964	0.0286989	99.9479	0.126191	132638	1679977	0	945	1	0.000562191	0.999438	0.136371	0.0731749	99.9479	0.126191	139892	1672723	0	945	1	0.000564628	0.999435	0.143295	0.0771769	99.9479
0.126194	52020	1760594	0	946	1	0.00053703	0.999463	0.0557965	0.0286989	99.9478	0.126194	132638	1679976	0	946	1	0.000562786	0.999437	0.136371	0.073175	99.9478	0.126194	139892	1672722	0	946	1	0.000565226	0.999435	0.143295	0.0771769	99.9478
0.126198	52020	1760593	0	947	1	0.000537598	0.999462	0.0557965	0.0286989	99.9478	0.126198	132638	1679975	0	947	1	0.000563381	0.999437	0.136371	0.073175	99.9478	0.126198	139892	1672721	0	947	1	0.000565823	0.999434	0.143295	0.077177	99.9478
0.126202	52020	1760591	0	949	1	0.000538733	0.999461	0.0557966	0.0286989	99.9477	0.126202	132638	1679973	0	949	1	0.000564571	0.999435	0.136371	0.0731751	99.9477	0.126202	139892	1672719	0	949	1	0.000567018	0.999433	0.143295	0.0771771	99.9477
0.126203	52020	1760590	0	950	1	0.000539301	0.999461	0.0557966	0.0286989	99.9476	0.126203	132638	1679972	0	950	1	0.000565166	0.999435	0.136371	0.0731751	99.9476	0.126203	139892	1672718	0	950	1	0.000567616	0.999432	0.143295	0.0771771	99.9476
0.126205	52020	1760589	0	951	1	0.000539869	0.99946	0.0557966	0.028699	99.9476	0.126205	132638	1679971	0	951	1	0.000565761	0.999434	0.136371	0.0731752	99.9476	0.126205	139892	1672717	0	951	1	0.000568213	0.999432	0.143295	0.0771772	99.9476
0.126209	52020	1760587	0	953	1	0.000541004	0.999459	0.0557967	0.028699	99.9475	0.126209	132638	1679969	0	953	1	0.000566951	0.999433	0.136372	0.0731753	99.9475	0.126209	139892	1672715	0	953	1	0.000569408	0.999431	0.143295	0.0771772	99.9475
0.12621	52020	1760586	0	954	1	0.000541572	0.999458	0.0557967	0.028699	99.9474	0.12621	132638	1679968	0	954	1	0.000567546	0.999432	0.136372	0.0731753	99.9474	0.12621	139892	1672714	0	954	1	0.000570006	0.99943	0.143295	0.0771773	99.9474
0.126212	52020	1760585	0	955	1	0.000542139	0.999458	0.0557967	0.028699	99.9473	0.126212	132638	1679967	0	955	1	0.000568141	0.999432	0.136372	0.0731753	99.9473	0.126212	139892	1672713	0	955	1	0.000570603	0.999429	0.143295	0.0771773	99.9473
0.126214	52020	1760584	0	956	1	0.000542707	0.999457	0.0557968	0.028699	99.9473	0.126214	132638	1679966	0	956	1	0.000568735	0.999431	0.136372	0.0731754	99.9473	0.126214	139892	1672712	0	956	1	0.000571201	0.999429	0.143296	0.0771774	99.9473
0.126217	52020	1760581	0	959	1	0.00054441	0.999456	0.0557969	0.0286991	99.9471	0.126217	132638	1679963	0	959	1	0.00057052	0.999429	0.136372	0.0731755	99.9471	0.126217	139892	1672709	0	959	1	0.000572993	0.999427	0.143296	0.0771775	99.9471
0.126218	52020	1760580	0	960	1	0.000544978	0.999455	0.0557969	0.0286991	99.9471	0.126218	132638	1679962	0	960	1	0.000571115	0.999429	0.136372	0.0731755	99.9471	0.126218	139892	1672708	0	960	1	0.00057359	0.999426	0.143296	0.0771775	99.9471
0.12622	52020	1760579	0	961	1	0.000545545	0.999454	0.0557969	0.0286991	99.947	0.12622	132638	1679961	0	961	1	0.00057171	0.999428	0.136372	0.0731756	99.947	0.12622	139892	1672707	0	961	1	0.000574188	0.999426	0.143296	0.0771776	99.947
0.126221	52020	1760578	0	962	1	0.000546113	0.999454	0.055797	0.0286991	99.947	0.126221	132638	1679960	0	962	1	0.000572305	0.999428	0.136372	0.0731756	99.947	0.126221	139892	1672706	0	962	1	0.000574785	0.999425	0.143296	0.0771776	99.947
0.126222	52020	1760577	0	963	1	0.000546681	0.999453	0.055797	0.0286992	99.9469	0.126222	132638	1679959	0	963	1	0.0005729	0.999427	0.136372	0.0731757	99.9469	0.126222	139892	1672705	0	963	1	0.000575383	0.999425	0.143296	0.0771777	99.9469
0.126223	52020	1760575	0	965	1	0.000547816	0.999452	0.055797	0.0286992	99.9468	0.126223	132638	1679957	0	965	1	0.00057409	0.999426	0.136372	0.0731758	99.9468	0.126223	139892	1672703	0	965	1	0.000576578	0.999423	0.143296	0.0771777	99.9468
0.126225	52020	1760574	0	966	1	0.000548384	0.999452	0.0557971	0.0286992	99.9467	0.126225	132638	1679956	0	966	1	0.000574685	0.999425	0.136372	0.0731758	99.9467	0.126225	139892	1672702	0	966	1	0.000577175	0.999423	0.143296	0.0771778	99.9467
0.126231	52020	1760573	0	967	1	0.000548951	0.999451	0.0557971	0.0286992	99.9467	0.126231	132638	1679955	0	967	1	0.00057528	0.999425	0.136372	0.0731758	99.9467	0.126231	139892	1672701	0	967	1	0.000577773	0.999422	0.143296	0.0771778	99.9467
0.126234	52020	1760572	0	968	1	0.000549519	0.99945	0.0557971	0.0286992	99.9466	0.126234	132638	1679954	0	968	1	0.000575874	0.999424	0.136373	0.0731759	99.9466	0.126234	139892	1672700	0	968	1	0.00057837	0.999422	0.143296	0.0771779	99.9466
0.126238	52020	1760570	0	970	1	0.000550655	0.999449	0.0557972	0.0286993	99.9465	0.126238	132638	1679952	0	970	1	0.000577064	0.999423	0.136373	0.073176	99.9465	0.126238	139892	1672698	0	970	1	0.000579565	0.99942	0.143297	0.077178	99.9465
0.12624	52020	1760569	0	971	1	0.000551222	0.999449	0.0557972	0.0286993	99.9465	0.12624	132638	1679951	0	971	1	0.000577659	0.999422	0.136373	0.073176	99.9465	0.12624	139892	1672697	0	971	1	0.000580163	0.99942	0.143297	0.077178	99.9465
0.126241	52020	1760566	0	974	1	0.000552925	0.999447	0.0557973	0.0286993	99.9463	0.126241	132638	1679948	0	974	1	0.000579444	0.999421	0.136373	0.0731761	99.9463	0.126241	139892	1672694	0	974	1	0.000581955	0.999418	0.143297	0.0771781	99.9463
0.126244	52020	1760565	0	975	1	0.000553493	0.999447	0.0557973	0.0286993	99.9462	0.126244	132638	1679947	0	975	1	0.000580039	0.99942	0.136373	0.0731762	99.9462	0.126244	139892	1672693	0	975	1	0.000582553	0.999417	0.143297	0.0771782	99.9462
0.126245	52020	1760563	0	977	1	0.000554628	0.999445	0.0557974	0.0286994	99.9461	0.126245	132638	1679945	0	977	1	0.000581229	0.999419	0.136373	0.0731762	99.9461	0.126245	139892	1672691	0	977	1	0.000583748	0.999416	0.143297	0.0771783	99.9461
0.126248	52020	1760562	0	978	1	0.000555196	0.999445	0.0557974	0.0286994	99.9461	0.126248	132638	1679944	0	978	1	0.000581824	0.999418	0.136373	0.0731763	99.9461	0.126248	139892	1672690	0	978	1	0.000584345	0.999416	0.143297	0.0771783	99.9461
0.126253	52020	1760560	0	980	1	0.000556331	0.999444	0.0557975	0.0286994	99.946	0.126253	132638	1679942	0	980	1	0.000583013	0.999417	0.136373	0.0731764	99.946	0.126253	139892	1672688	0	980	1	0.00058554	0.999414	0.143297	0.0771784	99.946
0.12626	52020	1760559	0	981	1	0.000556899	0.999443	0.0557975	0.0286994	99.9459	0.12626	132638	1679941	0	981	1	0.000583608	0.999416	0.136373	0.0731764	99.9459	0.12626	139892	1672687	0	981	1	0.000586138	0.999414	0.143297	0.0771784	99.9459
0.126271	52020	1760558	0	982	1	0.000557467	0.999443	0.0557975	0.0286995	99.9459	0.126271	132638	1679940	0	982	1	0.000584203	0.999416	0.136374	0.0731764	99.9459	0.126271	139892	1672686	0	982	1	0.000586735	0.999413	0.143297	0.0771785	99.9459
0.126278	52020	1760556	0	984	1	0.000558602	0.999441	0.0557976	0.0286995	99.9457	0.126278	132638	1679938	0	984	1	0.000585393	0.999415	0.136374	0.0731765	99.9457	0.126278	139892	1672684	0	984	1	0.00058793	0.999412	0.143298	0.0771786	99.9457
0.126281	52020	1760555	0	985	1	0.00055917	0.999441	0.0557976	0.0286995	99.9457	0.126281	132638	1679937	0	985	1	0.000585988	0.999414	0.136374	0.0731766	99.9457	0.126281	139892	1672683	0	985	1	0.000588528	0.999411	0.143298	0.0771786	99.9457
0.126282	52020	1760554	0	986	1	0.000559738	0.99944	0.0557977	0.0286995	99.9456	0.126282	132638	1679936	0	986	1	0.000586583	0.999413	0.136374	0.0731766	99.9456	0.126282	139892	1672682	0	986	1	0.000589125	0.999411	0.143298	0.0771786	99.9456
0.126289	52020	1760553	0	987	1	0.000560305	0.99944	0.0557977	0.0286995	99.9456	0.126289	132638	1679935	0	987	1	0.000587178	0.999413	0.136374	0.0731766	99.9456	0.126289	139892	1672681	0	987	1	0.000589723	0.99941	0.143298	0.0771787	99.9456
0.126291	52020	1760552	0	988	1	0.000560873	0.999439	0.0557977	0.0286995	99.9455	0.126291	132638	1679934	0	988	1	0.000587773	0.999412	0.136374	0.0731767	99.9455	0.126291	139892	1672680	0	988	1	0.00059032	0.99941	0.143298	0.0771787	99.9455
0.126304	52020	1760550	0	990	1	0.000562008	0.999438	0.0557978	0.0286996	99.9454	0.126304	132638	1679932	0	990	1	0.000588962	0.999411	0.136374	0.0731768	99.9454	0.126304	139892	1672678	0	990	1	0.000591515	0.999408	0.143298	0.0771788	99.9454
0.126314	52020	1760549	0	991	1	0.000562576	0.999437	0.0557978	0.0286996	99.9454	0.126314	132638	1679931	0	991	1	0.000589557	0.99941	0.136374	0.0731768	99.9454	0.126314	139892	1672677	0	991	1	0.000592113	0.999408	0.143298	0.0771789	99.9454
0.126331	52020	1760548	0	992	1	0.000563144	0.999437	0.0557978	0.0286996	99.9453	0.126331	132638	1679930	0	992	1	0.000590152	0.99941	0.136374	0.0731768	99.9453	0.126331	139892	1672676	0	992	1	0.00059271	0.999407	0.143298	0.0771789	99.9453
0.126332	52020	1760547	0	993	1	0.000563711	0.999436	0.0557979	0.0286996	99.9452	0.126332	132638	1679929	0	993	1	0.000590747	0.999409	0.136374	0.0731769	99.9452	0.126332	139892	1672675	0	993	1	0.000593308	0.999407	0.143298	0.0771789	99.9452
0.126337	52020	1760546	0	994	1	0.000564279	0.999436	0.0557979	0.0286996	99.9452	0.126337	132638	1679928	0	994	1	0.000591342	0.999409	0.136374	0.0731769	99.9452	0.126337	139892	1672674	0	994	1	0.000593905	0.999406	0.143298	0.077179	99.9452
0.126351	52020	1760544	0	996	1	0.000565414	0.999435	0.055798	0.0286997	99.9451	0.126351	132638	1679926	0	996	1	0.000592532	0.999407	0.136375	0.073177	99.9451	0.126351	139892	1672672	0	996	1	0.0005951	0.999405	0.143298	0.0771791	99.9451
0.12637	52020	1760543	0	997	1	0.000565982	0.999434	0.055798	0.0286997	99.945	0.12637	132638	1679925	0	997	1	0.000593127	0.999407	0.136375	0.073177	99.945	0.12637	139892	1672671	0	997	1	0.000595698	0.999404	0.143299	0.0771791	99.945
0.126382	52020	1760542	0	998	1	0.00056655	0.999433	0.055798	0.0286997	99.945	0.126382	132638	1679924	0	998	1	0.000593722	0.999406	0.136375	0.0731771	99.945	0.126382	139892	1672670	0	998	1	0.000596295	0.999404	0.143299	0.0771792	99.945
0.12639	52020	1760541	0	999	1	0.000567117	0.999433	0.0557981	0.0286997	99.9449	0.12639	132638	1679923	0	999	1	0.000594317	0.999406	0.136375	0.0731771	99.9449	0.12639	139892	1672669	0	999	1	0.000596893	0.999403	0.143299	0.0771792	99.9449
0.126391	52020	1760540	0	1000	1	0.000567685	0.999432	0.0557981	0.0286997	99.9449	0.126391	132638	1679922	0	1000	1	0.000594912	0.999405	0.136375	0.0731772	99.9449	0.126391	139892	1672668	0	1000	1	0.00059749	0.999403	0.143299	0.0771792	99.9449
0.126394	52020	1760539	0	1001	1	0.000568253	0.999432	0.0557981	0.0286998	99.9448	0.126394	132638	1679921	0	1001	1	0.000595507	0.999404	0.136375	0.0731772	99.9448	0.126394	139892	1672667	0	1001	1	0.000598088	0.999402	0.143299	0.0771793	99.9448
0.126406	52020	1760538	0	1002	1	0.00056882	0.999431	0.0557981	0.0286998	99.9447	0.126406	132638	1679920	0	1002	1	0.000596101	0.999404	0.136375	0.0731772	99.9447	0.126406	139892	1672666	0	1002	1	0.000598685	0.999401	0.143299	0.0771793	99.9447
0.126408	52020	1760537	0	1003	1	0.000569388	0.999431	0.0557982	0.0286998	99.9447	0.126408	132638	1679919	0	1003	1	0.000596696	0.999403	0.136375	0.0731773	99.9447	0.126408	139892	1672665	0	1003	1	0.000599283	0.999401	0.143299	0.0771794	99.9447
0.126411	52020	1760536	0	1004	1	0.000569956	0.99943	0.0557982	0.0286998	99.9446	0.126411	132638	1679918	0	1004	1	0.000597291	0.999403	0.136375	0.0731773	99.9446	0.126411	139892	1672664	0	1004	1	0.00059988	0.9994	0.143299	0.0771794	99.9446
0.126413	52020	1760535	0	1005	1	0.000570524	0.999429	0.0557982	0.0286998	99.9446	0.126413	132638	1679917	0	1005	1	0.000597886	0.999402	0.136375	0.0731774	99.9446	0.126413	139892	1672663	0	1005	1	0.000600478	0.9994	0.143299	0.0771795	99.9446
0.12642	52020	1760534	0	1006	1	0.000571091	0.999429	0.0557983	0.0286998	99.9445	0.12642	132638	1679916	0	1006	1	0.000598481	0.999402	0.136375	0.0731774	99.9445	0.12642	139892	1672662	0	1006	1	0.000601075	0.999399	0.143299	0.0771795	99.9445
0.126422	52020	1760533	0	1007	1	0.000571659	0.999428	0.0557983	0.0286999	99.9445	0.126422	132638	1679915	0	1007	1	0.000599076	0.999401	0.136375	0.0731774	99.9445	0.126422	139892	1672661	0	1007	1	0.000601672	0.999398	0.143299	0.0771795	99.9445
0.126424	52020	1760532	0	1008	1	0.000572227	0.999428	0.0557983	0.0286999	99.9444	0.126424	132638	1679914	0	1008	1	0.000599671	0.9994	0.136375	0.0731775	99.9444	0.126424	139892	1672660	0	1008	1	0.00060227	0.999398	0.143299	0.0771796	99.9444
0.126427	52020	1760531	0	1009	1	0.000572794	0.999427	0.0557984	0.0286999	99.9444	0.126427	132638	1679913	0	1009	1	0.000600266	0.9994	0.136375	0.0731775	99.9444	0.126427	139892	1672659	0	1009	1	0.000602867	0.999397	0.143299	0.0771796	99.9444
0.126431	52020	1760530	0	1010	1	0.000573362	0.999427	0.0557984	0.0286999	99.9443	0.126431	132638	1679912	0	1010	1	0.000600861	0.999399	0.136376	0.0731776	99.9443	0.126431	139892	1672658	0	1010	1	0.000603465	0.999397	0.1433	0.0771797	99.9443
0.126438	52020	1760529	0	1011	1	0.00057393	0.999426	0.0557984	0.0286999	99.9443	0.126438	132638	1679911	0	1011	1	0.000601456	0.999399	0.136376	0.0731776	99.9443	0.126438	139892	1672657	0	1011	1	0.000604062	0.999396	0.1433	0.0771797	99.9443
0.126445	52020	1760528	0	1012	1	0.000574497	0.999426	0.0557984	0.0286999	99.9442	0.126445	132638	1679910	0	1012	1	0.000602051	0.999398	0.136376	0.0731776	99.9442	0.126445	139892	1672656	0	1012	1	0.00060466	0.999395	0.1433	0.0771797	99.9442
0.126457	52020	1760527	0	1013	1	0.000575065	0.999425	0.0557985	0.0286999	99.9441	0.126457	132638	1679909	0	1013	1	0.000602645	0.999397	0.136376	0.0731777	99.9441	0.126457	139892	1672655	0	1013	1	0.000605257	0.999395	0.1433	0.0771798	99.9441
0.126462	52020	1760526	0	1014	1	0.000575633	0.999424	0.0557985	0.0287	99.9441	0.126462	132638	1679908	0	1014	1	0.00060324	0.999397	0.136376	0.0731777	99.9441	0.126462	139892	1672654	0	1014	1	0.000605855	0.999394	0.1433	0.0771798	99.9441
0.126465	52020	1760525	0	1015	1	0.0005762	0.999424	0.0557985	0.0287	99.944	0.126465	132638	1679907	0	1015	1	0.000603835	0.999396	0.136376	0.0731778	99.944	0.126465	139892	1672653	0	1015	1	0.000606452	0.999394	0.1433	0.0771799	99.944
0.126466	52020	1760524	0	1016	1	0.000576768	0.999423	0.0557986	0.0287	99.944	0.126466	132638	1679906	0	1016	1	0.00060443	0.999396	0.136376	0.0731778	99.944	0.126466	139892	1672652	0	1016	1	0.00060705	0.999393	0.1433	0.0771799	99.944
0.126474	52020	1760523	0	1017	1	0.000577336	0.999423	0.0557986	0.0287	99.9439	0.126474	132638	1679905	0	1017	1	0.000605025	0.999395	0.136376	0.0731779	99.9439	0.126474	139892	1672651	0	1017	1	0.000607647	0.999392	0.1433	0.07718	99.9439
0.126485	52020	1760522	0	1018	1	0.000577903	0.999422	0.0557986	0.0287	99.9439	0.126485	132638	1679904	0	1018	1	0.00060562	0.999394	0.136376	0.0731779	99.9439	0.126485	139892	1672650	0	1018	1	0.000608245	0.999392	0.1433	0.07718	99.9439
0.126486	52020	1760521	0	1019	1	0.000578471	0.999422	0.0557987	0.0287	99.9438	0.126486	132638	1679903	0	1019	1	0.000606215	0.999394	0.136376	0.0731779	99.9438	0.126486	139892	1672649	0	1019	1	0.000608842	0.999391	0.1433	0.07718	99.9438
0.126489	52020	1760520	0	1020	1	0.000579039	0.999421	0.0557987	0.0287001	99.9438	0.126489	132638	1679902	0	1020	1	0.00060681	0.999393	0.136376	0.073178	99.9438	0.126489	139892	1672648	0	1020	1	0.00060944	0.999391	0.1433	0.0771801	99.9438
0.12649	52020	1760519	0	1021	1	0.000579606	0.99942	0.0557987	0.0287001	99.9437	0.12649	132638	1679901	0	1021	1	0.000607405	0.999393	0.136376	0.073178	99.9437	0.12649	139892	1672647	0	1021	1	0.000610037	0.99939	0.1433	0.0771801	99.9437
0.126495	52020	1760517	0	1023	1	0.000580742	0.999419	0.0557988	0.0287001	99.9436	0.126495	132638	1679899	0	1023	1	0.000608595	0.999391	0.136376	0.0731781	99.9436	0.126495	139892	1672645	0	1023	1	0.000611232	0.999389	0.1433	0.0771802	99.9436
0.126499	52020	1760516	0	1024	1	0.00058131	0.999419	0.0557988	0.0287001	99.9435	0.126499	132638	1679898	0	1024	1	0.000609189	0.999391	0.136376	0.0731781	99.9435	0.126499	139892	1672644	0	1024	1	0.00061183	0.999388	0.143301	0.0771803	99.9435
0.126503	52020	1760515	0	1025	1	0.000581877	0.999418	0.0557988	0.0287001	99.9435	0.126503	132638	1679897	0	1025	1	0.000609784	0.99939	0.136377	0.0731782	99.9435	0.126503	139892	1672643	0	1025	1	0.000612427	0.999388	0.143301	0.0771803	99.9435
0.126512	52020	1760514	0	1026	1	0.000582445	0.999418	0.0557989	0.0287002	99.9434	0.126512	132638	1679896	0	1026	1	0.000610379	0.99939	0.136377	0.0731782	99.9434	0.126512	139892	1672642	0	1026	1	0.000613025	0.999387	0.143301	0.0771803	99.9434
0.126518	52020	1760513	0	1027	1	0.000583013	0.999417	0.0557989	0.0287002	99.9434	0.126518	132638	1679895	0	1027	1	0.000610974	0.999389	0.136377	0.0731783	99.9434	0.126518	139892	1672641	0	1027	1	0.000613622	0.999386	0.143301	0.0771804	99.9434
0.126521	52020	1760512	0	1028	1	0.00058358	0.999416	0.0557989	0.0287002	99.9433	0.126521	132638	1679894	0	1028	1	0.000611569	0.999388	0.136377	0.0731783	99.9433	0.126521	139892	1672640	0	1028	1	0.00061422	0.999386	0.143301	0.0771804	99.9433
0.126522	52020	1760510	0	1030	1	0.000584716	0.999415	0.055799	0.0287002	99.9432	0.126522	132638	1679892	0	1030	1	0.000612759	0.999387	0.136377	0.0731784	99.9432	0.126522	139892	1672638	0	1030	1	0.000615415	0.999385	0.143301	0.0771805	99.9432
0.126524	52020	1760509	0	1031	1	0.000585283	0.999415	0.055799	0.0287002	99.9432	0.126524	132638	1679891	0	1031	1	0.000613354	0.999387	0.136377	0.0731784	99.9432	0.126524	139892	1672637	0	1031	1	0.000616012	0.999384	0.143301	0.0771806	99.9432
0.126526	52020	1760508	0	1032	1	0.000585851	0.999414	0.055799	0.0287002	99.9431	0.126526	132638	1679890	0	1032	1	0.000613949	0.999386	0.136377	0.0731785	99.9431	0.126526	139892	1672636	0	1032	1	0.00061661	0.999383	0.143301	0.0771806	99.9431
0.126531	52020	1760507	0	1033	1	0.000586419	0.999414	0.0557991	0.0287003	99.943	0.126531	132638	1679889	0	1033	1	0.000614544	0.999385	0.136377	0.0731785	99.943	0.126531	139892	1672635	0	1033	1	0.000617207	0.999383	0.143301	0.0771806	99.943
0.126535	52020	1760506	0	1034	1	0.000586986	0.999413	0.0557991	0.0287003	99.943	0.126535	132638	1679888	0	1034	1	0.000615139	0.999385	0.136377	0.0731785	99.943	0.126535	139892	1672634	0	1034	1	0.000617805	0.999382	0.143301	0.0771807	99.943
0.126539	52020	1760505	0	1035	1	0.000587554	0.999412	0.0557991	0.0287003	99.9429	0.126539	132638	1679887	0	1035	1	0.000615734	0.999384	0.136377	0.0731786	99.9429	0.126539	139892	1672633	0	1035	1	0.000618402	0.999382	0.143301	0.0771807	99.9429
0.126548	52020	1760504	0	1036	1	0.000588122	0.999412	0.0557992	0.0287003	99.9429	0.126548	132638	1679886	0	1036	1	0.000616328	0.999384	0.136377	0.0731786	99.9429	0.126548	139892	1672632	0	1036	1	0.000619	0.999381	0.143301	0.0771808	99.9429
0.126553	52020	1760503	0	1037	1	0.000588689	0.999411	0.0557992	0.0287003	99.9428	0.126553	132638	1679885	0	1037	1	0.000616923	0.999383	0.136377	0.0731787	99.9428	0.126553	139892	1672631	0	1037	1	0.000619597	0.99938	0.143302	0.0771808	99.9428
0.126558	52020	1760502	0	1038	1	0.000589257	0.999411	0.0557992	0.0287003	99.9428	0.126558	132638	1679884	0	1038	1	0.000617518	0.999382	0.136377	0.0731787	99.9428	0.126558	139892	1672630	0	1038	1	0.000620195	0.99938	0.143302	0.0771809	99.9428
0.126564	52020	1760500	0	1040	1	0.000590392	0.99941	0.0557993	0.0287004	99.9427	0.126564	132638	1679882	0	1040	1	0.000618708	0.999381	0.136378	0.0731788	99.9427	0.126564	139892	1672628	0	1040	1	0.00062139	0.999379	0.143302	0.0771809	99.9427
0.126565	52020	1760499	0	1041	1	0.00059096	0.999409	0.0557993	0.0287004	99.9426	0.126565	132638	1679881	0	1041	1	0.000619303	0.999381	0.136378	0.0731788	99.9426	0.126565	139892	1672627	0	1041	1	0.000621987	0.999378	0.143302	0.077181	99.9426
0.126566	52020	1760498	0	1042	1	0.000591528	0.999408	0.0557993	0.0287004	99.9425	0.126566	132638	1679880	0	1042	1	0.000619898	0.99938	0.136378	0.0731789	99.9425	0.126566	139892	1672626	0	1042	1	0.000622585	0.999377	0.143302	0.077181	99.9425
0.126567	52020	1760497	0	1043	1	0.000592096	0.999408	0.0557994	0.0287004	99.9425	0.126567	132638	1679879	0	1043	1	0.000620493	0.99938	0.136378	0.0731789	99.9425	0.126567	139892	1672625	0	1043	1	0.000623182	0.999377	0.143302	0.0771811	99.9425
0.126568	52020	1760496	0	1044	1	0.000592663	0.999407	0.0557994	0.0287004	99.9424	0.126568	132638	1679878	0	1044	1	0.000621088	0.999379	0.136378	0.0731789	99.9424	0.126568	139892	1672624	0	1044	1	0.00062378	0.999376	0.143302	0.0771811	99.9424
0.126569	52020	1760495	0	1045	1	0.000593231	0.999407	0.0557994	0.0287005	99.9424	0.126569	132638	1679877	0	1045	1	0.000621683	0.999378	0.136378	0.073179	99.9424	0.126569	139892	1672623	0	1045	1	0.000624377	0.999376	0.143302	0.0771812	99.9424
0.126571	52020	1760493	0	1047	1	0.000594366	0.999406	0.0557995	0.0287005	99.9423	0.126571	132638	1679875	0	1047	1	0.000622872	0.999377	0.136378	0.0731791	99.9423	0.126571	139892	1672621	0	1047	1	0.000625572	0.999374	0.143302	0.0771812	99.9423
0.126572	52020	1760492	0	1048	1	0.000594934	0.999405	0.0557995	0.0287005	99.9422	0.126572	132638	1679874	0	1048	1	0.000623467	0.999377	0.136378	0.0731791	99.9422	0.126572	139892	1672620	0	1048	1	0.00062617	0.999374	0.143302	0.0771813	99.9422
0.126578	52020	1760491	0	1049	1	0.000595502	0.999404	0.0557996	0.0287005	99.9422	0.126578	132638	1679873	0	1049	1	0.000624062	0.999376	0.136378	0.0731791	99.9422	0.126578	139892	1672619	0	1049	1	0.000626767	0.999373	0.143302	0.0771813	99.9422
0.12658	52020	1760489	0	1051	1	0.000596637	0.999403	0.0557996	0.0287005	99.942	0.12658	132638	1679871	0	1051	1	0.000625252	0.999375	0.136378	0.0731792	99.942	0.12658	139892	1672617	0	1051	1	0.000627962	0.999372	0.143303	0.0771814	99.942
0.126581	52020	1760488	0	1052	1	0.000597205	0.999403	0.0557996	0.0287006	99.942	0.126581	132638	1679870	0	1052	1	0.000625847	0.999374	0.136378	0.0731793	99.942	0.126581	139892	1672616	0	1052	1	0.00062856	0.999371	0.143303	0.0771815	99.942
0.126583	52020	1760486	0	1054	1	0.00059834	0.999402	0.0557997	0.0287006	99.9419	0.126583	132638	1679868	0	1054	1	0.000627037	0.999373	0.136379	0.0731793	99.9419	0.126583	139892	1672614	0	1054	1	0.000629755	0.99937	0.143303	0.0771815	99.9419
0.12659	52020	1760485	0	1055	1	0.000598908	0.999401	0.0557997	0.0287006	99.9418	0.12659	132638	1679867	0	1055	1	0.000627632	0.999372	0.136379	0.0731794	99.9418	0.12659	139892	1672613	0	1055	1	0.000630352	0.99937	0.143303	0.0771816	99.9418
0.126592	52020	1760484	0	1056	1	0.000599475	0.999401	0.0557998	0.0287006	99.9418	0.126592	132638	1679866	0	1056	1	0.000628227	0.999372	0.136379	0.0731794	99.9418	0.126592	139892	1672612	0	1056	1	0.00063095	0.999369	0.143303	0.0771816	99.9418
0.126594	52020	1760483	0	1057	1	0.000600043	0.9994	0.0557998	0.0287006	99.9417	0.126594	132638	1679865	0	1057	1	0.000628822	0.999371	0.136379	0.0731795	99.9417	0.126594	139892	1672611	0	1057	1	0.000631547	0.999368	0.143303	0.0771817	99.9417
0.126595	52020	1760482	0	1058	1	0.000600611	0.999399	0.0557998	0.0287007	99.9417	0.126595	132638	1679864	0	1058	1	0.000629416	0.999371	0.136379	0.0731795	99.9417	0.126595	139892	1672610	0	1058	1	0.000632144	0.999368	0.143303	0.0771817	99.9417
0.126598	52020	1760481	0	1059	1	0.000601179	0.999399	0.0557999	0.0287007	99.9416	0.126598	132638	1679863	0	1059	1	0.000630011	0.99937	0.136379	0.0731795	99.9416	0.126598	139892	1672609	0	1059	1	0.000632742	0.999367	0.143303	0.0771818	99.9416
0.1266	52020	1760480	0	1060	1	0.000601746	0.999398	0.0557999	0.0287007	99.9416	0.1266	132638	1679862	0	1060	1	0.000630606	0.999369	0.136379	0.0731796	99.9416	0.1266	139892	1672608	0	1060	1	0.000633339	0.999367	0.143303	0.0771818	99.9416
0.126607	52020	1760478	0	1062	1	0.000602882	0.999397	0.0557999	0.0287007	99.9414	0.126607	132638	1679860	0	1062	1	0.000631796	0.999368	0.136379	0.0731797	99.9414	0.126607	139892	1672606	0	1062	1	0.000634534	0.999365	0.143303	0.0771819	99.9414
0.126612	52020	1760477	0	1063	1	0.000603449	0.999397	0.0558	0.0287007	99.9414	0.126612	132638	1679859	0	1063	1	0.000632391	0.999368	0.136379	0.0731797	99.9414	0.126612	139892	1672605	0	1063	1	0.000635132	0.999365	0.143303	0.0771819	99.9414
0.126616	52020	1760476	0	1064	1	0.000604017	0.999396	0.0558	0.0287008	99.9413	0.126616	132638	1679858	0	1064	1	0.000632986	0.999367	0.136379	0.0731797	99.9413	0.126616	139892	1672604	0	1064	1	0.000635729	0.999364	0.143303	0.077182	99.9413
0.126619	52020	1760475	0	1065	1	0.000604585	0.999395	0.0558	0.0287008	99.9413	0.126619	132638	1679857	0	1065	1	0.000633581	0.999366	0.136379	0.0731798	99.9413	0.126619	139892	1672603	0	1065	1	0.000636327	0.999364	0.143304	0.077182	99.9413
0.126629	52020	1760474	0	1066	1	0.000605152	0.999395	0.0558001	0.0287008	99.9412	0.126629	132638	1679856	0	1066	1	0.000634176	0.999366	0.136379	0.0731798	99.9412	0.126629	139892	1672602	0	1066	1	0.000636924	0.999363	0.143304	0.077182	99.9412
0.126635	52020	1760472	0	1068	1	0.000606288	0.999394	0.0558001	0.0287008	99.9411	0.126635	132638	1679854	0	1068	1	0.000635366	0.999365	0.13638	0.0731799	99.9411	0.126635	139892	1672600	0	1068	1	0.000638119	0.999362	0.143304	0.0771821	99.9411
0.126652	52020	1760470	0	1070	1	0.000607423	0.999393	0.0558002	0.0287008	99.941	0.126652	132638	1679852	0	1070	1	0.000636555	0.999363	0.13638	0.07318	99.941	0.126652	139892	1672598	0	1070	1	0.000639314	0.999361	0.143304	0.0771822	99.941
0.126653	52020	1760469	0	1071	1	0.000607991	0.999392	0.0558002	0.0287009	99.9409	0.126653	132638	1679851	0	1071	1	0.00063715	0.999363	0.13638	0.07318	99.9409	0.126653	139892	1672597	0	1071	1	0.000639912	0.99936	0.143304	0.0771823	99.9409
0.126656	52020	1760468	0	1072	1	0.000608558	0.999391	0.0558002	0.0287009	99.9409	0.126656	132638	1679850	0	1072	1	0.000637745	0.999362	0.13638	0.0731801	99.9409	0.126656	139892	1672596	0	1072	1	0.000640509	0.999359	0.143304	0.0771823	99.9409
0.126657	52020	1760466	0	1074	1	0.000609694	0.99939	0.0558003	0.0287009	99.9408	0.126657	132638	1679848	0	1074	1	0.000638935	0.999361	0.13638	0.0731802	99.9408	0.126657	139892	1672594	0	1074	1	0.000641704	0.999358	0.143304	0.0771824	99.9408
0.126665	52020	1760465	0	1075	1	0.000610261	0.99939	0.0558003	0.0287009	99.9407	0.126665	132638	1679847	0	1075	1	0.00063953	0.99936	0.13638	0.0731802	99.9407	0.126665	139892	1672593	0	1075	1	0.000642302	0.999358	0.143304	0.0771824	99.9407
0.126668	52020	1760464	0	1076	1	0.000610829	0.999389	0.0558004	0.0287009	99.9407	0.126668	132638	1679846	0	1076	1	0.000640125	0.99936	0.13638	0.0731802	99.9407	0.126668	139892	1672592	0	1076	1	0.000642899	0.999357	0.143304	0.0771825	99.9407
0.126671	52020	1760463	0	1077	1	0.000611397	0.999389	0.0558004	0.028701	99.9406	0.126671	132638	1679845	0	1077	1	0.00064072	0.999359	0.13638	0.0731803	99.9406	0.126671	139892	1672591	0	1077	1	0.000643497	0.999357	0.143304	0.0771825	99.9406
0.126673	52020	1760462	0	1078	1	0.000611965	0.999388	0.0558004	0.028701	99.9406	0.126673	132638	1679844	0	1078	1	0.000641315	0.999359	0.13638	0.0731803	99.9406	0.126673	139892	1672590	0	1078	1	0.000644094	0.999356	0.143305	0.0771826	99.9406
0.126674	52020	1760461	0	1079	1	0.000612532	0.999387	0.0558005	0.028701	99.9405	0.126674	132638	1679843	0	1079	1	0.00064191	0.999358	0.13638	0.0731804	99.9405	0.126674	139892	1672589	0	1079	1	0.000644692	0.999355	0.143305	0.0771826	99.9405
0.126677	52020	1760460	0	1080	1	0.0006131	0.999387	0.0558005	0.028701	99.9404	0.126677	132638	1679842	0	1080	1	0.000642505	0.999357	0.13638	0.0731804	99.9404	0.126677	139892	1672588	0	1080	1	0.000645289	0.999355	0.143305	0.0771826	99.9404
0.126681	52020	1760459	0	1081	1	0.000613668	0.999386	0.0558005	0.028701	99.9404	0.126681	132638	1679841	0	1081	1	0.000643099	0.999357	0.13638	0.0731804	99.9404	0.126681	139892	1672587	0	1081	1	0.000645887	0.999354	0.143305	0.0771827	99.9404
0.126682	52020	1760458	0	1082	1	0.000614235	0.999386	0.0558005	0.028701	99.9403	0.126682	132638	1679840	0	1082	1	0.000643694	0.999356	0.136381	0.0731805	99.9403	0.126682	139892	1672586	0	1082	1	0.000646484	0.999354	0.143305	0.0771827	99.9403
0.126685	52020	1760457	0	1083	1	0.000614803	0.999385	0.0558006	0.0287011	99.9403	0.126685	132638	1679839	0	1083	1	0.000644289	0.999356	0.136381	0.0731805	99.9403	0.126685	139892	1672585	0	1083	1	0.000647082	0.999353	0.143305	0.0771828	99.9403
0.126689	52020	1760456	0	1084	1	0.000615371	0.999385	0.0558006	0.0287011	99.9402	0.126689	132638	1679838	0	1084	1	0.000644884	0.999355	0.136381	0.0731806	99.9402	0.126689	139892	1672584	0	1084	1	0.000647679	0.999352	0.143305	0.0771828	99.9402
0.12669	52020	1760455	0	1085	1	0.000615938	0.999384	0.0558006	0.0287011	99.9402	0.12669	132638	1679837	0	1085	1	0.000645479	0.999355	0.136381	0.0731806	99.9402	0.12669	139892	1672583	0	1085	1	0.000648277	0.999352	0.143305	0.0771829	99.9402
0.126693	52020	1760454	0	1086	1	0.000616506	0.999383	0.0558007	0.0287011	99.9401	0.126693	132638	1679836	0	1086	1	0.000646074	0.999354	0.136381	0.0731806	99.9401	0.126693	139892	1672582	0	1086	1	0.000648874	0.999351	0.143305	0.0771829	99.9401
0.126697	52020	1760453	0	1087	1	0.000617074	0.999383	0.0558007	0.0287011	99.9401	0.126697	132638	1679835	0	1087	1	0.000646669	0.999353	0.136381	0.0731807	99.9401	0.126697	139892	1672581	0	1087	1	0.000649472	0.999351	0.143305	0.0771829	99.9401
0.126699	52020	1760452	0	1088	1	0.000617641	0.999382	0.0558007	0.0287011	99.94	0.126699	132638	1679834	0	1088	1	0.000647264	0.999353	0.136381	0.0731807	99.94	0.126699	139892	1672580	0	1088	1	0.000650069	0.99935	0.143305	0.077183	99.94
0.1267	52020	1760451	0	1089	1	0.000618209	0.999382	0.0558008	0.0287011	99.94	0.1267	132638	1679833	0	1089	1	0.000647859	0.999352	0.136381	0.0731808	99.94	0.1267	139892	1672579	0	1089	1	0.000650667	0.999349	0.143305	0.077183	99.94
0.126702	52020	1760450	0	1090	1	0.000618777	0.999381	0.0558008	0.0287012	99.9399	0.126702	132638	1679832	0	1090	1	0.000648454	0.999352	0.136381	0.0731808	99.9399	0.126702	139892	1672578	0	1090	1	0.000651264	0.999349	0.143305	0.0771831	99.9399
0.126704	52020	1760449	0	1091	1	0.000619344	0.999381	0.0558008	0.0287012	99.9398	0.126704	132638	1679831	0	1091	1	0.000649049	0.999351	0.136381	0.0731808	99.9398	0.126704	139892	1672577	0	1091	1	0.000651862	0.999348	0.143305	0.0771831	99.9398
0.126707	52020	1760448	0	1092	1	0.000619912	0.99938	0.0558008	0.0287012	99.9398	0.126707	132638	1679830	0	1092	1	0.000649643	0.99935	0.136381	0.0731809	99.9398	0.126707	139892	1672576	0	1092	1	0.000652459	0.999348	0.143306	0.0771832	99.9398
0.126712	52020	1760447	0	1093	1	0.00062048	0.99938	0.0558009	0.0287012	99.9397	0.126712	132638	1679829	0	1093	1	0.000650238	0.99935	0.136381	0.0731809	99.9397	0.126712	139892	1672575	0	1093	1	0.000653057	0.999347	0.143306	0.0771832	99.9397
0.126715	52020	1760445	0	1095	1	0.000621615	0.999378	0.0558009	0.0287012	99.9396	0.126715	132638	1679827	0	1095	1	0.000651428	0.999349	0.136381	0.073181	99.9396	0.126715	139892	1672573	0	1095	1	0.000654252	0.999346	0.143306	0.0771833	99.9396
0.126719	52020	1760444	0	1096	1	0.000622183	0.999378	0.055801	0.0287013	99.9396	0.126719	132638	1679826	0	1096	1	0.000652023	0.999348	0.136382	0.073181	99.9396	0.126719	139892	1672572	0	1096	1	0.000654849	0.999345	0.143306	0.0771833	99.9396
0.126722	52020	1760443	0	1097	1	0.000622751	0.999377	0.055801	0.0287013	99.9395	0.126722	132638	1679825	0	1097	1	0.000652618	0.999347	0.136382	0.0731811	99.9395	0.126722	139892	1672571	0	1097	1	0.000655447	0.999345	0.143306	0.0771834	99.9395
0.126729	52020	1760442	0	1098	1	0.000623318	0.999377	0.055801	0.0287013	99.9395	0.126729	132638	1679824	0	1098	1	0.000653213	0.999347	0.136382	0.0731811	99.9395	0.126729	139892	1672570	0	1098	1	0.000656044	0.999344	0.143306	0.0771834	99.9395
0.126731	52020	1760440	0	1100	1	0.000624454	0.999376	0.0558011	0.0287013	99.9393	0.126731	132638	1679822	0	1100	1	0.000654403	0.999346	0.136382	0.0731812	99.9393	0.126731	139892	1672568	0	1100	1	0.000657239	0.999343	0.143306	0.0771835	99.9393
0.126735	52020	1760438	0	1102	1	0.000625589	0.999374	0.0558011	0.0287014	99.9392	0.126735	132638	1679820	0	1102	1	0.000655593	0.999344	0.136382	0.0731813	99.9392	0.126735	139892	1672566	0	1102	1	0.000658434	0.999342	0.143306	0.0771836	99.9392
0.126737	52020	1760437	0	1103	1	0.000626157	0.999374	0.0558012	0.0287014	99.9392	0.126737	132638	1679819	0	1103	1	0.000656187	0.999344	0.136382	0.0731813	99.9392	0.126737	139892	1672565	0	1103	1	0.000659032	0.999341	0.143306	0.0771836	99.9392
0.126739	52020	1760436	0	1104	1	0.000626724	0.999373	0.0558012	0.0287014	99.9391	0.126739	132638	1679818	0	1104	1	0.000656782	0.999343	0.136382	0.0731814	99.9391	0.126739	139892	1672564	0	1104	1	0.000659629	0.99934	0.143306	0.0771837	99.9391
0.126741	52020	1760435	0	1105	1	0.000627292	0.999373	0.0558012	0.0287014	99.9391	0.126741	132638	1679817	0	1105	1	0.000657377	0.999343	0.136382	0.0731814	99.9391	0.126741	139892	1672563	0	1105	1	0.000660227	0.99934	0.143306	0.0771837	99.9391
0.126747	52020	1760433	0	1107	1	0.000628427	0.999372	0.0558013	0.0287014	99.939	0.126747	132638	1679815	0	1107	1	0.000658567	0.999341	0.136382	0.0731815	99.939	0.126747	139892	1672561	0	1107	1	0.000661422	0.999339	0.143307	0.0771838	99.939
0.126751	52020	1760432	0	1108	1	0.000628995	0.999371	0.0558013	0.0287014	99.9389	0.126751	132638	1679814	0	1108	1	0.000659162	0.999341	0.136382	0.0731815	99.9389	0.126751	139892	1672560	0	1108	1	0.000662019	0.999338	0.143307	0.0771838	99.9389
0.126761	52020	1760431	0	1109	1	0.000629563	0.99937	0.0558014	0.0287015	99.9388	0.126761	132638	1679813	0	1109	1	0.000659757	0.99934	0.136382	0.0731816	99.9388	0.126761	139892	1672559	0	1109	1	0.000662616	0.999337	0.143307	0.0771839	99.9388
0.126763	52020	1760430	0	1110	1	0.00063013	0.99937	0.0558014	0.0287015	99.9388	0.126763	132638	1679812	0	1110	1	0.000660352	0.99934	0.136383	0.0731816	99.9388	0.126763	139892	1672558	0	1110	1	0.000663214	0.999337	0.143307	0.0771839	99.9388
0.126767	52020	1760429	0	1111	1	0.000630698	0.999369	0.0558014	0.0287015	99.9387	0.126767	132638	1679811	0	1111	1	0.000660947	0.999339	0.136383	0.0731816	99.9387	0.126767	139892	1672557	0	1111	1	0.000663811	0.999336	0.143307	0.077184	99.9387
0.126774	52020	1760428	0	1112	1	0.000631266	0.999369	0.0558014	0.0287015	99.9387	0.126774	132638	1679810	0	1112	1	0.000661542	0.999338	0.136383	0.0731817	99.9387	0.126774	139892	1672556	0	1112	1	0.000664409	0.999336	0.143307	0.077184	99.9387
0.126779	52020	1760427	0	1113	1	0.000631834	0.999368	0.0558015	0.0287015	99.9386	0.126779	132638	1679809	0	1113	1	0.000662137	0.999338	0.136383	0.0731817	99.9386	0.126779	139892	1672555	0	1113	1	0.000665006	0.999335	0.143307	0.0771841	99.9386
0.126782	52020	1760426	0	1114	1	0.000632401	0.999368	0.0558015	0.0287015	99.9386	0.126782	132638	1679808	0	1114	1	0.000662732	0.999337	0.136383	0.0731818	99.9386	0.126782	139892	1672554	0	1114	1	0.000665604	0.999334	0.143307	0.0771841	99.9386
0.126783	52020	1760425	0	1115	1	0.000632969	0.999367	0.0558015	0.0287016	99.9385	0.126783	132638	1679807	0	1115	1	0.000663326	0.999337	0.136383	0.0731818	99.9385	0.126783	139892	1672553	0	1115	1	0.000666201	0.999334	0.143307	0.0771841	99.9385
0.126785	52020	1760424	0	1116	1	0.000633537	0.999366	0.0558016	0.0287016	99.9385	0.126785	132638	1679806	0	1116	1	0.000663921	0.999336	0.136383	0.0731818	99.9385	0.126785	139892	1672552	0	1116	1	0.000666799	0.999333	0.143307	0.0771842	99.9385
0.12679	52020	1760422	0	1118	1	0.000634672	0.999365	0.0558016	0.0287016	99.9384	0.12679	132638	1679804	0	1118	1	0.000665111	0.999335	0.136383	0.0731819	99.9384	0.12679	139892	1672550	0	1118	1	0.000667994	0.999332	0.143307	0.0771843	99.9384
0.126791	52020	1760421	0	1119	1	0.00063524	0.999365	0.0558016	0.0287016	99.9383	0.126791	132638	1679803	0	1119	1	0.000665706	0.999334	0.136383	0.073182	99.9383	0.126791	139892	1672549	0	1119	1	0.000668591	0.999331	0.143308	0.0771843	99.9383
0.126795	52020	1760420	0	1120	1	0.000635807	0.999364	0.0558017	0.0287016	99.9382	0.126795	132638	1679802	0	1120	1	0.000666301	0.999334	0.136383	0.073182	99.9382	0.126795	139892	1672548	0	1120	1	0.000669189	0.999331	0.143308	0.0771843	99.9382
0.126798	52020	1760418	0	1122	1	0.000636943	0.999363	0.0558017	0.0287017	99.9381	0.126798	132638	1679800	0	1122	1	0.000667491	0.999333	0.136383	0.0731821	99.9381	0.126798	139892	1672546	0	1122	1	0.000670384	0.99933	0.143308	0.0771844	99.9381
0.126799	52020	1760417	0	1123	1	0.00063751	0.999362	0.0558018	0.0287017	99.9381	0.126799	132638	1679799	0	1123	1	0.000668086	0.999332	0.136383	0.0731821	99.9381	0.126799	139892	1672545	0	1123	1	0.000670981	0.999329	0.143308	0.0771845	99.9381
0.126801	52020	1760415	0	1125	1	0.000638646	0.999361	0.0558018	0.0287017	99.938	0.126801	132638	1679797	0	1125	1	0.000669276	0.999331	0.136384	0.0731822	99.938	0.126801	139892	1672543	0	1125	1	0.000672176	0.999328	0.143308	0.0771846	99.938
0.126803	52020	1760414	0	1126	1	0.000639213	0.999361	0.0558019	0.0287017	99.9379	0.126803	132638	1679796	0	1126	1	0.00066987	0.99933	0.136384	0.0731823	99.9379	0.126803	139892	1672542	0	1126	1	0.000672774	0.999327	0.143308	0.0771846	99.9379
0.126806	52020	1760412	0	1128	1	0.000640349	0.99936	0.0558019	0.0287018	99.9378	0.126806	132638	1679794	0	1128	1	0.00067106	0.999329	0.136384	0.0731823	99.9378	0.126806	139892	1672540	0	1128	1	0.000673969	0.999326	0.143308	0.0771847	99.9378
0.126807	52020	1760411	0	1129	1	0.000640916	0.999359	0.0558019	0.0287018	99.9377	0.126807	132638	1679793	0	1129	1	0.000671655	0.999328	0.136384	0.0731824	99.9377	0.126807	139892	1672539	0	1129	1	0.000674566	0.999325	0.143308	0.0771847	99.9377
0.126811	52020	1760410	0	1130	1	0.000641484	0.999359	0.055802	0.0287018	99.9377	0.126811	132638	1679792	0	1130	1	0.00067225	0.999328	0.136384	0.0731824	99.9377	0.126811	139892	1672538	0	1130	1	0.000675164	0.999325	0.143308	0.0771848	99.9377
0.126812	52020	1760409	0	1131	1	0.000642052	0.999358	0.055802	0.0287018	99.9376	0.126812	132638	1679791	0	1131	1	0.000672845	0.999327	0.136384	0.0731825	99.9376	0.126812	139892	1672537	0	1131	1	0.000675761	0.999324	0.143308	0.0771848	99.9376
0.12682	52020	1760408	0	1132	1	0.00064262	0.999357	0.055802	0.0287018	99.9376	0.12682	132638	1679790	0	1132	1	0.00067344	0.999327	0.136384	0.0731825	99.9376	0.12682	139892	1672536	0	1132	1	0.000676359	0.999324	0.143308	0.0771849	99.9376
0.126822	52020	1760407	0	1133	1	0.000643187	0.999357	0.0558021	0.0287018	99.9375	0.126822	132638	1679789	0	1133	1	0.000674035	0.999326	0.136384	0.0731825	99.9375	0.126822	139892	1672535	0	1133	1	0.000676956	0.999323	0.143309	0.0771849	99.9375
0.126824	52020	1760406	0	1134	1	0.000643755	0.999356	0.0558021	0.0287019	99.9375	0.126824	132638	1679788	0	1134	1	0.00067463	0.999325	0.136384	0.0731826	99.9375	0.126824	139892	1672534	0	1134	1	0.000677554	0.999322	0.143309	0.0771849	99.9375
0.126829	52020	1760405	0	1135	1	0.000644323	0.999356	0.0558021	0.0287019	99.9374	0.126829	132638	1679787	0	1135	1	0.000675225	0.999325	0.136384	0.0731826	99.9374	0.126829	139892	1672533	0	1135	1	0.000678151	0.999322	0.143309	0.077185	99.9374
0.126832	52020	1760404	0	1136	1	0.00064489	0.999355	0.0558022	0.0287019	99.9374	0.126832	132638	1679786	0	1136	1	0.00067582	0.999324	0.136384	0.0731827	99.9374	0.126832	139892	1672532	0	1136	1	0.000678749	0.999321	0.143309	0.077185	99.9374
0.126836	52020	1760403	0	1137	1	0.000645458	0.999355	0.0558022	0.0287019	99.9373	0.126836	132638	1679785	0	1137	1	0.000676414	0.999324	0.136384	0.0731827	99.9373	0.126836	139892	1672531	0	1137	1	0.000679346	0.999321	0.143309	0.0771851	99.9373
0.126837	52020	1760402	0	1138	1	0.000646026	0.999354	0.0558022	0.0287019	99.9373	0.126837	132638	1679784	0	1138	1	0.000677009	0.999323	0.136384	0.0731827	99.9373	0.126837	139892	1672530	0	1138	1	0.000679944	0.99932	0.143309	0.0771851	99.9373
0.126839	52020	1760401	0	1139	1	0.000646593	0.999353	0.0558022	0.0287019	99.9372	0.126839	132638	1679783	0	1139	1	0.000677604	0.999322	0.136385	0.0731828	99.9372	0.126839	139892	1672529	0	1139	1	0.000680541	0.999319	0.143309	0.0771852	99.9372
0.126846	52020	1760400	0	1140	1	0.000647161	0.999353	0.0558023	0.028702	99.9371	0.126846	132638	1679782	0	1140	1	0.000678199	0.999322	0.136385	0.0731828	99.9371	0.126846	139892	1672528	0	1140	1	0.000681139	0.999319	0.143309	0.0771852	99.9371
0.126847	52020	1760399	0	1141	1	0.000647729	0.999352	0.0558023	0.028702	99.9371	0.126847	132638	1679781	0	1141	1	0.000678794	0.999321	0.136385	0.0731829	99.9371	0.126847	139892	1672527	0	1141	1	0.000681736	0.999318	0.143309	0.0771852	99.9371
0.126849	52020	1760398	0	1142	1	0.000648296	0.999352	0.0558023	0.028702	99.937	0.126849	132638	1679780	0	1142	1	0.000679389	0.999321	0.136385	0.0731829	99.937	0.126849	139892	1672526	0	1142	1	0.000682334	0.999318	0.143309	0.0771853	99.937
0.12685	52020	1760397	0	1143	1	0.000648864	0.999351	0.0558024	0.028702	99.937	0.12685	132638	1679779	0	1143	1	0.000679984	0.99932	0.136385	0.0731829	99.937	0.12685	139892	1672525	0	1143	1	0.000682931	0.999317	0.143309	0.0771853	99.937
0.126852	52020	1760396	0	1144	1	0.000649432	0.999351	0.0558024	0.028702	99.9369	0.126852	132638	1679778	0	1144	1	0.000680579	0.999319	0.136385	0.073183	99.9369	0.126852	139892	1672524	0	1144	1	0.000683529	0.999316	0.143309	0.0771854	99.9369
0.126854	52020	1760395	0	1145	1	0.000649999	0.99935	0.0558024	0.028702	99.9369	0.126854	132638	1679777	0	1145	1	0.000681174	0.999319	0.136385	0.073183	99.9369	0.126854	139892	1672523	0	1145	1	0.000684126	0.999316	0.143309	0.0771854	99.9369
0.126856	52020	1760394	0	1146	1	0.000650567	0.999349	0.0558025	0.0287021	99.9368	0.126856	132638	1679776	0	1146	1	0.000681769	0.999318	0.136385	0.0731831	99.9368	0.126856	139892	1672522	0	1146	1	0.000684724	0.999315	0.14331	0.0771855	99.9368
0.126859	52020	1760392	0	1148	1	0.000651702	0.999348	0.0558025	0.0287021	99.9367	0.126859	132638	1679774	0	1148	1	0.000682959	0.999317	0.136385	0.0731831	99.9367	0.126859	139892	1672520	0	1148	1	0.000685919	0.999314	0.14331	0.0771855	99.9367
0.126865	52020	1760391	0	1149	1	0.00065227	0.999348	0.0558025	0.0287021	99.9366	0.126865	132638	1679773	0	1149	1	0.000683553	0.999316	0.136385	0.0731832	99.9366	0.126865	139892	1672519	0	1149	1	0.000686516	0.999313	0.14331	0.0771856	99.9366
0.126867	52020	1760390	0	1150	1	0.000652838	0.999347	0.0558026	0.0287021	99.9366	0.126867	132638	1679772	0	1150	1	0.000684148	0.999316	0.136385	0.0731832	99.9366	0.126867	139892	1672518	0	1150	1	0.000687114	0.999313	0.14331	0.0771856	99.9366
0.126868	52020	1760387	0	1153	1	0.000654541	0.999345	0.0558027	0.0287022	99.9364	0.126868	132638	1679769	0	1153	1	0.000685933	0.999314	0.136386	0.0731833	99.9364	0.126868	139892	1672515	0	1153	1	0.000688906	0.999311	0.14331	0.0771858	99.9364
0.12687	52020	1760386	0	1154	1	0.000655109	0.999345	0.0558027	0.0287022	99.9364	0.12687	132638	1679768	0	1154	1	0.000686528	0.999313	0.136386	0.0731834	99.9364	0.12687	139892	1672514	0	1154	1	0.000689504	0.99931	0.14331	0.0771858	99.9364
0.126871	52020	1760383	0	1157	1	0.000656812	0.999343	0.0558028	0.0287022	99.9362	0.126871	132638	1679765	0	1157	1	0.000688313	0.999312	0.136386	0.0731835	99.9362	0.126871	139892	1672511	0	1157	1	0.000691296	0.999309	0.14331	0.0771859	99.9362
0.126877	52020	1760382	0	1158	1	0.000657379	0.999343	0.0558028	0.0287022	99.9361	0.126877	132638	1679764	0	1158	1	0.000688908	0.999311	0.136386	0.0731835	99.9361	0.126877	139892	1672510	0	1158	1	0.000691893	0.999308	0.14331	0.077186	99.9361
0.126878	52020	1760381	0	1159	1	0.000657947	0.999342	0.0558028	0.0287023	99.9361	0.126878	132638	1679763	0	1159	1	0.000689503	0.99931	0.136386	0.0731836	99.9361	0.126878	139892	1672509	0	1159	1	0.000692491	0.999308	0.14331	0.077186	99.9361
0.126882	52020	1760380	0	1160	1	0.000658515	0.999341	0.0558029	0.0287023	99.936	0.126882	132638	1679762	0	1160	1	0.000690097	0.99931	0.136386	0.0731836	99.936	0.126882	139892	1672508	0	1160	1	0.000693088	0.999307	0.143311	0.0771861	99.936
0.126883	52020	1760378	0	1162	1	0.00065965	0.99934	0.0558029	0.0287023	99.9359	0.126883	132638	1679760	0	1162	1	0.000691287	0.999309	0.136386	0.0731837	99.9359	0.126883	139892	1672506	0	1162	1	0.000694283	0.999306	0.143311	0.0771861	99.9359
0.126889	52020	1760377	0	1163	1	0.000660218	0.99934	0.055803	0.0287023	99.9359	0.126889	132638	1679759	0	1163	1	0.000691882	0.999308	0.136386	0.0731837	99.9359	0.126889	139892	1672505	0	1163	1	0.000694881	0.999305	0.143311	0.0771862	99.9359
0.12689	52020	1760376	0	1164	1	0.000660785	0.999339	0.055803	0.0287023	99.9358	0.12689	132638	1679758	0	1164	1	0.000692477	0.999308	0.136386	0.0731838	99.9358	0.12689	139892	1672504	0	1164	1	0.000695478	0.999305	0.143311	0.0771862	99.9358
0.126891	52020	1760375	0	1165	1	0.000661353	0.999339	0.055803	0.0287024	99.9358	0.126891	132638	1679757	0	1165	1	0.000693072	0.999307	0.136386	0.0731838	99.9358	0.126891	139892	1672503	0	1165	1	0.000696076	0.999304	0.143311	0.0771863	99.9358
0.126893	52020	1760374	0	1166	1	0.000661921	0.999338	0.0558031	0.0287024	99.9357	0.126893	132638	1679756	0	1166	1	0.000693667	0.999306	0.136386	0.0731839	99.9357	0.126893	139892	1672502	0	1166	1	0.000696673	0.999303	0.143311	0.0771863	99.9357
0.126894	52020	1760373	0	1167	1	0.000662489	0.999338	0.0558031	0.0287024	99.9357	0.126894	132638	1679755	0	1167	1	0.000694262	0.999306	0.136387	0.0731839	99.9357	0.126894	139892	1672501	0	1167	1	0.000697271	0.999303	0.143311	0.0771863	99.9357
0.126897	52020	1760372	0	1168	1	0.000663056	0.999337	0.0558031	0.0287024	99.9356	0.126897	132638	1679754	0	1168	1	0.000694857	0.999305	0.136387	0.0731839	99.9356	0.126897	139892	1672500	0	1168	1	0.000697868	0.999302	0.143311	0.0771864	99.9356
0.126899	52020	1760371	0	1169	1	0.000663624	0.999336	0.0558031	0.0287024	99.9355	0.126899	132638	1679753	0	1169	1	0.000695452	0.999305	0.136387	0.073184	99.9355	0.126899	139892	1672499	0	1169	1	0.000698466	0.999302	0.143311	0.0771864	99.9355
0.126904	52020	1760370	0	1170	1	0.000664192	0.999336	0.0558032	0.0287024	99.9355	0.126904	132638	1679752	0	1170	1	0.000696047	0.999304	0.136387	0.073184	99.9355	0.126904	139892	1672498	0	1170	1	0.000699063	0.999301	0.143311	0.0771865	99.9355
0.126915	52020	1760369	0	1171	1	0.000664759	0.999335	0.0558032	0.0287024	99.9354	0.126915	132638	1679751	0	1171	1	0.000696641	0.999303	0.136387	0.0731841	99.9354	0.126915	139892	1672497	0	1171	1	0.000699661	0.9993	0.143311	0.0771865	99.9354
0.126919	52020	1760368	0	1172	1	0.000665327	0.999335	0.0558032	0.0287025	99.9354	0.126919	132638	1679750	0	1172	1	0.000697236	0.999303	0.136387	0.0731841	99.9354	0.126919	139892	1672496	0	1172	1	0.000700258	0.9993	0.143311	0.0771866	99.9354
0.126922	52020	1760367	0	1173	1	0.000665895	0.999334	0.0558033	0.0287025	99.9353	0.126922	132638	1679749	0	1173	1	0.000697831	0.999302	0.136387	0.0731841	99.9353	0.126922	139892	1672495	0	1173	1	0.000700856	0.999299	0.143311	0.0771866	99.9353
0.126924	52020	1760364	0	1176	1	0.000667598	0.999332	0.0558034	0.0287025	99.9352	0.126924	132638	1679746	0	1176	1	0.000699616	0.9993	0.136387	0.0731843	99.9352	0.126924	139892	1672492	0	1176	1	0.000702648	0.999297	0.143312	0.0771867	99.9352
0.126927	52020	1760363	0	1177	1	0.000668165	0.999332	0.0558034	0.0287025	99.9351	0.126927	132638	1679745	0	1177	1	0.000700211	0.9993	0.136387	0.0731843	99.9351	0.126927	139892	1672491	0	1177	1	0.000703246	0.999297	0.143312	0.0771868	99.9351
0.126928	52020	1760362	0	1178	1	0.000668733	0.999331	0.0558034	0.0287026	99.935	0.126928	132638	1679744	0	1178	1	0.000700806	0.999299	0.136387	0.0731844	99.935	0.126928	139892	1672490	0	1178	1	0.000703843	0.999296	0.143312	0.0771868	99.935
0.12693	52020	1760361	0	1179	1	0.000669301	0.999331	0.0558034	0.0287026	99.935	0.12693	132638	1679743	0	1179	1	0.000701401	0.999299	0.136387	0.0731844	99.935	0.12693	139892	1672489	0	1179	1	0.000704441	0.999296	0.143312	0.0771869	99.935
0.126933	52020	1760360	0	1180	1	0.000669868	0.99933	0.0558035	0.0287026	99.9349	0.126933	132638	1679742	0	1180	1	0.000701996	0.999298	0.136387	0.0731844	99.9349	0.126933	139892	1672488	0	1180	1	0.000705038	0.999295	0.143312	0.0771869	99.9349
0.126936	52020	1760359	0	1181	1	0.000670436	0.99933	0.0558035	0.0287026	99.9349	0.126936	132638	1679741	0	1181	1	0.000702591	0.999297	0.136387	0.0731845	99.9349	0.126936	139892	1672487	0	1181	1	0.000705636	0.999294	0.143312	0.0771869	99.9349
0.126937	52020	1760358	0	1182	1	0.000671004	0.999329	0.0558035	0.0287026	99.9348	0.126937	132638	1679740	0	1182	1	0.000703186	0.999297	0.136388	0.0731845	99.9348	0.126937	139892	1672486	0	1182	1	0.000706233	0.999294	0.143312	0.077187	99.9348
0.126938	52020	1760357	0	1183	1	0.000671571	0.999328	0.0558036	0.0287026	99.9348	0.126938	132638	1679739	0	1183	1	0.00070378	0.999296	0.136388	0.0731846	99.9348	0.126938	139892	1672485	0	1183	1	0.000706831	0.999293	0.143312	0.077187	99.9348
0.126939	52020	1760356	0	1184	1	0.000672139	0.999328	0.0558036	0.0287027	99.9347	0.126939	132638	1679738	0	1184	1	0.000704375	0.999296	0.136388	0.0731846	99.9347	0.126939	139892	1672484	0	1184	1	0.000707428	0.999293	0.143312	0.0771871	99.9347
0.126942	52020	1760355	0	1185	1	0.000672707	0.999327	0.0558036	0.0287027	99.9347	0.126942	132638	1679737	0	1185	1	0.00070497	0.999295	0.136388	0.0731846	99.9347	0.126942	139892	1672483	0	1185	1	0.000708026	0.999292	0.143312	0.0771871	99.9347
0.126943	52020	1760353	0	1187	1	0.000673842	0.999326	0.0558037	0.0287027	99.9345	0.126943	132638	1679735	0	1187	1	0.00070616	0.999294	0.136388	0.0731847	99.9345	0.126943	139892	1672481	0	1187	1	0.000709221	0.999291	0.143313	0.0771872	99.9345
0.126944	52020	1760351	0	1189	1	0.000674978	0.999325	0.0558037	0.0287027	99.9344	0.126944	132638	1679733	0	1189	1	0.00070735	0.999293	0.136388	0.0731848	99.9344	0.126944	139892	1672479	0	1189	1	0.000710416	0.99929	0.143313	0.0771873	99.9344
0.126945	52020	1760350	0	1190	1	0.000675545	0.999324	0.0558038	0.0287027	99.9344	0.126945	132638	1679732	0	1190	1	0.000707945	0.999292	0.136388	0.0731848	99.9344	0.126945	139892	1672478	0	1190	1	0.000711013	0.999289	0.143313	0.0771873	99.9344
0.126946	52020	1760347	0	1193	1	0.000677248	0.999323	0.0558039	0.0287028	99.9342	0.126946	132638	1679729	0	1193	1	0.00070973	0.99929	0.136388	0.073185	99.9342	0.126946	139892	1672475	0	1193	1	0.000712806	0.999287	0.143313	0.0771875	99.9342
0.126949	52020	1760345	0	1195	1	0.000678384	0.999322	0.0558039	0.0287028	99.9341	0.126949	132638	1679727	0	1195	1	0.000710919	0.999289	0.136388	0.073185	99.9341	0.126949	139892	1672473	0	1195	1	0.000714001	0.999286	0.143313	0.0771875	99.9341
0.126951	52020	1760344	0	1196	1	0.000678951	0.999321	0.055804	0.0287028	99.9341	0.126951	132638	1679726	0	1196	1	0.000711514	0.999288	0.136389	0.0731851	99.9341	0.126951	139892	1672472	0	1196	1	0.000714598	0.999285	0.143313	0.0771876	99.9341
0.126953	52020	1760342	0	1198	1	0.000680087	0.99932	0.055804	0.0287029	99.9339	0.126953	132638	1679724	0	1198	1	0.000712704	0.999287	0.136389	0.0731852	99.9339	0.126953	139892	1672470	0	1198	1	0.000715793	0.999284	0.143313	0.0771877	99.9339
0.126954	52020	1760341	0	1199	1	0.000680654	0.999319	0.055804	0.0287029	99.9339	0.126954	132638	1679723	0	1199	1	0.000713299	0.999287	0.136389	0.0731852	99.9339	0.126954	139892	1672469	0	1199	1	0.000716391	0.999284	0.143313	0.0771877	99.9339
0.126955	52020	1760340	0	1200	1	0.000681222	0.999319	0.0558041	0.0287029	99.9338	0.126955	132638	1679722	0	1200	1	0.000713894	0.999286	0.136389	0.0731852	99.9338	0.126955	139892	1672468	0	1200	1	0.000716988	0.999283	0.143313	0.0771878	99.9338
0.126961	52020	1760339	0	1201	1	0.00068179	0.999318	0.0558041	0.0287029	99.9338	0.126961	132638	1679721	0	1201	1	0.000714489	0.999286	0.136389	0.0731853	99.9338	0.126961	139892	1672467	0	1201	1	0.000717586	0.999282	0.143314	0.0771878	99.9338
0.126962	52020	1760338	0	1202	1	0.000682357	0.999318	0.0558041	0.0287029	99.9337	0.126962	132638	1679720	0	1202	1	0.000715084	0.999285	0.136389	0.0731853	99.9337	0.126962	139892	1672466	0	1202	1	0.000718183	0.999282	0.143314	0.0771878	99.9337
0.126963	52020	1760336	0	1204	1	0.000683493	0.999317	0.0558042	0.028703	99.9336	0.126963	132638	1679718	0	1204	1	0.000716274	0.999284	0.136389	0.0731854	99.9336	0.126963	139892	1672464	0	1204	1	0.000719378	0.999281	0.143314	0.0771879	99.9336
0.126965	52020	1760335	0	1205	1	0.000684061	0.999316	0.0558042	0.028703	99.9336	0.126965	132638	1679717	0	1205	1	0.000716868	0.999283	0.136389	0.0731854	99.9336	0.126965	139892	1672463	0	1205	1	0.000719976	0.99928	0.143314	0.077188	99.9336
0.126973	52020	1760334	0	1206	1	0.000684628	0.999315	0.0558043	0.028703	99.9335	0.126973	132638	1679716	0	1206	1	0.000717463	0.999283	0.136389	0.0731855	99.9335	0.126973	139892	1672462	0	1206	1	0.000720573	0.999279	0.143314	0.077188	99.9335
0.126977	52020	1760333	0	1207	1	0.000685196	0.999315	0.0558043	0.028703	99.9334	0.126977	132638	1679715	0	1207	1	0.000718058	0.999282	0.136389	0.0731855	99.9334	0.126977	139892	1672461	0	1207	1	0.000721171	0.999279	0.143314	0.0771881	99.9334
0.126979	52020	1760332	0	1208	1	0.000685764	0.999314	0.0558043	0.028703	99.9334	0.126979	132638	1679714	0	1208	1	0.000718653	0.999281	0.136389	0.0731856	99.9334	0.126979	139892	1672460	0	1208	1	0.000721768	0.999278	0.143314	0.0771881	99.9334
0.126982	52020	1760331	0	1209	1	0.000686331	0.999314	0.0558043	0.028703	99.9333	0.126982	132638	1679713	0	1209	1	0.000719248	0.999281	0.136389	0.0731856	99.9333	0.126982	139892	1672459	0	1209	1	0.000722365	0.999278	0.143314	0.0771881	99.9333
0.126983	52020	1760330	0	1210	1	0.000686899	0.999313	0.0558044	0.0287031	99.9333	0.126983	132638	1679712	0	1210	1	0.000719843	0.99928	0.13639	0.0731856	99.9333	0.126983	139892	1672458	0	1210	1	0.000722963	0.999277	0.143314	0.0771882	99.9333
0.126986	52020	1760329	0	1211	1	0.000687467	0.999313	0.0558044	0.0287031	99.9332	0.126986	132638	1679711	0	1211	1	0.000720438	0.99928	0.13639	0.0731857	99.9332	0.126986	139892	1672457	0	1211	1	0.00072356	0.999276	0.143314	0.0771882	99.9332
0.126987	52020	1760328	0	1212	1	0.000688034	0.999312	0.0558044	0.0287031	99.9332	0.126987	132638	1679710	0	1212	1	0.000721033	0.999279	0.13639	0.0731857	99.9332	0.126987	139892	1672456	0	1212	1	0.000724158	0.999276	0.143314	0.0771883	99.9332
0.126989	52020	1760327	0	1213	1	0.000688602	0.999311	0.0558045	0.0287031	99.9331	0.126989	132638	1679709	0	1213	1	0.000721628	0.999278	0.13639	0.0731858	99.9331	0.126989	139892	1672455	0	1213	1	0.000724755	0.999275	0.143314	0.0771883	99.9331
0.126992	52020	1760325	0	1215	1	0.000689737	0.99931	0.0558045	0.0287031	99.933	0.126992	132638	1679707	0	1215	1	0.000722818	0.999277	0.13639	0.0731858	99.933	0.126992	139892	1672453	0	1215	1	0.00072595	0.999274	0.143315	0.0771884	99.933
0.126993	52020	1760324	0	1216	1	0.000690305	0.99931	0.0558046	0.0287032	99.9329	0.126993	132638	1679706	0	1216	1	0.000723413	0.999277	0.13639	0.0731859	99.9329	0.126993	139892	1672452	0	1216	1	0.000726548	0.999273	0.143315	0.0771884	99.9329
0.127001	52020	1760323	0	1217	1	0.000690873	0.999309	0.0558046	0.0287032	99.9329	0.127001	132638	1679705	0	1217	1	0.000724007	0.999276	0.13639	0.0731859	99.9329	0.127001	139892	1672451	0	1217	1	0.000727145	0.999273	0.143315	0.0771885	99.9329
0.127003	52020	1760322	0	1218	1	0.00069144	0.999309	0.0558046	0.0287032	99.9328	0.127003	132638	1679704	0	1218	1	0.000724602	0.999275	0.13639	0.073186	99.9328	0.127003	139892	1672450	0	1218	1	0.000727743	0.999272	0.143315	0.0771885	99.9328
0.127006	52020	1760321	0	1219	1	0.000692008	0.999308	0.0558046	0.0287032	99.9328	0.127006	132638	1679703	0	1219	1	0.000725197	0.999275	0.13639	0.073186	99.9328	0.127006	139892	1672449	0	1219	1	0.00072834	0.999272	0.143315	0.0771886	99.9328
0.127008	52020	1760320	0	1220	1	0.000692576	0.999307	0.0558047	0.0287032	99.9327	0.127008	132638	1679702	0	1220	1	0.000725792	0.999274	0.13639	0.073186	99.9327	0.127008	139892	1672448	0	1220	1	0.000728938	0.999271	0.143315	0.0771886	99.9327
0.127011	52020	1760319	0	1221	1	0.000693143	0.999307	0.0558047	0.0287032	99.9327	0.127011	132638	1679701	0	1221	1	0.000726387	0.999274	0.13639	0.0731861	99.9327	0.127011	139892	1672447	0	1221	1	0.000729535	0.99927	0.143315	0.0771886	99.9327
0.127012	52020	1760318	0	1222	1	0.000693711	0.999306	0.0558047	0.0287033	99.9326	0.127012	132638	1679700	0	1222	1	0.000726982	0.999273	0.13639	0.0731861	99.9326	0.127012	139892	1672446	0	1222	1	0.000730133	0.99927	0.143315	0.0771887	99.9326
0.127013	52020	1760317	0	1223	1	0.000694279	0.999306	0.0558048	0.0287033	99.9326	0.127013	132638	1679699	0	1223	1	0.000727577	0.999272	0.13639	0.0731862	99.9326	0.127013	139892	1672445	0	1223	1	0.00073073	0.999269	0.143315	0.0771887	99.9326
0.127015	52020	1760315	0	1225	1	0.000695414	0.999305	0.0558048	0.0287033	99.9325	0.127015	132638	1679697	0	1225	1	0.000728767	0.999271	0.136391	0.0731862	99.9325	0.127015	139892	1672443	0	1225	1	0.000731925	0.999268	0.143315	0.0771888	99.9325
0.127017	52020	1760314	0	1226	1	0.000695982	0.999304	0.0558049	0.0287033	99.9324	0.127017	132638	1679696	0	1226	1	0.000729362	0.999271	0.136391	0.0731863	99.9324	0.127017	139892	1672442	0	1226	1	0.000732523	0.999267	0.143315	0.0771889	99.9324
0.127018	52020	1760311	0	1229	1	0.000697685	0.999302	0.0558049	0.0287034	99.9322	0.127018	132638	1679693	0	1229	1	0.000731146	0.999269	0.136391	0.0731864	99.9322	0.127018	139892	1672439	0	1229	1	0.000734315	0.999266	0.143316	0.077189	99.9322
0.12702	52020	1760309	0	1231	1	0.00069882	0.999301	0.055805	0.0287034	99.9321	0.12702	132638	1679691	0	1231	1	0.000732336	0.999268	0.136391	0.0731865	99.9321	0.12702	139892	1672437	0	1231	1	0.00073551	0.999264	0.143316	0.0771891	99.9321
0.127025	52020	1760308	0	1232	1	0.000699388	0.999301	0.055805	0.0287034	99.9321	0.127025	132638	1679690	0	1232	1	0.000732931	0.999267	0.136391	0.0731865	99.9321	0.127025	139892	1672436	0	1232	1	0.000736108	0.999264	0.143316	0.0771891	99.9321
0.127026	52020	1760307	0	1233	1	0.000699956	0.9993	0.0558051	0.0287034	99.932	0.127026	132638	1679689	0	1233	1	0.000733526	0.999266	0.136391	0.0731866	99.932	0.127026	139892	1672435	0	1233	1	0.000736705	0.999263	0.143316	0.0771892	99.932
0.127028	52020	1760306	0	1234	1	0.000700523	0.999299	0.0558051	0.0287034	99.932	0.127028	132638	1679688	0	1234	1	0.000734121	0.999266	0.136391	0.0731866	99.932	0.127028	139892	1672434	0	1234	1	0.000737303	0.999263	0.143316	0.0771892	99.932
0.127032	52020	1760304	0	1236	1	0.000701659	0.999298	0.0558052	0.0287035	99.9318	0.127032	132638	1679686	0	1236	1	0.000735311	0.999265	0.136391	0.0731867	99.9318	0.127032	139892	1672432	0	1236	1	0.000738498	0.999262	0.143316	0.0771893	99.9318
0.127033	52020	1760303	0	1237	1	0.000702226	0.999298	0.0558052	0.0287035	99.9318	0.127033	132638	1679685	0	1237	1	0.000735906	0.999264	0.136391	0.0731867	99.9318	0.127033	139892	1672431	0	1237	1	0.000739095	0.999261	0.143316	0.0771893	99.9318
0.127034	52020	1760301	0	1239	1	0.000703362	0.999297	0.0558052	0.0287035	99.9317	0.127034	132638	1679683	0	1239	1	0.000737095	0.999263	0.136392	0.0731868	99.9317	0.127034	139892	1672429	0	1239	1	0.00074029	0.99926	0.143316	0.0771894	99.9317
0.127035	52020	1760298	0	1242	1	0.000705065	0.999295	0.0558053	0.0287036	99.9315	0.127035	132638	1679680	0	1242	1	0.00073888	0.999261	0.136392	0.0731869	99.9315	0.127035	139892	1672426	0	1242	1	0.000742083	0.999258	0.143317	0.0771895	99.9315
0.127037	52020	1760297	0	1243	1	0.000705633	0.999294	0.0558054	0.0287036	99.9315	0.127037	132638	1679679	0	1243	1	0.000739475	0.999261	0.136392	0.073187	99.9315	0.127037	139892	1672425	0	1243	1	0.00074268	0.999257	0.143317	0.0771896	99.9315
0.127038	52020	1760294	0	1246	1	0.000707336	0.999293	0.0558055	0.0287036	99.9313	0.127038	132638	1679676	0	1246	1	0.00074126	0.999259	0.136392	0.0731871	99.9313	0.127038	139892	1672422	0	1246	1	0.000744473	0.999256	0.143317	0.0771897	99.9313
0.127039	52020	1760293	0	1247	1	0.000707903	0.999292	0.0558055	0.0287037	99.9312	0.127039	132638	1679675	0	1247	1	0.000741855	0.999258	0.136392	0.0731871	99.9312	0.127039	139892	1672421	0	1247	1	0.00074507	0.999255	0.143317	0.0771898	99.9312
0.127041	52020	1760290	0	1250	1	0.000709606	0.99929	0.0558056	0.0287037	99.9311	0.127041	132638	1679672	0	1250	1	0.00074364	0.999256	0.136392	0.0731873	99.9311	0.127041	139892	1672418	0	1250	1	0.000746863	0.999253	0.143317	0.0771899	99.9311
0.127042	52020	1760289	0	1251	1	0.000710174	0.99929	0.0558056	0.0287037	99.931	0.127042	132638	1679671	0	1251	1	0.000744234	0.999256	0.136392	0.0731873	99.931	0.127042	139892	1672417	0	1251	1	0.00074746	0.999253	0.143317	0.0771899	99.931
0.127043	52020	1760288	0	1252	1	0.000710742	0.999289	0.0558056	0.0287037	99.931	0.127043	132638	1679670	0	1252	1	0.000744829	0.999255	0.136392	0.0731873	99.931	0.127043	139892	1672416	0	1252	1	0.000748058	0.999252	0.143317	0.07719	99.931
0.127045	52020	1760287	0	1253	1	0.000711309	0.999289	0.0558057	0.0287037	99.9309	0.127045	132638	1679669	0	1253	1	0.000745424	0.999255	0.136393	0.0731874	99.9309	0.127045	139892	1672415	0	1253	1	0.000748655	0.999251	0.143317	0.07719	99.9309
0.127054	52020	1760286	0	1254	1	0.000711877	0.999288	0.0558057	0.0287038	99.9309	0.127054	132638	1679668	0	1254	1	0.000746019	0.999254	0.136393	0.0731874	99.9309	0.127054	139892	1672414	0	1254	1	0.000749253	0.999251	0.143317	0.0771901	99.9309
0.127058	52020	1760285	0	1255	1	0.000712445	0.999288	0.0558057	0.0287038	99.9308	0.127058	132638	1679667	0	1255	1	0.000746614	0.999253	0.136393	0.0731875	99.9308	0.127058	139892	1672413	0	1255	1	0.00074985	0.99925	0.143318	0.0771901	99.9308
0.127059	52020	1760284	0	1256	1	0.000713012	0.999287	0.0558058	0.0287038	99.9307	0.127059	132638	1679666	0	1256	1	0.000747209	0.999253	0.136393	0.0731875	99.9307	0.127059	139892	1672412	0	1256	1	0.000750448	0.99925	0.143318	0.0771901	99.9307
0.12706	52020	1760283	0	1257	1	0.00071358	0.999286	0.0558058	0.0287038	99.9307	0.12706	132638	1679665	0	1257	1	0.000747804	0.999252	0.136393	0.0731875	99.9307	0.12706	139892	1672411	0	1257	1	0.000751045	0.999249	0.143318	0.0771902	99.9307
0.127062	52020	1760281	0	1259	1	0.000714716	0.999285	0.0558058	0.0287038	99.9306	0.127062	132638	1679663	0	1259	1	0.000748994	0.999251	0.136393	0.0731876	99.9306	0.127062	139892	1672409	0	1259	1	0.00075224	0.999248	0.143318	0.0771903	99.9306
0.127063	52020	1760280	0	1260	1	0.000715283	0.999285	0.0558059	0.0287039	99.9305	0.127063	132638	1679662	0	1260	1	0.000749589	0.99925	0.136393	0.0731877	99.9305	0.127063	139892	1672408	0	1260	1	0.000752837	0.999247	0.143318	0.0771903	99.9305
0.127064	52020	1760279	0	1261	1	0.000715851	0.999284	0.0558059	0.0287039	99.9305	0.127064	132638	1679661	0	1261	1	0.000750184	0.99925	0.136393	0.0731877	99.9305	0.127064	139892	1672407	0	1261	1	0.000753435	0.999247	0.143318	0.0771904	99.9305
0.127066	52020	1760278	0	1262	1	0.000716419	0.999284	0.0558059	0.0287039	99.9304	0.127066	132638	1679660	0	1262	1	0.000750778	0.999249	0.136393	0.0731877	99.9304	0.127066	139892	1672406	0	1262	1	0.000754032	0.999246	0.143318	0.0771904	99.9304
0.127071	52020	1760275	0	1265	1	0.000718122	0.999282	0.055806	0.0287039	99.9302	0.127071	132638	1679657	0	1265	1	0.000752563	0.999247	0.136393	0.0731879	99.9302	0.127071	139892	1672403	0	1265	1	0.000755825	0.999244	0.143318	0.0771905	99.9302
0.127072	52020	1760274	0	1266	1	0.000718689	0.999281	0.055806	0.028704	99.9302	0.127072	132638	1679656	0	1266	1	0.000753158	0.999247	0.136393	0.0731879	99.9302	0.127072	139892	1672402	0	1266	1	0.000756422	0.999244	0.143318	0.0771906	99.9302
0.127073	52020	1760273	0	1267	1	0.000719257	0.999281	0.0558061	0.028704	99.9301	0.127073	132638	1679655	0	1267	1	0.000753753	0.999246	0.136394	0.0731879	99.9301	0.127073	139892	1672401	0	1267	1	0.00075702	0.999243	0.143318	0.0771906	99.9301
0.127074	52020	1760269	0	1271	1	0.000721528	0.999278	0.0558062	0.028704	99.9299	0.127074	132638	1679651	0	1271	1	0.000756133	0.999244	0.136394	0.0731881	99.9299	0.127074	139892	1672397	0	1271	1	0.00075941	0.999241	0.143319	0.0771908	99.9299
0.127075	52020	1760267	0	1273	1	0.000722663	0.999277	0.0558063	0.0287041	99.9298	0.127075	132638	1679649	0	1273	1	0.000757322	0.999243	0.136394	0.0731882	99.9298	0.127075	139892	1672395	0	1273	1	0.000760605	0.999239	0.143319	0.0771909	99.9298
0.127076	52020	1760265	0	1275	1	0.000723798	0.999276	0.0558063	0.0287041	99.9297	0.127076	132638	1679647	0	1275	1	0.000758512	0.999241	0.136394	0.0731883	99.9297	0.127076	139892	1672393	0	1275	1	0.0007618	0.999238	0.143319	0.0771909	99.9297
0.127081	52020	1760264	0	1276	1	0.000724366	0.999276	0.0558063	0.0287041	99.9296	0.127081	132638	1679646	0	1276	1	0.000759107	0.999241	0.136394	0.0731883	99.9296	0.127081	139892	1672392	0	1276	1	0.000762397	0.999238	0.143319	0.077191	99.9296
0.127082	52020	1760263	0	1277	1	0.000724934	0.999275	0.0558064	0.0287041	99.9296	0.127082	132638	1679645	0	1277	1	0.000759702	0.99924	0.136394	0.0731883	99.9296	0.127082	139892	1672391	0	1277	1	0.000762995	0.999237	0.143319	0.077191	99.9296
0.127085	52020	1760262	0	1278	1	0.000725502	0.999274	0.0558064	0.0287041	99.9295	0.127085	132638	1679644	0	1278	1	0.000760297	0.99924	0.136394	0.0731884	99.9295	0.127085	139892	1672390	0	1278	1	0.000763592	0.999236	0.143319	0.0771911	99.9295
0.127086	52020	1760261	0	1279	1	0.000726069	0.999274	0.0558064	0.0287042	99.9295	0.127086	132638	1679643	0	1279	1	0.000760892	0.999239	0.136394	0.0731884	99.9295	0.127086	139892	1672389	0	1279	1	0.00076419	0.999236	0.143319	0.0771911	99.9295
0.127087	52020	1760259	0	1281	1	0.000727205	0.999273	0.0558065	0.0287042	99.9294	0.127087	132638	1679641	0	1281	1	0.000762082	0.999238	0.136395	0.0731885	99.9294	0.127087	139892	1672387	0	1281	1	0.000765385	0.999235	0.143319	0.0771912	99.9294
0.127091	52020	1760257	0	1283	1	0.00072834	0.999272	0.0558066	0.0287042	99.9293	0.127091	132638	1679639	0	1283	1	0.000763272	0.999237	0.136395	0.0731886	99.9293	0.127091	139892	1672385	0	1283	1	0.00076658	0.999233	0.14332	0.0771913	99.9293
0.127092	52020	1760256	0	1284	1	0.000728908	0.999271	0.0558066	0.0287042	99.9292	0.127092	132638	1679638	0	1284	1	0.000763866	0.999236	0.136395	0.0731886	99.9292	0.127092	139892	1672384	0	1284	1	0.000767177	0.999233	0.14332	0.0771913	99.9292
0.127093	52020	1760255	0	1285	1	0.000729475	0.999271	0.0558066	0.0287043	99.9291	0.127093	132638	1679637	0	1285	1	0.000764461	0.999236	0.136395	0.0731887	99.9291	0.127093	139892	1672383	0	1285	1	0.000767775	0.999232	0.14332	0.0771914	99.9291
0.127096	52020	1760254	0	1286	1	0.000730043	0.99927	0.0558066	0.0287043	99.9291	0.127096	132638	1679636	0	1286	1	0.000765056	0.999235	0.136395	0.0731887	99.9291	0.127096	139892	1672382	0	1286	1	0.000768372	0.999232	0.14332	0.0771914	99.9291
0.127097	52020	1760253	0	1287	1	0.000730611	0.999269	0.0558067	0.0287043	99.929	0.127097	132638	1679635	0	1287	1	0.000765651	0.999234	0.136395	0.0731888	99.929	0.127097	139892	1672381	0	1287	1	0.00076897	0.999231	0.14332	0.0771915	99.929
0.1271	52020	1760252	0	1288	1	0.000731178	0.999269	0.0558067	0.0287043	99.929	0.1271	132638	1679634	0	1288	1	0.000766246	0.999234	0.136395	0.0731888	99.929	0.1271	139892	1672380	0	1288	1	0.000769567	0.99923	0.14332	0.0771915	99.929
0.127101	52020	1760251	0	1289	1	0.000731746	0.999268	0.0558067	0.0287043	99.9289	0.127101	132638	1679633	0	1289	1	0.000766841	0.999233	0.136395	0.0731888	99.9289	0.127101	139892	1672379	0	1289	1	0.000770165	0.99923	0.14332	0.0771915	99.9289
0.127102	52020	1760250	0	1290	1	0.000732314	0.999268	0.0558068	0.0287043	99.9289	0.127102	132638	1679632	0	1290	1	0.000767436	0.999233	0.136395	0.0731889	99.9289	0.127102	139892	1672378	0	1290	1	0.000770762	0.999229	0.14332	0.0771916	99.9289
0.127103	52020	1760249	0	1291	1	0.000732881	0.999267	0.0558068	0.0287043	99.9288	0.127103	132638	1679631	0	1291	1	0.000768031	0.999232	0.136395	0.0731889	99.9288	0.127103	139892	1672377	0	1291	1	0.00077136	0.999229	0.14332	0.0771916	99.9288
0.127104	52020	1760248	0	1292	1	0.000733449	0.999267	0.0558068	0.0287044	99.9288	0.127104	132638	1679630	0	1292	1	0.000768626	0.999231	0.136395	0.073189	99.9288	0.127104	139892	1672376	0	1292	1	0.000771957	0.999228	0.14332	0.0771917	99.9288
0.127105	52020	1760245	0	1295	1	0.000735152	0.999265	0.0558069	0.0287044	99.9286	0.127105	132638	1679627	0	1295	1	0.000770411	0.99923	0.136395	0.0731891	99.9286	0.127105	139892	1672373	0	1295	1	0.00077375	0.999226	0.14332	0.0771918	99.9286
0.127106	52020	1760244	0	1296	1	0.00073572	0.999264	0.0558069	0.0287044	99.9285	0.127106	132638	1679626	0	1296	1	0.000771005	0.999229	0.136396	0.0731891	99.9285	0.127106	139892	1672372	0	1296	1	0.000774347	0.999226	0.143321	0.0771918	99.9285
0.127107	52020	1760243	0	1297	1	0.000736288	0.999264	0.055807	0.0287044	99.9285	0.127107	132638	1679625	0	1297	1	0.0007716	0.999228	0.136396	0.0731892	99.9285	0.127107	139892	1672371	0	1297	1	0.000774945	0.999225	0.143321	0.0771919	99.9285
0.127109	52020	1760242	0	1298	1	0.000736855	0.999263	0.055807	0.0287045	99.9284	0.127109	132638	1679624	0	1298	1	0.000772195	0.999228	0.136396	0.0731892	99.9284	0.127109	139892	1672370	0	1298	1	0.000775542	0.999224	0.143321	0.0771919	99.9284
0.12711	52020	1760241	0	1299	1	0.000737423	0.999263	0.055807	0.0287045	99.9284	0.12711	132638	1679623	0	1299	1	0.00077279	0.999227	0.136396	0.0731892	99.9284	0.12711	139892	1672369	0	1299	1	0.00077614	0.999224	0.143321	0.077192	99.9284
0.127111	52020	1760239	0	1301	1	0.000738558	0.999261	0.0558071	0.0287045	99.9283	0.127111	132638	1679621	0	1301	1	0.00077398	0.999226	0.136396	0.0731893	99.9283	0.127111	139892	1672367	0	1301	1	0.000777335	0.999223	0.143321	0.0771921	99.9283
0.127112	52020	1760236	0	1304	1	0.000740261	0.99926	0.0558072	0.0287046	99.9281	0.127112	132638	1679618	0	1304	1	0.000775765	0.999224	0.136396	0.0731894	99.9281	0.127112	139892	1672364	0	1304	1	0.000779127	0.999221	0.143321	0.0771922	99.9281
0.127113	52020	1760235	0	1305	1	0.000740829	0.999259	0.0558072	0.0287046	99.928	0.127113	132638	1679617	0	1305	1	0.00077636	0.999224	0.136396	0.0731895	99.928	0.127113	139892	1672363	0	1305	1	0.000779725	0.99922	0.143321	0.0771922	99.928
0.127114	52020	1760234	0	1306	1	0.000741397	0.999259	0.0558072	0.0287046	99.928	0.127114	132638	1679616	0	1306	1	0.000776955	0.999223	0.136396	0.0731895	99.928	0.127114	139892	1672362	0	1306	1	0.000780322	0.99922	0.143321	0.0771923	99.928
0.127115	52020	1760233	0	1307	1	0.000741964	0.999258	0.0558073	0.0287046	99.9279	0.127115	132638	1679615	0	1307	1	0.000777549	0.999222	0.136396	0.0731896	99.9279	0.127115	139892	1672361	0	1307	1	0.00078092	0.999219	0.143321	0.0771923	99.9279
0.127116	52020	1760232	0	1308	1	0.000742532	0.999257	0.0558073	0.0287046	99.9279	0.127116	132638	1679614	0	1308	1	0.000778144	0.999222	0.136396	0.0731896	99.9279	0.127116	139892	1672360	0	1308	1	0.000781517	0.999218	0.143321	0.0771924	99.9279
0.127117	52020	1760231	0	1309	1	0.0007431	0.999257	0.0558073	0.0287046	99.9278	0.127117	132638	1679613	0	1309	1	0.000778739	0.999221	0.136396	0.0731896	99.9278	0.127117	139892	1672359	0	1309	1	0.000782114	0.999218	0.143321	0.0771924	99.9278
0.127118	52020	1760230	0	1310	1	0.000743667	0.999256	0.0558074	0.0287046	99.9278	0.127118	132638	1679612	0	1310	1	0.000779334	0.999221	0.136397	0.0731897	99.9278	0.127118	139892	1672358	0	1310	1	0.000782712	0.999217	0.143322	0.0771924	99.9278
0.127119	52020	1760227	0	1313	1	0.000745371	0.999255	0.0558075	0.0287047	99.9276	0.127119	132638	1679609	0	1313	1	0.000781119	0.999219	0.136397	0.0731898	99.9276	0.127119	139892	1672355	0	1313	1	0.000784504	0.999215	0.143322	0.0771926	99.9276
0.127122	52020	1760226	0	1314	1	0.000745938	0.999254	0.0558075	0.0287047	99.9275	0.127122	132638	1679608	0	1314	1	0.000781714	0.999218	0.136397	0.0731898	99.9275	0.127122	139892	1672354	0	1314	1	0.000785102	0.999215	0.143322	0.0771926	99.9275
0.127123	52020	1760224	0	1316	1	0.000747074	0.999253	0.0558075	0.0287047	99.9274	0.127123	132638	1679606	0	1316	1	0.000782904	0.999217	0.136397	0.0731899	99.9274	0.127123	139892	1672352	0	1316	1	0.000786297	0.999214	0.143322	0.0771927	99.9274
0.127124	52020	1760222	0	1318	1	0.000748209	0.999252	0.0558076	0.0287048	99.9273	0.127124	132638	1679604	0	1318	1	0.000784093	0.999216	0.136397	0.07319	99.9273	0.127124	139892	1672350	0	1318	1	0.000787492	0.999213	0.143322	0.0771928	99.9273
0.127125	52020	1760221	0	1319	1	0.000748777	0.999251	0.0558076	0.0287048	99.9273	0.127125	132638	1679603	0	1319	1	0.000784688	0.999215	0.136397	0.07319	99.9273	0.127125	139892	1672349	0	1319	1	0.000788089	0.999212	0.143322	0.0771928	99.9273
0.127127	52020	1760219	0	1321	1	0.000749912	0.99925	0.0558077	0.0287048	99.9272	0.127127	132638	1679601	0	1321	1	0.000785878	0.999214	0.136397	0.0731901	99.9272	0.127127	139892	1672347	0	1321	1	0.000789284	0.999211	0.143322	0.0771929	99.9272
0.127128	52020	1760218	0	1322	1	0.00075048	0.99925	0.0558077	0.0287048	99.9271	0.127128	132638	1679600	0	1322	1	0.000786473	0.999214	0.136397	0.0731902	99.9271	0.127128	139892	1672346	0	1322	1	0.000789882	0.99921	0.143322	0.077193	99.9271
0.127129	52020	1760217	0	1323	1	0.000751047	0.999249	0.0558078	0.0287049	99.927	0.127129	132638	1679599	0	1323	1	0.000787068	0.999213	0.136397	0.0731902	99.927	0.127129	139892	1672345	0	1323	1	0.000790479	0.99921	0.143322	0.077193	99.927
0.127131	52020	1760215	0	1325	1	0.000752183	0.999248	0.0558078	0.0287049	99.9269	0.127131	132638	1679597	0	1325	1	0.000788258	0.999212	0.136398	0.0731903	99.9269	0.127131	139892	1672343	0	1325	1	0.000791674	0.999208	0.143323	0.0771931	99.9269
0.127132	52020	1760213	0	1327	1	0.000753318	0.999247	0.0558079	0.0287049	99.9268	0.127132	132638	1679595	0	1327	1	0.000789448	0.999211	0.136398	0.0731904	99.9268	0.127132	139892	1672341	0	1327	1	0.000792869	0.999207	0.143323	0.0771932	99.9268
0.127133	52020	1760212	0	1328	1	0.000753886	0.999246	0.0558079	0.0287049	99.9268	0.127133	132638	1679594	0	1328	1	0.000790043	0.99921	0.136398	0.0731904	99.9268	0.127133	139892	1672340	0	1328	1	0.000793467	0.999207	0.143323	0.0771932	99.9268
0.127134	52020	1760211	0	1329	1	0.000754453	0.999246	0.0558079	0.0287049	99.9267	0.127134	132638	1679593	0	1329	1	0.000790638	0.999209	0.136398	0.0731904	99.9267	0.127134	139892	1672339	0	1329	1	0.000794064	0.999206	0.143323	0.0771932	99.9267
0.127135	52020	1760209	0	1331	1	0.000755589	0.999244	0.055808	0.028705	99.9266	0.127135	132638	1679591	0	1331	1	0.000791827	0.999208	0.136398	0.0731905	99.9266	0.127135	139892	1672337	0	1331	1	0.000795259	0.999205	0.143323	0.0771933	99.9266
0.127136	52020	1760207	0	1333	1	0.000756724	0.999243	0.0558081	0.028705	99.9265	0.127136	132638	1679589	0	1333	1	0.000793017	0.999207	0.136398	0.0731906	99.9265	0.127136	139892	1672335	0	1333	1	0.000796454	0.999204	0.143323	0.0771934	99.9265
0.127143	52020	1760205	0	1335	1	0.00075786	0.999242	0.0558081	0.028705	99.9264	0.127143	132638	1679587	0	1335	1	0.000794207	0.999206	0.136398	0.0731907	99.9264	0.127143	139892	1672333	0	1335	1	0.000797649	0.999202	0.143323	0.0771935	99.9264
0.127145	52020	1760204	0	1336	1	0.000758427	0.999242	0.0558081	0.0287051	99.9263	0.127145	132638	1679586	0	1336	1	0.000794802	0.999205	0.136398	0.0731907	99.9263	0.127145	139892	1672332	0	1336	1	0.000798247	0.999202	0.143323	0.0771935	99.9263
0.127146	52020	1760203	0	1337	1	0.000758995	0.999241	0.0558082	0.0287051	99.9263	0.127146	132638	1679585	0	1337	1	0.000795397	0.999205	0.136398	0.0731908	99.9263	0.127146	139892	1672331	0	1337	1	0.000798844	0.999201	0.143324	0.0771936	99.9263
0.127147	52020	1760202	0	1338	1	0.000759563	0.99924	0.0558082	0.0287051	99.9262	0.127147	132638	1679584	0	1338	1	0.000795992	0.999204	0.136399	0.0731908	99.9262	0.127147	139892	1672330	0	1338	1	0.000799442	0.999201	0.143324	0.0771936	99.9262
0.127149	52020	1760199	0	1341	1	0.000761266	0.999239	0.0558083	0.0287051	99.9261	0.127149	132638	1679581	0	1341	1	0.000797776	0.999202	0.136399	0.0731909	99.9261	0.127149	139892	1672327	0	1341	1	0.000801234	0.999199	0.143324	0.0771938	99.9261
0.12715	52020	1760197	0	1343	1	0.000762401	0.999238	0.0558084	0.0287052	99.9259	0.12715	132638	1679579	0	1343	1	0.000798966	0.999201	0.136399	0.073191	99.9259	0.12715	139892	1672325	0	1343	1	0.000802429	0.999198	0.143324	0.0771938	99.9259
0.127151	52020	1760195	0	1345	1	0.000763536	0.999236	0.0558084	0.0287052	99.9258	0.127151	132638	1679577	0	1345	1	0.000800156	0.9992	0.136399	0.0731911	99.9258	0.127151	139892	1672323	0	1345	1	0.000803624	0.999196	0.143324	0.0771939	99.9258
0.127152	52020	1760192	0	1348	1	0.00076524	0.999235	0.0558085	0.0287053	99.9257	0.127152	132638	1679574	0	1348	1	0.000801941	0.999198	0.136399	0.0731912	99.9257	0.127152	139892	1672320	0	1348	1	0.000805417	0.999195	0.143324	0.0771941	99.9257
0.127156	52020	1760190	0	1350	1	0.000766375	0.999234	0.0558086	0.0287053	99.9256	0.127156	132638	1679572	0	1350	1	0.000803131	0.999197	0.136399	0.0731913	99.9256	0.127156	139892	1672318	0	1350	1	0.000806612	0.999193	0.143324	0.0771941	99.9256
0.127157	52020	1760189	0	1351	1	0.000766943	0.999233	0.0558086	0.0287053	99.9255	0.127157	132638	1679571	0	1351	1	0.000803726	0.999196	0.136399	0.0731913	99.9255	0.127157	139892	1672317	0	1351	1	0.000807209	0.999193	0.143325	0.0771942	99.9255
0.127158	52020	1760188	0	1352	1	0.00076751	0.999232	0.0558086	0.0287053	99.9255	0.127158	132638	1679570	0	1352	1	0.00080432	0.999196	0.136399	0.0731914	99.9255	0.127158	139892	1672316	0	1352	1	0.000807807	0.999192	0.143325	0.0771942	99.9255
0.12716	52020	1760186	0	1354	1	0.000768646	0.999231	0.0558087	0.0287053	99.9253	0.12716	132638	1679568	0	1354	1	0.00080551	0.999194	0.1364	0.0731915	99.9253	0.12716	139892	1672314	0	1354	1	0.000809002	0.999191	0.143325	0.0771943	99.9253
0.127162	52020	1760182	0	1358	1	0.000770916	0.999229	0.0558088	0.0287054	99.9251	0.127162	132638	1679564	0	1358	1	0.00080789	0.999192	0.1364	0.0731916	99.9251	0.127162	139892	1672310	0	1358	1	0.000811392	0.999189	0.143325	0.0771945	99.9251
0.127163	52020	1760181	0	1359	1	0.000771484	0.999229	0.0558088	0.0287054	99.9251	0.127163	132638	1679563	0	1359	1	0.000808485	0.999192	0.1364	0.0731917	99.9251	0.127163	139892	1672309	0	1359	1	0.000811989	0.999188	0.143325	0.0771945	99.9251
0.127164	52020	1760180	0	1360	1	0.000772052	0.999228	0.0558089	0.0287054	99.925	0.127164	132638	1679562	0	1360	1	0.00080908	0.999191	0.1364	0.0731917	99.925	0.127164	139892	1672308	0	1360	1	0.000812586	0.999187	0.143325	0.0771946	99.925
0.127165	52020	1760179	0	1361	1	0.000772619	0.999227	0.0558089	0.0287055	99.925	0.127165	132638	1679561	0	1361	1	0.000809675	0.99919	0.1364	0.0731917	99.925	0.127165	139892	1672307	0	1361	1	0.000813184	0.999187	0.143325	0.0771946	99.925
0.127166	52020	1760177	0	1363	1	0.000773755	0.999226	0.055809	0.0287055	99.9248	0.127166	132638	1679559	0	1363	1	0.000810865	0.999189	0.1364	0.0731918	99.9248	0.127166	139892	1672305	0	1363	1	0.000814379	0.999186	0.143325	0.0771947	99.9248
0.127168	52020	1760176	0	1364	1	0.000774322	0.999226	0.055809	0.0287055	99.9248	0.127168	132638	1679558	0	1364	1	0.000811459	0.999189	0.1364	0.0731919	99.9248	0.127168	139892	1672304	0	1364	1	0.000814976	0.999185	0.143326	0.0771947	99.9248
0.127169	52020	1760175	0	1365	1	0.00077489	0.999225	0.055809	0.0287055	99.9247	0.127169	132638	1679557	0	1365	1	0.000812054	0.999188	0.1364	0.0731919	99.9247	0.127169	139892	1672303	0	1365	1	0.000815574	0.999184	0.143326	0.0771948	99.9247
0.12717	52020	1760173	0	1367	1	0.000776026	0.999224	0.0558091	0.0287056	99.9246	0.12717	132638	1679555	0	1367	1	0.000813244	0.999187	0.136401	0.073192	99.9246	0.12717	139892	1672301	0	1367	1	0.000816769	0.999183	0.143326	0.0771949	99.9246
0.127172	52020	1760172	0	1368	1	0.000776593	0.999223	0.0558091	0.0287056	99.9246	0.127172	132638	1679554	0	1368	1	0.000813839	0.999186	0.136401	0.073192	99.9246	0.127172	139892	1672300	0	1368	1	0.000817366	0.999183	0.143326	0.0771949	99.9246
0.127176	52020	1760171	0	1369	1	0.000777161	0.999223	0.0558091	0.0287056	99.9245	0.127176	132638	1679553	0	1369	1	0.000814434	0.999186	0.136401	0.0731921	99.9245	0.127176	139892	1672299	0	1369	1	0.000817964	0.999182	0.143326	0.077195	99.9245
0.127177	52020	1760169	0	1371	1	0.000778296	0.999222	0.0558092	0.0287056	99.9244	0.127177	132638	1679551	0	1371	1	0.000815624	0.999184	0.136401	0.0731921	99.9244	0.127177	139892	1672297	0	1371	1	0.000819159	0.999181	0.143326	0.077195	99.9244
0.127178	52020	1760166	0	1374	1	0.000779999	0.99922	0.0558093	0.0287057	99.9242	0.127178	132638	1679548	0	1374	1	0.000817409	0.999183	0.136401	0.0731923	99.9242	0.127178	139892	1672294	0	1374	1	0.000820951	0.999179	0.143326	0.0771952	99.9242
0.12718	52020	1760165	0	1375	1	0.000780567	0.999219	0.0558093	0.0287057	99.9242	0.12718	132638	1679547	0	1375	1	0.000818003	0.999182	0.136401	0.0731923	99.9242	0.12718	139892	1672293	0	1375	1	0.000821549	0.999178	0.143326	0.0771952	99.9242
0.127181	52020	1760164	0	1376	1	0.000781135	0.999219	0.0558093	0.0287057	99.9241	0.127181	132638	1679546	0	1376	1	0.000818598	0.999181	0.136401	0.0731923	99.9241	0.127181	139892	1672292	0	1376	1	0.000822146	0.999178	0.143326	0.0771953	99.9241
0.127182	52020	1760163	0	1377	1	0.000781702	0.999218	0.0558094	0.0287057	99.9241	0.127182	132638	1679545	0	1377	1	0.000819193	0.999181	0.136401	0.0731924	99.9241	0.127182	139892	1672291	0	1377	1	0.000822744	0.999177	0.143326	0.0771953	99.9241
0.127185	52020	1760162	0	1378	1	0.00078227	0.999218	0.0558094	0.0287057	99.924	0.127185	132638	1679544	0	1378	1	0.000819788	0.99918	0.136401	0.0731924	99.924	0.127185	139892	1672290	0	1378	1	0.000823341	0.999177	0.143327	0.0771953	99.924
0.127186	52020	1760161	0	1379	1	0.000782838	0.999217	0.0558094	0.0287057	99.924	0.127186	132638	1679543	0	1379	1	0.000820383	0.99918	0.136401	0.0731925	99.924	0.127186	139892	1672289	0	1379	1	0.000823939	0.999176	0.143327	0.0771954	99.924
0.127187	52020	1760158	0	1382	1	0.000784541	0.999215	0.0558095	0.0287058	99.9238	0.127187	132638	1679540	0	1382	1	0.000822168	0.999178	0.136402	0.0731926	99.9238	0.127187	139892	1672286	0	1382	1	0.000825731	0.999174	0.143327	0.0771955	99.9238
0.127188	52020	1760156	0	1384	1	0.000785676	0.999214	0.0558096	0.0287058	99.9237	0.127188	132638	1679538	0	1384	1	0.000823358	0.999177	0.136402	0.0731927	99.9237	0.127188	139892	1672284	0	1384	1	0.000826926	0.999173	0.143327	0.0771956	99.9237
0.127189	52020	1760153	0	1387	1	0.000787379	0.999213	0.0558097	0.0287059	99.9235	0.127189	132638	1679535	0	1387	1	0.000825142	0.999175	0.136402	0.0731928	99.9235	0.127189	139892	1672281	0	1387	1	0.000828719	0.999171	0.143327	0.0771957	99.9235
0.12719	52020	1760151	0	1389	1	0.000788515	0.999211	0.0558097	0.0287059	99.9234	0.12719	132638	1679533	0	1389	1	0.000826332	0.999174	0.136402	0.0731929	99.9234	0.12719	139892	1672279	0	1389	1	0.000829914	0.99917	0.143327	0.0771958	99.9234
0.127192	52020	1760150	0	1390	1	0.000789082	0.999211	0.0558098	0.0287059	99.9234	0.127192	132638	1679532	0	1390	1	0.000826927	0.999173	0.136402	0.0731929	99.9234	0.127192	139892	1672278	0	1390	1	0.000830511	0.999169	0.143327	0.0771958	99.9234
0.127195	52020	1760149	0	1391	1	0.00078965	0.99921	0.0558098	0.0287059	99.9233	0.127195	132638	1679531	0	1391	1	0.000827522	0.999172	0.136402	0.073193	99.9233	0.127195	139892	1672277	0	1391	1	0.000831109	0.999169	0.143327	0.0771959	99.9233
0.127197	52020	1760148	0	1392	1	0.000790218	0.99921	0.0558098	0.0287059	99.9232	0.127197	132638	1679530	0	1392	1	0.000828117	0.999172	0.136402	0.073193	99.9232	0.127197	139892	1672276	0	1392	1	0.000831706	0.999168	0.143328	0.0771959	99.9232
0.1272	52020	1760147	0	1393	1	0.000790785	0.999209	0.0558099	0.028706	99.9232	0.1272	132638	1679529	0	1393	1	0.000828712	0.999171	0.136402	0.073193	99.9232	0.1272	139892	1672275	0	1393	1	0.000832304	0.999168	0.143328	0.077196	99.9232
0.127201	52020	1760146	0	1394	1	0.000791353	0.999209	0.0558099	0.028706	99.9231	0.127201	132638	1679528	0	1394	1	0.000829307	0.999171	0.136402	0.0731931	99.9231	0.127201	139892	1672274	0	1394	1	0.000832901	0.999167	0.143328	0.077196	99.9231
0.127203	52020	1760145	0	1395	1	0.000791921	0.999208	0.0558099	0.028706	99.9231	0.127203	132638	1679527	0	1395	1	0.000829902	0.99917	0.136403	0.0731931	99.9231	0.127203	139892	1672273	0	1395	1	0.000833499	0.999167	0.143328	0.0771961	99.9231
0.127205	52020	1760142	0	1398	1	0.000793624	0.999206	0.05581	0.028706	99.9229	0.127205	132638	1679524	0	1398	1	0.000831686	0.999168	0.136403	0.0731932	99.9229	0.127205	139892	1672270	0	1398	1	0.000835291	0.999165	0.143328	0.0771962	99.9229
0.127208	52020	1760140	0	1400	1	0.000794759	0.999205	0.0558101	0.0287061	99.9228	0.127208	132638	1679522	0	1400	1	0.000832876	0.999167	0.136403	0.0731933	99.9228	0.127208	139892	1672268	0	1400	1	0.000836486	0.999164	0.143328	0.0771963	99.9228
0.12721	52020	1760139	0	1401	1	0.000795327	0.999205	0.0558101	0.0287061	99.9227	0.12721	132638	1679521	0	1401	1	0.000833471	0.999167	0.136403	0.0731934	99.9227	0.12721	139892	1672267	0	1401	1	0.000837084	0.999163	0.143328	0.0771963	99.9227
0.127211	52020	1760138	0	1402	1	0.000795895	0.999204	0.0558101	0.0287061	99.9227	0.127211	132638	1679520	0	1402	1	0.000834066	0.999166	0.136403	0.0731934	99.9227	0.127211	139892	1672266	0	1402	1	0.000837681	0.999162	0.143328	0.0771964	99.9227
0.127213	52020	1760136	0	1404	1	0.00079703	0.999203	0.0558102	0.0287061	99.9226	0.127213	132638	1679518	0	1404	1	0.000835256	0.999165	0.136403	0.0731935	99.9226	0.127213	139892	1672264	0	1404	1	0.000838876	0.999161	0.143328	0.0771964	99.9226
0.127214	52020	1760135	0	1405	1	0.000797598	0.999202	0.0558102	0.0287062	99.9225	0.127214	132638	1679517	0	1405	1	0.000835851	0.999164	0.136403	0.0731935	99.9225	0.127214	139892	1672263	0	1405	1	0.000839474	0.999161	0.143329	0.0771965	99.9225
0.127216	52020	1760134	0	1406	1	0.000798165	0.999202	0.0558102	0.0287062	99.9225	0.127216	132638	1679516	0	1406	1	0.000836446	0.999164	0.136403	0.0731936	99.9225	0.127216	139892	1672262	0	1406	1	0.000840071	0.99916	0.143329	0.0771965	99.9225
0.127217	52020	1760133	0	1407	1	0.000798733	0.999201	0.0558103	0.0287062	99.9224	0.127217	132638	1679515	0	1407	1	0.000837041	0.999163	0.136403	0.0731936	99.9224	0.127217	139892	1672261	0	1407	1	0.000840669	0.999159	0.143329	0.0771966	99.9224
0.127218	52020	1760132	0	1408	1	0.000799301	0.999201	0.0558103	0.0287062	99.9224	0.127218	132638	1679514	0	1408	1	0.000837636	0.999162	0.136403	0.0731936	99.9224	0.127218	139892	1672260	0	1408	1	0.000841266	0.999159	0.143329	0.0771966	99.9224
0.127222	52020	1760130	0	1410	1	0.000800436	0.9992	0.0558104	0.0287062	99.9223	0.127222	132638	1679512	0	1410	1	0.000838825	0.999161	0.136404	0.0731937	99.9223	0.127222	139892	1672258	0	1410	1	0.000842461	0.999158	0.143329	0.0771967	99.9223
0.127223	52020	1760128	0	1412	1	0.000801571	0.999198	0.0558104	0.0287063	99.9221	0.127223	132638	1679510	0	1412	1	0.000840015	0.99916	0.136404	0.0731938	99.9221	0.127223	139892	1672256	0	1412	1	0.000843656	0.999156	0.143329	0.0771968	99.9221
0.127224	52020	1760127	0	1413	1	0.000802139	0.999198	0.0558105	0.0287063	99.9221	0.127224	132638	1679509	0	1413	1	0.00084061	0.999159	0.136404	0.0731938	99.9221	0.127224	139892	1672255	0	1413	1	0.000844253	0.999156	0.143329	0.0771968	99.9221
0.127225	52020	1760126	0	1414	1	0.000802707	0.999197	0.0558105	0.0287063	99.922	0.127225	132638	1679508	0	1414	1	0.000841205	0.999159	0.136404	0.0731939	99.922	0.127225	139892	1672254	0	1414	1	0.000844851	0.999155	0.143329	0.0771969	99.922
0.127226	52020	1760125	0	1415	1	0.000803274	0.999197	0.0558105	0.0287063	99.922	0.127226	132638	1679507	0	1415	1	0.0008418	0.999158	0.136404	0.0731939	99.922	0.127226	139892	1672253	0	1415	1	0.000845448	0.999155	0.143329	0.0771969	99.922
0.127228	52020	1760123	0	1417	1	0.00080441	0.999196	0.0558106	0.0287063	99.9219	0.127228	132638	1679505	0	1417	1	0.00084299	0.999157	0.136404	0.073194	99.9219	0.127228	139892	1672251	0	1417	1	0.000846643	0.999153	0.143329	0.077197	99.9219
0.127229	52020	1760122	0	1418	1	0.000804977	0.999195	0.0558106	0.0287064	99.9218	0.127229	132638	1679504	0	1418	1	0.000843585	0.999156	0.136404	0.073194	99.9218	0.127229	139892	1672250	0	1418	1	0.000847241	0.999153	0.143329	0.077197	99.9218
0.12723	52020	1760121	0	1419	1	0.000805545	0.999194	0.0558106	0.0287064	99.9218	0.12723	132638	1679503	0	1419	1	0.00084418	0.999156	0.136404	0.0731941	99.9218	0.12723	139892	1672249	0	1419	1	0.000847838	0.999152	0.14333	0.0771971	99.9218
0.127234	52020	1760120	0	1420	1	0.000806113	0.999194	0.0558107	0.0287064	99.9217	0.127234	132638	1679502	0	1420	1	0.000844774	0.999155	0.136404	0.0731941	99.9217	0.127234	139892	1672248	0	1420	1	0.000848436	0.999152	0.14333	0.0771971	99.9217
0.127238	52020	1760119	0	1421	1	0.000806681	0.999193	0.0558107	0.0287064	99.9216	0.127238	132638	1679501	0	1421	1	0.000845369	0.999155	0.136404	0.0731942	99.9216	0.127238	139892	1672247	0	1421	1	0.000849033	0.999151	0.14333	0.0771972	99.9216
0.127239	52020	1760118	0	1422	1	0.000807248	0.999193	0.0558107	0.0287064	99.9216	0.127239	132638	1679500	0	1422	1	0.000845964	0.999154	0.136404	0.0731942	99.9216	0.127239	139892	1672246	0	1422	1	0.000849631	0.99915	0.14333	0.0771972	99.9216
0.12724	52020	1760117	0	1423	1	0.000807816	0.999192	0.0558107	0.0287064	99.9215	0.12724	132638	1679499	0	1423	1	0.000846559	0.999153	0.136404	0.0731942	99.9215	0.12724	139892	1672245	0	1423	1	0.000850228	0.99915	0.14333	0.0771973	99.9215
0.127244	52020	1760114	0	1426	1	0.000809519	0.99919	0.0558108	0.0287065	99.9214	0.127244	132638	1679496	0	1426	1	0.000848344	0.999152	0.136405	0.0731944	99.9214	0.127244	139892	1672242	0	1426	1	0.000852021	0.999148	0.14333	0.0771974	99.9214
0.127248	52020	1760113	0	1427	1	0.000810087	0.99919	0.0558109	0.0287065	99.9213	0.127248	132638	1679495	0	1427	1	0.000848939	0.999151	0.136405	0.0731944	99.9213	0.127248	139892	1672241	0	1427	1	0.000852618	0.999147	0.14333	0.0771974	99.9213
0.12725	52020	1760112	0	1428	1	0.000810654	0.999189	0.0558109	0.0287065	99.9213	0.12725	132638	1679494	0	1428	1	0.000849534	0.99915	0.136405	0.0731944	99.9213	0.12725	139892	1672240	0	1428	1	0.000853216	0.999147	0.14333	0.0771975	99.9213
0.127251	52020	1760111	0	1429	1	0.000811222	0.999189	0.0558109	0.0287065	99.9212	0.127251	132638	1679493	0	1429	1	0.000850129	0.99915	0.136405	0.0731945	99.9212	0.127251	139892	1672239	0	1429	1	0.000853813	0.999146	0.14333	0.0771975	99.9212
0.127252	52020	1760110	0	1430	1	0.00081179	0.999188	0.055811	0.0287065	99.9211	0.127252	132638	1679492	0	1430	1	0.000850724	0.999149	0.136405	0.0731945	99.9211	0.127252	139892	1672238	0	1430	1	0.000854411	0.999146	0.14333	0.0771976	99.9211
0.127255	52020	1760108	0	1432	1	0.000812925	0.999187	0.055811	0.0287066	99.921	0.127255	132638	1679490	0	1432	1	0.000851913	0.999148	0.136405	0.0731946	99.921	0.127255	139892	1672236	0	1432	1	0.000855606	0.999144	0.14333	0.0771976	99.921
0.127257	52020	1760106	0	1434	1	0.00081406	0.999186	0.0558111	0.0287066	99.9209	0.127257	132638	1679488	0	1434	1	0.000853103	0.999147	0.136405	0.0731947	99.9209	0.127257	139892	1672234	0	1434	1	0.000856801	0.999143	0.143331	0.0771977	99.9209
0.127258	52020	1760105	0	1435	1	0.000814628	0.999185	0.0558111	0.0287066	99.9209	0.127258	132638	1679487	0	1435	1	0.000853698	0.999146	0.136405	0.0731947	99.9209	0.127258	139892	1672233	0	1435	1	0.000857398	0.999143	0.143331	0.0771978	99.9209
0.12726	52020	1760103	0	1437	1	0.000815763	0.999184	0.0558112	0.0287067	99.9208	0.12726	132638	1679485	0	1437	1	0.000854888	0.999145	0.136405	0.0731948	99.9208	0.12726	139892	1672231	0	1437	1	0.000858593	0.999141	0.143331	0.0771979	99.9208
0.127261	52020	1760101	0	1439	1	0.000816899	0.999183	0.0558112	0.0287067	99.9207	0.127261	132638	1679483	0	1439	1	0.000856078	0.999144	0.136406	0.0731949	99.9207	0.127261	139892	1672229	0	1439	1	0.000859788	0.99914	0.143331	0.0771979	99.9207
0.127262	52020	1760100	0	1440	1	0.000817467	0.999183	0.0558113	0.0287067	99.9206	0.127262	132638	1679482	0	1440	1	0.000856673	0.999143	0.136406	0.0731949	99.9206	0.127262	139892	1672228	0	1440	1	0.000860386	0.99914	0.143331	0.077198	99.9206
0.127263	52020	1760098	0	1442	1	0.000818602	0.999181	0.0558113	0.0287067	99.9205	0.127263	132638	1679480	0	1442	1	0.000857863	0.999142	0.136406	0.073195	99.9205	0.127263	139892	1672226	0	1442	1	0.000861581	0.999138	0.143331	0.0771981	99.9205
0.127264	52020	1760096	0	1444	1	0.000819737	0.99918	0.0558114	0.0287068	99.9204	0.127264	132638	1679478	0	1444	1	0.000859052	0.999141	0.136406	0.0731951	99.9204	0.127264	139892	1672224	0	1444	1	0.000862776	0.999137	0.143331	0.0771981	99.9204
0.127266	52020	1760095	0	1445	1	0.000820305	0.99918	0.0558114	0.0287068	99.9203	0.127266	132638	1679477	0	1445	1	0.000859647	0.99914	0.136406	0.0731951	99.9203	0.127266	139892	1672223	0	1445	1	0.000863373	0.999137	0.143331	0.0771982	99.9203
0.127271	52020	1760093	0	1447	1	0.00082144	0.999179	0.0558115	0.0287068	99.9202	0.127271	132638	1679475	0	1447	1	0.000860837	0.999139	0.136406	0.0731952	99.9202	0.127271	139892	1672221	0	1447	1	0.000864568	0.999135	0.143332	0.0771983	99.9202
0.127272	52020	1760091	0	1449	1	0.000822576	0.999177	0.0558115	0.0287069	99.9201	0.127272	132638	1679473	0	1449	1	0.000862027	0.999138	0.136406	0.0731953	99.9201	0.127272	139892	1672219	0	1449	1	0.000865763	0.999134	0.143332	0.0771984	99.9201
0.127273	52020	1760088	0	1452	1	0.000824279	0.999176	0.0558116	0.0287069	99.9199	0.127273	132638	1679470	0	1452	1	0.000863812	0.999136	0.136407	0.0731954	99.9199	0.127273	139892	1672216	0	1452	1	0.000867556	0.999132	0.143332	0.0771985	99.9199
0.127274	52020	1760085	0	1455	1	0.000825982	0.999174	0.0558117	0.0287069	99.9198	0.127274	132638	1679467	0	1455	1	0.000865596	0.999134	0.136407	0.0731955	99.9198	0.127274	139892	1672213	0	1455	1	0.000869348	0.999131	0.143332	0.0771986	99.9198
0.127278	52020	1760084	0	1456	1	0.000826549	0.999173	0.0558117	0.028707	99.9197	0.127278	132638	1679466	0	1456	1	0.000866191	0.999134	0.136407	0.0731956	99.9197	0.127278	139892	1672212	0	1456	1	0.000869946	0.99913	0.143332	0.0771987	99.9197
0.127282	52020	1760082	0	1458	1	0.000827685	0.999172	0.0558118	0.028707	99.9196	0.127282	132638	1679464	0	1458	1	0.000867381	0.999133	0.136407	0.0731957	99.9196	0.127282	139892	1672210	0	1458	1	0.000871141	0.999129	0.143332	0.0771987	99.9196
0.127284	52020	1760081	0	1459	1	0.000828253	0.999172	0.0558118	0.028707	99.9196	0.127284	132638	1679463	0	1459	1	0.000867976	0.999132	0.136407	0.0731957	99.9196	0.127284	139892	1672209	0	1459	1	0.000871738	0.999128	0.143332	0.0771988	99.9196
0.127286	52020	1760079	0	1461	1	0.000829388	0.999171	0.0558119	0.028707	99.9194	0.127286	132638	1679461	0	1461	1	0.000869166	0.999131	0.136407	0.0731958	99.9194	0.127286	139892	1672207	0	1461	1	0.000872933	0.999127	0.143333	0.0771989	99.9194
0.127287	52020	1760077	0	1463	1	0.000830523	0.999169	0.0558119	0.0287071	99.9193	0.127287	132638	1679459	0	1463	1	0.000870356	0.99913	0.136407	0.0731959	99.9193	0.127287	139892	1672205	0	1463	1	0.000874128	0.999126	0.143333	0.077199	99.9193
0.127289	52020	1760075	0	1465	1	0.000831659	0.999168	0.055812	0.0287071	99.9192	0.127289	132638	1679457	0	1465	1	0.000871545	0.999128	0.136407	0.0731959	99.9192	0.127289	139892	1672203	0	1465	1	0.000875323	0.999125	0.143333	0.077199	99.9192
0.12729	52020	1760073	0	1467	1	0.000832794	0.999167	0.0558121	0.0287071	99.9191	0.12729	132638	1679455	0	1467	1	0.000872735	0.999127	0.136408	0.073196	99.9191	0.12729	139892	1672201	0	1467	1	0.000876518	0.999123	0.143333	0.0771991	99.9191
0.127291	52020	1760072	0	1468	1	0.000833362	0.999167	0.0558121	0.0287072	99.9191	0.127291	132638	1679454	0	1468	1	0.00087333	0.999127	0.136408	0.0731961	99.9191	0.127291	139892	1672200	0	1468	1	0.000877115	0.999123	0.143333	0.0771992	99.9191
0.127292	52020	1760070	0	1470	1	0.000834497	0.999166	0.0558122	0.0287072	99.9189	0.127292	132638	1679452	0	1470	1	0.00087452	0.999125	0.136408	0.0731961	99.9189	0.127292	139892	1672198	0	1470	1	0.00087831	0.999122	0.143333	0.0771993	99.9189
0.127294	52020	1760069	0	1471	1	0.000835065	0.999165	0.0558122	0.0287072	99.9189	0.127294	132638	1679451	0	1471	1	0.000875115	0.999125	0.136408	0.0731962	99.9189	0.127294	139892	1672197	0	1471	1	0.000878908	0.999121	0.143333	0.0771993	99.9189
0.127297	52020	1760068	0	1472	1	0.000835632	0.999164	0.0558122	0.0287072	99.9188	0.127297	132638	1679450	0	1472	1	0.00087571	0.999124	0.136408	0.0731962	99.9188	0.127297	139892	1672196	0	1472	1	0.000879505	0.99912	0.143333	0.0771993	99.9188
0.127299	52020	1760065	0	1475	1	0.000837336	0.999163	0.0558123	0.0287073	99.9187	0.127299	132638	1679447	0	1475	1	0.000877495	0.999123	0.136408	0.0731963	99.9187	0.127299	139892	1672193	0	1475	1	0.000881298	0.999119	0.143334	0.0771995	99.9187
0.127302	52020	1760063	0	1477	1	0.000838471	0.999162	0.0558124	0.0287073	99.9186	0.127302	132638	1679445	0	1477	1	0.000878684	0.999121	0.136408	0.0731964	99.9186	0.127302	139892	1672191	0	1477	1	0.000882493	0.999118	0.143334	0.0771996	99.9186
0.127304	52020	1760062	0	1478	1	0.000839039	0.999161	0.0558124	0.0287073	99.9185	0.127304	132638	1679444	0	1478	1	0.000879279	0.999121	0.136408	0.0731965	99.9185	0.127304	139892	1672190	0	1478	1	0.00088309	0.999117	0.143334	0.0771996	99.9185
0.127305	52020	1760060	0	1480	1	0.000840174	0.99916	0.0558125	0.0287073	99.9184	0.127305	132638	1679442	0	1480	1	0.000880469	0.99912	0.136408	0.0731965	99.9184	0.127305	139892	1672188	0	1480	1	0.000884285	0.999116	0.143334	0.0771997	99.9184
0.127307	52020	1760058	0	1482	1	0.000841309	0.999159	0.0558125	0.0287074	99.9183	0.127307	132638	1679440	0	1482	1	0.000881659	0.999118	0.136409	0.0731966	99.9183	0.127307	139892	1672186	0	1482	1	0.00088548	0.999115	0.143334	0.0771998	99.9183
0.12731	52020	1760056	0	1484	1	0.000842445	0.999158	0.0558126	0.0287074	99.9182	0.12731	132638	1679438	0	1484	1	0.000882849	0.999117	0.136409	0.0731967	99.9182	0.12731	139892	1672184	0	1484	1	0.000886675	0.999113	0.143334	0.0771999	99.9182
0.127312	52020	1760054	0	1486	1	0.00084358	0.999156	0.0558126	0.0287074	99.9181	0.127312	132638	1679436	0	1486	1	0.000884039	0.999116	0.136409	0.0731968	99.9181	0.127312	139892	1672182	0	1486	1	0.00088787	0.999112	0.143334	0.0771999	99.9181
0.127313	52020	1760053	0	1487	1	0.000844148	0.999156	0.0558127	0.0287075	99.918	0.127313	132638	1679435	0	1487	1	0.000884634	0.999115	0.136409	0.0731968	99.918	0.127313	139892	1672181	0	1487	1	0.000888468	0.999112	0.143335	0.0772	99.918
0.127315	52020	1760051	0	1489	1	0.000845283	0.999155	0.0558127	0.0287075	99.9179	0.127315	132638	1679433	0	1489	1	0.000885823	0.999114	0.136409	0.0731969	99.9179	0.127315	139892	1672179	0	1489	1	0.000889663	0.99911	0.143335	0.0772001	99.9179
0.12732	52020	1760050	0	1490	1	0.000845851	0.999154	0.0558128	0.0287075	99.9178	0.12732	132638	1679432	0	1490	1	0.000886418	0.999114	0.136409	0.073197	99.9178	0.12732	139892	1672178	0	1490	1	0.00089026	0.99911	0.143335	0.0772001	99.9178
0.127321	52020	1760049	0	1491	1	0.000846418	0.999154	0.0558128	0.0287075	99.9178	0.127321	132638	1679431	0	1491	1	0.000887013	0.999113	0.136409	0.073197	99.9178	0.127321	139892	1672177	0	1491	1	0.000890858	0.999109	0.143335	0.0772002	99.9178
0.127324	52020	1760047	0	1493	1	0.000847554	0.999152	0.0558128	0.0287075	99.9177	0.127324	132638	1679429	0	1493	1	0.000888203	0.999112	0.136409	0.0731971	99.9177	0.127324	139892	1672175	0	1493	1	0.000892053	0.999108	0.143335	0.0772002	99.9177
0.127327	52020	1760044	0	1496	1	0.000849257	0.999151	0.0558129	0.0287076	99.9175	0.127327	132638	1679426	0	1496	1	0.000889988	0.99911	0.13641	0.0731972	99.9175	0.127327	139892	1672172	0	1496	1	0.000893845	0.999106	0.143335	0.0772004	99.9175
0.127329	52020	1760041	0	1499	1	0.00085096	0.999149	0.055813	0.0287076	99.9173	0.127329	132638	1679423	0	1499	1	0.000891772	0.999108	0.13641	0.0731973	99.9173	0.127329	139892	1672169	0	1499	1	0.000895638	0.999104	0.143335	0.0772005	99.9173
0.127331	52020	1760038	0	1502	1	0.000852663	0.999147	0.0558131	0.0287077	99.9172	0.127331	132638	1679420	0	1502	1	0.000893557	0.999106	0.13641	0.0731974	99.9172	0.127331	139892	1672166	0	1502	1	0.00089743	0.999103	0.143336	0.0772006	99.9172
0.127332	52020	1760037	0	1503	1	0.000853231	0.999147	0.0558131	0.0287077	99.9171	0.127332	132638	1679419	0	1503	1	0.000894152	0.999106	0.13641	0.0731975	99.9171	0.127332	139892	1672165	0	1503	1	0.000898028	0.999102	0.143336	0.0772007	99.9171
0.127334	52020	1760036	0	1504	1	0.000853798	0.999146	0.0558132	0.0287077	99.9171	0.127334	132638	1679418	0	1504	1	0.000894747	0.999105	0.13641	0.0731975	99.9171	0.127334	139892	1672164	0	1504	1	0.000898625	0.999101	0.143336	0.0772007	99.9171
0.127335	52020	1760035	0	1505	1	0.000854366	0.999146	0.0558132	0.0287077	99.917	0.127335	132638	1679417	0	1505	1	0.000895342	0.999105	0.13641	0.0731976	99.917	0.127335	139892	1672163	0	1505	1	0.000899223	0.999101	0.143336	0.0772007	99.917
0.127336	52020	1760034	0	1506	1	0.000854934	0.999145	0.0558132	0.0287078	99.917	0.127336	132638	1679416	0	1506	1	0.000895937	0.999104	0.13641	0.0731976	99.917	0.127336	139892	1672162	0	1506	1	0.00089982	0.9991	0.143336	0.0772008	99.917
0.127337	52020	1760032	0	1508	1	0.000856069	0.999144	0.0558133	0.0287078	99.9168	0.127337	132638	1679414	0	1508	1	0.000897127	0.999103	0.13641	0.0731977	99.9168	0.127337	139892	1672160	0	1508	1	0.000901015	0.999099	0.143336	0.0772009	99.9168
0.127338	52020	1760031	0	1509	1	0.000856637	0.999143	0.0558133	0.0287078	99.9168	0.127338	132638	1679413	0	1509	1	0.000897722	0.999102	0.136411	0.0731977	99.9168	0.127338	139892	1672159	0	1509	1	0.000901613	0.999098	0.143336	0.0772009	99.9168
0.12734	52020	1760029	0	1511	1	0.000857772	0.999142	0.0558134	0.0287078	99.9167	0.12734	132638	1679411	0	1511	1	0.000898911	0.999101	0.136411	0.0731978	99.9167	0.12734	139892	1672157	0	1511	1	0.000902807	0.999097	0.143336	0.077201	99.9167
0.127341	52020	1760027	0	1513	1	0.000858908	0.999141	0.0558134	0.0287079	99.9166	0.127341	132638	1679409	0	1513	1	0.000900101	0.9991	0.136411	0.0731979	99.9166	0.127341	139892	1672155	0	1513	1	0.000904002	0.999096	0.143336	0.0772011	99.9166
0.127342	52020	1760026	0	1514	1	0.000859475	0.999141	0.0558135	0.0287079	99.9165	0.127342	132638	1679408	0	1514	1	0.000900696	0.999099	0.136411	0.0731979	99.9165	0.127342	139892	1672154	0	1514	1	0.0009046	0.999095	0.143337	0.0772011	99.9165
0.127343	52020	1760025	0	1515	1	0.000860043	0.99914	0.0558135	0.0287079	99.9165	0.127343	132638	1679407	0	1515	1	0.000901291	0.999099	0.136411	0.073198	99.9165	0.127343	139892	1672153	0	1515	1	0.000905197	0.999095	0.143337	0.0772012	99.9165
0.127344	52020	1760023	0	1517	1	0.000861178	0.999139	0.0558136	0.0287079	99.9164	0.127344	132638	1679405	0	1517	1	0.000902481	0.999098	0.136411	0.073198	99.9164	0.127344	139892	1672151	0	1517	1	0.000906392	0.999094	0.143337	0.0772013	99.9164
0.127345	52020	1760020	0	1520	1	0.000862881	0.999137	0.0558137	0.028708	99.9162	0.127345	132638	1679402	0	1520	1	0.000904266	0.999096	0.136411	0.0731982	99.9162	0.127345	139892	1672148	0	1520	1	0.000908185	0.999092	0.143337	0.0772014	99.9162
0.127346	52020	1760019	0	1521	1	0.000863449	0.999137	0.0558137	0.028708	99.9161	0.127346	132638	1679401	0	1521	1	0.000904861	0.999095	0.136411	0.0731982	99.9161	0.127346	139892	1672147	0	1521	1	0.000908782	0.999091	0.143337	0.0772014	99.9161
0.127347	52020	1760017	0	1523	1	0.000864584	0.999135	0.0558137	0.028708	99.916	0.127347	132638	1679399	0	1523	1	0.00090605	0.999094	0.136411	0.0731983	99.916	0.127347	139892	1672145	0	1523	1	0.000909977	0.99909	0.143337	0.0772015	99.916
0.127348	52020	1760013	0	1527	1	0.000866855	0.999133	0.0558139	0.0287081	99.9158	0.127348	132638	1679395	0	1527	1	0.00090843	0.999092	0.136412	0.0731984	99.9158	0.127348	139892	1672141	0	1527	1	0.000912367	0.999088	0.143337	0.0772017	99.9158
0.12735	52020	1760010	0	1530	1	0.000868558	0.999131	0.055814	0.0287081	99.9156	0.12735	132638	1679392	0	1530	1	0.000910215	0.99909	0.136412	0.0731986	99.9156	0.12735	139892	1672138	0	1530	1	0.00091416	0.999086	0.143338	0.0772018	99.9156
0.127352	52020	1760009	0	1531	1	0.000869126	0.999131	0.055814	0.0287081	99.9156	0.127352	132638	1679391	0	1531	1	0.00091081	0.999089	0.136412	0.0731986	99.9156	0.127352	139892	1672137	0	1531	1	0.000914757	0.999085	0.143338	0.0772019	99.9156
0.127353	52020	1760008	0	1532	1	0.000869694	0.99913	0.055814	0.0287082	99.9155	0.127353	132638	1679390	0	1532	1	0.000911405	0.999089	0.136412	0.0731986	99.9155	0.127353	139892	1672136	0	1532	1	0.000915355	0.999085	0.143338	0.0772019	99.9155
0.127354	52020	1760007	0	1533	1	0.000870261	0.99913	0.055814	0.0287082	99.9155	0.127354	132638	1679389	0	1533	1	0.000911999	0.999088	0.136412	0.0731987	99.9155	0.127354	139892	1672135	0	1533	1	0.000915952	0.999084	0.143338	0.0772019	99.9155
0.127356	52020	1760006	0	1534	1	0.000870829	0.999129	0.0558141	0.0287082	99.9154	0.127356	132638	1679388	0	1534	1	0.000912594	0.999087	0.136412	0.0731987	99.9154	0.127356	139892	1672134	0	1534	1	0.00091655	0.999083	0.143338	0.077202	99.9154
0.127357	52020	1760004	0	1536	1	0.000871964	0.999128	0.0558141	0.0287082	99.9153	0.127357	132638	1679386	0	1536	1	0.000913784	0.999086	0.136412	0.0731988	99.9153	0.127357	139892	1672132	0	1536	1	0.000917745	0.999082	0.143338	0.0772021	99.9153
0.127358	52020	1760003	0	1537	1	0.000872532	0.999127	0.0558142	0.0287082	99.9152	0.127358	132638	1679385	0	1537	1	0.000914379	0.999086	0.136412	0.0731989	99.9152	0.127358	139892	1672131	0	1537	1	0.000918342	0.999082	0.143338	0.0772021	99.9152
0.127359	52020	1760001	0	1539	1	0.000873667	0.999126	0.0558142	0.0287083	99.9151	0.127359	132638	1679383	0	1539	1	0.000915569	0.999084	0.136413	0.0731989	99.9151	0.127359	139892	1672129	0	1539	1	0.000919537	0.99908	0.143338	0.0772022	99.9151
0.12736	52020	1760000	0	1540	1	0.000874235	0.999126	0.0558143	0.0287083	99.9151	0.12736	132638	1679382	0	1540	1	0.000916164	0.999084	0.136413	0.073199	99.9151	0.12736	139892	1672128	0	1540	1	0.000920135	0.99908	0.143338	0.0772022	99.9151
0.127361	52020	1759998	0	1542	1	0.00087537	0.999125	0.0558143	0.0287083	99.915	0.127361	132638	1679380	0	1542	1	0.000917354	0.999083	0.136413	0.0731991	99.915	0.127361	139892	1672126	0	1542	1	0.00092133	0.999079	0.143339	0.0772023	99.915
0.127362	52020	1759997	0	1543	1	0.000875938	0.999124	0.0558143	0.0287083	99.9149	0.127362	132638	1679379	0	1543	1	0.000917949	0.999082	0.136413	0.0731991	99.9149	0.127362	139892	1672125	0	1543	1	0.000921927	0.999078	0.143339	0.0772024	99.9149
0.127363	52020	1759995	0	1545	1	0.000877073	0.999123	0.0558144	0.0287084	99.9148	0.127363	132638	1679377	0	1545	1	0.000919138	0.999081	0.136413	0.0731992	99.9148	0.127363	139892	1672123	0	1545	1	0.000923122	0.999077	0.143339	0.0772025	99.9148
0.127364	52020	1759992	0	1548	1	0.000878777	0.999121	0.0558145	0.0287084	99.9146	0.127364	132638	1679374	0	1548	1	0.000920923	0.999079	0.136413	0.0731993	99.9146	0.127364	139892	1672120	0	1548	1	0.000924915	0.999075	0.143339	0.0772026	99.9146
0.127365	52020	1759990	0	1550	1	0.000879912	0.99912	0.0558146	0.0287085	99.9145	0.127365	132638	1679372	0	1550	1	0.000922113	0.999078	0.136413	0.0731994	99.9145	0.127365	139892	1672118	0	1550	1	0.00092611	0.999074	0.143339	0.0772027	99.9145
0.127366	52020	1759989	0	1551	1	0.00088048	0.99912	0.0558146	0.0287085	99.9145	0.127366	132638	1679371	0	1551	1	0.000922708	0.999077	0.136413	0.0731994	99.9145	0.127366	139892	1672117	0	1551	1	0.000926707	0.999073	0.143339	0.0772027	99.9145
0.127367	52020	1759988	0	1552	1	0.000881047	0.999119	0.0558146	0.0287085	99.9144	0.127367	132638	1679370	0	1552	1	0.000923303	0.999077	0.136414	0.0731995	99.9144	0.127367	139892	1672116	0	1552	1	0.000927305	0.999073	0.143339	0.0772027	99.9144
0.127369	52020	1759987	0	1553	1	0.000881615	0.999118	0.0558146	0.0287085	99.9144	0.127369	132638	1679369	0	1553	1	0.000923898	0.999076	0.136414	0.0731995	99.9144	0.127369	139892	1672115	0	1553	1	0.000927902	0.999072	0.143339	0.0772028	99.9144
0.12737	52020	1759986	0	1554	1	0.000882183	0.999118	0.0558147	0.0287085	99.9143	0.12737	132638	1679368	0	1554	1	0.000924493	0.999076	0.136414	0.0731995	99.9143	0.12737	139892	1672114	0	1554	1	0.0009285	0.999072	0.143339	0.0772028	99.9143
0.127372	52020	1759985	0	1555	1	0.00088275	0.999117	0.0558147	0.0287085	99.9143	0.127372	132638	1679367	0	1555	1	0.000925088	0.999075	0.136414	0.0731996	99.9143	0.127372	139892	1672113	0	1555	1	0.000929097	0.999071	0.14334	0.0772029	99.9143
0.127373	52020	1759983	0	1557	1	0.000883886	0.999116	0.0558148	0.0287086	99.9141	0.127373	132638	1679365	0	1557	1	0.000926277	0.999074	0.136414	0.0731997	99.9141	0.127373	139892	1672111	0	1557	1	0.000930292	0.99907	0.14334	0.077203	99.9141
0.127374	52020	1759982	0	1558	1	0.000884453	0.999116	0.0558148	0.0287086	99.9141	0.127374	132638	1679364	0	1558	1	0.000926872	0.999073	0.136414	0.0731997	99.9141	0.127374	139892	1672110	0	1558	1	0.00093089	0.999069	0.14334	0.077203	99.9141
0.127375	52020	1759981	0	1559	1	0.000885021	0.999115	0.0558148	0.0287086	99.914	0.127375	132638	1679363	0	1559	1	0.000927467	0.999073	0.136414	0.0731997	99.914	0.127375	139892	1672109	0	1559	1	0.000931487	0.999069	0.14334	0.077203	99.914
0.127376	52020	1759979	0	1561	1	0.000886156	0.999114	0.0558149	0.0287086	99.9139	0.127376	132638	1679361	0	1561	1	0.000928657	0.999071	0.136414	0.0731998	99.9139	0.127376	139892	1672107	0	1561	1	0.000932682	0.999067	0.14334	0.0772031	99.9139
0.127378	52020	1759978	0	1562	1	0.000886724	0.999113	0.0558149	0.0287086	99.9139	0.127378	132638	1679360	0	1562	1	0.000929252	0.999071	0.136414	0.0731999	99.9139	0.127378	139892	1672106	0	1562	1	0.000933279	0.999067	0.14334	0.0772032	99.9139
0.127379	52020	1759976	0	1564	1	0.000887859	0.999112	0.055815	0.0287087	99.9138	0.127379	132638	1679358	0	1564	1	0.000930442	0.99907	0.136414	0.0731999	99.9138	0.127379	139892	1672104	0	1564	1	0.000934474	0.999066	0.14334	0.0772033	99.9138
0.12738	52020	1759974	0	1566	1	0.000888995	0.999111	0.055815	0.0287087	99.9137	0.12738	132638	1679356	0	1566	1	0.000931632	0.999068	0.136414	0.0732	99.9137	0.12738	139892	1672102	0	1566	1	0.000935669	0.999064	0.14334	0.0772033	99.9137
0.127381	52020	1759973	0	1567	1	0.000889563	0.99911	0.0558151	0.0287087	99.9136	0.127381	132638	1679355	0	1567	1	0.000932226	0.999068	0.136415	0.0732001	99.9136	0.127381	139892	1672101	0	1567	1	0.000936267	0.999064	0.14334	0.0772034	99.9136
0.127382	52020	1759972	0	1568	1	0.00089013	0.99911	0.0558151	0.0287087	99.9135	0.127382	132638	1679354	0	1568	1	0.000932821	0.999067	0.136415	0.0732001	99.9135	0.127382	139892	1672100	0	1568	1	0.000936864	0.999063	0.14334	0.0772034	99.9135
0.127389	52020	1759971	0	1569	1	0.000890698	0.999109	0.0558151	0.0287088	99.9135	0.127389	132638	1679353	0	1569	1	0.000933416	0.999067	0.136415	0.0732001	99.9135	0.127389	139892	1672099	0	1569	1	0.000937462	0.999063	0.143341	0.0772035	99.9135
0.12739	52020	1759970	0	1570	1	0.000891266	0.999109	0.0558152	0.0287088	99.9134	0.12739	132638	1679352	0	1570	1	0.000934011	0.999066	0.136415	0.0732002	99.9134	0.12739	139892	1672098	0	1570	1	0.000938059	0.999062	0.143341	0.0772035	99.9134
0.127391	52020	1759969	0	1571	1	0.000891833	0.999108	0.0558152	0.0287088	99.9134	0.127391	132638	1679351	0	1571	1	0.000934606	0.999065	0.136415	0.0732002	99.9134	0.127391	139892	1672097	0	1571	1	0.000938657	0.999061	0.143341	0.0772036	99.9134
0.127392	52020	1759968	0	1572	1	0.000892401	0.999108	0.0558152	0.0287088	99.9133	0.127392	132638	1679350	0	1572	1	0.000935201	0.999065	0.136415	0.0732003	99.9133	0.127392	139892	1672096	0	1572	1	0.000939254	0.999061	0.143341	0.0772036	99.9133
0.127395	52020	1759967	0	1573	1	0.000892969	0.999107	0.0558152	0.0287088	99.9133	0.127395	132638	1679349	0	1573	1	0.000935796	0.999064	0.136415	0.0732003	99.9133	0.127395	139892	1672095	0	1573	1	0.000939852	0.99906	0.143341	0.0772036	99.9133
0.127396	52020	1759966	0	1574	1	0.000893536	0.999106	0.0558153	0.0287088	99.9132	0.127396	132638	1679348	0	1574	1	0.000936391	0.999064	0.136415	0.0732003	99.9132	0.127396	139892	1672094	0	1574	1	0.000940449	0.99906	0.143341	0.0772037	99.9132
0.127399	52020	1759965	0	1575	1	0.000894104	0.999106	0.0558153	0.0287088	99.9132	0.127399	132638	1679347	0	1575	1	0.000936986	0.999063	0.136415	0.0732004	99.9132	0.127399	139892	1672093	0	1575	1	0.000941047	0.999059	0.143341	0.0772037	99.9132
0.1274	52020	1759964	0	1576	1	0.000894672	0.999105	0.0558153	0.0287089	99.9131	0.1274	132638	1679346	0	1576	1	0.000937581	0.999062	0.136415	0.0732004	99.9131	0.1274	139892	1672092	0	1576	1	0.000941644	0.999058	0.143341	0.0772038	99.9131
0.127402	52020	1759963	0	1577	1	0.000895239	0.999105	0.0558154	0.0287089	99.913	0.127402	132638	1679345	0	1577	1	0.000938176	0.999062	0.136415	0.0732005	99.913	0.127402	139892	1672091	0	1577	1	0.000942242	0.999058	0.143341	0.0772038	99.913
0.127403	52020	1759962	0	1578	1	0.000895807	0.999104	0.0558154	0.0287089	99.913	0.127403	132638	1679344	0	1578	1	0.000938771	0.999061	0.136415	0.0732005	99.913	0.127403	139892	1672090	0	1578	1	0.000942839	0.999057	0.143341	0.0772039	99.913
0.127406	52020	1759961	0	1579	1	0.000896375	0.999104	0.0558154	0.0287089	99.9129	0.127406	132638	1679343	0	1579	1	0.000939365	0.999061	0.136415	0.0732005	99.9129	0.127406	139892	1672089	0	1579	1	0.000943437	0.999057	0.143341	0.0772039	99.9129
0.127407	52020	1759960	0	1580	1	0.000896942	0.999103	0.0558155	0.0287089	99.9129	0.127407	132638	1679342	0	1580	1	0.00093996	0.99906	0.136415	0.0732006	99.9129	0.127407	139892	1672088	0	1580	1	0.000944034	0.999056	0.143341	0.0772039	99.9129
0.127409	52020	1759959	0	1581	1	0.00089751	0.999102	0.0558155	0.0287089	99.9128	0.127409	132638	1679341	0	1581	1	0.000940555	0.999059	0.136416	0.0732006	99.9128	0.127409	139892	1672087	0	1581	1	0.000944632	0.999055	0.143341	0.077204	99.9128
0.12741	52020	1759958	0	1582	1	0.000898078	0.999102	0.0558155	0.028709	99.9128	0.12741	132638	1679340	0	1582	1	0.00094115	0.999059	0.136416	0.0732007	99.9128	0.12741	139892	1672086	0	1582	1	0.000945229	0.999055	0.143342	0.077204	99.9128
0.127411	52020	1759957	0	1583	1	0.000898646	0.999101	0.0558155	0.028709	99.9127	0.127411	132638	1679339	0	1583	1	0.000941745	0.999058	0.136416	0.0732007	99.9127	0.127411	139892	1672085	0	1583	1	0.000945827	0.999054	0.143342	0.0772041	99.9127
0.127421	52020	1759956	0	1584	1	0.000899213	0.999101	0.0558156	0.028709	99.9127	0.127421	132638	1679338	0	1584	1	0.00094234	0.999058	0.136416	0.0732007	99.9127	0.127421	139892	1672084	0	1584	1	0.000946424	0.999054	0.143342	0.0772041	99.9127
0.127422	52020	1759955	0	1585	1	0.000899781	0.9991	0.0558156	0.028709	99.9126	0.127422	132638	1679337	0	1585	1	0.000942935	0.999057	0.136416	0.0732008	99.9126	0.127422	139892	1672083	0	1585	1	0.000947022	0.999053	0.143342	0.0772042	99.9126
0.127423	52020	1759954	0	1586	1	0.000900349	0.9991	0.0558156	0.028709	99.9125	0.127423	132638	1679336	0	1586	1	0.00094353	0.999056	0.136416	0.0732008	99.9125	0.127423	139892	1672082	0	1586	1	0.000947619	0.999052	0.143342	0.0772042	99.9125
0.127424	52020	1759953	0	1587	1	0.000900916	0.999099	0.0558157	0.028709	99.9125	0.127424	132638	1679335	0	1587	1	0.000944125	0.999056	0.136416	0.0732009	99.9125	0.127424	139892	1672081	0	1587	1	0.000948217	0.999052	0.143342	0.0772042	99.9125
0.127425	52020	1759952	0	1588	1	0.000901484	0.999099	0.0558157	0.0287091	99.9124	0.127425	132638	1679334	0	1588	1	0.00094472	0.999055	0.136416	0.0732009	99.9124	0.127425	139892	1672080	0	1588	1	0.000948814	0.999051	0.143342	0.0772043	99.9124
0.127431	52020	1759951	0	1589	1	0.000902052	0.999098	0.0558157	0.0287091	99.9124	0.127431	132638	1679333	0	1589	1	0.000945315	0.999055	0.136416	0.073201	99.9124	0.127431	139892	1672079	0	1589	1	0.000949412	0.999051	0.143342	0.0772043	99.9124
0.127432	52020	1759950	0	1590	1	0.000902619	0.999097	0.0558158	0.0287091	99.9123	0.127432	132638	1679332	0	1590	1	0.000945909	0.999054	0.136416	0.073201	99.9123	0.127432	139892	1672078	0	1590	1	0.000950009	0.99905	0.143342	0.0772044	99.9123
0.127435	52020	1759949	0	1591	1	0.000903187	0.999097	0.0558158	0.0287091	99.9123	0.127435	132638	1679331	0	1591	1	0.000946504	0.999053	0.136416	0.073201	99.9123	0.127435	139892	1672077	0	1591	1	0.000950607	0.999049	0.143342	0.0772044	99.9123
0.127438	52020	1759947	0	1593	1	0.000904322	0.999096	0.0558158	0.0287091	99.9122	0.127438	132638	1679329	0	1593	1	0.000947694	0.999052	0.136416	0.0732011	99.9122	0.127438	139892	1672075	0	1593	1	0.000951802	0.999048	0.143342	0.0772045	99.9122
0.127445	52020	1759946	0	1594	1	0.00090489	0.999095	0.0558159	0.0287091	99.9121	0.127445	132638	1679328	0	1594	1	0.000948289	0.999052	0.136416	0.0732012	99.9121	0.127445	139892	1672074	0	1594	1	0.000952399	0.999048	0.143342	0.0772045	99.9121
0.127446	52020	1759945	0	1595	1	0.000905458	0.999095	0.0558159	0.0287092	99.9121	0.127446	132638	1679327	0	1595	1	0.000948884	0.999051	0.136417	0.0732012	99.9121	0.127446	139892	1672073	0	1595	1	0.000952997	0.999047	0.143342	0.0772046	99.9121
0.127447	52020	1759944	0	1596	1	0.000906025	0.999094	0.0558159	0.0287092	99.912	0.127447	132638	1679326	0	1596	1	0.000949479	0.999051	0.136417	0.0732012	99.912	0.127447	139892	1672072	0	1596	1	0.000953594	0.999046	0.143343	0.0772046	99.912
0.127453	52020	1759943	0	1597	1	0.000906593	0.999093	0.055816	0.0287092	99.9119	0.127453	132638	1679325	0	1597	1	0.000950074	0.99905	0.136417	0.0732013	99.9119	0.127453	139892	1672071	0	1597	1	0.000954192	0.999046	0.143343	0.0772047	99.9119
0.127455	52020	1759942	0	1598	1	0.000907161	0.999093	0.055816	0.0287092	99.9119	0.127455	132638	1679324	0	1598	1	0.000950669	0.999049	0.136417	0.0732013	99.9119	0.127455	139892	1672070	0	1598	1	0.000954789	0.999045	0.143343	0.0772047	99.9119
0.127456	52020	1759941	0	1599	1	0.000907728	0.999092	0.055816	0.0287092	99.9118	0.127456	132638	1679323	0	1599	1	0.000951264	0.999049	0.136417	0.0732014	99.9118	0.127456	139892	1672069	0	1599	1	0.000955387	0.999045	0.143343	0.0772048	99.9118
0.127457	52020	1759939	0	1601	1	0.000908864	0.999091	0.0558161	0.0287093	99.9117	0.127457	132638	1679321	0	1601	1	0.000952453	0.999048	0.136417	0.0732014	99.9117	0.127457	139892	1672067	0	1601	1	0.000956582	0.999043	0.143343	0.0772048	99.9117
0.127463	52020	1759938	0	1602	1	0.000909432	0.999091	0.0558161	0.0287093	99.9117	0.127463	132638	1679320	0	1602	1	0.000953048	0.999047	0.136417	0.0732015	99.9117	0.127463	139892	1672066	0	1602	1	0.000957179	0.999043	0.143343	0.0772049	99.9117
0.127472	52020	1759937	0	1603	1	0.000909999	0.99909	0.0558161	0.0287093	99.9116	0.127472	132638	1679319	0	1603	1	0.000953643	0.999046	0.136417	0.0732015	99.9116	0.127472	139892	1672065	0	1603	1	0.000957777	0.999042	0.143343	0.0772049	99.9116
0.127473	52020	1759936	0	1604	1	0.000910567	0.999089	0.0558162	0.0287093	99.9116	0.127473	132638	1679318	0	1604	1	0.000954238	0.999046	0.136417	0.0732016	99.9116	0.127473	139892	1672064	0	1604	1	0.000958374	0.999042	0.143343	0.077205	99.9116
0.127484	52020	1759935	0	1605	1	0.000911135	0.999089	0.0558162	0.0287093	99.9115	0.127484	132638	1679317	0	1605	1	0.000954833	0.999045	0.136417	0.0732016	99.9115	0.127484	139892	1672063	0	1605	1	0.000958972	0.999041	0.143343	0.077205	99.9115
0.127493	52020	1759933	0	1607	1	0.00091227	0.999088	0.0558163	0.0287094	99.9114	0.127493	132638	1679315	0	1607	1	0.000956023	0.999044	0.136417	0.0732017	99.9114	0.127493	139892	1672061	0	1607	1	0.000960167	0.99904	0.143343	0.0772051	99.9114
0.127502	52020	1759931	0	1609	1	0.000913405	0.999087	0.0558163	0.0287094	99.9113	0.127502	132638	1679313	0	1609	1	0.000957213	0.999043	0.136418	0.0732018	99.9113	0.127502	139892	1672059	0	1609	1	0.000961362	0.999039	0.143343	0.0772052	99.9113
0.127507	52020	1759930	0	1610	1	0.000913973	0.999086	0.0558163	0.0287094	99.9112	0.127507	132638	1679312	0	1610	1	0.000957808	0.999042	0.136418	0.0732018	99.9112	0.127507	139892	1672058	0	1610	1	0.000961959	0.999038	0.143344	0.0772052	99.9112
0.127511	52020	1759929	0	1611	1	0.000914541	0.999085	0.0558164	0.0287094	99.9112	0.127511	132638	1679311	0	1611	1	0.000958403	0.999042	0.136418	0.0732018	99.9112	0.127511	139892	1672057	0	1611	1	0.000962556	0.999037	0.143344	0.0772053	99.9112
0.127512	52020	1759928	0	1612	1	0.000915108	0.999085	0.0558164	0.0287094	99.9111	0.127512	132638	1679310	0	1612	1	0.000958998	0.999041	0.136418	0.0732019	99.9111	0.127512	139892	1672056	0	1612	1	0.000963154	0.999037	0.143344	0.0772053	99.9111
0.127513	52020	1759927	0	1613	1	0.000915676	0.999084	0.0558164	0.0287094	99.9111	0.127513	132638	1679309	0	1613	1	0.000959592	0.99904	0.136418	0.0732019	99.9111	0.127513	139892	1672055	0	1613	1	0.000963751	0.999036	0.143344	0.0772053	99.9111
0.127515	52020	1759926	0	1614	1	0.000916244	0.999084	0.0558165	0.0287095	99.911	0.127515	132638	1679308	0	1614	1	0.000960187	0.99904	0.136418	0.073202	99.911	0.127515	139892	1672054	0	1614	1	0.000964349	0.999036	0.143344	0.0772054	99.911
0.127523	52020	1759925	0	1615	1	0.000916811	0.999083	0.0558165	0.0287095	99.9109	0.127523	132638	1679307	0	1615	1	0.000960782	0.999039	0.136418	0.073202	99.9109	0.127523	139892	1672053	0	1615	1	0.000964946	0.999035	0.143344	0.0772054	99.9109
0.127524	52020	1759924	0	1616	1	0.000917379	0.999083	0.0558165	0.0287095	99.9109	0.127524	132638	1679306	0	1616	1	0.000961377	0.999039	0.136418	0.073202	99.9109	0.127524	139892	1672052	0	1616	1	0.000965544	0.999034	0.143344	0.0772055	99.9109
0.127527	52020	1759923	0	1617	1	0.000917947	0.999082	0.0558166	0.0287095	99.9108	0.127527	132638	1679305	0	1617	1	0.000961972	0.999038	0.136418	0.0732021	99.9108	0.127527	139892	1672051	0	1617	1	0.000966141	0.999034	0.143344	0.0772055	99.9108
0.127529	52020	1759921	0	1619	1	0.000919082	0.999081	0.0558166	0.0287095	99.9107	0.127529	132638	1679303	0	1619	1	0.000963162	0.999037	0.136418	0.0732022	99.9107	0.127529	139892	1672049	0	1619	1	0.000967336	0.999033	0.143344	0.0772056	99.9107
0.12753	52020	1759920	0	1620	1	0.00091965	0.99908	0.0558166	0.0287096	99.9107	0.12753	132638	1679302	0	1620	1	0.000963757	0.999036	0.136418	0.0732022	99.9107	0.12753	139892	1672048	0	1620	1	0.000967934	0.999032	0.143344	0.0772056	99.9107
0.127532	52020	1759919	0	1621	1	0.000920218	0.99908	0.0558167	0.0287096	99.9106	0.127532	132638	1679301	0	1621	1	0.000964352	0.999036	0.136418	0.0732022	99.9106	0.127532	139892	1672047	0	1621	1	0.000968531	0.999031	0.143344	0.0772057	99.9106
0.127534	52020	1759918	0	1622	1	0.000920785	0.999079	0.0558167	0.0287096	99.9106	0.127534	132638	1679300	0	1622	1	0.000964947	0.999035	0.136418	0.0732023	99.9106	0.127534	139892	1672046	0	1622	1	0.000969129	0.999031	0.143344	0.0772057	99.9106
0.127535	52020	1759917	0	1623	1	0.000921353	0.999079	0.0558167	0.0287096	99.9105	0.127535	132638	1679299	0	1623	1	0.000965542	0.999034	0.136418	0.0732023	99.9105	0.127535	139892	1672045	0	1623	1	0.000969726	0.99903	0.143345	0.0772058	99.9105
0.12754	52020	1759916	0	1624	1	0.000921921	0.999078	0.0558168	0.0287096	99.9105	0.12754	132638	1679298	0	1624	1	0.000966136	0.999034	0.136419	0.0732024	99.9105	0.12754	139892	1672044	0	1624	1	0.000970324	0.99903	0.143345	0.0772058	99.9105
0.127541	52020	1759915	0	1625	1	0.000922488	0.999078	0.0558168	0.0287096	99.9104	0.127541	132638	1679297	0	1625	1	0.000966731	0.999033	0.136419	0.0732024	99.9104	0.127541	139892	1672043	0	1625	1	0.000970921	0.999029	0.143345	0.0772059	99.9104
0.127543	52020	1759914	0	1626	1	0.000923056	0.999077	0.0558168	0.0287097	99.9103	0.127543	132638	1679296	0	1626	1	0.000967326	0.999033	0.136419	0.0732024	99.9103	0.127543	139892	1672042	0	1626	1	0.000971519	0.999028	0.143345	0.0772059	99.9103
0.127548	52020	1759913	0	1627	1	0.000923624	0.999076	0.0558169	0.0287097	99.9103	0.127548	132638	1679295	0	1627	1	0.000967921	0.999032	0.136419	0.0732025	99.9103	0.127548	139892	1672041	0	1627	1	0.000972116	0.999028	0.143345	0.0772059	99.9103
0.12755	52020	1759912	0	1628	1	0.000924191	0.999076	0.0558169	0.0287097	99.9102	0.12755	132638	1679294	0	1628	1	0.000968516	0.999031	0.136419	0.0732025	99.9102	0.12755	139892	1672040	0	1628	1	0.000972714	0.999027	0.143345	0.077206	99.9102
0.127553	52020	1759911	0	1629	1	0.000924759	0.999075	0.0558169	0.0287097	99.9102	0.127553	132638	1679293	0	1629	1	0.000969111	0.999031	0.136419	0.0732026	99.9102	0.127553	139892	1672039	0	1629	1	0.000973311	0.999027	0.143345	0.077206	99.9102
0.127556	52020	1759910	0	1630	1	0.000925327	0.999075	0.0558169	0.0287097	99.9101	0.127556	132638	1679292	0	1630	1	0.000969706	0.99903	0.136419	0.0732026	99.9101	0.127556	139892	1672038	0	1630	1	0.000973909	0.999026	0.143345	0.0772061	99.9101
0.127559	52020	1759909	0	1631	1	0.000925894	0.999074	0.055817	0.0287097	99.9101	0.127559	132638	1679291	0	1631	1	0.000970301	0.99903	0.136419	0.0732026	99.9101	0.127559	139892	1672037	0	1631	1	0.000974506	0.999025	0.143345	0.0772061	99.9101
0.127561	52020	1759908	0	1632	1	0.000926462	0.999074	0.055817	0.0287098	99.91	0.127561	132638	1679290	0	1632	1	0.000970896	0.999029	0.136419	0.0732027	99.91	0.127561	139892	1672036	0	1632	1	0.000975104	0.999025	0.143345	0.0772062	99.91
0.127564	52020	1759907	0	1633	1	0.00092703	0.999073	0.055817	0.0287098	99.91	0.127564	132638	1679289	0	1633	1	0.000971491	0.999029	0.136419	0.0732027	99.91	0.127564	139892	1672035	0	1633	1	0.000975701	0.999024	0.143345	0.0772062	99.91
0.127565	52020	1759906	0	1634	1	0.000927597	0.999072	0.0558171	0.0287098	99.9099	0.127565	132638	1679288	0	1634	1	0.000972086	0.999028	0.136419	0.0732028	99.9099	0.127565	139892	1672034	0	1634	1	0.000976299	0.999024	0.143345	0.0772062	99.9099
0.127567	52020	1759905	0	1635	1	0.000928165	0.999072	0.0558171	0.0287098	99.9098	0.127567	132638	1679287	0	1635	1	0.00097268	0.999027	0.136419	0.0732028	99.9098	0.127567	139892	1672033	0	1635	1	0.000976896	0.999023	0.143345	0.0772063	99.9098
0.127574	52020	1759903	0	1637	1	0.0009293	0.999071	0.0558172	0.0287098	99.9097	0.127574	132638	1679285	0	1637	1	0.00097387	0.999026	0.136419	0.0732029	99.9097	0.127574	139892	1672031	0	1637	1	0.000978091	0.999022	0.143346	0.0772064	99.9097
0.127576	52020	1759902	0	1638	1	0.000929868	0.99907	0.0558172	0.0287098	99.9097	0.127576	132638	1679284	0	1638	1	0.000974465	0.999026	0.13642	0.0732029	99.9097	0.127576	139892	1672030	0	1638	1	0.000978689	0.999021	0.143346	0.0772064	99.9097
0.127578	52020	1759901	0	1639	1	0.000930436	0.99907	0.0558172	0.0287099	99.9096	0.127578	132638	1679283	0	1639	1	0.00097506	0.999025	0.13642	0.073203	99.9096	0.127578	139892	1672029	0	1639	1	0.000979286	0.999021	0.143346	0.0772065	99.9096
0.12758	52020	1759900	0	1640	1	0.000931004	0.999069	0.0558172	0.0287099	99.9096	0.12758	132638	1679282	0	1640	1	0.000975655	0.999024	0.13642	0.073203	99.9096	0.12758	139892	1672028	0	1640	1	0.000979884	0.99902	0.143346	0.0772065	99.9096
0.127582	52020	1759899	0	1641	1	0.000931571	0.999068	0.0558173	0.0287099	99.9095	0.127582	132638	1679281	0	1641	1	0.00097625	0.999024	0.13642	0.0732031	99.9095	0.127582	139892	1672027	0	1641	1	0.000980481	0.99902	0.143346	0.0772065	99.9095
0.127584	52020	1759898	0	1642	1	0.000932139	0.999068	0.0558173	0.0287099	99.9095	0.127584	132638	1679280	0	1642	1	0.000976845	0.999023	0.13642	0.0732031	99.9095	0.127584	139892	1672026	0	1642	1	0.000981079	0.999019	0.143346	0.0772066	99.9095
0.127592	52020	1759897	0	1643	1	0.000932707	0.999067	0.0558173	0.0287099	99.9094	0.127592	132638	1679279	0	1643	1	0.00097744	0.999023	0.13642	0.0732031	99.9094	0.127592	139892	1672025	0	1643	1	0.000981676	0.999018	0.143346	0.0772066	99.9094
0.127614	52020	1759896	0	1644	1	0.000933274	0.999067	0.0558174	0.0287099	99.9093	0.127614	132638	1679278	0	1644	1	0.000978035	0.999022	0.13642	0.0732032	99.9093	0.127614	139892	1672024	0	1644	1	0.000982274	0.999018	0.143346	0.0772067	99.9093
0.127615	52020	1759894	0	1646	1	0.00093441	0.999066	0.0558174	0.02871	99.9092	0.127615	132638	1679276	0	1646	1	0.000979224	0.999021	0.13642	0.0732033	99.9092	0.127615	139892	1672022	0	1646	1	0.000983469	0.999017	0.143346	0.0772068	99.9092
0.127621	52020	1759893	0	1647	1	0.000934977	0.999065	0.0558175	0.02871	99.9092	0.127621	132638	1679275	0	1647	1	0.000979819	0.99902	0.13642	0.0732033	99.9092	0.127621	139892	1672021	0	1647	1	0.000984066	0.999016	0.143346	0.0772068	99.9092
0.127626	52020	1759892	0	1648	1	0.000935545	0.999064	0.0558175	0.02871	99.9091	0.127626	132638	1679274	0	1648	1	0.000980414	0.99902	0.13642	0.0732033	99.9091	0.127626	139892	1672020	0	1648	1	0.000984664	0.999015	0.143346	0.0772068	99.9091
0.127628	52020	1759890	0	1650	1	0.00093668	0.999063	0.0558175	0.02871	99.909	0.127628	132638	1679272	0	1650	1	0.000981604	0.999018	0.13642	0.0732034	99.909	0.127628	139892	1672018	0	1650	1	0.000985859	0.999014	0.143347	0.0772069	99.909
0.127631	52020	1759889	0	1651	1	0.000937248	0.999063	0.0558176	0.0287101	99.909	0.127631	132638	1679271	0	1651	1	0.000982199	0.999018	0.13642	0.0732035	99.909	0.127631	139892	1672017	0	1651	1	0.000986456	0.999014	0.143347	0.077207	99.909
0.127637	52020	1759887	0	1653	1	0.000938383	0.999062	0.0558176	0.0287101	99.9089	0.127637	132638	1679269	0	1653	1	0.000983389	0.999017	0.136421	0.0732035	99.9089	0.127637	139892	1672015	0	1653	1	0.000987651	0.999012	0.143347	0.0772071	99.9089
0.127639	52020	1759886	0	1654	1	0.000938951	0.999061	0.0558177	0.0287101	99.9088	0.127639	132638	1679268	0	1654	1	0.000983984	0.999016	0.136421	0.0732036	99.9088	0.127639	139892	1672014	0	1654	1	0.000988249	0.999012	0.143347	0.0772071	99.9088
0.12765	52020	1759885	0	1655	1	0.000939519	0.99906	0.0558177	0.0287101	99.9087	0.12765	132638	1679267	0	1655	1	0.000984579	0.999015	0.136421	0.0732036	99.9087	0.12765	139892	1672013	0	1655	1	0.000988846	0.999011	0.143347	0.0772071	99.9087
0.127651	52020	1759883	0	1657	1	0.000940654	0.999059	0.0558178	0.0287101	99.9086	0.127651	132638	1679265	0	1657	1	0.000985769	0.999014	0.136421	0.0732037	99.9086	0.127651	139892	1672011	0	1657	1	0.000990041	0.99901	0.143347	0.0772072	99.9086
0.127656	52020	1759881	0	1659	1	0.00094179	0.999058	0.0558178	0.0287102	99.9085	0.127656	132638	1679263	0	1659	1	0.000986958	0.999013	0.136421	0.0732038	99.9085	0.127656	139892	1672009	0	1659	1	0.000991236	0.999009	0.143347	0.0772073	99.9085
0.127659	52020	1759880	0	1660	1	0.000942357	0.999058	0.0558178	0.0287102	99.9085	0.127659	132638	1679262	0	1660	1	0.000987553	0.999012	0.136421	0.0732038	99.9085	0.127659	139892	1672008	0	1660	1	0.000991834	0.999008	0.143347	0.0772074	99.9085
0.127661	52020	1759879	0	1661	1	0.000942925	0.999057	0.0558179	0.0287102	99.9084	0.127661	132638	1679261	0	1661	1	0.000988148	0.999012	0.136421	0.0732039	99.9084	0.127661	139892	1672007	0	1661	1	0.000992431	0.999008	0.143347	0.0772074	99.9084
0.127665	52020	1759878	0	1662	1	0.000943493	0.999057	0.0558179	0.0287102	99.9084	0.127665	132638	1679260	0	1662	1	0.000988743	0.999011	0.136421	0.0732039	99.9084	0.127665	139892	1672006	0	1662	1	0.000993028	0.999007	0.143347	0.0772074	99.9084
0.127672	52020	1759877	0	1663	1	0.00094406	0.999056	0.0558179	0.0287102	99.9083	0.127672	132638	1679259	0	1663	1	0.000989338	0.999011	0.136421	0.0732039	99.9083	0.127672	139892	1672005	0	1663	1	0.000993626	0.999006	0.143347	0.0772075	99.9083
0.127677	52020	1759876	0	1664	1	0.000944628	0.999055	0.055818	0.0287103	99.9082	0.127677	132638	1679258	0	1664	1	0.000989933	0.99901	0.136421	0.073204	99.9082	0.127677	139892	1672004	0	1664	1	0.000994223	0.999006	0.143348	0.0772075	99.9082
0.127679	52020	1759874	0	1666	1	0.000945763	0.999054	0.055818	0.0287103	99.9081	0.127679	132638	1679256	0	1666	1	0.000991123	0.999009	0.136422	0.0732041	99.9081	0.127679	139892	1672002	0	1666	1	0.000995418	0.999005	0.143348	0.0772076	99.9081
0.127681	52020	1759873	0	1667	1	0.000946331	0.999054	0.0558181	0.0287103	99.9081	0.127681	132638	1679255	0	1667	1	0.000991718	0.999008	0.136422	0.0732041	99.9081	0.127681	139892	1672001	0	1667	1	0.000996016	0.999004	0.143348	0.0772076	99.9081
0.127683	52020	1759872	0	1668	1	0.000946899	0.999053	0.0558181	0.0287103	99.908	0.127683	132638	1679254	0	1668	1	0.000992313	0.999008	0.136422	0.0732041	99.908	0.127683	139892	1672000	0	1668	1	0.000996613	0.999003	0.143348	0.0772077	99.908
0.127685	52020	1759871	0	1669	1	0.000947466	0.999053	0.0558181	0.0287103	99.908	0.127685	132638	1679253	0	1669	1	0.000992907	0.999007	0.136422	0.0732042	99.908	0.127685	139892	1671999	0	1669	1	0.000997211	0.999003	0.143348	0.0772077	99.908
0.127693	52020	1759870	0	1670	1	0.000948034	0.999052	0.0558181	0.0287104	99.9079	0.127693	132638	1679252	0	1670	1	0.000993502	0.999006	0.136422	0.0732042	99.9079	0.127693	139892	1671998	0	1670	1	0.000997808	0.999002	0.143348	0.0772078	99.9079
0.127694	52020	1759869	0	1671	1	0.000948602	0.999051	0.0558182	0.0287104	99.9079	0.127694	132638	1679251	0	1671	1	0.000994097	0.999006	0.136422	0.0732043	99.9079	0.127694	139892	1671997	0	1671	1	0.000998406	0.999002	0.143348	0.0772078	99.9079
0.127695	52020	1759868	0	1672	1	0.000949169	0.999051	0.0558182	0.0287104	99.9078	0.127695	132638	1679250	0	1672	1	0.000994692	0.999005	0.136422	0.0732043	99.9078	0.127695	139892	1671996	0	1672	1	0.000999003	0.999001	0.143348	0.0772079	99.9078
0.127701	52020	1759867	0	1673	1	0.000949737	0.99905	0.0558182	0.0287104	99.9078	0.127701	132638	1679249	0	1673	1	0.000995287	0.999005	0.136422	0.0732043	99.9078	0.127701	139892	1671995	0	1673	1	0.000999601	0.999	0.143348	0.0772079	99.9078
0.127708	52020	1759866	0	1674	1	0.000950305	0.99905	0.0558183	0.0287104	99.9077	0.127708	132638	1679248	0	1674	1	0.000995882	0.999004	0.136422	0.0732044	99.9077	0.127708	139892	1671994	0	1674	1	0.0010002	0.999	0.143348	0.0772079	99.9077
0.127709	52020	1759865	0	1675	1	0.000950873	0.999049	0.0558183	0.0287104	99.9076	0.127709	132638	1679247	0	1675	1	0.000996477	0.999004	0.136422	0.0732044	99.9076	0.127709	139892	1671993	0	1675	1	0.0010008	0.998999	0.143348	0.077208	99.9076
0.127711	52020	1759864	0	1676	1	0.00095144	0.999049	0.0558183	0.0287104	99.9076	0.127711	132638	1679246	0	1676	1	0.000997072	0.999003	0.136422	0.0732045	99.9076	0.127711	139892	1671992	0	1676	1	0.00100139	0.998999	0.143348	0.077208	99.9076
0.127713	52020	1759863	0	1677	1	0.000952008	0.999048	0.0558184	0.0287105	99.9075	0.127713	132638	1679245	0	1677	1	0.000997667	0.999002	0.136422	0.0732045	99.9075	0.127713	139892	1671991	0	1677	1	0.00100199	0.998998	0.143348	0.0772081	99.9075
0.127714	52020	1759861	0	1679	1	0.000953143	0.999047	0.0558184	0.0287105	99.9074	0.127714	132638	1679243	0	1679	1	0.000998857	0.999001	0.136422	0.0732046	99.9074	0.127714	139892	1671989	0	1679	1	0.00100319	0.998997	0.143349	0.0772082	99.9074
0.127716	52020	1759860	0	1680	1	0.000953711	0.999046	0.0558184	0.0287105	99.9074	0.127716	132638	1679242	0	1680	1	0.000999451	0.999001	0.136422	0.0732046	99.9074	0.127716	139892	1671988	0	1680	1	0.00100378	0.998996	0.143349	0.0772082	99.9074
0.127719	52020	1759859	0	1681	1	0.000954279	0.999046	0.0558185	0.0287105	99.9073	0.127719	132638	1679241	0	1681	1	0.00100005	0.999	0.136423	0.0732047	99.9073	0.127719	139892	1671987	0	1681	1	0.00100438	0.998996	0.143349	0.0772082	99.9073
0.127726	52020	1759858	0	1682	1	0.000954846	0.999045	0.0558185	0.0287105	99.9073	0.127726	132638	1679240	0	1682	1	0.00100064	0.998999	0.136423	0.0732047	99.9073	0.127726	139892	1671986	0	1682	1	0.00100498	0.998995	0.143349	0.0772083	99.9073
0.12773	52020	1759857	0	1683	1	0.000955414	0.999045	0.0558185	0.0287106	99.9072	0.12773	132638	1679239	0	1683	1	0.00100124	0.998999	0.136423	0.0732047	99.9072	0.12773	139892	1671985	0	1683	1	0.00100558	0.998994	0.143349	0.0772083	99.9072
0.127731	52020	1759856	0	1684	1	0.000955982	0.999044	0.0558186	0.0287106	99.9071	0.127731	132638	1679238	0	1684	1	0.00100183	0.998998	0.136423	0.0732048	99.9071	0.127731	139892	1671984	0	1684	1	0.00100617	0.998994	0.143349	0.0772084	99.9071
0.127732	52020	1759855	0	1685	1	0.000956549	0.999043	0.0558186	0.0287106	99.9071	0.127732	132638	1679237	0	1685	1	0.00100243	0.998998	0.136423	0.0732048	99.9071	0.127732	139892	1671983	0	1685	1	0.00100677	0.998993	0.143349	0.0772084	99.9071
0.127735	52020	1759854	0	1686	1	0.000957117	0.999043	0.0558186	0.0287106	99.907	0.127735	132638	1679236	0	1686	1	0.00100302	0.998997	0.136423	0.0732049	99.907	0.127735	139892	1671982	0	1686	1	0.00100737	0.998993	0.143349	0.0772085	99.907
0.127744	52020	1759852	0	1688	1	0.000958252	0.999042	0.0558187	0.0287106	99.9069	0.127744	132638	1679234	0	1688	1	0.00100421	0.998996	0.136423	0.073205	99.9069	0.127744	139892	1671980	0	1688	1	0.00100856	0.998991	0.143349	0.0772085	99.9069
0.127747	52020	1759851	0	1689	1	0.00095882	0.999041	0.0558187	0.0287107	99.9069	0.127747	132638	1679233	0	1689	1	0.00100481	0.998995	0.136423	0.073205	99.9069	0.127747	139892	1671979	0	1689	1	0.00100916	0.998991	0.143349	0.0772086	99.9069
0.127748	52020	1759849	0	1691	1	0.000959955	0.99904	0.0558188	0.0287107	99.9068	0.127748	132638	1679231	0	1691	1	0.001006	0.998994	0.136423	0.0732051	99.9068	0.127748	139892	1671977	0	1691	1	0.00101036	0.99899	0.14335	0.0772087	99.9068
0.127751	52020	1759848	0	1692	1	0.000960523	0.999039	0.0558188	0.0287107	99.9067	0.127751	132638	1679230	0	1692	1	0.00100659	0.998993	0.136423	0.0732051	99.9067	0.127751	139892	1671976	0	1692	1	0.00101095	0.998989	0.14335	0.0772087	99.9067
0.127754	52020	1759847	0	1693	1	0.000961091	0.999039	0.0558188	0.0287107	99.9066	0.127754	132638	1679229	0	1693	1	0.00100719	0.998993	0.136423	0.0732052	99.9066	0.127754	139892	1671975	0	1693	1	0.00101155	0.998988	0.14335	0.0772088	99.9066
0.127755	52020	1759846	0	1694	1	0.000961659	0.999038	0.0558189	0.0287107	99.9066	0.127755	132638	1679228	0	1694	1	0.00100778	0.998992	0.136423	0.0732052	99.9066	0.127755	139892	1671974	0	1694	1	0.00101215	0.998988	0.14335	0.0772088	99.9066
0.127763	52020	1759845	0	1695	1	0.000962226	0.999038	0.0558189	0.0287107	99.9065	0.127763	132638	1679227	0	1695	1	0.00100838	0.998992	0.136424	0.0732052	99.9065	0.127763	139892	1671973	0	1695	1	0.00101275	0.998987	0.14335	0.0772088	99.9065
0.127766	52020	1759844	0	1696	1	0.000962794	0.999037	0.0558189	0.0287108	99.9065	0.127766	132638	1679226	0	1696	1	0.00100897	0.998991	0.136424	0.0732053	99.9065	0.127766	139892	1671972	0	1696	1	0.00101334	0.998987	0.14335	0.0772089	99.9065
0.127767	52020	1759843	0	1697	1	0.000963362	0.999037	0.055819	0.0287108	99.9064	0.127767	132638	1679225	0	1697	1	0.00100956	0.99899	0.136424	0.0732053	99.9064	0.127767	139892	1671971	0	1697	1	0.00101394	0.998986	0.14335	0.0772089	99.9064
0.127774	52020	1759842	0	1698	1	0.000963929	0.999036	0.055819	0.0287108	99.9064	0.127774	132638	1679224	0	1698	1	0.00101016	0.99899	0.136424	0.0732054	99.9064	0.127774	139892	1671970	0	1698	1	0.00101454	0.998985	0.14335	0.077209	99.9064
0.127779	52020	1759841	0	1699	1	0.000964497	0.999036	0.055819	0.0287108	99.9063	0.127779	132638	1679223	0	1699	1	0.00101075	0.998989	0.136424	0.0732054	99.9063	0.127779	139892	1671969	0	1699	1	0.00101514	0.998985	0.14335	0.077209	99.9063
0.12778	52020	1759840	0	1700	1	0.000965065	0.999035	0.055819	0.0287108	99.9063	0.12778	132638	1679222	0	1700	1	0.00101135	0.998989	0.136424	0.0732054	99.9063	0.12778	139892	1671968	0	1700	1	0.00101573	0.998984	0.14335	0.0772091	99.9063
0.127781	52020	1759839	0	1701	1	0.000965632	0.999034	0.0558191	0.0287108	99.9062	0.127781	132638	1679221	0	1701	1	0.00101194	0.998988	0.136424	0.0732055	99.9062	0.127781	139892	1671967	0	1701	1	0.00101633	0.998984	0.14335	0.0772091	99.9062
0.12779	52020	1759836	0	1704	1	0.000967335	0.999033	0.0558192	0.0287109	99.906	0.12779	132638	1679218	0	1704	1	0.00101373	0.998986	0.136424	0.0732056	99.906	0.12779	139892	1671964	0	1704	1	0.00101812	0.998982	0.14335	0.0772092	99.906
0.127793	52020	1759835	0	1705	1	0.000967903	0.999032	0.0558192	0.0287109	99.906	0.127793	132638	1679217	0	1705	1	0.00101432	0.998986	0.136424	0.0732056	99.906	0.127793	139892	1671963	0	1705	1	0.00101872	0.998981	0.143351	0.0772093	99.906
0.127796	52020	1759834	0	1706	1	0.000968471	0.999032	0.0558192	0.0287109	99.9059	0.127796	132638	1679216	0	1706	1	0.00101492	0.998985	0.136424	0.0732057	99.9059	0.127796	139892	1671962	0	1706	1	0.00101932	0.998981	0.143351	0.0772093	99.9059
0.127798	52020	1759833	0	1707	1	0.000969038	0.999031	0.0558193	0.0287109	99.9059	0.127798	132638	1679215	0	1707	1	0.00101551	0.998984	0.136424	0.0732057	99.9059	0.127798	139892	1671961	0	1707	1	0.00101992	0.99898	0.143351	0.0772094	99.9059
0.127807	52020	1759830	0	1710	1	0.000970742	0.999029	0.0558193	0.028711	99.9057	0.127807	132638	1679212	0	1710	1	0.0010173	0.998983	0.136425	0.0732058	99.9057	0.127807	139892	1671958	0	1710	1	0.00102171	0.998978	0.143351	0.0772095	99.9057
0.127808	52020	1759829	0	1711	1	0.000971309	0.999029	0.0558194	0.028711	99.9057	0.127808	132638	1679211	0	1711	1	0.00101789	0.998982	0.136425	0.0732059	99.9057	0.127808	139892	1671957	0	1711	1	0.00102231	0.998978	0.143351	0.0772095	99.9057
0.127809	52020	1759828	0	1712	1	0.000971877	0.999028	0.0558194	0.028711	99.9056	0.127809	132638	1679210	0	1712	1	0.00101849	0.998982	0.136425	0.0732059	99.9056	0.127809	139892	1671956	0	1712	1	0.0010229	0.998977	0.143351	0.0772096	99.9056
0.127826	52020	1759827	0	1713	1	0.000972445	0.999028	0.0558194	0.028711	99.9055	0.127826	132638	1679209	0	1713	1	0.00101908	0.998981	0.136425	0.073206	99.9055	0.127826	139892	1671955	0	1713	1	0.0010235	0.998976	0.143351	0.0772096	99.9055
0.127827	52020	1759826	0	1714	1	0.000973012	0.999027	0.0558195	0.028711	99.9055	0.127827	132638	1679208	0	1714	1	0.00101968	0.99898	0.136425	0.073206	99.9055	0.127827	139892	1671954	0	1714	1	0.0010241	0.998976	0.143351	0.0772097	99.9055
0.127831	52020	1759825	0	1715	1	0.00097358	0.999026	0.0558195	0.0287111	99.9054	0.127831	132638	1679207	0	1715	1	0.00102027	0.99898	0.136425	0.073206	99.9054	0.127831	139892	1671953	0	1715	1	0.0010247	0.998975	0.143351	0.0772097	99.9054
0.12784	52020	1759824	0	1716	1	0.000974148	0.999026	0.0558195	0.0287111	99.9054	0.12784	132638	1679206	0	1716	1	0.00102087	0.998979	0.136425	0.0732061	99.9054	0.12784	139892	1671952	0	1716	1	0.00102529	0.998975	0.143351	0.0772097	99.9054
0.127842	52020	1759822	0	1718	1	0.000975283	0.999025	0.0558196	0.0287111	99.9053	0.127842	132638	1679204	0	1718	1	0.00102206	0.998978	0.136425	0.0732062	99.9053	0.127842	139892	1671950	0	1718	1	0.00102649	0.998974	0.143352	0.0772098	99.9053
0.127843	52020	1759821	0	1719	1	0.000975851	0.999024	0.0558196	0.0287111	99.9052	0.127843	132638	1679203	0	1719	1	0.00102265	0.998977	0.136425	0.0732062	99.9052	0.127843	139892	1671949	0	1719	1	0.00102709	0.998973	0.143352	0.0772099	99.9052
0.127847	52020	1759820	0	1720	1	0.000976418	0.999024	0.0558196	0.0287111	99.9052	0.127847	132638	1679202	0	1720	1	0.00102325	0.998977	0.136425	0.0732062	99.9052	0.127847	139892	1671948	0	1720	1	0.00102768	0.998972	0.143352	0.0772099	99.9052
0.12786	52020	1759819	0	1721	1	0.000976986	0.999023	0.0558197	0.0287112	99.9051	0.12786	132638	1679201	0	1721	1	0.00102384	0.998976	0.136425	0.0732063	99.9051	0.12786	139892	1671947	0	1721	1	0.00102828	0.998972	0.143352	0.07721	99.9051
0.127861	52020	1759818	0	1722	1	0.000977554	0.999022	0.0558197	0.0287112	99.905	0.127861	132638	1679200	0	1722	1	0.00102444	0.998976	0.136425	0.0732063	99.905	0.127861	139892	1671946	0	1722	1	0.00102888	0.998971	0.143352	0.07721	99.905
0.127862	52020	1759817	0	1723	1	0.000978121	0.999022	0.0558197	0.0287112	99.905	0.127862	132638	1679199	0	1723	1	0.00102503	0.998975	0.136426	0.0732064	99.905	0.127862	139892	1671945	0	1723	1	0.00102948	0.998971	0.143352	0.07721	99.905
0.127863	52020	1759816	0	1724	1	0.000978689	0.999021	0.0558198	0.0287112	99.9049	0.127863	132638	1679198	0	1724	1	0.00102563	0.998974	0.136426	0.0732064	99.9049	0.127863	139892	1671944	0	1724	1	0.00103007	0.99897	0.143352	0.0772101	99.9049
0.127871	52020	1759815	0	1725	1	0.000979257	0.999021	0.0558198	0.0287112	99.9049	0.127871	132638	1679197	0	1725	1	0.00102622	0.998974	0.136426	0.0732064	99.9049	0.127871	139892	1671943	0	1725	1	0.00103067	0.998969	0.143352	0.0772101	99.9049
0.127887	52020	1759814	0	1726	1	0.000979824	0.99902	0.0558198	0.0287112	99.9048	0.127887	132638	1679196	0	1726	1	0.00102682	0.998973	0.136426	0.0732065	99.9048	0.127887	139892	1671942	0	1726	1	0.00103127	0.998969	0.143352	0.0772102	99.9048
0.127906	52020	1759813	0	1727	1	0.000980392	0.99902	0.0558199	0.0287113	99.9048	0.127906	132638	1679195	0	1727	1	0.00102741	0.998973	0.136426	0.0732065	99.9048	0.127906	139892	1671941	0	1727	1	0.00103187	0.998968	0.143352	0.0772102	99.9048
0.127907	52020	1759812	0	1728	1	0.00098096	0.999019	0.0558199	0.0287113	99.9047	0.127907	132638	1679194	0	1728	1	0.00102801	0.998972	0.136426	0.0732066	99.9047	0.127907	139892	1671940	0	1728	1	0.00103246	0.998968	0.143352	0.0772102	99.9047
0.12791	52020	1759811	0	1729	1	0.000981528	0.999018	0.0558199	0.0287113	99.9047	0.12791	132638	1679193	0	1729	1	0.0010286	0.998971	0.136426	0.0732066	99.9047	0.12791	139892	1671939	0	1729	1	0.00103306	0.998967	0.143352	0.0772103	99.9047
0.127915	52020	1759810	0	1730	1	0.000982095	0.999018	0.0558199	0.0287113	99.9046	0.127915	132638	1679192	0	1730	1	0.0010292	0.998971	0.136426	0.0732066	99.9046	0.127915	139892	1671938	0	1730	1	0.00103366	0.998966	0.143352	0.0772103	99.9046
0.127917	52020	1759809	0	1731	1	0.000982663	0.999017	0.05582	0.0287113	99.9046	0.127917	132638	1679191	0	1731	1	0.00102979	0.99897	0.136426	0.0732067	99.9046	0.127917	139892	1671937	0	1731	1	0.00103426	0.998966	0.143352	0.0772104	99.9046
0.127924	52020	1759808	0	1732	1	0.000983231	0.999017	0.05582	0.0287113	99.9045	0.127924	132638	1679190	0	1732	1	0.00103039	0.99897	0.136426	0.0732067	99.9045	0.127924	139892	1671936	0	1732	1	0.00103485	0.998965	0.143353	0.0772104	99.9045
0.127926	52020	1759807	0	1733	1	0.000983798	0.999016	0.05582	0.0287114	99.9044	0.127926	132638	1679189	0	1733	1	0.00103098	0.998969	0.136426	0.0732068	99.9044	0.127926	139892	1671935	0	1733	1	0.00103545	0.998965	0.143353	0.0772105	99.9044
0.127929	52020	1759805	0	1735	1	0.000984934	0.999015	0.0558201	0.0287114	99.9043	0.127929	132638	1679187	0	1735	1	0.00103217	0.998968	0.136426	0.0732068	99.9043	0.127929	139892	1671933	0	1735	1	0.00103665	0.998963	0.143353	0.0772105	99.9043
0.127937	52020	1759804	0	1736	1	0.000985501	0.999014	0.0558201	0.0287114	99.9043	0.127937	132638	1679186	0	1736	1	0.00103277	0.998967	0.136426	0.0732069	99.9043	0.127937	139892	1671932	0	1736	1	0.00103724	0.998963	0.143353	0.0772106	99.9043
0.127942	52020	1759803	0	1737	1	0.000986069	0.999014	0.0558202	0.0287114	99.9042	0.127942	132638	1679185	0	1737	1	0.00103336	0.998967	0.136426	0.0732069	99.9042	0.127942	139892	1671931	0	1737	1	0.00103784	0.998962	0.143353	0.0772106	99.9042
0.127947	52020	1759802	0	1738	1	0.000986637	0.999013	0.0558202	0.0287114	99.9042	0.127947	132638	1679184	0	1738	1	0.00103396	0.998966	0.136427	0.073207	99.9042	0.127947	139892	1671930	0	1738	1	0.00103844	0.998962	0.143353	0.0772107	99.9042
0.127954	52020	1759801	0	1739	1	0.000987204	0.999013	0.0558202	0.0287114	99.9041	0.127954	132638	1679183	0	1739	1	0.00103455	0.998965	0.136427	0.073207	99.9041	0.127954	139892	1671929	0	1739	1	0.00103904	0.998961	0.143353	0.0772107	99.9041
0.127956	52020	1759800	0	1740	1	0.000987772	0.999012	0.0558202	0.0287115	99.9041	0.127956	132638	1679182	0	1740	1	0.00103515	0.998965	0.136427	0.0732071	99.9041	0.127956	139892	1671928	0	1740	1	0.00103963	0.99896	0.143353	0.0772108	99.9041
0.127957	52020	1759799	0	1741	1	0.00098834	0.999012	0.0558203	0.0287115	99.904	0.127957	132638	1679181	0	1741	1	0.00103574	0.998964	0.136427	0.0732071	99.904	0.127957	139892	1671927	0	1741	1	0.00104023	0.99896	0.143353	0.0772108	99.904
0.127967	52020	1759798	0	1742	1	0.000988907	0.999011	0.0558203	0.0287115	99.9039	0.127967	132638	1679180	0	1742	1	0.00103634	0.998964	0.136427	0.0732071	99.9039	0.127967	139892	1671926	0	1742	1	0.00104083	0.998959	0.143353	0.0772108	99.9039
0.127981	52020	1759797	0	1743	1	0.000989475	0.999011	0.0558203	0.0287115	99.9039	0.127981	132638	1679179	0	1743	1	0.00103693	0.998963	0.136427	0.0732072	99.9039	0.127981	139892	1671925	0	1743	1	0.00104143	0.998959	0.143353	0.0772109	99.9039
0.127986	52020	1759796	0	1744	1	0.000990043	0.99901	0.0558204	0.0287115	99.9038	0.127986	132638	1679178	0	1744	1	0.00103753	0.998962	0.136427	0.0732072	99.9038	0.127986	139892	1671924	0	1744	1	0.00104202	0.998958	0.143353	0.0772109	99.9038
0.127988	52020	1759794	0	1746	1	0.000991178	0.999009	0.0558204	0.0287116	99.9037	0.127988	132638	1679176	0	1746	1	0.00103872	0.998961	0.136427	0.0732073	99.9037	0.127988	139892	1671922	0	1746	1	0.00104322	0.998957	0.143354	0.077211	99.9037
0.127989	52020	1759793	0	1747	1	0.000991746	0.999008	0.0558205	0.0287116	99.9037	0.127989	132638	1679175	0	1747	1	0.00103931	0.998961	0.136427	0.0732073	99.9037	0.127989	139892	1671921	0	1747	1	0.00104382	0.998956	0.143354	0.0772111	99.9037
0.12799	52020	1759791	0	1749	1	0.000992881	0.999007	0.0558205	0.0287116	99.9036	0.12799	132638	1679173	0	1749	1	0.0010405	0.998959	0.136427	0.0732074	99.9036	0.12799	139892	1671919	0	1749	1	0.00104501	0.998955	0.143354	0.0772111	99.9036
0.127996	52020	1759790	0	1750	1	0.000993449	0.999007	0.0558205	0.0287116	99.9035	0.127996	132638	1679172	0	1750	1	0.0010411	0.998959	0.136427	0.0732075	99.9035	0.127996	139892	1671918	0	1750	1	0.00104561	0.998954	0.143354	0.0772112	99.9035
0.128002	52020	1759789	0	1751	1	0.000994017	0.999006	0.0558206	0.0287116	99.9034	0.128002	132638	1679171	0	1751	1	0.00104169	0.998958	0.136427	0.0732075	99.9034	0.128002	139892	1671917	0	1751	1	0.00104621	0.998954	0.143354	0.0772112	99.9034
0.128003	52020	1759787	0	1753	1	0.000995152	0.999005	0.0558206	0.0287117	99.9033	0.128003	132638	1679169	0	1753	1	0.00104288	0.998957	0.136428	0.0732076	99.9033	0.128003	139892	1671915	0	1753	1	0.0010474	0.998953	0.143354	0.0772113	99.9033
0.128005	52020	1759786	0	1754	1	0.00099572	0.999004	0.0558207	0.0287117	99.9033	0.128005	132638	1679168	0	1754	1	0.00104347	0.998957	0.136428	0.0732076	99.9033	0.128005	139892	1671914	0	1754	1	0.001048	0.998952	0.143354	0.0772114	99.9033
0.128016	52020	1759785	0	1755	1	0.000996287	0.999004	0.0558207	0.0287117	99.9032	0.128016	132638	1679167	0	1755	1	0.00104407	0.998956	0.136428	0.0732077	99.9032	0.128016	139892	1671913	0	1755	1	0.0010486	0.998951	0.143354	0.0772114	99.9032
0.12802	52020	1759784	0	1756	1	0.000996855	0.999003	0.0558207	0.0287117	99.9032	0.12802	132638	1679166	0	1756	1	0.00104466	0.998955	0.136428	0.0732077	99.9032	0.12802	139892	1671912	0	1756	1	0.00104919	0.998951	0.143354	0.0772114	99.9032
0.128024	52020	1759783	0	1757	1	0.000997423	0.999003	0.0558208	0.0287117	99.9031	0.128024	132638	1679165	0	1757	1	0.00104526	0.998955	0.136428	0.0732077	99.9031	0.128024	139892	1671911	0	1757	1	0.00104979	0.99895	0.143354	0.0772115	99.9031
0.128029	52020	1759782	0	1758	1	0.00099799	0.999002	0.0558208	0.0287117	99.9031	0.128029	132638	1679164	0	1758	1	0.00104585	0.998954	0.136428	0.0732078	99.9031	0.128029	139892	1671910	0	1758	1	0.00105039	0.99895	0.143354	0.0772115	99.9031
0.128032	52020	1759781	0	1759	1	0.000998558	0.999001	0.0558208	0.0287118	99.903	0.128032	132638	1679163	0	1759	1	0.00104645	0.998954	0.136428	0.0732078	99.903	0.128032	139892	1671909	0	1759	1	0.00105099	0.998949	0.143355	0.0772116	99.903
0.128034	52020	1759779	0	1761	1	0.000999693	0.999	0.0558209	0.0287118	99.9029	0.128034	132638	1679161	0	1761	1	0.00104764	0.998952	0.136428	0.0732079	99.9029	0.128034	139892	1671907	0	1761	1	0.00105218	0.998948	0.143355	0.0772117	99.9029
0.128039	52020	1759777	0	1763	1	0.00100083	0.998999	0.0558209	0.0287118	99.9028	0.128039	132638	1679159	0	1763	1	0.00104883	0.998951	0.136428	0.073208	99.9028	0.128039	139892	1671905	0	1763	1	0.00105337	0.998947	0.143355	0.0772117	99.9028
0.12804	52020	1759776	0	1764	1	0.0010014	0.998999	0.055821	0.0287118	99.9027	0.12804	132638	1679158	0	1764	1	0.00104942	0.998951	0.136428	0.073208	99.9027	0.12804	139892	1671904	0	1764	1	0.00105397	0.998946	0.143355	0.0772118	99.9027
0.128044	52020	1759775	0	1765	1	0.00100196	0.998998	0.055821	0.0287119	99.9027	0.128044	132638	1679157	0	1765	1	0.00105002	0.99895	0.136428	0.0732081	99.9027	0.128044	139892	1671903	0	1765	1	0.00105457	0.998945	0.143355	0.0772118	99.9027
0.128052	52020	1759774	0	1766	1	0.00100253	0.998997	0.055821	0.0287119	99.9026	0.128052	132638	1679156	0	1766	1	0.00105061	0.998949	0.136429	0.0732081	99.9026	0.128052	139892	1671902	0	1766	1	0.00105517	0.998945	0.143355	0.0772119	99.9026
0.128054	52020	1759773	0	1767	1	0.0010031	0.998997	0.0558211	0.0287119	99.9026	0.128054	132638	1679155	0	1767	1	0.00105121	0.998949	0.136429	0.0732081	99.9026	0.128054	139892	1671901	0	1767	1	0.00105576	0.998944	0.143355	0.0772119	99.9026
0.128062	52020	1759772	0	1768	1	0.00100367	0.998996	0.0558211	0.0287119	99.9025	0.128062	132638	1679154	0	1768	1	0.0010518	0.998948	0.136429	0.0732082	99.9025	0.128062	139892	1671900	0	1768	1	0.00105636	0.998944	0.143355	0.077212	99.9025
0.128063	52020	1759771	0	1769	1	0.00100423	0.998996	0.0558211	0.0287119	99.9025	0.128063	132638	1679153	0	1769	1	0.0010524	0.998948	0.136429	0.0732082	99.9025	0.128063	139892	1671899	0	1769	1	0.00105696	0.998943	0.143355	0.077212	99.9025
0.128067	52020	1759770	0	1770	1	0.0010048	0.998995	0.0558211	0.0287119	99.9024	0.128067	132638	1679152	0	1770	1	0.00105299	0.998947	0.136429	0.0732083	99.9024	0.128067	139892	1671898	0	1770	1	0.00105756	0.998942	0.143355	0.077212	99.9024
0.128074	52020	1759769	0	1771	1	0.00100537	0.998995	0.0558212	0.028712	99.9023	0.128074	132638	1679151	0	1771	1	0.00105359	0.998946	0.136429	0.0732083	99.9023	0.128074	139892	1671897	0	1771	1	0.00105815	0.998942	0.143355	0.0772121	99.9023
0.128076	52020	1759768	0	1772	1	0.00100594	0.998994	0.0558212	0.028712	99.9023	0.128076	132638	1679150	0	1772	1	0.00105418	0.998946	0.136429	0.0732083	99.9023	0.128076	139892	1671896	0	1772	1	0.00105875	0.998941	0.143355	0.0772121	99.9023
0.128077	52020	1759767	0	1773	1	0.00100651	0.998993	0.0558212	0.028712	99.9022	0.128077	132638	1679149	0	1773	1	0.00105478	0.998945	0.136429	0.0732084	99.9022	0.128077	139892	1671895	0	1773	1	0.00105935	0.998941	0.143356	0.0772122	99.9022
0.128081	52020	1759766	0	1774	1	0.00100707	0.998993	0.0558213	0.028712	99.9022	0.128081	132638	1679148	0	1774	1	0.00105537	0.998945	0.136429	0.0732084	99.9022	0.128081	139892	1671894	0	1774	1	0.00105995	0.99894	0.143356	0.0772122	99.9022
0.128085	52020	1759765	0	1775	1	0.00100764	0.998992	0.0558213	0.028712	99.9021	0.128085	132638	1679147	0	1775	1	0.00105597	0.998944	0.136429	0.0732085	99.9021	0.128085	139892	1671893	0	1775	1	0.00106054	0.998939	0.143356	0.0772123	99.9021
0.128092	52020	1759764	0	1776	1	0.00100821	0.998992	0.0558213	0.028712	99.9021	0.128092	132638	1679146	0	1776	1	0.00105656	0.998943	0.136429	0.0732085	99.9021	0.128092	139892	1671892	0	1776	1	0.00106114	0.998939	0.143356	0.0772123	99.9021
0.128098	52020	1759763	0	1777	1	0.00100878	0.998991	0.0558214	0.028712	99.902	0.128098	132638	1679145	0	1777	1	0.00105716	0.998943	0.136429	0.0732085	99.902	0.128098	139892	1671891	0	1777	1	0.00106174	0.998938	0.143356	0.0772123	99.902
0.128099	52020	1759762	0	1778	1	0.00100934	0.998991	0.0558214	0.0287121	99.902	0.128099	132638	1679144	0	1778	1	0.00105775	0.998942	0.136429	0.0732086	99.902	0.128099	139892	1671890	0	1778	1	0.00106234	0.998938	0.143356	0.0772124	99.902
0.12811	52020	1759761	0	1779	1	0.00100991	0.99899	0.0558214	0.0287121	99.9019	0.12811	132638	1679143	0	1779	1	0.00105835	0.998942	0.136429	0.0732086	99.9019	0.12811	139892	1671889	0	1779	1	0.00106293	0.998937	0.143356	0.0772124	99.9019
0.128112	52020	1759760	0	1780	1	0.00101048	0.99899	0.0558214	0.0287121	99.9019	0.128112	132638	1679142	0	1780	1	0.00105894	0.998941	0.13643	0.0732087	99.9019	0.128112	139892	1671888	0	1780	1	0.00106353	0.998936	0.143356	0.0772125	99.9019
0.128114	52020	1759759	0	1781	1	0.00101105	0.998989	0.0558215	0.0287121	99.9018	0.128114	132638	1679141	0	1781	1	0.00105954	0.99894	0.13643	0.0732087	99.9018	0.128114	139892	1671887	0	1781	1	0.00106413	0.998936	0.143356	0.0772125	99.9018
0.128116	52020	1759758	0	1782	1	0.00101161	0.998988	0.0558215	0.0287121	99.9017	0.128116	132638	1679140	0	1782	1	0.00106013	0.99894	0.13643	0.0732087	99.9017	0.128116	139892	1671886	0	1782	1	0.00106473	0.998935	0.143356	0.0772126	99.9017
0.128118	52020	1759757	0	1783	1	0.00101218	0.998988	0.0558215	0.0287121	99.9017	0.128118	132638	1679139	0	1783	1	0.00106073	0.998939	0.13643	0.0732088	99.9017	0.128118	139892	1671885	0	1783	1	0.00106532	0.998935	0.143356	0.0772126	99.9017
0.128122	52020	1759756	0	1784	1	0.00101275	0.998987	0.0558216	0.0287122	99.9016	0.128122	132638	1679138	0	1784	1	0.00106132	0.998939	0.13643	0.0732088	99.9016	0.128122	139892	1671884	0	1784	1	0.00106592	0.998934	0.143356	0.0772126	99.9016
0.128146	52020	1759754	0	1786	1	0.00101389	0.998986	0.0558216	0.0287122	99.9015	0.128146	132638	1679136	0	1786	1	0.00106251	0.998937	0.13643	0.0732089	99.9015	0.128146	139892	1671882	0	1786	1	0.00106712	0.998933	0.143356	0.0772127	99.9015
0.128148	52020	1759753	0	1787	1	0.00101445	0.998986	0.0558216	0.0287122	99.9015	0.128148	132638	1679135	0	1787	1	0.00106311	0.998937	0.13643	0.073209	99.9015	0.128148	139892	1671881	0	1787	1	0.00106771	0.998932	0.143357	0.0772128	99.9015
0.12815	52020	1759752	0	1788	1	0.00101502	0.998985	0.0558217	0.0287122	99.9014	0.12815	132638	1679134	0	1788	1	0.0010637	0.998936	0.13643	0.073209	99.9014	0.12815	139892	1671880	0	1788	1	0.00106831	0.998932	0.143357	0.0772128	99.9014
0.128155	52020	1759750	0	1790	1	0.00101616	0.998984	0.0558217	0.0287123	99.9013	0.128155	132638	1679132	0	1790	1	0.00106489	0.998935	0.13643	0.0732091	99.9013	0.128155	139892	1671878	0	1790	1	0.00106951	0.99893	0.143357	0.0772129	99.9013
0.128161	52020	1759748	0	1792	1	0.00101729	0.998983	0.0558218	0.0287123	99.9012	0.128161	132638	1679130	0	1792	1	0.00106608	0.998934	0.13643	0.0732092	99.9012	0.128161	139892	1671876	0	1792	1	0.0010707	0.998929	0.143357	0.077213	99.9012
0.128172	52020	1759746	0	1794	1	0.00101843	0.998982	0.0558219	0.0287123	99.9011	0.128172	132638	1679128	0	1794	1	0.00106727	0.998933	0.13643	0.0732092	99.9011	0.128172	139892	1671874	0	1794	1	0.0010719	0.998928	0.143357	0.0772131	99.9011
0.128174	52020	1759745	0	1795	1	0.00101899	0.998981	0.0558219	0.0287123	99.901	0.128174	132638	1679127	0	1795	1	0.00106787	0.998932	0.136431	0.0732093	99.901	0.128174	139892	1671873	0	1795	1	0.00107249	0.998928	0.143357	0.0772131	99.901
0.128176	52020	1759744	0	1796	1	0.00101956	0.99898	0.0558219	0.0287123	99.901	0.128176	132638	1679126	0	1796	1	0.00106846	0.998932	0.136431	0.0732093	99.901	0.128176	139892	1671872	0	1796	1	0.00107309	0.998927	0.143357	0.0772131	99.901
0.12818	52020	1759743	0	1797	1	0.00102013	0.99898	0.0558219	0.0287124	99.9009	0.12818	132638	1679125	0	1797	1	0.00106906	0.998931	0.136431	0.0732094	99.9009	0.12818	139892	1671871	0	1797	1	0.00107369	0.998926	0.143357	0.0772132	99.9009
0.128182	52020	1759742	0	1798	1	0.0010207	0.998979	0.055822	0.0287124	99.9009	0.128182	132638	1679124	0	1798	1	0.00106965	0.99893	0.136431	0.0732094	99.9009	0.128182	139892	1671870	0	1798	1	0.00107429	0.998926	0.143357	0.0772132	99.9009
0.128186	52020	1759741	0	1799	1	0.00102127	0.998979	0.055822	0.0287124	99.9008	0.128186	132638	1679123	0	1799	1	0.00107025	0.99893	0.136431	0.0732094	99.9008	0.128186	139892	1671869	0	1799	1	0.00107488	0.998925	0.143357	0.0772133	99.9008
0.128187	52020	1759740	0	1800	1	0.00102183	0.998978	0.055822	0.0287124	99.9007	0.128187	132638	1679122	0	1800	1	0.00107084	0.998929	0.136431	0.0732095	99.9007	0.128187	139892	1671868	0	1800	1	0.00107548	0.998925	0.143358	0.0772133	99.9007
0.128191	52020	1759739	0	1801	1	0.0010224	0.998978	0.0558221	0.0287124	99.9007	0.128191	132638	1679121	0	1801	1	0.00107144	0.998929	0.136431	0.0732095	99.9007	0.128191	139892	1671867	0	1801	1	0.00107608	0.998924	0.143358	0.0772134	99.9007
0.128192	52020	1759738	0	1802	1	0.00102297	0.998977	0.0558221	0.0287124	99.9006	0.128192	132638	1679120	0	1802	1	0.00107203	0.998928	0.136431	0.0732096	99.9006	0.128192	139892	1671866	0	1802	1	0.00107668	0.998923	0.143358	0.0772134	99.9006
0.128194	52020	1759737	0	1803	1	0.00102354	0.998976	0.0558221	0.0287125	99.9006	0.128194	132638	1679119	0	1803	1	0.00107263	0.998927	0.136431	0.0732096	99.9006	0.128194	139892	1671865	0	1803	1	0.00107727	0.998923	0.143358	0.0772134	99.9006
0.128195	52020	1759736	0	1804	1	0.0010241	0.998976	0.0558222	0.0287125	99.9005	0.128195	132638	1679118	0	1804	1	0.00107322	0.998927	0.136431	0.0732096	99.9005	0.128195	139892	1671864	0	1804	1	0.00107787	0.998922	0.143358	0.0772135	99.9005
0.128199	52020	1759735	0	1805	1	0.00102467	0.998975	0.0558222	0.0287125	99.9005	0.128199	132638	1679117	0	1805	1	0.00107382	0.998926	0.136431	0.0732097	99.9005	0.128199	139892	1671863	0	1805	1	0.00107847	0.998922	0.143358	0.0772135	99.9005
0.128201	52020	1759734	0	1806	1	0.00102524	0.998975	0.0558222	0.0287125	99.9004	0.128201	132638	1679116	0	1806	1	0.00107441	0.998926	0.136431	0.0732097	99.9004	0.128201	139892	1671862	0	1806	1	0.00107907	0.998921	0.143358	0.0772136	99.9004
0.128202	52020	1759733	0	1807	1	0.00102581	0.998974	0.0558222	0.0287125	99.9004	0.128202	132638	1679115	0	1807	1	0.00107501	0.998925	0.136431	0.0732098	99.9004	0.128202	139892	1671861	0	1807	1	0.00107966	0.99892	0.143358	0.0772136	99.9004
0.128203	52020	1759732	0	1808	1	0.00102637	0.998974	0.0558223	0.0287125	99.9003	0.128203	132638	1679114	0	1808	1	0.0010756	0.998924	0.136431	0.0732098	99.9003	0.128203	139892	1671860	0	1808	1	0.00108026	0.99892	0.143358	0.0772137	99.9003
0.128206	52020	1759731	0	1809	1	0.00102694	0.998973	0.0558223	0.0287126	99.9003	0.128206	132638	1679113	0	1809	1	0.0010762	0.998924	0.136432	0.0732098	99.9003	0.128206	139892	1671859	0	1809	1	0.00108086	0.998919	0.143358	0.0772137	99.9003
0.12822	52020	1759730	0	1810	1	0.00102751	0.998972	0.0558223	0.0287126	99.9002	0.12822	132638	1679112	0	1810	1	0.00107679	0.998923	0.136432	0.0732099	99.9002	0.12822	139892	1671858	0	1810	1	0.00108146	0.998919	0.143358	0.0772137	99.9002
0.128222	52020	1759729	0	1811	1	0.00102808	0.998972	0.0558224	0.0287126	99.9001	0.128222	132638	1679111	0	1811	1	0.00107738	0.998923	0.136432	0.0732099	99.9001	0.128222	139892	1671857	0	1811	1	0.00108205	0.998918	0.143358	0.0772138	99.9001
0.128225	52020	1759728	0	1812	1	0.00102865	0.998971	0.0558224	0.0287126	99.9001	0.128225	132638	1679110	0	1812	1	0.00107798	0.998922	0.136432	0.07321	99.9001	0.128225	139892	1671856	0	1812	1	0.00108265	0.998917	0.143358	0.0772138	99.9001
0.128235	52020	1759727	0	1813	1	0.00102921	0.998971	0.0558224	0.0287126	99.9	0.128235	132638	1679109	0	1813	1	0.00107857	0.998921	0.136432	0.07321	99.9	0.128235	139892	1671855	0	1813	1	0.00108325	0.998917	0.143358	0.0772139	99.9
0.128253	52020	1759725	0	1815	1	0.00103035	0.99897	0.0558225	0.0287126	99.8999	0.128253	132638	1679107	0	1815	1	0.00107976	0.99892	0.136432	0.0732101	99.8999	0.128253	139892	1671853	0	1815	1	0.00108444	0.998916	0.143359	0.077214	99.8999
0.128254	52020	1759724	0	1816	1	0.00103092	0.998969	0.0558225	0.0287127	99.8999	0.128254	132638	1679106	0	1816	1	0.00108036	0.99892	0.136432	0.0732101	99.8999	0.128254	139892	1671852	0	1816	1	0.00108504	0.998915	0.143359	0.077214	99.8999
0.128256	52020	1759723	0	1817	1	0.00103148	0.998969	0.0558225	0.0287127	99.8998	0.128256	132638	1679105	0	1817	1	0.00108095	0.998919	0.136432	0.0732102	99.8998	0.128256	139892	1671851	0	1817	1	0.00108564	0.998914	0.143359	0.077214	99.8998
0.128258	52020	1759722	0	1818	1	0.00103205	0.998968	0.0558226	0.0287127	99.8998	0.128258	132638	1679104	0	1818	1	0.00108155	0.998918	0.136432	0.0732102	99.8998	0.128258	139892	1671850	0	1818	1	0.00108624	0.998914	0.143359	0.0772141	99.8998
0.128259	52020	1759721	0	1819	1	0.00103262	0.998967	0.0558226	0.0287127	99.8997	0.128259	132638	1679103	0	1819	1	0.00108214	0.998918	0.136432	0.0732102	99.8997	0.128259	139892	1671849	0	1819	1	0.00108683	0.998913	0.143359	0.0772141	99.8997
0.12826	52020	1759720	0	1820	1	0.00103319	0.998967	0.0558226	0.0287127	99.8996	0.12826	132638	1679102	0	1820	1	0.00108274	0.998917	0.136432	0.0732103	99.8996	0.12826	139892	1671848	0	1820	1	0.00108743	0.998913	0.143359	0.0772142	99.8996
0.128263	52020	1759719	0	1821	1	0.00103375	0.998966	0.0558227	0.0287127	99.8996	0.128263	132638	1679101	0	1821	1	0.00108333	0.998917	0.136432	0.0732103	99.8996	0.128263	139892	1671847	0	1821	1	0.00108803	0.998912	0.143359	0.0772142	99.8996
0.128271	52020	1759717	0	1823	1	0.00103489	0.998965	0.0558227	0.0287128	99.8995	0.128271	132638	1679099	0	1823	1	0.00108452	0.998915	0.136433	0.0732104	99.8995	0.128271	139892	1671845	0	1823	1	0.00108922	0.998911	0.143359	0.0772143	99.8995
0.128273	52020	1759716	0	1824	1	0.00103546	0.998965	0.0558228	0.0287128	99.8994	0.128273	132638	1679098	0	1824	1	0.00108512	0.998915	0.136433	0.0732104	99.8994	0.128273	139892	1671844	0	1824	1	0.00108982	0.99891	0.143359	0.0772143	99.8994
0.12828	52020	1759715	0	1825	1	0.00103603	0.998964	0.0558228	0.0287128	99.8994	0.12828	132638	1679097	0	1825	1	0.00108571	0.998914	0.136433	0.0732105	99.8994	0.12828	139892	1671843	0	1825	1	0.00109042	0.99891	0.143359	0.0772144	99.8994
0.128284	52020	1759714	0	1826	1	0.00103659	0.998963	0.0558228	0.0287128	99.8993	0.128284	132638	1679096	0	1826	1	0.00108631	0.998914	0.136433	0.0732105	99.8993	0.128284	139892	1671842	0	1826	1	0.00109102	0.998909	0.143359	0.0772144	99.8993
0.128287	52020	1759713	0	1827	1	0.00103716	0.998963	0.0558228	0.0287128	99.8993	0.128287	132638	1679095	0	1827	1	0.0010869	0.998913	0.136433	0.0732106	99.8993	0.128287	139892	1671841	0	1827	1	0.00109161	0.998908	0.14336	0.0772145	99.8993
0.12829	52020	1759712	0	1828	1	0.00103773	0.998962	0.0558229	0.0287129	99.8992	0.12829	132638	1679094	0	1828	1	0.0010875	0.998913	0.136433	0.0732106	99.8992	0.12829	139892	1671840	0	1828	1	0.00109221	0.998908	0.14336	0.0772145	99.8992
0.128292	52020	1759711	0	1829	1	0.0010383	0.998962	0.0558229	0.0287129	99.8991	0.128292	132638	1679093	0	1829	1	0.00108809	0.998912	0.136433	0.0732106	99.8991	0.128292	139892	1671839	0	1829	1	0.00109281	0.998907	0.14336	0.0772146	99.8991
0.128296	52020	1759710	0	1830	1	0.00103886	0.998961	0.0558229	0.0287129	99.8991	0.128296	132638	1679092	0	1830	1	0.00108869	0.998911	0.136433	0.0732107	99.8991	0.128296	139892	1671838	0	1830	1	0.00109341	0.998907	0.14336	0.0772146	99.8991
0.128298	52020	1759709	0	1831	1	0.00103943	0.998961	0.055823	0.0287129	99.899	0.128298	132638	1679091	0	1831	1	0.00108928	0.998911	0.136433	0.0732107	99.899	0.128298	139892	1671837	0	1831	1	0.001094	0.998906	0.14336	0.0772146	99.899
0.128299	52020	1759708	0	1832	1	0.00104	0.99896	0.055823	0.0287129	99.899	0.128299	132638	1679090	0	1832	1	0.00108988	0.99891	0.136433	0.0732108	99.899	0.128299	139892	1671836	0	1832	1	0.0010946	0.998905	0.14336	0.0772147	99.899
0.128302	52020	1759707	0	1833	1	0.00104057	0.998959	0.055823	0.0287129	99.8989	0.128302	132638	1679089	0	1833	1	0.00109047	0.99891	0.136433	0.0732108	99.8989	0.128302	139892	1671835	0	1833	1	0.0010952	0.998905	0.14336	0.0772147	99.8989
0.128306	52020	1759706	0	1834	1	0.00104113	0.998959	0.0558231	0.028713	99.8989	0.128306	132638	1679088	0	1834	1	0.00109107	0.998909	0.136433	0.0732108	99.8989	0.128306	139892	1671834	0	1834	1	0.0010958	0.998904	0.14336	0.0772148	99.8989
0.128307	52020	1759705	0	1835	1	0.0010417	0.998958	0.0558231	0.028713	99.8988	0.128307	132638	1679087	0	1835	1	0.00109166	0.998908	0.136433	0.0732109	99.8988	0.128307	139892	1671833	0	1835	1	0.00109639	0.998904	0.14336	0.0772148	99.8988
0.128308	52020	1759704	0	1836	1	0.00104227	0.998958	0.0558231	0.028713	99.8988	0.128308	132638	1679086	0	1836	1	0.00109226	0.998908	0.136433	0.0732109	99.8988	0.128308	139892	1671832	0	1836	1	0.00109699	0.998903	0.14336	0.0772149	99.8988
0.128311	52020	1759703	0	1837	1	0.00104284	0.998957	0.0558231	0.028713	99.8987	0.128311	132638	1679085	0	1837	1	0.00109285	0.998907	0.136434	0.073211	99.8987	0.128311	139892	1671831	0	1837	1	0.00109759	0.998902	0.14336	0.0772149	99.8987
0.12832	52020	1759702	0	1838	1	0.00104341	0.998957	0.0558232	0.028713	99.8987	0.12832	132638	1679084	0	1838	1	0.00109345	0.998907	0.136434	0.073211	99.8987	0.12832	139892	1671830	0	1838	1	0.00109819	0.998902	0.14336	0.0772149	99.8987
0.128323	52020	1759701	0	1839	1	0.00104397	0.998956	0.0558232	0.028713	99.8986	0.128323	132638	1679083	0	1839	1	0.00109404	0.998906	0.136434	0.0732111	99.8986	0.128323	139892	1671829	0	1839	1	0.00109878	0.998901	0.14336	0.077215	99.8986
0.128324	52020	1759700	0	1840	1	0.00104454	0.998955	0.0558232	0.028713	99.8985	0.128324	132638	1679082	0	1840	1	0.00109464	0.998905	0.136434	0.0732111	99.8985	0.128324	139892	1671828	0	1840	1	0.00109938	0.998901	0.14336	0.077215	99.8985
0.128326	52020	1759699	0	1841	1	0.00104511	0.998955	0.0558233	0.0287131	99.8985	0.128326	132638	1679081	0	1841	1	0.00109523	0.998905	0.136434	0.0732111	99.8985	0.128326	139892	1671827	0	1841	1	0.00109998	0.9989	0.143361	0.0772151	99.8985
0.128329	52020	1759698	0	1842	1	0.00104568	0.998954	0.0558233	0.0287131	99.8984	0.128329	132638	1679080	0	1842	1	0.00109583	0.998904	0.136434	0.0732112	99.8984	0.128329	139892	1671826	0	1842	1	0.00110058	0.998899	0.143361	0.0772151	99.8984
0.12833	52020	1759697	0	1843	1	0.00104624	0.998954	0.0558233	0.0287131	99.8984	0.12833	132638	1679079	0	1843	1	0.00109642	0.998904	0.136434	0.0732112	99.8984	0.12833	139892	1671825	0	1843	1	0.00110117	0.998899	0.143361	0.0772152	99.8984
0.128331	52020	1759696	0	1844	1	0.00104681	0.998953	0.0558234	0.0287131	99.8983	0.128331	132638	1679078	0	1844	1	0.00109702	0.998903	0.136434	0.0732113	99.8983	0.128331	139892	1671824	0	1844	1	0.00110177	0.998898	0.143361	0.0772152	99.8983
0.128333	52020	1759695	0	1845	1	0.00104738	0.998953	0.0558234	0.0287131	99.8983	0.128333	132638	1679077	0	1845	1	0.00109761	0.998902	0.136434	0.0732113	99.8983	0.128333	139892	1671823	0	1845	1	0.00110237	0.998898	0.143361	0.0772152	99.8983
0.128334	52020	1759693	0	1847	1	0.00104851	0.998951	0.0558234	0.0287132	99.8982	0.128334	132638	1679075	0	1847	1	0.0010988	0.998901	0.136434	0.0732114	99.8982	0.128334	139892	1671821	0	1847	1	0.00110356	0.998896	0.143361	0.0772153	99.8982
0.128337	52020	1759692	0	1848	1	0.00104908	0.998951	0.0558235	0.0287132	99.8981	0.128337	132638	1679074	0	1848	1	0.0010994	0.998901	0.136434	0.0732114	99.8981	0.128337	139892	1671820	0	1848	1	0.00110416	0.998896	0.143361	0.0772154	99.8981
0.128344	52020	1759691	0	1849	1	0.00104965	0.99895	0.0558235	0.0287132	99.898	0.128344	132638	1679073	0	1849	1	0.00109999	0.9989	0.136434	0.0732115	99.898	0.128344	139892	1671819	0	1849	1	0.00110476	0.998895	0.143361	0.0772154	99.898
0.128349	52020	1759690	0	1850	1	0.00105022	0.99895	0.0558235	0.0287132	99.898	0.128349	132638	1679072	0	1850	1	0.00110059	0.998899	0.136434	0.0732115	99.898	0.128349	139892	1671818	0	1850	1	0.00110536	0.998895	0.143361	0.0772154	99.898
0.128354	52020	1759689	0	1851	1	0.00105079	0.998949	0.0558236	0.0287132	99.8979	0.128354	132638	1679071	0	1851	1	0.00110118	0.998899	0.136434	0.0732115	99.8979	0.128354	139892	1671817	0	1851	1	0.00110595	0.998894	0.143361	0.0772155	99.8979
0.128357	52020	1759688	0	1852	1	0.00105135	0.998949	0.0558236	0.0287132	99.8979	0.128357	132638	1679070	0	1852	1	0.00110178	0.998898	0.136435	0.0732116	99.8979	0.128357	139892	1671816	0	1852	1	0.00110655	0.998893	0.143361	0.0772155	99.8979
0.128359	52020	1759686	0	1854	1	0.00105249	0.998948	0.0558237	0.0287133	99.8978	0.128359	132638	1679068	0	1854	1	0.00110297	0.998897	0.136435	0.0732117	99.8978	0.128359	139892	1671814	0	1854	1	0.00110775	0.998892	0.143361	0.0772156	99.8978
0.128375	52020	1759685	0	1855	1	0.00105306	0.998947	0.0558237	0.0287133	99.8977	0.128375	132638	1679067	0	1855	1	0.00110356	0.998896	0.136435	0.0732117	99.8977	0.128375	139892	1671813	0	1855	1	0.00110834	0.998892	0.143362	0.0772157	99.8977
0.128381	52020	1759683	0	1857	1	0.00105419	0.998946	0.0558237	0.0287133	99.8976	0.128381	132638	1679065	0	1857	1	0.00110475	0.998895	0.136435	0.0732118	99.8976	0.128381	139892	1671811	0	1857	1	0.00110954	0.99889	0.143362	0.0772157	99.8976
0.128391	52020	1759682	0	1858	1	0.00105476	0.998945	0.0558238	0.0287133	99.8975	0.128391	132638	1679064	0	1858	1	0.00110535	0.998895	0.136435	0.0732118	99.8975	0.128391	139892	1671810	0	1858	1	0.00111014	0.99889	0.143362	0.0772158	99.8975
0.128393	52020	1759681	0	1859	1	0.00105533	0.998945	0.0558238	0.0287133	99.8975	0.128393	132638	1679063	0	1859	1	0.00110594	0.998894	0.136435	0.0732119	99.8975	0.128393	139892	1671809	0	1859	1	0.00111073	0.998889	0.143362	0.0772158	99.8975
0.128403	52020	1759680	0	1860	1	0.00105589	0.998944	0.0558238	0.0287134	99.8974	0.128403	132638	1679062	0	1860	1	0.00110654	0.998893	0.136435	0.0732119	99.8974	0.128403	139892	1671808	0	1860	1	0.00111133	0.998889	0.143362	0.0772159	99.8974
0.128404	52020	1759679	0	1861	1	0.00105646	0.998944	0.0558239	0.0287134	99.8974	0.128404	132638	1679061	0	1861	1	0.00110713	0.998893	0.136435	0.0732119	99.8974	0.128404	139892	1671807	0	1861	1	0.00111193	0.998888	0.143362	0.0772159	99.8974
0.128422	52020	1759678	0	1862	1	0.00105703	0.998943	0.0558239	0.0287134	99.8973	0.128422	132638	1679060	0	1862	1	0.00110773	0.998892	0.136435	0.073212	99.8973	0.128422	139892	1671806	0	1862	1	0.00111253	0.998887	0.143362	0.077216	99.8973
0.128428	52020	1759677	0	1863	1	0.0010576	0.998942	0.0558239	0.0287134	99.8973	0.128428	132638	1679059	0	1863	1	0.00110832	0.998892	0.136435	0.073212	99.8973	0.128428	139892	1671805	0	1863	1	0.00111312	0.998887	0.143362	0.077216	99.8973
0.128431	52020	1759676	0	1864	1	0.00105817	0.998942	0.055824	0.0287134	99.8972	0.128431	132638	1679058	0	1864	1	0.00110892	0.998891	0.136435	0.0732121	99.8972	0.128431	139892	1671804	0	1864	1	0.00111372	0.998886	0.143362	0.077216	99.8972
0.128438	52020	1759675	0	1865	1	0.00105873	0.998941	0.055824	0.0287134	99.8972	0.128438	132638	1679057	0	1865	1	0.00110951	0.99889	0.136435	0.0732121	99.8972	0.128438	139892	1671803	0	1865	1	0.00111432	0.998886	0.143362	0.0772161	99.8972
0.128473	52020	1759674	0	1866	1	0.0010593	0.998941	0.055824	0.0287135	99.8971	0.128473	132638	1679056	0	1866	1	0.00111011	0.99889	0.136436	0.0732121	99.8971	0.128473	139892	1671802	0	1866	1	0.00111492	0.998885	0.143362	0.0772161	99.8971
0.128475	52020	1759673	0	1867	1	0.00105987	0.99894	0.055824	0.0287135	99.8971	0.128475	132638	1679055	0	1867	1	0.0011107	0.998889	0.136436	0.0732122	99.8971	0.128475	139892	1671801	0	1867	1	0.00111551	0.998884	0.143362	0.0772162	99.8971
0.128478	52020	1759672	0	1868	1	0.00106044	0.99894	0.0558241	0.0287135	99.897	0.128478	132638	1679054	0	1868	1	0.00111129	0.998889	0.136436	0.0732122	99.897	0.128478	139892	1671800	0	1868	1	0.00111611	0.998884	0.143363	0.0772162	99.897
0.128507	52020	1759671	0	1869	1	0.001061	0.998939	0.0558241	0.0287135	99.8969	0.128507	132638	1679053	0	1869	1	0.00111189	0.998888	0.136436	0.0732123	99.8969	0.128507	139892	1671799	0	1869	1	0.00111671	0.998883	0.143363	0.0772163	99.8969
0.128524	52020	1759670	0	1870	1	0.00106157	0.998938	0.0558241	0.0287135	99.8969	0.128524	132638	1679052	0	1870	1	0.00111248	0.998888	0.136436	0.0732123	99.8969	0.128524	139892	1671798	0	1870	1	0.00111731	0.998883	0.143363	0.0772163	99.8969
0.128534	52020	1759669	0	1871	1	0.00106214	0.998938	0.0558242	0.0287135	99.8968	0.128534	132638	1679051	0	1871	1	0.00111308	0.998887	0.136436	0.0732123	99.8968	0.128534	139892	1671797	0	1871	1	0.0011179	0.998882	0.143363	0.0772163	99.8968
0.128536	52020	1759668	0	1872	1	0.00106271	0.998937	0.0558242	0.0287136	99.8968	0.128536	132638	1679050	0	1872	1	0.00111367	0.998886	0.136436	0.0732124	99.8968	0.128536	139892	1671796	0	1872	1	0.0011185	0.998881	0.143363	0.0772164	99.8968
0.128538	52020	1759667	0	1873	1	0.00106327	0.998937	0.0558242	0.0287136	99.8967	0.128538	132638	1679049	0	1873	1	0.00111427	0.998886	0.136436	0.0732124	99.8967	0.128538	139892	1671795	0	1873	1	0.0011191	0.998881	0.143363	0.0772164	99.8967
0.128541	52020	1759666	0	1874	1	0.00106384	0.998936	0.0558243	0.0287136	99.8967	0.128541	132638	1679048	0	1874	1	0.00111486	0.998885	0.136436	0.0732125	99.8967	0.128541	139892	1671794	0	1874	1	0.0011197	0.99888	0.143363	0.0772165	99.8967
0.12855	52020	1759665	0	1875	1	0.00106441	0.998936	0.0558243	0.0287136	99.8966	0.12855	132638	1679047	0	1875	1	0.00111546	0.998885	0.136436	0.0732125	99.8966	0.12855	139892	1671793	0	1875	1	0.00112029	0.99888	0.143363	0.0772165	99.8966
0.128555	52020	1759664	0	1876	1	0.00106498	0.998935	0.0558243	0.0287136	99.8966	0.128555	132638	1679046	0	1876	1	0.00111605	0.998884	0.136436	0.0732125	99.8966	0.128555	139892	1671792	0	1876	1	0.00112089	0.998879	0.143363	0.0772166	99.8966
0.128592	52020	1759663	0	1877	1	0.00106554	0.998934	0.0558243	0.0287136	99.8965	0.128592	132638	1679045	0	1877	1	0.00111665	0.998883	0.136436	0.0732126	99.8965	0.128592	139892	1671791	0	1877	1	0.00112149	0.998879	0.143363	0.0772166	99.8965
0.1286	52020	1759662	0	1878	1	0.00106611	0.998934	0.0558244	0.0287136	99.8964	0.1286	132638	1679044	0	1878	1	0.00111724	0.998883	0.136436	0.0732126	99.8964	0.1286	139892	1671790	0	1878	1	0.00112209	0.998878	0.143363	0.0772166	99.8964
0.128606	52020	1759661	0	1879	1	0.00106668	0.998933	0.0558244	0.0287137	99.8964	0.128606	132638	1679043	0	1879	1	0.00111784	0.998882	0.136436	0.0732127	99.8964	0.128606	139892	1671789	0	1879	1	0.00112268	0.998877	0.143363	0.0772167	99.8964
0.128628	52020	1759660	0	1880	1	0.00106725	0.998933	0.0558244	0.0287137	99.8963	0.128628	132638	1679042	0	1880	1	0.00111843	0.998882	0.136437	0.0732127	99.8963	0.128628	139892	1671788	0	1880	1	0.00112328	0.998877	0.143363	0.0772167	99.8963
0.128703	52020	1759659	0	1881	1	0.00106782	0.998932	0.0558245	0.0287137	99.8963	0.128703	132638	1679041	0	1881	1	0.00111903	0.998881	0.136437	0.0732127	99.8963	0.128703	139892	1671787	0	1881	1	0.00112388	0.998876	0.143363	0.0772168	99.8963
0.128708	52020	1759658	0	1882	1	0.00106838	0.998932	0.0558245	0.0287137	99.8962	0.128708	132638	1679040	0	1882	1	0.00111962	0.99888	0.136437	0.0732128	99.8962	0.128708	139892	1671786	0	1882	1	0.00112448	0.998876	0.143364	0.0772168	99.8962
0.128727	52020	1759657	0	1883	1	0.00106895	0.998931	0.0558245	0.0287137	99.8962	0.128727	132638	1679039	0	1883	1	0.00112022	0.99888	0.136437	0.0732128	99.8962	0.128727	139892	1671785	0	1883	1	0.00112507	0.998875	0.143364	0.0772169	99.8962
0.128729	52020	1759656	0	1884	1	0.00106952	0.99893	0.0558246	0.0287137	99.8961	0.128729	132638	1679038	0	1884	1	0.00112081	0.998879	0.136437	0.0732129	99.8961	0.128729	139892	1671784	0	1884	1	0.00112567	0.998874	0.143364	0.0772169	99.8961
0.128802	52020	1759655	0	1885	1	0.00107009	0.99893	0.0558246	0.0287138	99.8961	0.128802	132638	1679037	0	1885	1	0.00112141	0.998879	0.136437	0.0732129	99.8961	0.128802	139892	1671783	0	1885	1	0.00112627	0.998874	0.143364	0.0772169	99.8961
0.128805	52020	1759654	0	1886	1	0.00107065	0.998929	0.0558246	0.0287138	99.896	0.128805	132638	1679036	0	1886	1	0.001122	0.998878	0.136437	0.073213	99.896	0.128805	139892	1671782	0	1886	1	0.00112687	0.998873	0.143364	0.077217	99.896
0.12887	52020	1759653	0	1887	1	0.00107122	0.998929	0.0558246	0.0287138	99.896	0.12887	132638	1679035	0	1887	1	0.0011226	0.998877	0.136437	0.073213	99.896	0.12887	139892	1671781	0	1887	1	0.00112746	0.998873	0.143364	0.077217	99.896
0.128875	52020	1759652	0	1888	1	0.00107179	0.998928	0.0558247	0.0287138	99.8959	0.128875	132638	1679034	0	1888	1	0.00112319	0.998877	0.136437	0.073213	99.8959	0.128875	139892	1671780	0	1888	1	0.00112806	0.998872	0.143364	0.0772171	99.8959
0.128878	52020	1759651	0	1889	1	0.00107236	0.998928	0.0558247	0.0287138	99.8958	0.128878	132638	1679033	0	1889	1	0.00112379	0.998876	0.136437	0.0732131	99.8958	0.128878	139892	1671779	0	1889	1	0.00112866	0.998871	0.143364	0.0772171	99.8958
0.128988	52020	1759650	0	1890	1	0.00107292	0.998927	0.0558247	0.0287138	99.8958	0.128988	132638	1679032	0	1890	1	0.00112438	0.998876	0.136437	0.0732131	99.8958	0.128988	139892	1671778	0	1890	1	0.00112926	0.998871	0.143364	0.0772172	99.8958
0.128991	52020	1759649	0	1891	1	0.00107349	0.998927	0.0558248	0.0287139	99.8957	0.128991	132638	1679031	0	1891	1	0.00112498	0.998875	0.136437	0.0732132	99.8957	0.128991	139892	1671777	0	1891	1	0.00112985	0.99887	0.143364	0.0772172	99.8957
0.128997	52020	1759648	0	1892	1	0.00107406	0.998926	0.0558248	0.0287139	99.8957	0.128997	132638	1679030	0	1892	1	0.00112557	0.998874	0.136437	0.0732132	99.8957	0.128997	139892	1671776	0	1892	1	0.00113045	0.99887	0.143364	0.0772172	99.8957
0.129087	52020	1759647	0	1893	1	0.00107463	0.998925	0.0558248	0.0287139	99.8956	0.129087	132638	1679029	0	1893	1	0.00112617	0.998874	0.136437	0.0732132	99.8956	0.129087	139892	1671775	0	1893	1	0.00113105	0.998869	0.143364	0.0772173	99.8956
0.129159	52020	1759646	0	1894	1	0.0010752	0.998925	0.0558249	0.0287139	99.8956	0.129159	132638	1679028	0	1894	1	0.00112676	0.998873	0.136438	0.0732133	99.8956	0.129159	139892	1671774	0	1894	1	0.00113165	0.998868	0.143364	0.0772173	99.8956
0.129279	52020	1759645	0	1895	1	0.00107576	0.998924	0.0558249	0.0287139	99.8955	0.129279	132638	1679027	0	1895	1	0.00112736	0.998873	0.136438	0.0732133	99.8955	0.129279	139892	1671773	0	1895	1	0.00113224	0.998868	0.143365	0.0772174	99.8955
0.129323	52020	1759644	0	1896	1	0.00107633	0.998924	0.0558249	0.0287139	99.8955	0.129323	132638	1679026	0	1896	1	0.00112795	0.998872	0.136438	0.0732134	99.8955	0.129323	139892	1671772	0	1896	1	0.00113284	0.998867	0.143365	0.0772174	99.8955
0.129331	52020	1759643	0	1897	1	0.0010769	0.998923	0.0558249	0.0287139	99.8954	0.129331	132638	1679025	0	1897	1	0.00112855	0.998871	0.136438	0.0732134	99.8954	0.129331	139892	1671771	0	1897	1	0.00113344	0.998867	0.143365	0.0772175	99.8954
0.129691	52020	1759642	0	1898	1	0.00107747	0.998923	0.055825	0.028714	99.8953	0.129691	132638	1679024	0	1898	1	0.00112914	0.998871	0.136438	0.0732134	99.8953	0.129691	139892	1671770	0	1898	1	0.00113404	0.998866	0.143365	0.0772175	99.8953
0.12975	52020	1759641	0	1899	1	0.00107803	0.998922	0.055825	0.028714	99.8953	0.12975	132638	1679023	0	1899	1	0.00112974	0.99887	0.136438	0.0732135	99.8953	0.12975	139892	1671769	0	1899	1	0.00113463	0.998865	0.143365	0.0772175	99.8953
0.129813	52020	1759640	0	1900	1	0.0010786	0.998921	0.055825	0.028714	99.8952	0.129813	132638	1679022	0	1900	1	0.00113033	0.99887	0.136438	0.0732135	99.8952	0.129813	139892	1671768	0	1900	1	0.00113523	0.998865	0.143365	0.0772176	99.8952
0.130106	52020	1759639	0	1901	1	0.00107917	0.998921	0.0558251	0.028714	99.8952	0.130106	132638	1679021	0	1901	1	0.00113093	0.998869	0.136438	0.0732136	99.8952	0.130106	139892	1671767	0	1901	1	0.00113583	0.998864	0.143365	0.0772176	99.8952
0.130161	52020	1759638	0	1902	1	0.00107974	0.99892	0.0558251	0.028714	99.8951	0.130161	132638	1679020	0	1902	1	0.00113152	0.998868	0.136438	0.0732136	99.8951	0.130161	139892	1671766	0	1902	1	0.00113643	0.998864	0.143365	0.0772177	99.8951
0.130171	52020	1759637	0	1903	1	0.0010803	0.99892	0.0558251	0.028714	99.8951	0.130171	132638	1679019	0	1903	1	0.00113212	0.998868	0.136438	0.0732136	99.8951	0.130171	139892	1671765	0	1903	1	0.00113702	0.998863	0.143365	0.0772177	99.8951
0.217539	52020	1759636	0	1904	1	0.00108087	0.998919	0.0558252	0.0287141	99.895	0.217539	132638	1679018	0	1904	1	0.00113271	0.998867	0.136438	0.0732137	99.895	0.217539	139892	1671764	0	1904	1	0.00113762	0.998862	0.143365	0.0772177	99.895
0.217609	52020	1759635	0	1905	1	0.00108144	0.998919	0.0558252	0.0287141	99.895	0.217609	132638	1679017	0	1905	1	0.00113331	0.998867	0.136438	0.0732137	99.895	0.217609	139892	1671763	0	1905	1	0.00113822	0.998862	0.143365	0.0772178	99.895
0.217946	52020	1759634	0	1906	1	0.00108201	0.998918	0.0558252	0.0287141	99.8949	0.217946	132638	1679016	0	1906	1	0.0011339	0.998866	0.136438	0.0732138	99.8949	0.217946	139892	1671762	0	1906	1	0.00113882	0.998861	0.143365	0.0772178	99.8949
0.218129	52020	1759633	0	1907	1	0.00108258	0.998917	0.0558252	0.0287141	99.8948	0.218129	132638	1679015	0	1907	1	0.0011345	0.998866	0.136438	0.0732138	99.8948	0.218129	139892	1671761	0	1907	1	0.00113941	0.998861	0.143365	0.0772179	99.8948
0.218166	52020	1759632	0	1908	1	0.00108314	0.998917	0.0558253	0.0287141	99.8948	0.218166	132638	1679014	0	1908	1	0.00113509	0.998865	0.136438	0.0732138	99.8948	0.218166	139892	1671760	0	1908	1	0.00114001	0.99886	0.143365	0.0772179	99.8948
0.218221	52020	1759631	0	1909	1	0.00108371	0.998916	0.0558253	0.0287141	99.8947	0.218221	132638	1679013	0	1909	1	0.00113569	0.998864	0.136439	0.0732139	99.8947	0.218221	139892	1671759	0	1909	1	0.00114061	0.998859	0.143366	0.077218	99.8947
0.218226	52020	1759630	0	1910	1	0.00108428	0.998916	0.0558253	0.0287142	99.8947	0.218226	132638	1679012	0	1910	1	0.00113628	0.998864	0.136439	0.0732139	99.8947	0.218226	139892	1671758	0	1910	1	0.00114121	0.998859	0.143366	0.077218	99.8947
0.218381	52020	1759629	0	1911	1	0.00108485	0.998915	0.0558254	0.0287142	99.8946	0.218381	132638	1679011	0	1911	1	0.00113688	0.998863	0.136439	0.073214	99.8946	0.218381	139892	1671757	0	1911	1	0.0011418	0.998858	0.143366	0.077218	99.8946
0.21874	52020	1759628	0	1912	1	0.00108541	0.998915	0.0558254	0.0287142	99.8946	0.21874	132638	1679010	0	1912	1	0.00113747	0.998863	0.136439	0.073214	99.8946	0.21874	139892	1671756	0	1912	1	0.0011424	0.998858	0.143366	0.0772181	99.8946
0.218742	52020	1759627	0	1913	1	0.00108598	0.998914	0.0558254	0.0287142	99.8945	0.218742	132638	1679009	0	1913	1	0.00113807	0.998862	0.136439	0.073214	99.8945	0.218742	139892	1671755	0	1913	1	0.001143	0.998857	0.143366	0.0772181	99.8945
0.218785	52020	1759626	0	1914	1	0.00108655	0.998913	0.0558255	0.0287142	99.8945	0.218785	132638	1679008	0	1914	1	0.00113866	0.998861	0.136439	0.0732141	99.8945	0.218785	139892	1671754	0	1914	1	0.0011436	0.998856	0.143366	0.0772182	99.8945
0.218841	52020	1759625	0	1915	1	0.00108712	0.998913	0.0558255	0.0287142	99.8944	0.218841	132638	1679007	0	1915	1	0.00113926	0.998861	0.136439	0.0732141	99.8944	0.218841	139892	1671753	0	1915	1	0.00114419	0.998856	0.143366	0.0772182	99.8944
0.218973	52020	1759624	0	1916	1	0.00108768	0.998912	0.0558255	0.0287143	99.8944	0.218973	132638	1679006	0	1916	1	0.00113985	0.99886	0.136439	0.0732142	99.8944	0.218973	139892	1671752	0	1916	1	0.00114479	0.998855	0.143366	0.0772183	99.8944
0.219097	52020	1759623	0	1917	1	0.00108825	0.998912	0.0558255	0.0287143	99.8943	0.219097	132638	1679005	0	1917	1	0.00114045	0.99886	0.136439	0.0732142	99.8943	0.219097	139892	1671751	0	1917	1	0.00114539	0.998855	0.143366	0.0772183	99.8943
0.219114	52020	1759622	0	1918	1	0.00108882	0.998911	0.0558256	0.0287143	99.8942	0.219114	132638	1679004	0	1918	1	0.00114104	0.998859	0.136439	0.0732142	99.8942	0.219114	139892	1671750	0	1918	1	0.00114599	0.998854	0.143366	0.0772183	99.8942
0.219132	52020	1759621	0	1919	1	0.00108939	0.998911	0.0558256	0.0287143	99.8942	0.219132	132638	1679003	0	1919	1	0.00114164	0.998858	0.136439	0.0732143	99.8942	0.219132	139892	1671749	0	1919	1	0.00114658	0.998853	0.143366	0.0772184	99.8942
[truncated: 352,828+ more rows]
