# Supplementary material for: K-mer based prediction of Clostridioides difficile relatedness and ribotypes
Source: Microb Genom. 2022 Apr 6;8(4):000804. doi: 10.1099/mgen.0.000804 (PMC9453075; doi:10.1099/mgen.0.000804)
Supplement: Supplementary material 4 [file mgen-8-0804-s004.xlsx]

## Sheet: Table_S3
Sketch size	Sourmash distance	True positives	False positives	True negatives	Sensitivity	Specificity	False positive rate	F1 score	Positive predictive value	Reduction in search space (%)
s700	0	52020	1761540	0	1	0	1	0.0557682	0.0286839	0
s700	0.001	52020	1761540	0	1	0	1	0.0557682	0.0286839	0
s700	0.002	52020	1761540	0	1	0	1	0.0557682	0.0286839	0
s700	0.003	52020	1761540	0	1	0	1	0.0557682	0.0286839	0
s700	0.004	52020	1761540	0	1	0	1	0.0557682	0.0286839	0
s700	0.005	52020	1761540	0	1	0	1	0.0557682	0.0286839	0
s700	0.006	52020	1761540	0	1	0	1	0.0557682	0.0286839	0
s700	0.006	52020	1761540	0	1	0	1	0.0557682	0.0286839	0
s700	0.008	52020	1761540	0	1	0	1	0.0557682	0.0286839	0
s700	0.009	52020	1761540	0	1	0	1	0.0557682	0.0286839	0
s700	0.01	52020	1761540	0	1	0	1	0.0557682	0.0286839	0
s700	0.011	52020	1761540	0	1	0	1	0.0557682	0.0286839	0
s700	0.012	52020	1761540	0	1	0	1	0.0557682	0.0286839	0
s700	0.013	52020	1761540	0	1	0	1	0.0557682	0.0286839	0
s700	0.013	52020	1761540	0	1	0	1	0.0557682	0.0286839	0
s700	0.015	52020	1761540	0	1	0	1	0.0557682	0.0286839	0
s700	0.016	52020	1761540	0	1	0	1	0.0557682	0.0286839	0
s700	0.017	52020	1761540	0	1	0	1	0.0557682	0.0286839	0
s700	0.018	52020	1761540	0	1	0	1	0.0557682	0.0286839	0
s700	0.019	52020	1761540	0	1	0	1	0.0557682	0.0286839	0
s700	0.02	52020	1761540	0	1	0	1	0.0557682	0.0286839	0
s700	0.021	52020	1761540	0	1	0	1	0.0557682	0.0286839	0
s700	0.022	52020	1761540	0	1	0	1	0.0557682	0.0286839	0
s700	0.023	52020	1761540	0	1	0	1	0.0557682	0.0286839	0
s700	0.024	52020	1761540	0	1	0	1	0.0557682	0.0286839	0
s700	0.025	52020	1761540	0	1	0	1	0.0557682	0.0286839	0
s700	0.026	52020	1761540	0	1	0	1	0.0557682	0.0286839	0
s700	0.027	52020	1761540	0	1	0	1	0.0557682	0.0286839	0
s700	0.027	52020	1761540	0	1	0	1	0.0557682	0.0286839	0
s700	0.028	52020	1761540	0	1	0	1	0.0557682	0.0286839	0
s700	0.03	52020	1761540	0	1	0	1	0.0557682	0.0286839	0
s700	0.031	52020	1761540	0	1	0	1	0.0557682	0.0286839	0
s700	0.032	52020	1761540	0	1	0	1	0.0557682	0.0286839	0
s700	0.033	52020	1761540	0	1	0	1	0.0557682	0.0286839	0
s700	0.034	52020	1761540	0	1	0	1	0.0557682	0.0286839	0
s700	0.035	52020	1761540	0	1	0	1	0.0557682	0.0286839	0
s700	0.036	52020	1761540	0	1	0	1	0.0557682	0.0286839	0
s700	0.037	52020	1761540	0	1	0	1	0.0557682	0.0286839	0
s700	0.038	52020	1761540	0	1	0	1	0.0557682	0.0286839	0
s700	0.039	52020	1761540	0	1	0	1	0.0557682	0.0286839	0
s700	0.04	52020	1761540	0	1	0	1	0.0557682	0.0286839	0
s700	0.04	52020	1761540	0	1	0	1	0.0557682	0.0286839	0
s700	0.042	52020	1761540	0	1	0	1	0.0557682	0.0286839	0
s700	0.043	52020	1761540	0	1	0	1	0.0557682	0.0286839	0
s700	0.044	52020	1761540	0	1	0	1	0.0557682	0.0286839	0
s700	0.045	52020	1761540	0	1	0	1	0.0557682	0.0286839	0
s700	0.046	52020	1761540	0	1	0	1	0.0557682	0.0286839	0
s700	0.047	52020	1761540	0	1	0	1	0.0557682	0.0286839	0
s700	0.048	52020	1761540	0	1	0	1	0.0557682	0.0286839	0
s700	0.049	52020	1761540	0	1	0	1	0.0557682	0.0286839	0
s700	0.05	52020	1761540	0	1	0	1	0.0557682	0.0286839	0
s700	0.051	52020	1761535	5	1	2.84e-06	0.999997	0.0557683	0.028684	0.000275701
s700	0.052	52020	1761535	5	1	2.84e-06	0.999997	0.0557683	0.028684	0.000275701
s700	0.053	52020	1761531	9	1	5.11e-06	0.999995	0.0557684	0.0286841	0.000496261
s700	0.054	52020	1761531	9	1	5.11e-06	0.999995	0.0557684	0.0286841	0.000496261
s700	0.055	52020	1761502	38	1	2.16e-05	0.999978	0.0557693	0.0286845	0.00209533
s700	0.055	52020	1761346	194	1	0.000110131	0.99989	0.055774	0.028687	0.0106972
s700	0.057	52020	1761346	194	1	0.000110131	0.99989	0.055774	0.028687	0.0106972
s700	0.057	52020	1760580	960	1	0.000544978	0.999455	0.0557969	0.0286991	0.0529346
s700	0.059	52020	1760580	960	1	0.000544978	0.999455	0.0557969	0.0286991	0.0529346
s700	0.06	52020	1760580	960	1	0.000544978	0.999455	0.0557969	0.0286991	0.0529346
s700	0.061	52020	1760158	1382	1	0.000784541	0.999215	0.0558095	0.0287058	0.0762037
s700	0.062	52020	1759963	1577	1	0.000895239	0.999105	0.0558154	0.0287089	0.086956
s700	0.063	52020	1759892	1648	1	0.000935545	0.999064	0.0558175	0.02871	0.090871
s700	0.064	52020	1759892	1648	1	0.000935545	0.999064	0.0558175	0.02871	0.090871
s700	0.065	52020	1759809	1731	1	0.000982663	0.999017	0.05582	0.0287113	0.0954476
s700	0.066	52020	1759707	1833	1	0.00104057	0.998959	0.055823	0.0287129	0.101072
s700	0.067	52020	1759707	1833	1	0.00104057	0.998959	0.055823	0.0287129	0.101072
s700	0.068	52020	1759659	1881	1	0.00106782	0.998932	0.0558245	0.0287137	0.103719
s700	0.069	52020	1759638	1902	1	0.00107974	0.99892	0.0558251	0.028714	0.104877
s700	0.07	52020	1759638	1902	1	0.00107974	0.99892	0.0558251	0.028714	0.104877
s700	0.071	52020	1759636	1904	1	0.00108087	0.998919	0.0558252	0.0287141	0.104987
s700	0.072	52020	1759636	1904	1	0.00108087	0.998919	0.0558252	0.0287141	0.104987
s700	0.073	52020	1759636	1904	1	0.00108087	0.998919	0.0558252	0.0287141	0.104987
s700	0.074	52020	1759636	1904	1	0.00108087	0.998919	0.0558252	0.0287141	0.104987
s700	0.075	52020	1759636	1904	1	0.00108087	0.998919	0.0558252	0.0287141	0.104987
s700	0.076	52020	1759636	1904	1	0.00108087	0.998919	0.0558252	0.0287141	0.104987
s700	0.077	52020	1759636	1904	1	0.00108087	0.998919	0.0558252	0.0287141	0.104987
s700	0.078	52020	1759636	1904	1	0.00108087	0.998919	0.0558252	0.0287141	0.104987
s700	0.079	52020	1759636	1904	1	0.00108087	0.998919	0.0558252	0.0287141	0.104987
s700	0.08	52020	1759636	1904	1	0.00108087	0.998919	0.0558252	0.0287141	0.104987
s700	0.081	52020	1759636	1904	1	0.00108087	0.998919	0.0558252	0.0287141	0.104987
s700	0.081	52020	1759636	1904	1	0.00108087	0.998919	0.0558252	0.0287141	0.104987
s700	0.083	52020	1759636	1904	1	0.00108087	0.998919	0.0558252	0.0287141	0.104987
s700	0.084	52020	1759636	1904	1	0.00108087	0.998919	0.0558252	0.0287141	0.104987
s700	0.085	52020	1759636	1904	1	0.00108087	0.998919	0.0558252	0.0287141	0.104987
s700	0.086	52020	1759636	1904	1	0.00108087	0.998919	0.0558252	0.0287141	0.104987
s700	0.087	52020	1759636	1904	1	0.00108087	0.998919	0.0558252	0.0287141	0.104987
s700	0.088	52020	1759636	1904	1	0.00108087	0.998919	0.0558252	0.0287141	0.104987
s700	0.089	52020	1759636	1904	1	0.00108087	0.998919	0.0558252	0.0287141	0.104987
s700	0.09	52020	1759636	1904	1	0.00108087	0.998919	0.0558252	0.0287141	0.104987
s700	0.091	52020	1759636	1904	1	0.00108087	0.998919	0.0558252	0.0287141	0.104987
s700	0.092	52020	1759636	1904	1	0.00108087	0.998919	0.0558252	0.0287141	0.104987
s700	0.093	52020	1759636	1904	1	0.00108087	0.998919	0.0558252	0.0287141	0.104987
s700	0.094	52020	1759636	1904	1	0.00108087	0.998919	0.0558252	0.0287141	0.104987
s700	0.095	52020	1759636	1904	1	0.00108087	0.998919	0.0558252	0.0287141	0.104987
s700	0.096	52020	1759636	1904	1	0.00108087	0.998919	0.0558252	0.0287141	0.104987
s700	0.096	52020	1759636	1904	1	0.00108087	0.998919	0.0558252	0.0287141	0.104987
s700	0.098	52020	1759636	1904	1	0.00108087	0.998919	0.0558252	0.0287141	0.104987
s700	0.099	52020	1759636	1904	1	0.00108087	0.998919	0.0558252	0.0287141	0.104987
s700	0.1	52020	1759636	1904	1	0.00108087	0.998919	0.0558252	0.0287141	0.104987
s700	0.1	52020	1759636	1904	1	0.00108087	0.998919	0.0558252	0.0287141	0.104987
s700	0.102	52020	1759636	1904	1	0.00108087	0.998919	0.0558252	0.0287141	0.104987
s700	0.103	52020	1759636	1904	1	0.00108087	0.998919	0.0558252	0.0287141	0.104987
s700	0.104	52020	1759636	1904	1	0.00108087	0.998919	0.0558252	0.0287141	0.104987
s700	0.105	52020	1759636	1904	1	0.00108087	0.998919	0.0558252	0.0287141	0.104987
s700	0.106	52020	1759636	1904	1	0.00108087	0.998919	0.0558252	0.0287141	0.104987
s700	0.107	52020	1759636	1904	1	0.00108087	0.998919	0.0558252	0.0287141	0.104987
s700	0.108	52020	1759636	1904	1	0.00108087	0.998919	0.0558252	0.0287141	0.104987
s700	0.109	52020	1759636	1904	1	0.00108087	0.998919	0.0558252	0.0287141	0.104987
s700	0.11	52020	1759636	1904	1	0.00108087	0.998919	0.0558252	0.0287141	0.104987
s700	0.111	52020	1759636	1904	1	0.00108087	0.998919	0.0558252	0.0287141	0.104987
s700	0.111	52020	1759636	1904	1	0.00108087	0.998919	0.0558252	0.0287141	0.104987
s700	0.113	52020	1759636	1904	1	0.00108087	0.998919	0.0558252	0.0287141	0.104987
s700	0.114	52020	1759636	1904	1	0.00108087	0.998919	0.0558252	0.0287141	0.104987
s700	0.115	52020	1759635	1905	1	0.00108144	0.998919	0.0558252	0.0287141	0.105042
s700	0.115	52020	1759628	1912	1	0.00108541	0.998915	0.0558254	0.0287142	0.105428
s700	0.116	52020	1759609	1931	1	0.0010962	0.998904	0.055826	0.0287145	0.106476
s700	0.118	52020	1759609	1931	1	0.0010962	0.998904	0.055826	0.0287145	0.106476
s700	0.119	52020	1759476	2064	1	0.0011717	0.998828	0.0558299	0.0287166	0.113809
s700	0.12	52020	1759476	2064	1	0.0011717	0.998828	0.0558299	0.0287166	0.113809
s700	0.121	52020	1759051	2489	1	0.00141297	0.998587	0.0558427	0.0287233	0.137244
s700	0.122	52020	1758669	2871	1	0.00162982	0.99837	0.0558541	0.0287294	0.158307
s700	0.123	52020	1757926	3614	1	0.00205161	0.997948	0.0558764	0.0287412	0.199277
s700	0.124	52020	1757926	3614	1	0.00205161	0.997948	0.0558764	0.0287412	0.199277
s700	0.125	52020	1755882	5658	1	0.00321196	0.996788	0.0559378	0.0287737	0.311983
s700	0.126	52020	1750809	10731	1	0.00609183	0.993908	0.0560908	0.0288546	0.591709
s700	0.127	52020	1750809	10731	1	0.00609183	0.993908	0.0560908	0.0288546	0.591709
s700	0.128	52020	1736082	25458	1	0.0144521	0.985548	0.0565397	0.0290923	1.40376
s700	0.129	52020	1706705	54835	1	0.031129	0.968871	0.057457	0.0295782	3.02361
s700	0.13	52020	1706705	54835	1	0.031129	0.968871	0.057457	0.0295782	3.02361
s700	0.131	52020	1660223	101317	1	0.0575162	0.942484	0.0589708	0.0303812	5.58664
s700	0.132	52020	1612988	148552	1	0.0843308	0.915669	0.0605931	0.0312431	8.19118
s700	0.133	52020	1580430	181110	1	0.102813	0.897187	0.0617642	0.0318662	9.98644
s700	0.134	52020	1580430	181110	1	0.102813	0.897187	0.0617642	0.0318662	9.98644
s700	0.135	52020	1558475	203065	1	0.115277	0.884723	0.0625799	0.0323006	11.197
s700	0.136	52020	1544702	216838	1	0.123096	0.876904	0.0631027	0.0325792	11.9565
s700	0.136	52020	1533979	227561	1	0.129183	0.870817	0.0635157	0.0327995	12.5478
s700	0.138	52020	1533979	227561	1	0.129183	0.870817	0.0635157	0.0327995	12.5478
s700	0.139	52020	1524221	237319	1	0.134722	0.865278	0.0638964	0.0330026	13.0858
s700	0.14	52020	1524221	237319	1	0.134722	0.865278	0.0638964	0.0330026	13.0858
s700	0.141	52020	1514908	246632	1	0.140009	0.859991	0.064264	0.0331987	13.5993
s700	0.142	52020	1512691	248849	1	0.141268	0.858732	0.0643521	0.0332458	13.7216
s700	0.143	52020	1512691	248849	1	0.141268	0.858732	0.0643521	0.0332458	13.7216
s700	0.144	52020	1512691	248849	1	0.141268	0.858732	0.0643521	0.0332458	13.7216
s700	0.145	52020	1511203	250337	1	0.142113	0.857887	0.0644114	0.0332774	13.8036
s700	0.146	52020	1510306	251234	1	0.142622	0.857378	0.0644472	0.0332965	13.8531
s700	0.147	52020	1510306	251234	1	0.142622	0.857378	0.0644472	0.0332965	13.8531
s700	0.148	52020	1509070	252470	1	0.143323	0.856677	0.0644965	0.0333229	13.9212
s700	0.149	52020	1507520	254020	1	0.144203	0.855797	0.0645586	0.033356	14.0067
s700	0.15	52020	1507520	254020	1	0.144203	0.855797	0.0645586	0.033356	14.0067
s700	0.151	52020	1505964	255576	1	0.145087	0.854913	0.064621	0.0333893	14.0925
s700	0.152	52020	1505172	256368	1	0.145536	0.854464	0.0646528	0.0334063	14.1362
s700	0.153	52020	1504828	256712	1	0.145732	0.854268	0.0646666	0.0334137	14.1551
s700	0.154	52020	1504828	256712	1	0.145732	0.854268	0.0646666	0.0334137	14.1551
s700	0.155	52020	1504741	256799	1	0.145781	0.854219	0.0646701	0.0334155	14.1599
s700	0.156	52020	1504680	256860	1	0.145816	0.854184	0.0646725	0.0334168	14.1633
s700	0.157	52020	1504680	256860	1	0.145816	0.854184	0.0646725	0.0334168	14.1633
s700	0.158	52020	1504616	256924	1	0.145852	0.854148	0.0646751	0.0334182	14.1668
s700	0.159	52020	1504603	256937	1	0.145859	0.854141	0.0646756	0.0334185	14.1675
s700	0.16	52020	1504603	256937	1	0.145859	0.854141	0.0646756	0.0334185	14.1675
s700	0.161	52020	1504589	256951	1	0.145867	0.854133	0.0646762	0.0334188	14.1683
s700	0.162	52020	1504584	256956	1	0.14587	0.85413	0.0646764	0.0334189	14.1686
s700	0.163	52020	1504581	256959	1	0.145872	0.854128	0.0646765	0.033419	14.1688
s700	0.163	52020	1504581	256959	1	0.145872	0.854128	0.0646765	0.033419	14.1688
s700	0.165	52020	1504581	256959	1	0.145872	0.854128	0.0646765	0.033419	14.1688
s700	0.166	52020	1504581	256959	1	0.145872	0.854128	0.0646765	0.033419	14.1688
s700	0.166	52020	1504581	256959	1	0.145872	0.854128	0.0646765	0.033419	14.1688
s700	0.168	52020	1504581	256959	1	0.145872	0.854128	0.0646765	0.033419	14.1688
s700	0.168	52020	1504581	256959	1	0.145872	0.854128	0.0646765	0.033419	14.1688
s700	0.17	52020	1504581	256959	1	0.145872	0.854128	0.0646765	0.033419	14.1688
s700	0.171	52020	1504581	256959	1	0.145872	0.854128	0.0646765	0.033419	14.1688
s700	0.172	52020	1504581	256959	1	0.145872	0.854128	0.0646765	0.033419	14.1688
s700	0.173	52020	1504581	256959	1	0.145872	0.854128	0.0646765	0.033419	14.1688
s700	0.174	52020	1504581	256959	1	0.145872	0.854128	0.0646765	0.033419	14.1688
s700	0.175	52020	1504581	256959	1	0.145872	0.854128	0.0646765	0.033419	14.1688
s700	0.176	52020	1504581	256959	1	0.145872	0.854128	0.0646765	0.033419	14.1688
s700	0.177	52020	1504581	256959	1	0.145872	0.854128	0.0646765	0.033419	14.1688
s700	0.178	52020	1504581	256959	1	0.145872	0.854128	0.0646765	0.033419	14.1688
s700	0.179	52020	1504581	256959	1	0.145872	0.854128	0.0646765	0.033419	14.1688
s700	0.18	52020	1504581	256959	1	0.145872	0.854128	0.0646765	0.033419	14.1688
s700	0.181	52020	1504581	256959	1	0.145872	0.854128	0.0646765	0.033419	14.1688
s700	0.182	52020	1504581	256959	1	0.145872	0.854128	0.0646765	0.033419	14.1688
s700	0.183	52020	1504581	256959	1	0.145872	0.854128	0.0646765	0.033419	14.1688
s700	0.184	52020	1504581	256959	1	0.145872	0.854128	0.0646765	0.033419	14.1688
s700	0.185	52020	1504581	256959	1	0.145872	0.854128	0.0646765	0.033419	14.1688
s700	0.186	52020	1504581	256959	1	0.145872	0.854128	0.0646765	0.033419	14.1688
s700	0.187	52020	1504581	256959	1	0.145872	0.854128	0.0646765	0.033419	14.1688
s700	0.188	52020	1504581	256959	1	0.145872	0.854128	0.0646765	0.033419	14.1688
s700	0.188	52020	1504581	256959	1	0.145872	0.854128	0.0646765	0.033419	14.1688
s700	0.19	52020	1504581	256959	1	0.145872	0.854128	0.0646765	0.033419	14.1688
s700	0.191	52020	1504581	256959	1	0.145872	0.854128	0.0646765	0.033419	14.1688
s700	0.192	52020	1504581	256959	1	0.145872	0.854128	0.0646765	0.033419	14.1688
s700	0.193	52020	1504581	256959	1	0.145872	0.854128	0.0646765	0.033419	14.1688
s700	0.193	52020	1504581	256959	1	0.145872	0.854128	0.0646765	0.033419	14.1688
s700	0.195	52020	1504581	256959	1	0.145872	0.854128	0.0646765	0.033419	14.1688
s700	0.196	52020	1504581	256959	1	0.145872	0.854128	0.0646765	0.033419	14.1688
s700	0.196	52020	1504581	256959	1	0.145872	0.854128	0.0646765	0.033419	14.1688
s700	0.198	52020	1504581	256959	1	0.145872	0.854128	0.0646765	0.033419	14.1688
s700	0.198	52020	1504581	256959	1	0.145872	0.854128	0.0646765	0.033419	14.1688
s700	0.2	52020	1504581	256959	1	0.145872	0.854128	0.0646765	0.033419	14.1688
s700	0.201	52020	1504581	256959	1	0.145872	0.854128	0.0646765	0.033419	14.1688
s700	0.201	52020	1504581	256959	1	0.145872	0.854128	0.0646765	0.033419	14.1688
s700	0.203	52020	1504581	256959	1	0.145872	0.854128	0.0646765	0.033419	14.1688
s700	0.204	52020	1504581	256959	1	0.145872	0.854128	0.0646765	0.033419	14.1688
s700	0.205	52020	1504581	256959	1	0.145872	0.854128	0.0646765	0.033419	14.1688
s700	0.206	52020	1504581	256959	1	0.145872	0.854128	0.0646765	0.033419	14.1688
s700	0.207	52020	1504581	256959	1	0.145872	0.854128	0.0646765	0.033419	14.1688
s700	0.208	52020	1504581	256959	1	0.145872	0.854128	0.0646765	0.033419	14.1688
s700	0.209	52020	1504581	256959	1	0.145872	0.854128	0.0646765	0.033419	14.1688
s700	0.21	52020	1504581	256959	1	0.145872	0.854128	0.0646765	0.033419	14.1688
s700	0.211	52020	1504581	256959	1	0.145872	0.854128	0.0646765	0.033419	14.1688
s700	0.212	52020	1504581	256959	1	0.145872	0.854128	0.0646765	0.033419	14.1688
s700	0.213	52020	1504581	256959	1	0.145872	0.854128	0.0646765	0.033419	14.1688
s700	0.214	52020	1504581	256959	1	0.145872	0.854128	0.0646765	0.033419	14.1688
s700	0.215	52020	1504581	256959	1	0.145872	0.854128	0.0646765	0.033419	14.1688
s700	0.216	52020	1504581	256959	1	0.145872	0.854128	0.0646765	0.033419	14.1688
s700	0.217	52020	1504581	256959	1	0.145872	0.854128	0.0646765	0.033419	14.1688
s700	0.218	52020	1504581	256959	1	0.145872	0.854128	0.0646765	0.033419	14.1688
s700	0.218	52020	1504581	256959	1	0.145872	0.854128	0.0646765	0.033419	14.1688
s700	0.22	52020	1504581	256959	1	0.145872	0.854128	0.0646765	0.033419	14.1688
s700	0.221	52020	1504581	256959	1	0.145872	0.854128	0.0646765	0.033419	14.1688
s700	0.222	52020	1504581	256959	1	0.145872	0.854128	0.0646765	0.033419	14.1688
s700	0.223	52020	1504581	256959	1	0.145872	0.854128	0.0646765	0.033419	14.1688
s700	0.223	52020	1504581	256959	1	0.145872	0.854128	0.0646765	0.033419	14.1688
s700	0.225	52020	1504581	256959	1	0.145872	0.854128	0.0646765	0.033419	14.1688
s700	0.226	52020	1504581	256959	1	0.145872	0.854128	0.0646765	0.033419	14.1688
s700	0.226	52020	1504581	256959	1	0.145872	0.854128	0.0646765	0.033419	14.1688
s700	0.228	52020	1504581	256959	1	0.145872	0.854128	0.0646765	0.033419	14.1688
s700	0.228	52020	1504581	256959	1	0.145872	0.854128	0.0646765	0.033419	14.1688
s700	0.23	52020	1504581	256959	1	0.145872	0.854128	0.0646765	0.033419	14.1688
s700	0.231	52020	1504581	256959	1	0.145872	0.854128	0.0646765	0.033419	14.1688
s700	0.231	52020	1504581	256959	1	0.145872	0.854128	0.0646765	0.033419	14.1688
s700	0.233	52020	1504581	256959	1	0.145872	0.854128	0.0646765	0.033419	14.1688
s700	0.233	52020	1504581	256959	1	0.145872	0.854128	0.0646765	0.033419	14.1688
s700	0.235	52020	1504581	256959	1	0.145872	0.854128	0.0646765	0.033419	14.1688
s700	0.236	52020	1504581	256959	1	0.145872	0.854128	0.0646765	0.033419	14.1688
s700	0.237	52020	1504581	256959	1	0.145872	0.854128	0.0646765	0.033419	14.1688
s700	0.238	52020	1504581	256959	1	0.145872	0.854128	0.0646765	0.033419	14.1688
s700	0.239	52020	1504581	256959	1	0.145872	0.854128	0.0646765	0.033419	14.1688
s700	0.24	52020	1504581	256959	1	0.145872	0.854128	0.0646765	0.033419	14.1688
s700	0.241	52020	1504580	256960	1	0.145872	0.854128	0.0646766	0.033419	14.1688
s700	0.242	52020	1504580	256960	1	0.145872	0.854128	0.0646766	0.033419	14.1688
s700	0.243	52020	1504579	256961	1	0.145873	0.854127	0.0646766	0.033419	14.1689
s700	0.244	52020	1504579	256961	1	0.145873	0.854127	0.0646766	0.033419	14.1689
s700	0.245	52020	1504579	256961	1	0.145873	0.854127	0.0646766	0.033419	14.1689
s700	0.246	52020	1504579	256961	1	0.145873	0.854127	0.0646766	0.033419	14.1689
s700	0.247	52020	1504579	256961	1	0.145873	0.854127	0.0646766	0.033419	14.1689
s700	0.248	52020	1504579	256961	1	0.145873	0.854127	0.0646766	0.033419	14.1689
s700	0.249	52020	1504579	256961	1	0.145873	0.854127	0.0646766	0.033419	14.1689
s700	0.25	52020	1504579	256961	1	0.145873	0.854127	0.0646766	0.033419	14.1689
s700	0.251	52020	1504579	256961	1	0.145873	0.854127	0.0646766	0.033419	14.1689
s700	0.252	52020	1504571	256969	1	0.145877	0.854123	0.0646769	0.0334192	14.1693
s700	0.253	52020	1504562	256978	1	0.145883	0.854117	0.0646773	0.0334194	14.1698
s700	0.254	52020	1504562	256978	1	0.145883	0.854117	0.0646773	0.0334194	14.1698
s700	0.255	52020	1504554	256986	1	0.145887	0.854113	0.0646776	0.0334195	14.1703
s700	0.256	52020	1504543	256997	1	0.145893	0.854107	0.064678	0.0334198	14.1709
s700	0.257	52020	1504543	256997	1	0.145893	0.854107	0.064678	0.0334198	14.1709
s700	0.258	52020	1504513	257027	1	0.14591	0.85409	0.0646792	0.0334204	14.1725
s700	0.259	52020	1504489	257051	1	0.145924	0.854076	0.0646802	0.0334209	14.1738
s700	0.26	52020	1504489	257051	1	0.145924	0.854076	0.0646802	0.0334209	14.1738
s700	0.261	52020	1504431	257109	1	0.145957	0.854043	0.0646825	0.0334222	14.177
s700	0.262	52020	1504306	257234	1	0.146028	0.853972	0.0646876	0.0334249	14.1839
s700	0.263	52020	1504186	257354	1	0.146096	0.853904	0.0646924	0.0334275	14.1905
s700	0.264	52020	1504186	257354	1	0.146096	0.853904	0.0646924	0.0334275	14.1905
s700	0.265	52020	1503991	257549	1	0.146207	0.853793	0.0647002	0.0334316	14.2013
s700	0.266	52020	1503833	257707	1	0.146296	0.853704	0.0647066	0.033435	14.21
s700	0.267	52020	1503833	257707	1	0.146296	0.853704	0.0647066	0.033435	14.21
s700	0.268	52020	1503625	257915	1	0.146415	0.853585	0.064715	0.0334395	14.2215
s700	0.268	52020	1503240	258300	1	0.146633	0.853367	0.0647305	0.0334478	14.2427
s700	0.27	52020	1503240	258300	1	0.146633	0.853367	0.0647305	0.0334478	14.2427
s700	0.271	52020	1502972	258568	1	0.146785	0.853215	0.0647413	0.0334535	14.2575
s700	0.272	52020	1502616	258924	1	0.146987	0.853013	0.0647556	0.0334612	14.2771
s700	0.273	52020	1502287	259253	1	0.147174	0.852826	0.0647689	0.0334683	14.2953
s700	0.273	52020	1501819	259721	1	0.14744	0.85256	0.0647878	0.0334784	14.3211
s700	0.275	52020	1501819	259721	1	0.14744	0.85256	0.0647878	0.0334784	14.3211
s700	0.276	52020	1501331	260209	1	0.147717	0.852283	0.0648074	0.0334889	14.348
s700	0.276	52020	1500622	260918	1	0.148119	0.851881	0.0648361	0.0335042	14.3871
s700	0.278	52020	1500622	260918	1	0.148119	0.851881	0.0648361	0.0335042	14.3871
s700	0.278	52020	1499957	261583	1	0.148497	0.851503	0.064863	0.0335185	14.4237
s700	0.28	52020	1499957	261583	1	0.148497	0.851503	0.064863	0.0335185	14.4237
s700	0.281	52020	1499259	262281	1	0.148893	0.851107	0.0648912	0.0335336	14.4622
s700	0.282	52020	1497555	263985	1	0.14986	0.85014	0.0649602	0.0335705	14.5562
s700	0.283	52020	1497555	263985	1	0.14986	0.85014	0.0649602	0.0335705	14.5562
s700	0.284	52020	1496666	264874	1	0.150365	0.849635	0.0649963	0.0335898	14.6052
s700	0.285	52020	1495821	265719	1	0.150845	0.849155	0.0650306	0.0336081	14.6518
s700	0.286	52020	1495821	265719	1	0.150845	0.849155	0.0650306	0.0336081	14.6518
s700	0.287	52020	1494857	266683	1	0.151392	0.848608	0.0650699	0.033629	14.7049
s700	0.288	52020	1494857	266683	1	0.151392	0.848608	0.0650699	0.033629	14.7049
s700	0.289	52020	1493695	267845	1	0.152052	0.847948	0.0651172	0.0336543	14.769
s700	0.29	52020	1493695	267845	1	0.152052	0.847948	0.0651172	0.0336543	14.769
s700	0.291	52020	1492367	269173	1	0.152806	0.847194	0.0651714	0.0336833	14.8422
s700	0.292	52020	1490956	270584	1	0.153607	0.846393	0.065229	0.0337141	14.92
s700	0.293	52020	1489339	272201	1	0.154524	0.845476	0.0652952	0.0337494	15.0092
s700	0.294	52020	1489339	272201	1	0.154524	0.845476	0.0652952	0.0337494	15.0092
s700	0.295	52020	1487620	273920	1	0.1555	0.8445	0.0653657	0.0337871	15.104
s700	0.296	52020	1485578	275962	1	0.15666	0.84334	0.0654497	0.033832	15.2166
s700	0.297	52020	1485578	275962	1	0.15666	0.84334	0.0654497	0.033832	15.2166
s700	0.298	52020	1482960	278580	1	0.158146	0.841854	0.0655577	0.0338897	15.3609
s700	0.299	52020	1479712	281828	1	0.15999	0.84001	0.0656921	0.0339616	15.54
s700	0.3	52020	1479712	281828	1	0.15999	0.84001	0.0656921	0.0339616	15.54
s700	0.301	52020	1475793	285747	1	0.162214	0.837786	0.0658551	0.0340487	15.7561
s700	0.302	52020	1471525	290015	1	0.164637	0.835363	0.0660335	0.0341441	15.9915
s700	0.303	52020	1467525	294015	1	0.166908	0.833092	0.0662015	0.0342339	16.212
s700	0.304	52020	1467525	294015	1	0.166908	0.833092	0.0662015	0.0342339	16.212
s700	0.305	52020	1463987	297553	1	0.168916	0.831084	0.0663509	0.0343138	16.4071
s700	0.306	52020	1461029	300511	1	0.170596	0.829404	0.0664763	0.0343809	16.5702
s700	0.307	52020	1461029	300511	1	0.170596	0.829404	0.0664763	0.0343809	16.5702
s700	0.308	52020	1458153	303387	1	0.172228	0.827772	0.0665987	0.0344464	16.7288
s700	0.309	52020	1454739	306801	1	0.174166	0.825834	0.0667445	0.0345244	16.9171
s700	0.31	52020	1454739	306801	1	0.174166	0.825834	0.0667445	0.0345244	16.9171
s700	0.311	52020	1450810	310730	1	0.176397	0.823603	0.0669132	0.0346147	17.1337
s700	0.312	52020	1446196	315344	1	0.179016	0.820984	0.0671124	0.0347213	17.3881
s700	0.313	52020	1439853	321687	1	0.182617	0.817383	0.0673881	0.0348689	17.7379
s700	0.314	52020	1439853	321687	1	0.182617	0.817383	0.0673881	0.0348689	17.7379
s700	0.315	52020	1433797	327743	1	0.186055	0.813945	0.0676535	0.035011	18.0718
s700	0.316	52020	1426280	335260	1	0.190322	0.809678	0.0679858	0.0351891	18.4863
s700	0.317	52020	1426280	335260	1	0.190322	0.809678	0.0679858	0.0351891	18.4863
s700	0.318	52020	1421781	339759	1	0.192876	0.807124	0.0681862	0.0352965	18.7344
s700	0.319	52020	1418581	342959	1	0.194693	0.805307	0.0683295	0.0353733	18.9108
s700	0.32	52020	1418581	342959	1	0.194693	0.805307	0.0683295	0.0353733	18.9108
s700	0.321	52020	1416631	344909	1	0.1958	0.8042	0.0684172	0.0354203	19.0183
s700	0.322	52020	1414919	346621	1	0.196772	0.803228	0.0684943	0.0354616	19.1127
s700	0.322	52020	1413317	348223	1	0.197681	0.802319	0.0685666	0.0355004	19.2011
s700	0.324	52020	1413317	348223	1	0.197681	0.802319	0.0685666	0.0355004	19.2011
s700	0.325	52020	1411834	349706	1	0.198523	0.801477	0.0686337	0.0355363	19.2828
s700	0.326	52020	1410419	351121	1	0.199326	0.800674	0.0686978	0.0355707	19.3609
s700	0.327	52020	1410419	351121	1	0.199326	0.800674	0.0686978	0.0355707	19.3609
s700	0.327	52020	1407620	353920	1	0.200915	0.799085	0.068825	0.0356389	19.5152
s700	0.328	52020	1407620	353920	1	0.200915	0.799085	0.068825	0.0356389	19.5152
s700	0.33	52020	1407620	353920	1	0.200915	0.799085	0.068825	0.0356389	19.5152
s700	0.331	52020	1406483	355057	1	0.201561	0.798439	0.0688768	0.0356667	19.5779
s700	0.332	52020	1405448	356092	1	0.202148	0.797852	0.068924	0.035692	19.635
s700	0.332	52020	1404791	356749	1	0.202521	0.797479	0.068954	0.0357081	19.6712
s700	0.333	52020	1404318	357222	1	0.20279	0.79721	0.0689757	0.0357197	19.6973
s700	0.335	52020	1404318	357222	1	0.20279	0.79721	0.0689757	0.0357197	19.6973
s700	0.336	52020	1403976	357564	1	0.202984	0.797016	0.0689913	0.0357281	19.7161
s700	0.337	52020	1403976	357564	1	0.202984	0.797016	0.0689913	0.0357281	19.7161
s700	0.337	52020	1403597	357943	1	0.203199	0.796801	0.0690087	0.0357374	19.737
s700	0.338	52020	1403597	357943	1	0.203199	0.796801	0.0690087	0.0357374	19.737
s700	0.34	52020	1403597	357943	1	0.203199	0.796801	0.0690087	0.0357374	19.737
s700	0.341	52020	1403460	358080	1	0.203277	0.796723	0.0690149	0.0357408	19.7446
s700	0.342	52020	1403298	358242	1	0.203369	0.796631	0.0690223	0.0357448	19.7535
s700	0.342	52020	1403099	358441	1	0.203482	0.796518	0.0690315	0.0357497	19.7645
s700	0.344	52020	1402870	358670	1	0.203612	0.796388	0.0690419	0.0357553	19.7771
s700	0.345	52020	1402627	358913	1	0.20375	0.79625	0.0690531	0.0357613	19.7905
s700	0.346	52020	1402627	358913	1	0.20375	0.79625	0.0690531	0.0357613	19.7905
s700	0.347	52020	1402627	358913	1	0.20375	0.79625	0.0690531	0.0357613	19.7905
s700	0.348	52020	1402327	359213	1	0.20392	0.79608	0.0690668	0.0357686	19.8071
s700	0.349	52020	1402327	359213	1	0.20392	0.79608	0.0690668	0.0357686	19.8071
s700	0.35	52020	1402227	359313	1	0.203977	0.796023	0.0690714	0.0357711	19.8126
s700	0.351	52020	1402227	359313	1	0.203977	0.796023	0.0690714	0.0357711	19.8126
s700	0.352	52020	1402160	359380	1	0.204015	0.795985	0.0690745	0.0357727	19.8163
s700	0.353	52020	1402116	359424	1	0.20404	0.79596	0.0690765	0.0357738	19.8187
s700	0.354	52020	1402116	359424	1	0.20404	0.79596	0.0690765	0.0357738	19.8187
s700	0.355	52020	1402079	359461	1	0.204061	0.795939	0.0690782	0.0357747	19.8207
s700	0.356	52020	1402064	359476	1	0.204069	0.795931	0.0690789	0.0357751	19.8216
s700	0.357	52020	1402064	359476	1	0.204069	0.795931	0.0690789	0.0357751	19.8216
s700	0.358	52020	1402055	359485	1	0.204074	0.795926	0.0690793	0.0357753	19.8221
s700	0.359	52020	1402047	359493	1	0.204079	0.795921	0.0690797	0.0357755	19.8225
s700	0.36	52020	1402047	359493	1	0.204079	0.795921	0.0690797	0.0357755	19.8225
s700	0.361	52020	1402039	359501	1	0.204083	0.795917	0.06908	0.0357757	19.8229
s700	0.362	52020	1402036	359504	1	0.204085	0.795915	0.0690802	0.0357758	19.8231
s700	0.363	52020	1402035	359505	1	0.204086	0.795914	0.0690802	0.0357758	19.8232
s700	0.364	52020	1402035	359505	1	0.204086	0.795914	0.0690802	0.0357758	19.8232
s700	0.365	52020	1402035	359505	1	0.204086	0.795914	0.0690802	0.0357758	19.8232
s700	0.366	52020	1402031	359509	1	0.204088	0.795912	0.0690804	0.0357759	19.8234
s700	0.367	52020	1402031	359509	1	0.204088	0.795912	0.0690804	0.0357759	19.8234
s700	0.368	52020	1402030	359510	1	0.204088	0.795912	0.0690805	0.0357759	19.8234
s700	0.369	52020	1402030	359510	1	0.204088	0.795912	0.0690805	0.0357759	19.8234
s700	0.37	52020	1402030	359510	1	0.204088	0.795912	0.0690805	0.0357759	19.8234
s700	0.371	52020	1402030	359510	1	0.204088	0.795912	0.0690805	0.0357759	19.8234
s700	0.372	52020	1402030	359510	1	0.204088	0.795912	0.0690805	0.0357759	19.8234
s700	0.373	52020	1402030	359510	1	0.204088	0.795912	0.0690805	0.0357759	19.8234
s700	0.374	52020	1402030	359510	1	0.204088	0.795912	0.0690805	0.0357759	19.8234
s700	0.375	52020	1402030	359510	1	0.204088	0.795912	0.0690805	0.0357759	19.8234
s700	0.376	52020	1402030	359510	1	0.204088	0.795912	0.0690805	0.0357759	19.8234
s700	0.377	52020	1402030	359510	1	0.204088	0.795912	0.0690805	0.0357759	19.8234
s700	0.377	52020	1402030	359510	1	0.204088	0.795912	0.0690805	0.0357759	19.8234
s700	0.379	52020	1402030	359510	1	0.204088	0.795912	0.0690805	0.0357759	19.8234
s700	0.38	52020	1402030	359510	1	0.204088	0.795912	0.0690805	0.0357759	19.8234
s700	0.381	52020	1402030	359510	1	0.204088	0.795912	0.0690805	0.0357759	19.8234
s700	0.382	52020	1402030	359510	1	0.204088	0.795912	0.0690805	0.0357759	19.8234
s700	0.382	52020	1402030	359510	1	0.204088	0.795912	0.0690805	0.0357759	19.8234
s700	0.384	52020	1402030	359510	1	0.204088	0.795912	0.0690805	0.0357759	19.8234
s700	0.385	52020	1402030	359510	1	0.204088	0.795912	0.0690805	0.0357759	19.8234
s700	0.386	52020	1402030	359510	1	0.204088	0.795912	0.0690805	0.0357759	19.8234
s700	0.387	52020	1402030	359510	1	0.204088	0.795912	0.0690805	0.0357759	19.8234
s700	0.387	52020	1402030	359510	1	0.204088	0.795912	0.0690805	0.0357759	19.8234
s700	0.389	52020	1402030	359510	1	0.204088	0.795912	0.0690805	0.0357759	19.8234
s700	0.39	52020	1402030	359510	1	0.204088	0.795912	0.0690805	0.0357759	19.8234
s700	0.391	52020	1402030	359510	1	0.204088	0.795912	0.0690805	0.0357759	19.8234
s700	0.392	52020	1402030	359510	1	0.204088	0.795912	0.0690805	0.0357759	19.8234
s700	0.392	52020	1402030	359510	1	0.204088	0.795912	0.0690805	0.0357759	19.8234
s700	0.393	52020	1402030	359510	1	0.204088	0.795912	0.0690805	0.0357759	19.8234
s700	0.395	52020	1402030	359510	1	0.204088	0.795912	0.0690805	0.0357759	19.8234
s700	0.396	52020	1402030	359510	1	0.204088	0.795912	0.0690805	0.0357759	19.8234
s700	0.397	52020	1402030	359510	1	0.204088	0.795912	0.0690805	0.0357759	19.8234
s700	0.397	52020	1402029	359511	1	0.204089	0.795911	0.0690805	0.035776	19.8235
s700	0.398	52020	1402029	359511	1	0.204089	0.795911	0.0690805	0.035776	19.8235
s700	0.4	52020	1402029	359511	1	0.204089	0.795911	0.0690805	0.035776	19.8235
s700	0.401	52020	1402028	359512	1	0.20409	0.79591	0.0690805	0.035776	19.8236
s700	0.402	52020	1402027	359513	1	0.20409	0.79591	0.0690806	0.035776	19.8236
s700	0.402	52020	1402027	359513	1	0.20409	0.79591	0.0690806	0.035776	19.8236
s700	0.403	52020	1402025	359515	1	0.204091	0.795909	0.0690807	0.0357761	19.8237
s700	0.405	52020	1402025	359515	1	0.204091	0.795909	0.0690807	0.0357761	19.8237
s700	0.406	52020	1402019	359521	1	0.204095	0.795905	0.069081	0.0357762	19.824
s700	0.407	52020	1402019	359521	1	0.204095	0.795905	0.069081	0.0357762	19.824
s700	0.408	52020	1401979	359561	1	0.204117	0.795883	0.0690828	0.0357772	19.8263
s700	0.409	52020	1401979	359561	1	0.204117	0.795883	0.0690828	0.0357772	19.8263
s700	0.41	52020	1401940	359600	1	0.20414	0.79586	0.0690846	0.0357782	19.8284
s700	0.411	52020	1401940	359600	1	0.20414	0.79586	0.0690846	0.0357782	19.8284
s700	0.412	52020	1401845	359695	1	0.204193	0.795807	0.0690889	0.0357805	19.8336
s700	0.413	52020	1401676	359864	1	0.204289	0.795711	0.0690967	0.0357846	19.843
s700	0.414	52020	1401438	360102	1	0.204425	0.795575	0.0691076	0.0357905	19.8561
s700	0.415	52020	1401026	360514	1	0.204658	0.795342	0.0691265	0.0358007	19.8788
s700	0.416	52020	1401026	360514	1	0.204658	0.795342	0.0691265	0.0358007	19.8788
s700	0.417	52020	1401026	360514	1	0.204658	0.795342	0.0691265	0.0358007	19.8788
s700	0.418	52020	1400359	361181	1	0.205037	0.794963	0.0691572	0.0358171	19.9156
s700	0.419	52020	1399661	361879	1	0.205433	0.794567	0.0691893	0.0358343	19.9541
s700	0.42	52020	1399661	361879	1	0.205433	0.794567	0.0691893	0.0358343	19.9541
s700	0.421	52020	1399017	362523	1	0.205799	0.794201	0.0692189	0.0358502	19.9896
s700	0.422	52020	1398676	362864	1	0.205992	0.794008	0.0692346	0.0358586	20.0084
s700	0.423	52020	1398179	363361	1	0.206275	0.793725	0.0692575	0.0358709	20.0358
s700	0.424	52020	1398179	363361	1	0.206275	0.793725	0.0692575	0.0358709	20.0358
s700	0.425	52020	1397702	363838	1	0.206545	0.793455	0.0692795	0.0358827	20.0621
s700	0.426	52020	1397374	364166	1	0.206732	0.793268	0.0692947	0.0358909	20.0802
s700	0.427	52020	1397374	364166	1	0.206732	0.793268	0.0692947	0.0358909	20.0802
s700	0.428	52020	1397058	364482	1	0.206911	0.793089	0.0693093	0.0358987	20.0976
s700	0.429	52020	1396409	365131	1	0.207279	0.792721	0.0693392	0.0359148	20.1334
s700	0.43	52020	1396409	365131	1	0.207279	0.792721	0.0693392	0.0359148	20.1334
s700	0.431	52020	1395233	366307	1	0.207947	0.792053	0.0693936	0.035944	20.1982
s700	0.432	52020	1393599	367941	1	0.208875	0.791125	0.0694693	0.0359846	20.2883
s700	0.433	52020	1391743	369797	1	0.209928	0.790072	0.0695555	0.0360308	20.3907
s700	0.434	52020	1391743	369797	1	0.209928	0.790072	0.0695555	0.0360308	20.3907
s700	0.435	52020	1389374	372166	1	0.211273	0.788727	0.0696659	0.0360901	20.5213
s700	0.436	52020	1386807	374733	1	0.21273	0.78727	0.0697858	0.0361545	20.6628
s700	0.437	52020	1386807	374733	1	0.21273	0.78727	0.0697858	0.0361545	20.6628
s700	0.437	52020	1381607	379933	1	0.215682	0.784318	0.0700301	0.0362856	20.9496
s700	0.439	52020	1381607	379933	1	0.215682	0.784318	0.0700301	0.0362856	20.9496
s700	0.44	52020	1381607	379933	1	0.215682	0.784318	0.0700301	0.0362856	20.9496
s700	0.441	52020	1378422	383118	1	0.21749	0.78251	0.0701806	0.0363664	21.1252
s700	0.442	52020	1374500	387040	1	0.219717	0.780283	0.0703667	0.0364664	21.3414
s700	0.442	52020	1370145	391395	1	0.222189	0.777811	0.0705746	0.036578	21.5816
s700	0.444	52020	1370145	391395	1	0.222189	0.777811	0.0705746	0.036578	21.5816
s700	0.445	52020	1365644	395896	1	0.224744	0.775256	0.0707907	0.0366942	21.8298
s700	0.446	52020	1359961	401579	1	0.22797	0.77203	0.0710655	0.0368419	22.1431
s700	0.447	52020	1359961	401579	1	0.22797	0.77203	0.0710655	0.0368419	22.1431
s700	0.447	52020	1343650	417890	1	0.23723	0.76277	0.0718662	0.0372724	23.0425
s700	0.449	52020	1343650	417890	1	0.23723	0.76277	0.0718662	0.0372724	23.0425
s700	0.45	52020	1343650	417890	1	0.23723	0.76277	0.0718662	0.0372724	23.0425
s700	0.451	52020	1334007	427533	1	0.242704	0.757296	0.0723481	0.0375317	23.5742
s700	0.452	52020	1323365	438175	1	0.248745	0.751255	0.0728875	0.0378221	24.161
s700	0.452	52020	1310757	450783	1	0.255903	0.744097	0.0735371	0.0381721	24.8562
s700	0.453	52020	1295125	466415	1	0.264777	0.735223	0.0743586	0.038615	25.7182
s700	0.455	52020	1295125	466415	1	0.264777	0.735223	0.0743586	0.038615	25.7182
s700	0.456	52020	1278304	483236	1	0.274326	0.725674	0.0752635	0.0391033	26.6457
s700	0.457	52020	1278304	483236	1	0.274326	0.725674	0.0752635	0.0391033	26.6457
s700	0.457	52020	1244404	517136	1	0.29357	0.70643	0.0771556	0.0401258	28.515
s700	0.458	52020	1244404	517136	1	0.29357	0.70643	0.0771556	0.0401258	28.515
s700	0.46	52020	1244404	517136	1	0.29357	0.70643	0.0771556	0.0401258	28.515
s700	0.461	52020	1227597	533943	1	0.303111	0.696889	0.0781294	0.0406528	29.4417
s700	0.462	52020	1210073	551467	1	0.31306	0.68694	0.0791713	0.0412172	30.408
s700	0.462	52020	1193478	568062	1	0.32248	0.67752	0.0801839	0.0417664	31.323
s700	0.463	52020	1177850	583690	1	0.331352	0.668648	0.0811614	0.0422972	32.1848
s700	0.465	52020	1177850	583690	1	0.331352	0.668648	0.0811614	0.0422972	32.1848
s700	0.466	52020	1161580	599960	1	0.340588	0.659412	0.0822048	0.0428642	33.0819
s700	0.467	52020	1161580	599960	1	0.340588	0.659412	0.0822048	0.0428642	33.0819
s700	0.467	52020	1126671	634869	1	0.360406	0.639594	0.0845365	0.0441337	35.0068
s700	0.469	52020	1126671	634869	1	0.360406	0.639594	0.0845365	0.0441337	35.0068
s700	0.47	52020	1108858	652682	1	0.370518	0.629482	0.085778	0.0448109	35.989
s700	0.471	52020	1108858	652682	1	0.370518	0.629482	0.085778	0.0448109	35.989
s700	0.472	52020	1092598	668942	1	0.379748	0.620252	0.0869436	0.0454475	36.8856
s700	0.473	52020	1075672	685868	1	0.389357	0.610643	0.088191	0.0461296	37.8189
s700	0.474	52020	1057398	704142	1	0.399731	0.600269	0.0895786	0.0468894	38.8265
s700	0.475	52020	1035700	725840	1	0.412049	0.587951	0.091284	0.0478248	40.0229
s700	0.476	52020	1035700	725840	1	0.412049	0.587951	0.091284	0.0478248	40.0229
s700	0.477	52020	1035700	725840	1	0.412049	0.587951	0.091284	0.0478248	40.0229
s700	0.478	52020	982199	779341	1	0.44242	0.55758	0.09578	0.0502988	42.973
s700	0.479	52020	982199	779341	1	0.44242	0.55758	0.09578	0.0502988	42.973
s700	0.48	52020	982199	779341	1	0.44242	0.55758	0.09578	0.0502988	42.973
s700	0.481	52020	959080	802460	1	0.455545	0.544455	0.0978629	0.0514489	44.2478
s700	0.482	52020	943262	818278	1	0.464524	0.535476	0.099341	0.0522666	45.12
s700	0.483	52020	931402	830138	1	0.471257	0.528743	0.100479	0.0528969	45.7739
s700	0.484	52020	931402	830138	1	0.471257	0.528743	0.100479	0.0528969	45.7739
s700	0.485	52020	920569	840971	1	0.477407	0.522593	0.101541	0.0534861	46.3713
s700	0.486	52020	908861	852679	1	0.484053	0.515947	0.102715	0.0541378	47.0169
s700	0.487	52020	908861	852679	1	0.484053	0.515947	0.102715	0.0541378	47.0169
s700	0.488	52020	895667	865873	1	0.491543	0.508457	0.10407	0.0548915	47.7444
s700	0.489	52020	880847	880693	1	0.499956	0.500044	0.105636	0.0557636	48.5616
s700	0.49	52020	880847	880693	1	0.499956	0.500044	0.105636	0.0557636	48.5616
s700	0.491	52020	866654	894886	1	0.508013	0.491987	0.107181	0.0566251	49.3442
s700	0.492	52020	855874	905666	1	0.514133	0.485867	0.108385	0.0572974	49.9386
s700	0.493	52020	848402	913138	1	0.518375	0.481625	0.109235	0.0577729	50.3506
s700	0.494	52020	848402	913138	1	0.518375	0.481625	0.109235	0.0577729	50.3506
s700	0.495	52020	842420	919120	1	0.521771	0.478229	0.109925	0.0581593	50.6804
s700	0.496	52020	838162	923378	1	0.524188	0.475812	0.110422	0.0584375	50.9152
s700	0.497	52020	838162	923378	1	0.524188	0.475812	0.110422	0.0584375	50.9152
s700	0.498	52020	835708	925832	1	0.525581	0.474419	0.110711	0.058599	51.0505
s700	0.499	52020	834778	926762	1	0.526109	0.473891	0.11082	0.0586605	51.1018
s700	0.5	52020	834778	926762	1	0.526109	0.473891	0.11082	0.0586605	51.1018
s700	0.501	52020	834453	927087	1	0.526293	0.473707	0.110859	0.058682	51.1197
s700	0.502	52020	834290	927250	1	0.526386	0.473614	0.110878	0.0586928	51.1287
s700	0.503	52020	834187	927353	1	0.526444	0.473556	0.11089	0.0586996	51.1344
s700	0.504	52020	834187	927353	1	0.526444	0.473556	0.11089	0.0586996	51.1344
s700	0.505	52020	834097	927443	1	0.526496	0.473504	0.110901	0.0587056	51.1394
s700	0.506	52020	834011	927529	1	0.526544	0.473456	0.110911	0.0587113	51.1441
s700	0.507	52020	834011	927529	1	0.526544	0.473456	0.110911	0.0587113	51.1441
s700	0.508	52020	833914	927626	1	0.526599	0.473401	0.110922	0.0587177	51.1495
s700	0.509	52020	833813	927727	1	0.526657	0.473343	0.110934	0.0587244	51.155
s700	0.51	52020	833813	927727	1	0.526657	0.473343	0.110934	0.0587244	51.155
s700	0.511	52020	833698	927842	1	0.526722	0.473278	0.110948	0.058732	51.1614
s700	0.512	52020	833553	927987	1	0.526804	0.473196	0.110965	0.0587416	51.1694
s700	0.513	52020	833408	928132	1	0.526887	0.473113	0.110982	0.0587512	51.1774
s700	0.514	52020	833408	928132	1	0.526887	0.473113	0.110982	0.0587512	51.1774
s700	0.515	52020	833269	928271	1	0.526966	0.473034	0.110999	0.0587605	51.185
s700	0.516	52020	833065	928475	1	0.527081	0.472919	0.111023	0.058774	51.1963
s700	0.517	52020	833065	928475	1	0.527081	0.472919	0.111023	0.058774	51.1963
s700	0.518	52020	832833	928707	1	0.527213	0.472787	0.11105	0.0587894	51.2091
s700	0.519	52020	832577	928963	1	0.527358	0.472642	0.111081	0.0588064	51.2232
s700	0.52	52020	832577	928963	1	0.527358	0.472642	0.111081	0.0588064	51.2232
s700	0.521	52020	832294	929246	1	0.527519	0.472481	0.111114	0.0588253	51.2388
s700	0.522	52020	831989	929551	1	0.527692	0.472308	0.11115	0.0588456	51.2556
s700	0.523	52020	831619	929921	1	0.527902	0.472098	0.111194	0.0588702	51.276
s700	0.524	52020	831619	929921	1	0.527902	0.472098	0.111194	0.0588702	51.276
s700	0.525	52020	831220	930320	1	0.528129	0.471871	0.111242	0.0588968	51.298
s700	0.526	52020	830792	930748	1	0.528372	0.471628	0.111293	0.0589253	51.3216
s700	0.527	52020	830792	930748	1	0.528372	0.471628	0.111293	0.0589253	51.3216
s700	0.528	52020	830314	931226	1	0.528643	0.471357	0.11135	0.0589573	51.348
s700	0.529	52020	829734	931806	1	0.528972	0.471028	0.111419	0.058996	51.3799
s700	0.53	52020	829734	931806	1	0.528972	0.471028	0.111419	0.058996	51.3799
s700	0.531	52020	829074	932466	1	0.529347	0.470653	0.111498	0.0590402	51.4163
s700	0.532	52020	828364	933176	1	0.52975	0.47025	0.111583	0.0590879	51.4555
s700	0.532	52020	827646	933894	1	0.530158	0.469842	0.111669	0.0591361	51.4951
s700	0.534	52020	827646	933894	1	0.530158	0.469842	0.111669	0.0591361	51.4951
s700	0.535	52020	826851	934689	1	0.530609	0.469391	0.111764	0.0591896	51.5389
s700	0.536	52020	825980	935560	1	0.531103	0.468897	0.111869	0.0592483	51.5869
s700	0.537	52020	825980	935560	1	0.531103	0.468897	0.111869	0.0592483	51.5869
s700	0.537	52020	824061	937479	1	0.532193	0.467807	0.1121	0.0593781	51.6927
s700	0.539	52020	824061	937479	1	0.532193	0.467807	0.1121	0.0593781	51.6927
s700	0.54	52020	824061	937479	1	0.532193	0.467807	0.1121	0.0593781	51.6927
s700	0.541	52020	822983	938557	1	0.532805	0.467195	0.11223	0.0594512	51.7522
s700	0.542	52020	821877	939663	1	0.533433	0.466567	0.112364	0.0595265	51.8132
s700	0.542	52020	820739	940801	1	0.534079	0.465921	0.112503	0.0596041	51.8759
s700	0.544	52020	820739	940801	1	0.534079	0.465921	0.112503	0.0596041	51.8759
s700	0.545	52020	819574	941966	1	0.53474	0.46526	0.112644	0.0596838	51.9402
s700	0.546	52020	818363	943177	1	0.535428	0.464572	0.112792	0.0597668	52.0069
s700	0.547	52020	818363	943177	1	0.535428	0.464572	0.112792	0.0597668	52.0069
s700	0.547	52020	815754	945786	1	0.536909	0.463091	0.113112	0.0599465	52.1508
s700	0.548	52020	815754	945786	1	0.536909	0.463091	0.113112	0.0599465	52.1508
s700	0.55	52020	815754	945786	1	0.536909	0.463091	0.113112	0.0599465	52.1508
s700	0.551	52020	814179	947361	1	0.537803	0.462197	0.113306	0.0600555	52.2376
s700	0.552	52020	812429	949111	1	0.538796	0.461204	0.113523	0.0601771	52.3341
s700	0.552	52020	810421	951119	1	0.539936	0.460064	0.113772	0.0603172	52.4449
s700	0.553	52020	808173	953367	1	0.541212	0.458788	0.114052	0.0604748	52.5688
s700	0.555	52020	808173	953367	1	0.541212	0.458788	0.114052	0.0604748	52.5688
s700	0.556	52020	805855	955685	1	0.542528	0.457472	0.114343	0.0606382	52.6966
s700	0.557	52020	805855	955685	1	0.542528	0.457472	0.114343	0.0606382	52.6966
s700	0.557	52020	800467	961073	1	0.545587	0.454413	0.115024	0.0610215	52.9937
s700	0.558	52020	800467	961073	1	0.545587	0.454413	0.115024	0.0610215	52.9937
s700	0.56	52020	800467	961073	1	0.545587	0.454413	0.115024	0.0610215	52.9937
s700	0.561	52020	797551	963989	1	0.547242	0.452758	0.115396	0.0612309	53.1545
s700	0.562	52020	794403	967137	1	0.549029	0.450971	0.1158	0.0614586	53.3281
s700	0.563	52020	791048	970492	1	0.550934	0.449066	0.116234	0.0617032	53.5131
s700	0.564	52020	787487	974053	1	0.552955	0.447045	0.116699	0.0619649	53.7094
s700	0.565	52020	783754	977786	1	0.555075	0.444925	0.117189	0.0622417	53.9153
s700	0.566	52020	783754	977786	1	0.555075	0.444925	0.117189	0.0622417	53.9153
s700	0.567	52020	783754	977786	1	0.555075	0.444925	0.117189	0.0622417	53.9153
s700	0.568	52020	774945	986595	1	0.560075	0.439925	0.118364	0.0629047	54.401
s700	0.569	52020	774945	986595	1	0.560075	0.439925	0.118364	0.0629047	54.401
s700	0.57	52020	770086	991454	1	0.562834	0.437166	0.119022	0.0632765	54.6689
s700	0.571	52020	770086	991454	1	0.562834	0.437166	0.119022	0.0632765	54.6689
s700	0.572	52020	764994	996546	1	0.565724	0.434276	0.119719	0.0636709	54.9497
s700	0.573	52020	759819	1001721	1	0.568662	0.431338	0.120436	0.0640767	55.2351
s700	0.574	52020	754474	1007066	1	0.571696	0.428304	0.121186	0.0645014	55.5298
s700	0.575	52020	748932	1012608	1	0.574842	0.425158	0.121974	0.0649477	55.8354
s700	0.576	52020	748932	1012608	1	0.574842	0.425158	0.121974	0.0649477	55.8354
s700	0.577	52020	748932	1012608	1	0.574842	0.425158	0.121974	0.0649477	55.8354
s700	0.578	52020	743435	1018105	1	0.577963	0.422037	0.122765	0.0653965	56.1385
s700	0.579	52020	737808	1023732	1	0.581157	0.418843	0.123585	0.0658624	56.4488
s700	0.58	52020	737808	1023732	1	0.581157	0.418843	0.123585	0.0658624	56.4488
s700	0.581	52020	731811	1029729	1	0.584562	0.415438	0.124472	0.0663663	56.7794
s700	0.582	52020	725328	1036212	1	0.588242	0.411758	0.125445	0.0669198	57.1369
s700	0.583	52020	718492	1043048	1	0.592123	0.407877	0.126487	0.0675135	57.5138
s700	0.584	52020	718492	1043048	1	0.592123	0.407877	0.126487	0.0675135	57.5138
s700	0.585	52020	711597	1049943	1	0.596037	0.403963	0.127557	0.0681232	57.894
s700	0.586	52020	704291	1057249	1	0.600184	0.399816	0.12871	0.0687812	58.2969
s700	0.587	52020	704291	1057249	1	0.600184	0.399816	0.12871	0.0687812	58.2969
s700	0.588	52020	696453	1065087	1	0.604634	0.395366	0.12997	0.0695015	58.7291
s700	0.589	52020	688292	1073248	1	0.609267	0.390733	0.131309	0.0702677	59.1791
s700	0.59	52020	688292	1073248	1	0.609267	0.390733	0.131309	0.0702677	59.1791
s700	0.591	52020	679741	1081799	1	0.614121	0.385879	0.132741	0.0710888	59.6506
s700	0.592	52020	670734	1090806	1	0.619234	0.380766	0.134284	0.0719747	60.1472
s700	0.593	52020	661164	1100376	1	0.624667	0.375333	0.135964	0.0729405	60.6749
s700	0.594	52020	661164	1100376	1	0.624667	0.375333	0.135964	0.0729405	60.6749
s700	0.595	52020	650706	1110834	1	0.630604	0.369396	0.137848	0.074026	61.2516
s700	0.596	52020	639143	1122397	1	0.637168	0.362832	0.139992	0.0752644	61.8892
s700	0.597	52020	639143	1122397	1	0.637168	0.362832	0.139992	0.0752644	61.8892
s700	0.598	52020	626506	1135034	1	0.644342	0.355658	0.142414	0.0766662	62.586
s700	0.599	52020	613342	1148198	1	0.651815	0.348185	0.145027	0.078183	63.3118
s700	0.6	52020	613342	1148198	1	0.651815	0.348185	0.145027	0.078183	63.3118
s700	0.601	52020	600208	1161332	1	0.659271	0.340729	0.147732	0.0797574	64.036
s700	0.602	52020	587381	1174159	1	0.666553	0.333447	0.150473	0.0813574	64.7433
s700	0.603	52020	574037	1187503	1	0.674128	0.325872	0.153434	0.0830915	65.4791
s700	0.604	52020	574037	1187503	1	0.674128	0.325872	0.153434	0.0830915	65.4791
s700	0.605	52020	560531	1201009	1	0.681795	0.318205	0.156552	0.0849235	66.2238
s700	0.606	52020	546195	1215345	1	0.689933	0.310067	0.160004	0.0869587	67.0143
s700	0.607	52020	546195	1215345	1	0.689933	0.310067	0.160004	0.0869587	67.0143
s700	0.608	52020	531466	1230074	1	0.698295	0.301705	0.163712	0.0891538	67.8265
s700	0.609	52020	516732	1244808	1	0.706659	0.293341	0.167598	0.0914634	68.6389
s700	0.61	52020	516732	1244808	1	0.706659	0.293341	0.167598	0.0914634	68.6389
s700	0.611	52020	502203	1259337	1	0.714907	0.285093	0.171614	0.0938611	69.4401
s700	0.612	52020	487735	1273805	1	0.72312	0.27688	0.17581	0.0963771	70.2378
s700	0.613	52020	473442	1288098	1	0.731234	0.268766	0.180161	0.0989986	71.0259
s700	0.614	52020	473442	1288098	1	0.731234	0.268766	0.180161	0.0989986	71.0259
s700	0.615	52020	459452	1302088	1	0.739176	0.260824	0.184634	0.101706	71.7973
s700	0.616	52020	445593	1315947	1	0.747043	0.252957	0.18929	0.104539	72.5615
s700	0.617	52020	445593	1315947	1	0.747043	0.252957	0.18929	0.104539	72.5615
s700	0.618	52020	432360	1329180	1	0.754556	0.245444	0.19396	0.107395	73.2912
s700	0.619	52020	419977	1341563	1	0.761585	0.238415	0.198543	0.110213	73.974
s700	0.62	52020	419977	1341563	1	0.761585	0.238415	0.198543	0.110213	73.974
s700	0.621	52020	407941	1353599	1	0.768418	0.231582	0.203211	0.113097	74.6377
s700	0.622	52020	396678	1364862	1	0.774812	0.225188	0.207782	0.115935	75.2587
s700	0.623	52020	386149	1375391	1	0.780789	0.219211	0.212245	0.118721	75.8393
s700	0.624	52020	386149	1375391	1	0.780789	0.219211	0.212245	0.118721	75.8393
s700	0.625	52020	376288	1385252	1	0.786387	0.213613	0.216602	0.121455	76.383
s700	0.626	52020	366930	1394610	1	0.791699	0.208301	0.220906	0.124168	76.899
s700	0.627	52020	366930	1394610	1	0.791699	0.208301	0.220906	0.124168	76.899
s700	0.628	52020	357957	1403583	1	0.796793	0.203207	0.225196	0.126885	77.3938
s700	0.629	52020	349288	1412252	1	0.801714	0.198286	0.229503	0.129626	77.8718
s700	0.63	52020	349288	1412252	1	0.801714	0.198286	0.229503	0.129626	77.8718
s700	0.631	52020	340916	1420624	1	0.806467	0.193533	0.233821	0.132388	78.3334
s700	0.632	52020	332894	1428646	1	0.811021	0.188979	0.238114	0.135147	78.7758
s700	0.633	52020	325134	1436406	1	0.815426	0.184574	0.242419	0.137928	79.2037
s700	0.634	52020	325134	1436406	1	0.815426	0.184574	0.242419	0.137928	79.2037
s700	0.635	52020	317599	1443941	1	0.819704	0.180296	0.246751	0.14074	79.6191
s700	0.636	52020	310143	1451397	1	0.823936	0.176064	0.251193	0.143637	80.0303
s700	0.637	52020	310143	1451397	1	0.823936	0.176064	0.251193	0.143637	80.0303
s700	0.638	52020	302892	1458648	1	0.828053	0.171947	0.255669	0.146572	80.4301
s700	0.639	52020	295648	1465892	1	0.832165	0.167835	0.260303	0.149626	80.8295
s700	0.64	52020	295648	1465892	1	0.832165	0.167835	0.260303	0.149626	80.8295
s700	0.64	52020	281161	1480379	1	0.840389	0.159611	0.270093	0.156131	81.6283
s700	0.642	52020	281161	1480379	1	0.840389	0.159611	0.270093	0.156131	81.6283
s700	0.643	52020	273958	1487582	1	0.844478	0.155522	0.27524	0.159581	82.0255
s700	0.644	52020	273958	1487582	1	0.844478	0.155522	0.27524	0.159581	82.0255
s700	0.645	52020	266479	1495061	1	0.848724	0.151276	0.280795	0.163329	82.4379
s700	0.645	52020	258932	1502608	1	0.853008	0.146992	0.286634	0.167293	82.8541
s700	0.647	52020	258932	1502608	1	0.853008	0.146992	0.286634	0.167293	82.8541
s700	0.648	52020	251703	1509837	1	0.857112	0.142888	0.292458	0.171274	83.2527
s700	0.649	52020	244578	1516962	1	0.861157	0.138843	0.298436	0.175389	83.6455
s700	0.65	52020	244578	1516962	1	0.861157	0.138843	0.298436	0.175389	83.6455
s700	0.65	52020	230202	1531338	1	0.869318	0.130682	0.311271	0.184323	84.4382
s700	0.652	52020	230202	1531338	1	0.869318	0.130682	0.311271	0.184323	84.4382
s700	0.653	52020	223540	1538000	1	0.8731	0.1269	0.317602	0.188779	84.8056
s700	0.654	52020	223540	1538000	1	0.8731	0.1269	0.317602	0.188779	84.8056
s700	0.655	52020	217271	1544269	1	0.876658	0.123342	0.323798	0.193174	85.1512
s700	0.655	52020	211608	1549932	1	0.879873	0.120127	0.329608	0.197324	85.4635
s700	0.657	52020	211608	1549932	1	0.879873	0.120127	0.329608	0.197324	85.4635
s700	0.657	52020	201193	1560347	1	0.885786	0.114214	0.340854	0.20544	86.0378
s700	0.659	52020	201193	1560347	1	0.885786	0.114214	0.340854	0.20544	86.0378
s700	0.66	52020	201193	1560347	1	0.885786	0.114214	0.340854	0.20544	86.0378
s700	0.66	52020	191679	1569861	1	0.891187	0.108813	0.35182	0.21346	86.5624
s700	0.662	52020	191679	1569861	1	0.891187	0.108813	0.35182	0.21346	86.5624
s700	0.662	52020	187246	1574294	1	0.893703	0.106297	0.357175	0.217415	86.8068
s700	0.664	52020	187246	1574294	1	0.893703	0.106297	0.357175	0.217415	86.8068
s700	0.665	52020	183175	1578365	1	0.896014	0.103986	0.362237	0.221178	87.0313
s700	0.665	52020	179350	1582190	1	0.898186	0.101814	0.367127	0.224835	87.2422
s700	0.667	52020	179350	1582190	1	0.898186	0.101814	0.367127	0.224835	87.2422
s700	0.667	52020	172651	1588889	1	0.901989	0.0980114	0.376015	0.231539	87.6116
s700	0.669	52020	172651	1588889	1	0.901989	0.0980114	0.376015	0.231539	87.6116
s700	0.67	52020	172651	1588889	1	0.901989	0.0980114	0.376015	0.231539	87.6116
s700	0.67	52020	166677	1594863	1	0.90538	0.09462	0.384313	0.237863	87.941
s700	0.672	52020	166677	1594863	1	0.90538	0.09462	0.384313	0.237863	87.941
s700	0.672	52020	163737	1597803	1	0.907049	0.0929511	0.388532	0.241105	88.1031
s700	0.674	52020	163737	1597803	1	0.907049	0.0929511	0.388532	0.241105	88.1031
s700	0.675	52020	160960	1600580	1	0.908625	0.0913746	0.392604	0.244248	88.2562
s700	0.675	52020	158455	1603085	1	0.910047	0.0899525	0.39635	0.247155	88.3944
s700	0.677	52020	158455	1603085	1	0.910047	0.0899525	0.39635	0.247155	88.3944
s700	0.677	52020	154241	1607299	1	0.91244	0.0875603	0.402817	0.252205	88.6267
s700	0.679	52020	154241	1607299	1	0.91244	0.0875603	0.402817	0.252205	88.6267
s700	0.68	52020	154241	1607299	1	0.91244	0.0875603	0.402817	0.252205	88.6267
s700	0.68	52020	151647	1609893	1	0.913912	0.0860877	0.406904	0.255417	88.7698
s700	0.682	52020	151647	1609893	1	0.913912	0.0860877	0.406904	0.255417	88.7698
s700	0.682	52020	150529	1611011	1	0.914547	0.0854531	0.408691	0.256827	88.8314
s700	0.684	52020	150529	1611011	1	0.914547	0.0854531	0.408691	0.256827	88.8314
s700	0.685	52020	149567	1611973	1	0.915093	0.084907	0.410241	0.258052	88.8845
s700	0.685	52020	148689	1612851	1	0.915591	0.0844085	0.411666	0.259181	88.9329
s700	0.687	52020	148689	1612851	1	0.915591	0.0844085	0.411666	0.259181	88.9329
s700	0.688	52020	146856	1614684	1	0.916632	0.083368	0.414674	0.26157	89.0339
s700	0.689	52020	146856	1614684	1	0.916632	0.083368	0.414674	0.26157	89.0339
s700	0.69	52020	145958	1615582	1	0.917142	0.0828582	0.416163	0.262756	89.0835
s700	0.691	52020	145000	1616540	1	0.917686	0.0823143	0.417764	0.264034	89.1363
s700	0.692	52020	145000	1616540	1	0.917686	0.0823143	0.417764	0.264034	89.1363
s700	0.693	52020	143905	1617635	1	0.918307	0.0816927	0.419609	0.26551	89.1967
s700	0.694	52020	143905	1617635	1	0.918307	0.0816927	0.419609	0.26551	89.1967
s700	0.695	52020	141595	1619945	1	0.919619	0.0803814	0.423555	0.268678	89.324
s700	0.696	52020	141595	1619945	1	0.919619	0.0803814	0.423555	0.268678	89.324
s700	0.697	52020	141595	1619945	1	0.919619	0.0803814	0.423555	0.268678	89.324
s700	0.698	52020	139194	1622346	1	0.920982	0.0790184	0.427736	0.272051	89.4564
s700	0.699	52020	139194	1622346	1	0.920982	0.0790184	0.427736	0.272051	89.4564
s700	0.7	52020	138083	1623457	1	0.921612	0.0783877	0.429699	0.273641	89.5177
s700	0.701	52020	137100	1624440	1	0.92217	0.0778296	0.431451	0.275063	89.5719
s700	0.702	52020	137100	1624440	1	0.92217	0.0778296	0.431451	0.275063	89.5719
s700	0.703	52020	136242	1625298	1	0.922657	0.0773426	0.432991	0.276317	89.6192
s700	0.704	52020	136242	1625298	1	0.922657	0.0773426	0.432991	0.276317	89.6192
s700	0.705	52020	135428	1626112	1	0.92312	0.0768805	0.434463	0.277517	89.6641
s700	0.706	52020	134686	1626854	1	0.923541	0.0764592	0.435813	0.27862	89.705
s700	0.707	52020	134686	1626854	1	0.923541	0.0764592	0.435813	0.27862	89.705
s700	0.708	52020	134173	1627367	1	0.923832	0.076168	0.436752	0.279388	89.7333
s700	0.709	52020	133815	1627725	1	0.924035	0.0759648	0.437409	0.279926	89.753
s700	0.71	52020	133815	1627725	1	0.924035	0.0759648	0.437409	0.279926	89.753
s700	0.711	52020	133600	1627940	1	0.924157	0.0758427	0.437805	0.28025	89.7649
s700	0.712	52020	133460	1628080	1	0.924237	0.0757633	0.438063	0.280462	89.7726
s700	0.713	52020	133317	1628223	1	0.924318	0.0756821	0.438327	0.280678	89.7805
s700	0.714	52020	133317	1628223	1	0.924318	0.0756821	0.438327	0.280678	89.7805
s700	0.715	52020	133182	1628358	1	0.924395	0.0756054	0.438577	0.280882	89.7879
s700	0.716	52020	133058	1628482	1	0.924465	0.075535	0.438806	0.281071	89.7948
s700	0.717	52020	133058	1628482	1	0.924465	0.075535	0.438806	0.281071	89.7948
s700	0.718	52020	132926	1628614	1	0.92454	0.0754601	0.43905	0.281271	89.802
s700	0.719	52020	132788	1628752	1	0.924618	0.0753818	0.439306	0.281481	89.8097
s700	0.72	52020	132788	1628752	1	0.924618	0.0753818	0.439306	0.281481	89.8097
s700	0.721	52020	132659	1628881	1	0.924691	0.0753085	0.439546	0.281678	89.8168
s700	0.722	52020	132507	1629033	1	0.924778	0.0752222	0.439828	0.28191	89.8252
s700	0.723	52020	132379	1629161	1	0.92485	0.0751496	0.440066	0.282106	89.8322
s700	0.724	52020	132379	1629161	1	0.92485	0.0751496	0.440066	0.282106	89.8322
s700	0.725	52020	132240	1629300	1	0.924929	0.0750707	0.440325	0.282318	89.8399
s700	0.726	52020	132121	1629419	1	0.924997	0.0750031	0.440547	0.282501	89.8464
s700	0.727	52020	132121	1629419	1	0.924997	0.0750031	0.440547	0.282501	89.8464
s700	0.728	52020	132000	1629540	1	0.925066	0.0749344	0.440773	0.282687	89.8531
s700	0.729	52020	131882	1629658	1	0.925133	0.0748674	0.440993	0.282868	89.8596
s700	0.73	52020	131882	1629658	1	0.925133	0.0748674	0.440993	0.282868	89.8596
s700	0.731	52020	131794	1629746	1	0.925183	0.0748175	0.441158	0.283003	89.8645
s700	0.732	52020	131705	1629835	1	0.925233	0.074767	0.441324	0.283141	89.8694
s700	0.733	52020	131623	1629917	1	0.92528	0.0747204	0.441478	0.283267	89.8739
s700	0.734	52020	131623	1629917	1	0.92528	0.0747204	0.441478	0.283267	89.8739
s700	0.735	52020	131554	1629986	1	0.925319	0.0746812	0.441607	0.283373	89.8777
s700	0.736	52020	131484	1630056	1	0.925358	0.0746415	0.441738	0.283482	89.8816
s700	0.737	52020	131484	1630056	1	0.925358	0.0746415	0.441738	0.283482	89.8816
s700	0.738	52020	131396	1630144	1	0.925408	0.0745916	0.441904	0.283618	89.8864
s700	0.739	52020	131317	1630223	1	0.925453	0.0745467	0.442052	0.28374	89.8908
s700	0.74	52020	131317	1630223	1	0.925453	0.0745467	0.442052	0.28374	89.8908
s700	0.741	52020	131230	1630310	1	0.925503	0.0744973	0.442215	0.283874	89.8956
s700	0.742	52020	131151	1630389	1	0.925548	0.0744525	0.442364	0.283997	89.8999
s700	0.743	52020	131074	1630466	1	0.925591	0.0744088	0.442509	0.284116	89.9042
s700	0.744	52020	131074	1630466	1	0.925591	0.0744088	0.442509	0.284116	89.9042
s700	0.745	52020	130972	1630568	1	0.925649	0.0743509	0.442701	0.284275	89.9098
s700	0.746	52020	130889	1630651	1	0.925696	0.0743037	0.442857	0.284404	89.9144
s700	0.747	52020	130889	1630651	1	0.925696	0.0743037	0.442857	0.284404	89.9144
s700	0.748	52020	130791	1630749	1	0.925752	0.0742481	0.443042	0.284556	89.9198
s700	0.749	52020	130703	1630837	1	0.925802	0.0741981	0.443208	0.284693	89.9246
s700	0.75	52020	130703	1630837	1	0.925802	0.0741981	0.443208	0.284693	89.9246
s700	0.75	52020	130509	1631031	1	0.925912	0.074088	0.443575	0.284996	89.9353
s700	0.752	52020	130509	1631031	1	0.925912	0.074088	0.443575	0.284996	89.9353
s700	0.753	52020	130408	1631132	1	0.925969	0.0740307	0.443766	0.285154	89.9409
s700	0.754	52020	130408	1631132	1	0.925969	0.0740307	0.443766	0.285154	89.9409
s700	0.755	52020	130287	1631253	1	0.926038	0.073962	0.443995	0.285343	89.9476
s700	0.755	52020	130127	1631413	1	0.926129	0.0738712	0.444298	0.285594	89.9564
s700	0.757	52020	130127	1631413	1	0.926129	0.0738712	0.444298	0.285594	89.9564
s700	0.758	52020	129946	1631594	1	0.926232	0.0737684	0.444642	0.285878	89.9664
s700	0.759	52020	129734	1631806	1	0.926352	0.0736481	0.445045	0.286211	89.9781
s700	0.76	52020	129734	1631806	1	0.926352	0.0736481	0.445045	0.286211	89.9781
s700	0.76	52020	129267	1632273	1	0.926617	0.0733829	0.445936	0.286948	90.0038
s700	0.762	52020	129267	1632273	1	0.926617	0.0733829	0.445936	0.286948	90.0038
s700	0.763	52020	129002	1632538	1	0.926767	0.0732325	0.446443	0.287368	90.0184
s700	0.764	52020	129002	1632538	1	0.926767	0.0732325	0.446443	0.287368	90.0184
s700	0.765	52020	128719	1632821	1	0.926928	0.0730719	0.446986	0.287818	90.034
s700	0.765	52020	128391	1633149	1	0.927114	0.0728857	0.447617	0.288342	90.0521
s700	0.767	52020	128391	1633149	1	0.927114	0.0728857	0.447617	0.288342	90.0521
s700	0.768	52020	128037	1633503	1	0.927315	0.0726847	0.448299	0.288909	90.0716
s700	0.769	52020	127672	1633868	1	0.927523	0.0724775	0.449006	0.289495	90.0918
s700	0.77	52020	127672	1633868	1	0.927523	0.0724775	0.449006	0.289495	90.0918
s700	0.77	52020	126948	1634592	1	0.927934	0.0720665	0.450413	0.290666	90.1317
s700	0.772	52020	126948	1634592	1	0.927934	0.0720665	0.450413	0.290666	90.1317
s700	0.773	52020	126565	1634975	1	0.928151	0.0718491	0.451161	0.29129	90.1528
s700	0.774	52020	126565	1634975	1	0.928151	0.0718491	0.451161	0.29129	90.1528
s700	0.775	52020	126233	1635307	1	0.928339	0.0716606	0.451812	0.291832	90.1711
s700	0.775	52020	125908	1635632	1	0.928524	0.0714761	0.45245	0.292365	90.189
s700	0.777	52020	125908	1635632	1	0.928524	0.0714761	0.45245	0.292365	90.189
s700	0.778	52020	125633	1635907	1	0.92868	0.07132	0.452992	0.292818	90.2042
s700	0.779	52020	125391	1636149	1	0.928817	0.0711826	0.45347	0.293217	90.2175
s700	0.78	52020	125391	1636149	1	0.928817	0.0711826	0.45347	0.293217	90.2175
s700	0.78	52020	124943	1636597	1	0.929072	0.0709283	0.454357	0.29396	90.2422
s700	0.782	52020	124943	1636597	1	0.929072	0.0709283	0.454357	0.29396	90.2422
s700	0.782	52020	124742	1636798	1	0.929186	0.0708142	0.454756	0.294294	90.2533
s700	0.784	52020	124742	1636798	1	0.929186	0.0708142	0.454756	0.294294	90.2533
s700	0.785	52020	124579	1636961	1	0.929278	0.0707216	0.45508	0.294566	90.2623
s700	0.785	52020	124406	1637134	1	0.929377	0.0706234	0.455425	0.294855	90.2718
s700	0.787	52020	124406	1637134	1	0.929377	0.0706234	0.455425	0.294855	90.2718
s700	0.787	52020	124098	1637442	1	0.929551	0.0704486	0.45604	0.29537	90.2888
s700	0.789	52020	124098	1637442	1	0.929551	0.0704486	0.45604	0.29537	90.2888
s700	0.79	52020	124098	1637442	1	0.929551	0.0704486	0.45604	0.29537	90.2888
s700	0.79	52020	123856	1637684	1	0.929689	0.0703112	0.456524	0.295777	90.3022
s700	0.792	52020	123856	1637684	1	0.929689	0.0703112	0.456524	0.295777	90.3022
s700	0.792	52020	123743	1637797	1	0.929753	0.0702471	0.456751	0.295967	90.3084
s700	0.794	52020	123743	1637797	1	0.929753	0.0702471	0.456751	0.295967	90.3084
s700	0.795	52020	123608	1637932	1	0.92983	0.0701704	0.457021	0.296194	90.3158
s700	0.795	52020	123473	1638067	1	0.929906	0.0700938	0.457293	0.296422	90.3233
s700	0.797	52020	123473	1638067	1	0.929906	0.0700938	0.457293	0.296422	90.3233
s700	0.797	52020	123170	1638370	1	0.930078	0.0699218	0.457902	0.296935	90.34
s700	0.799	52020	123170	1638370	1	0.930078	0.0699218	0.457902	0.296935	90.34
s700	0.8	52020	123170	1638370	1	0.930078	0.0699218	0.457902	0.296935	90.34
s700	0.8	52020	122831	1638709	1	0.930271	0.0697293	0.458587	0.29751	90.3587
s700	0.802	52020	122831	1638709	1	0.930271	0.0697293	0.458587	0.29751	90.3587
s700	0.802	52020	122673	1638867	1	0.93036	0.0696396	0.458906	0.29778	90.3674
s700	0.804	52020	122673	1638867	1	0.93036	0.0696396	0.458906	0.29778	90.3674
s700	0.805	52020	122494	1639046	1	0.930462	0.069538	0.459269	0.298085	90.3773
s700	0.805	52020	122350	1639190	1	0.930544	0.0694563	0.459561	0.298331	90.3852
s700	0.807	52020	122350	1639190	1	0.930544	0.0694563	0.459561	0.298331	90.3852
s700	0.807	52020	122026	1639514	1	0.930728	0.0692723	0.46022	0.298887	90.4031
s700	0.809	52020	122026	1639514	1	0.930728	0.0692723	0.46022	0.298887	90.4031
s700	0.81	52020	122026	1639514	1	0.930728	0.0692723	0.46022	0.298887	90.4031
s700	0.81	52020	121616	1639924	1	0.93096	0.0690396	0.461056	0.299592	90.4257
s700	0.812	52020	121616	1639924	1	0.93096	0.0690396	0.461056	0.299592	90.4257
s700	0.813	52020	121416	1640124	1	0.931074	0.0689261	0.461465	0.299938	90.4367
s700	0.814	52020	121416	1640124	1	0.931074	0.0689261	0.461465	0.299938	90.4367
s700	0.815	52020	120976	1640564	1	0.931324	0.0686763	0.462367	0.300701	90.461
s700	0.816	52020	120976	1640564	1	0.931324	0.0686763	0.462367	0.300701	90.461
s700	0.817	52020	120976	1640564	1	0.931324	0.0686763	0.462367	0.300701	90.461
s700	0.818	52020	120528	1641012	1	0.931578	0.0684219	0.46329	0.301481	90.4857
s700	0.819	52020	120528	1641012	1	0.931578	0.0684219	0.46329	0.301481	90.4857
s700	0.82	52020	120277	1641263	1	0.931721	0.0682795	0.463808	0.301921	90.4995
s700	0.821	52020	120006	1641534	1	0.931874	0.0681256	0.464369	0.302396	90.5145
s700	0.822	52020	120006	1641534	1	0.931874	0.0681256	0.464369	0.302396	90.5145
s700	0.823	52020	119747	1641793	1	0.932021	0.0679786	0.464906	0.302852	90.5287
s700	0.824	52020	119747	1641793	1	0.932021	0.0679786	0.464906	0.302852	90.5287
s700	0.825	52020	119217	1642323	1	0.932322	0.0676777	0.46601	0.303789	90.558
s700	0.826	52020	119217	1642323	1	0.932322	0.0676777	0.46601	0.303789	90.558
s700	0.827	52020	119217	1642323	1	0.932322	0.0676777	0.46601	0.303789	90.558
s700	0.828	52020	118772	1642768	1	0.932575	0.0674251	0.466941	0.304581	90.5825
s700	0.829	52020	118772	1642768	1	0.932575	0.0674251	0.466941	0.304581	90.5825
s700	0.83	52020	118581	1642959	1	0.932683	0.0673167	0.467341	0.304922	90.593
s700	0.831	52020	118395	1643145	1	0.932789	0.0672111	0.467732	0.305255	90.6033
s700	0.832	52020	118395	1643145	1	0.932789	0.0672111	0.467732	0.305255	90.6033
s700	0.833	52020	118213	1643327	1	0.932892	0.0671078	0.468115	0.305581	90.6133
s700	0.834	52020	118213	1643327	1	0.932892	0.0671078	0.468115	0.305581	90.6133
s700	0.835	52020	118066	1643474	1	0.932976	0.0670243	0.468425	0.305845	90.6214
s700	0.836	52020	117893	1643647	1	0.933074	0.0669261	0.46879	0.306157	90.631
s700	0.837	52020	117893	1643647	1	0.933074	0.0669261	0.46879	0.306157	90.631
s700	0.838	52020	117706	1643834	1	0.93318	0.0668199	0.469185	0.306494	90.6413
s700	0.839	52020	117537	1644003	1	0.933276	0.066724	0.469543	0.306799	90.6506
s700	0.84	52020	117537	1644003	1	0.933276	0.066724	0.469543	0.306799	90.6506
s700	0.841	52020	117342	1644198	1	0.933387	0.0666133	0.469957	0.307153	90.6614
s700	0.842	52020	117151	1644389	1	0.933495	0.0665049	0.470363	0.3075	90.6719
s700	0.843	52020	116936	1644604	1	0.933617	0.0663828	0.47082	0.307891	90.6837
s700	0.844	52020	116936	1644604	1	0.933617	0.0663828	0.47082	0.307891	90.6837
s700	0.845	52020	116724	1644816	1	0.933738	0.0662625	0.471272	0.308278	90.6954
s700	0.846	52020	116523	1645017	1	0.933852	0.0661484	0.471702	0.308645	90.7065
s700	0.847	52020	116523	1645017	1	0.933852	0.0661484	0.471702	0.308645	90.7065
s700	0.848	52020	116295	1645245	1	0.933981	0.0660189	0.47219	0.309063	90.7191
s700	0.849	52020	116081	1645459	1	0.934103	0.0658975	0.472649	0.309457	90.7309
s700	0.85	52020	116081	1645459	1	0.934103	0.0658975	0.472649	0.309457	90.7309
s700	0.851	52020	115856	1645684	1	0.93423	0.0657697	0.473133	0.309872	90.7433
s700	0.852	52020	115622	1645918	1	0.934363	0.0656369	0.473637	0.310304	90.7562
s700	0.853	52020	115390	1646150	1	0.934495	0.0655052	0.474138	0.310734	90.769
s700	0.854	52020	115390	1646150	1	0.934495	0.0655052	0.474138	0.310734	90.769
s700	0.855	52020	115114	1646426	1	0.934651	0.0653485	0.474735	0.311247	90.7842
s700	0.856	52020	114808	1646732	1	0.934825	0.0651748	0.475398	0.311818	90.8011
s700	0.857	52020	114808	1646732	1	0.934825	0.0651748	0.475398	0.311818	90.8011
s700	0.858	52020	114465	1647075	1	0.93502	0.0649801	0.476145	0.312461	90.82
s700	0.859	52020	114117	1647423	1	0.935217	0.0647825	0.476904	0.313115	90.8392
s700	0.86	52020	114117	1647423	1	0.935217	0.0647825	0.476904	0.313115	90.8392
s700	0.861	52020	113766	1647774	1	0.935417	0.0645833	0.477673	0.313778	90.8585
s700	0.862	52020	113434	1648106	1	0.935605	0.0643948	0.478402	0.314408	90.8768
s700	0.863	52020	113082	1648458	1	0.935805	0.064195	0.479178	0.315078	90.8962
s700	0.864	52020	113082	1648458	1	0.935805	0.064195	0.479178	0.315078	90.8962
s700	0.865	52020	112720	1648820	1	0.936011	0.0639895	0.479978	0.31577	90.9162
s700	0.866	52020	112402	1649138	1	0.936191	0.0638089	0.480683	0.316381	90.9337
s700	0.867	52020	112402	1649138	1	0.936191	0.0638089	0.480683	0.316381	90.9337
s700	0.868	52020	112062	1649478	1	0.936384	0.0636159	0.481439	0.317037	90.9525
s700	0.869	52020	111722	1649818	1	0.936577	0.0634229	0.482198	0.317695	90.9712
s700	0.87	52020	111722	1649818	1	0.936577	0.0634229	0.482198	0.317695	90.9712
s700	0.871	52020	111341	1650199	1	0.936793	0.0632066	0.483051	0.318436	90.9922
s700	0.872	52020	110990	1650550	1	0.936993	0.0630074	0.483839	0.319122	91.0116
s700	0.873	52020	110623	1650917	1	0.937201	0.062799	0.484667	0.319842	91.0318
s700	0.874	52020	110623	1650917	1	0.937201	0.062799	0.484667	0.319842	91.0318
s700	0.875	52020	110275	1651265	1	0.937399	0.0626015	0.485454	0.320527	91.051
s700	0.875	52020	109905	1651635	1	0.937609	0.0623914	0.486293	0.32126	91.0714
s700	0.877	52020	109905	1651635	1	0.937609	0.0623914	0.486293	0.32126	91.0714
s700	0.878	52020	109574	1651966	1	0.937796	0.0622035	0.487047	0.321918	91.0897
s700	0.879	52020	109268	1652272	1	0.93797	0.0620298	0.487745	0.322529	91.1066
s700	0.88	52020	109268	1652272	1	0.93797	0.0620298	0.487745	0.322529	91.1066
s700	0.88	52020	108767	1652773	1	0.938255	0.0617454	0.488894	0.323534	91.1342
s700	0.882	52020	108767	1652773	1	0.938255	0.0617454	0.488894	0.323534	91.1342
s700	0.883	52020	108539	1653001	1	0.938384	0.061616	0.489418	0.323993	91.1468
s700	0.884	52020	108539	1653001	1	0.938384	0.061616	0.489418	0.323993	91.1468
s700	0.885	52020	108313	1653227	1	0.938512	0.0614877	0.489939	0.32445	91.1592
s700	0.885	52020	108132	1653408	1	0.938615	0.0613849	0.490357	0.324816	91.1692
s700	0.887	52020	108132	1653408	1	0.938615	0.0613849	0.490357	0.324816	91.1692
s700	0.888	52020	107911	1653629	1	0.938741	0.0612595	0.490868	0.325265	91.1814
s700	0.889	52020	107670	1653870	1	0.938877	0.0611227	0.491427	0.325756	91.1947
s700	0.89	52020	107670	1653870	1	0.938877	0.0611227	0.491427	0.325756	91.1947
s700	0.89	52020	107204	1654336	1	0.939142	0.0608581	0.492511	0.32671	91.2204
s700	0.892	52020	107204	1654336	1	0.939142	0.0608581	0.492511	0.32671	91.2204
s700	0.893	52019	106940	1654601	0.999981	0.939292	0.0607082	0.49312	0.327248	91.235
s700	0.894	52019	106940	1654601	0.999981	0.939292	0.0607082	0.49312	0.327248	91.235
s700	0.895	52019	106660	1654881	0.999981	0.939451	0.0605493	0.493775	0.327825	91.2504
s700	0.895	52018	106387	1655155	0.999962	0.939606	0.0603942	0.494409	0.328386	91.2655
s700	0.897	52018	106387	1655155	0.999962	0.939606	0.0603942	0.494409	0.328386	91.2655
s700	0.898	52018	106092	1655450	0.999962	0.939773	0.0602268	0.495103	0.328999	91.2818
s700	0.899	52018	105749	1655793	0.999962	0.939968	0.0600321	0.495913	0.329714	91.3007
s700	0.9	52018	105749	1655793	0.999962	0.939968	0.0600321	0.495913	0.329714	91.3007
s700	0.9	52018	104993	1656549	0.999962	0.940397	0.0596029	0.497706	0.331302	91.3424
s700	0.902	52018	104993	1656549	0.999962	0.940397	0.0596029	0.497706	0.331302	91.3424
s700	0.903	52018	104618	1656924	0.999962	0.94061	0.05939	0.498601	0.332095	91.3631
s700	0.904	52018	104618	1656924	0.999962	0.94061	0.05939	0.498601	0.332095	91.3631
s700	0.905	52018	104226	1657316	0.999962	0.940833	0.0591675	0.499539	0.332928	91.3847
s700	0.905	52018	103811	1657731	0.999962	0.941068	0.0589319	0.500536	0.333815	91.4076
s700	0.907	52018	103811	1657731	0.999962	0.941068	0.0589319	0.500536	0.333815	91.4076
s700	0.907	52018	102928	1658614	0.999962	0.941569	0.0584306	0.502672	0.335717	91.4563
s700	0.909	52018	102928	1658614	0.999962	0.941569	0.0584306	0.502672	0.335717	91.4563
s700	0.91	52018	102928	1658614	0.999962	0.941569	0.0584306	0.502672	0.335717	91.4563
s700	0.91	52018	101977	1659565	0.999962	0.942109	0.0578908	0.504992	0.33779	91.5087
s700	0.912	52018	101977	1659565	0.999962	0.942109	0.0578908	0.504992	0.33779	91.5087
s700	0.912	52017	101489	1660054	0.999942	0.942386	0.0576137	0.506184	0.33886	91.5357
s700	0.914	52017	101489	1660054	0.999942	0.942386	0.0576137	0.506184	0.33886	91.5357
s700	0.915	52016	101016	1660528	0.999923	0.942655	0.0573451	0.507344	0.339903	91.5618
s700	0.915	52015	100469	1661076	0.999904	0.942965	0.0570346	0.508694	0.341118	91.592
s700	0.917	52015	100469	1661076	0.999904	0.942965	0.0570346	0.508694	0.341118	91.592
s700	0.917	52012	99371	1662177	0.999846	0.943589	0.0564112	0.511418	0.343579	91.6527
s700	0.919	52012	99371	1662177	0.999846	0.943589	0.0564112	0.511418	0.343579	91.6527
s700	0.92	52012	99371	1662177	0.999846	0.943589	0.0564112	0.511418	0.343579	91.6527
s700	0.92	52005	98197	1663358	0.999712	0.944256	0.0557445	0.514336	0.346234	91.7178
s700	0.922	52005	98197	1663358	0.999712	0.944256	0.0557445	0.514336	0.346234	91.7178
s700	0.922	52003	97605	1663952	0.999673	0.944592	0.0554084	0.515831	0.347595	91.7506
s700	0.924	52003	97605	1663952	0.999673	0.944592	0.0554084	0.515831	0.347595	91.7506
s700	0.925	51998	96984	1664578	0.999577	0.944944	0.0550557	0.517388	0.349022	91.7851
s700	0.925	51991	96303	1665266	0.999443	0.945331	0.0546689	0.519095	0.350594	91.823
s700	0.927	51991	96303	1665266	0.999443	0.945331	0.0546689	0.519095	0.350594	91.823
s700	0.927	51981	95000	1666579	0.99925	0.946071	0.0539289	0.522419	0.353658	91.8954
s700	0.929	51981	95000	1666579	0.99925	0.946071	0.0539289	0.522419	0.353658	91.8954
s700	0.93	51981	95000	1666579	0.99925	0.946071	0.0539289	0.522419	0.353658	91.8954
s700	0.93	51970	93629	1667961	0.999039	0.94685	0.0531503	0.525962	0.356939	91.9716
s700	0.932	51970	93629	1667961	0.999039	0.94685	0.0531503	0.525962	0.356939	91.9716
s700	0.932	51957	92873	1668730	0.998789	0.947279	0.0527207	0.527884	0.358745	92.014
s700	0.934	51957	92873	1668730	0.998789	0.947279	0.0527207	0.527884	0.358745	92.014
s700	0.935	51950	92067	1669543	0.998654	0.947737	0.052263	0.530002	0.360721	92.0589
s700	0.935	51946	91260	1670354	0.998577	0.948195	0.0518048	0.532163	0.362736	92.1036
s700	0.937	51946	91260	1670354	0.998577	0.948195	0.0518048	0.532163	0.362736	92.1036
s700	0.938	51928	89643	1671989	0.998231	0.949114	0.0508863	0.536471	0.366798	92.1938
s700	0.939	51928	89643	1671989	0.998231	0.949114	0.0508863	0.536471	0.366798	92.1938
s700	0.94	51919	88877	1672764	0.998058	0.949549	0.0504513	0.538534	0.368753	92.2365
s700	0.941	51908	88077	1673575	0.997847	0.950003	0.0499968	0.540694	0.370811	92.2812
s700	0.942	51908	88077	1673575	0.997847	0.950003	0.0499968	0.540694	0.370811	92.2812
s700	0.943	51889	87270	1674401	0.997482	0.950462	0.0495382	0.542832	0.372876	92.3267
s700	0.944	51889	87270	1674401	0.997482	0.950462	0.0495382	0.542832	0.372876	92.3267
s700	0.945	51848	85410	1676302	0.996694	0.951519	0.0484812	0.54785	0.377741	92.4316
s700	0.946	51848	85410	1676302	0.996694	0.951519	0.0484812	0.54785	0.377741	92.4316
s700	0.947	51848	85410	1676302	0.996694	0.951519	0.0484812	0.54785	0.377741	92.4316
s700	0.948	51799	83294	1678467	0.995752	0.952721	0.0472788	0.553665	0.383432	92.5509
s700	0.949	51799	83294	1678467	0.995752	0.952721	0.0472788	0.553665	0.383432	92.5509
s700	0.95	51770	82145	1679645	0.995194	0.953374	0.0466259	0.556861	0.386589	92.6159
s700	0.951	51735	80914	1680911	0.994521	0.954074	0.0459262	0.5603	0.390014	92.6857
s700	0.952	51735	80914	1680911	0.994521	0.954074	0.0459262	0.5603	0.390014	92.6857
s700	0.953	51685	79652	1682223	0.99356	0.954791	0.0452087	0.563764	0.39353	92.7581
s700	0.954	51685	79652	1682223	0.99356	0.954791	0.0452087	0.563764	0.39353	92.7581
s700	0.955	51564	77356	1684640	0.991234	0.956098	0.0439025	0.569957	0.399969	92.8913
s700	0.956	51564	77356	1684640	0.991234	0.956098	0.0439025	0.569957	0.399969	92.8913
s700	0.957	51564	77356	1684640	0.991234	0.956098	0.0439025	0.569957	0.399969	92.8913
s700	0.958	51378	74701	1687481	0.987659	0.957609	0.0423912	0.57696	0.407506	93.048
s700	0.959	51378	74701	1687481	0.987659	0.957609	0.0423912	0.57696	0.407506	93.048
s700	0.96	51378	74701	1687481	0.987659	0.957609	0.0423912	0.57696	0.407506	93.048
s700	0.961	51251	73131	1689178	0.985217	0.958503	0.0414973	0.581071	0.412045	93.1416
s700	0.962	51105	71319	1691136	0.982411	0.959534	0.0404657	0.585919	0.417443	93.2495
s700	0.963	50930	69098	1693532	0.979047	0.960798	0.0392016	0.592044	0.424318	93.3816
s700	0.964	50930	69098	1693532	0.979047	0.960798	0.0392016	0.592044	0.424318	93.3816
s700	0.965	50686	66541	1696333	0.974356	0.962254	0.0377457	0.598959	0.432375	93.5361
s700	0.966	50417	63968	1699175	0.969185	0.963719	0.0362807	0.605955	0.440766	93.6928
s700	0.967	50417	63968	1699175	0.969185	0.963719	0.0362807	0.605955	0.440766	93.6928
s700	0.968	50132	61288	1702140	0.963706	0.965245	0.034755	0.613461	0.449937	93.8563
s700	0.969	49803	58753	1705004	0.957382	0.966689	0.0333113	0.620304	0.458777	94.0142
s700	0.97	49803	58753	1705004	0.957382	0.966689	0.0333113	0.620304	0.458777	94.0142
s700	0.971	49430	56075	1708055	0.950211	0.968214	0.0317862	0.627583	0.468509	94.1824
s700	0.972	49011	53229	1711320	0.942157	0.969834	0.0301658	0.635434	0.479372	94.3625
s700	0.973	48564	50109	1714887	0.933564	0.97161	0.0283904	0.644542	0.492171	94.5592
s700	0.974	48564	50109	1714887	0.933564	0.97161	0.0283904	0.644542	0.492171	94.5592
s700	0.975	48135	46621	1718804	0.925317	0.973592	0.0264078	0.655897	0.507989	94.7751
s700	0.976	47691	43144	1722725	0.916782	0.975568	0.0244322	0.667684	0.525029	94.9913
s700	0.977	47691	43144	1722725	0.916782	0.975568	0.0244322	0.667684	0.525029	94.9913
s700	0.978	47230	40205	1726125	0.90792	0.977238	0.0227619	0.677351	0.540173	95.1788
s700	0.979	46696	38166	1728698	0.897655	0.978399	0.021601	0.682281	0.550258	95.3207
s700	0.98	46696	38166	1728698	0.897655	0.978399	0.021601	0.682281	0.550258	95.3207
s700	0.981	46043	36649	1730868	0.885102	0.979265	0.0207347	0.683577	0.556801	95.4403
s700	0.982	45115	35191	1733254	0.867263	0.980101	0.0198994	0.681877	0.561789	95.5719
s700	0.983	43876	33599	1736085	0.843445	0.981014	0.0189859	0.677648	0.566325	95.728
s700	0.984	43876	33599	1736085	0.843445	0.981014	0.0189859	0.677648	0.566325	95.728
s700	0.985	42354	31579	1739627	0.814187	0.982171	0.0178291	0.672537	0.57287	95.9233
s700	0.986	40339	28977	1744244	0.775452	0.983659	0.0163414	0.664914	0.581958	96.1779
s700	0.987	40339	28977	1744244	0.775452	0.983659	0.0163414	0.664914	0.581958	96.1779
s700	0.988	37583	25828	1750149	0.722472	0.985457	0.014543	0.651177	0.592689	96.5035
s700	0.989	33961	22103	1757496	0.652845	0.98758	0.0124202	0.628419	0.605754	96.9086
s700	0.99	33961	22103	1757496	0.652845	0.98758	0.0124202	0.628419	0.605754	96.9086
s700	0.991	29343	17901	1766316	0.564072	0.989967	0.010033	0.591211	0.621095	97.395
s700	0.992	23826	13595	1776139	0.458016	0.992404	0.0075961	0.532776	0.636701	97.9366
s700	0.993	17511	9493	1786556	0.336621	0.994715	0.00528549	0.443182	0.648459	98.511
s700	0.994	17511	9493	1786556	0.336621	0.994715	0.00528549	0.443182	0.648459	98.511
s700	0.995	11206	5852	1796502	0.215417	0.996753	0.00324686	0.324445	0.656935	99.0594
s700	0.996	5902	2955	1804703	0.113456	0.998365	0.00163471	0.193899	0.666366	99.5116
s700	0.997	5902	2955	1804703	0.113456	0.998365	0.00163471	0.193899	0.666366	99.5116
s700	0.998	2333	1063	1810164	0.0448481	0.999413	0.000586895	0.0841995	0.686985	99.8127
s700	0.999	478	178	1812904	0.00918877	0.999902	9.82e-05	0.0181487	0.728659	99.9638
s700	1	478	178	1812904	0.00918877	0.999902	9.82e-05	0.0181487	0.728659	99.9638
s1600	0	52020	1761540	0	1	0	1	0.0557682	0.0286839	0
s1600	0.001	52020	1761540	0	1	0	1	0.0557682	0.0286839	0
s1600	0.002	52020	1761540	0	1	0	1	0.0557682	0.0286839	0
s1600	0.003	52020	1761540	0	1	0	1	0.0557682	0.0286839	0
s1600	0.004	52020	1761540	0	1	0	1	0.0557682	0.0286839	0
s1600	0.005	52020	1761540	0	1	0	1	0.0557682	0.0286839	0
s1600	0.006	52020	1761540	0	1	0	1	0.0557682	0.0286839	0
s1600	0.006	52020	1761540	0	1	0	1	0.0557682	0.0286839	0
s1600	0.008	52020	1761540	0	1	0	1	0.0557682	0.0286839	0
s1600	0.009	52020	1761540	0	1	0	1	0.0557682	0.0286839	0
s1600	0.01	52020	1761540	0	1	0	1	0.0557682	0.0286839	0
s1600	0.011	52020	1761540	0	1	0	1	0.0557682	0.0286839	0
s1600	0.012	52020	1761540	0	1	0	1	0.0557682	0.0286839	0
s1600	0.013	52020	1761540	0	1	0	1	0.0557682	0.0286839	0
s1600	0.013	52020	1761540	0	1	0	1	0.0557682	0.0286839	0
s1600	0.015	52020	1761540	0	1	0	1	0.0557682	0.0286839	0
s1600	0.016	52020	1761540	0	1	0	1	0.0557682	0.0286839	0
s1600	0.017	52020	1761540	0	1	0	1	0.0557682	0.0286839	0
s1600	0.018	52020	1761540	0	1	0	1	0.0557682	0.0286839	0
s1600	0.019	52020	1761540	0	1	0	1	0.0557682	0.0286839	0
s1600	0.02	52020	1761540	0	1	0	1	0.0557682	0.0286839	0
s1600	0.021	52020	1761540	0	1	0	1	0.0557682	0.0286839	0
s1600	0.022	52020	1761540	0	1	0	1	0.0557682	0.0286839	0
s1600	0.023	52020	1761540	0	1	0	1	0.0557682	0.0286839	0
s1600	0.024	52020	1761540	0	1	0	1	0.0557682	0.0286839	0
s1600	0.025	52020	1761540	0	1	0	1	0.0557682	0.0286839	0
s1600	0.026	52020	1761540	0	1	0	1	0.0557682	0.0286839	0
s1600	0.027	52020	1761540	0	1	0	1	0.0557682	0.0286839	0
s1600	0.027	52020	1761540	0	1	0	1	0.0557682	0.0286839	0
s1600	0.028	52020	1761540	0	1	0	1	0.0557682	0.0286839	0
s1600	0.03	52020	1761540	0	1	0	1	0.0557682	0.0286839	0
s1600	0.031	52020	1761540	0	1	0	1	0.0557682	0.0286839	0
s1600	0.032	52020	1761540	0	1	0	1	0.0557682	0.0286839	0
s1600	0.033	52020	1761540	0	1	0	1	0.0557682	0.0286839	0
s1600	0.034	52020	1761540	0	1	0	1	0.0557682	0.0286839	0
s1600	0.035	52020	1761540	0	1	0	1	0.0557682	0.0286839	0
s1600	0.036	52020	1761540	0	1	0	1	0.0557682	0.0286839	0
s1600	0.037	52020	1761540	0	1	0	1	0.0557682	0.0286839	0
s1600	0.038	52020	1761540	0	1	0	1	0.0557682	0.0286839	0
s1600	0.039	52020	1761540	0	1	0	1	0.0557682	0.0286839	0
s1600	0.04	52020	1761540	0	1	0	1	0.0557682	0.0286839	0
s1600	0.04	52020	1761540	0	1	0	1	0.0557682	0.0286839	0
s1600	0.042	52020	1761540	0	1	0	1	0.0557682	0.0286839	0
s1600	0.043	52020	1761540	0	1	0	1	0.0557682	0.0286839	0
s1600	0.044	52020	1761540	0	1	0	1	0.0557682	0.0286839	0
s1600	0.045	52020	1761540	0	1	0	1	0.0557682	0.0286839	0
s1600	0.046	52020	1761540	0	1	0	1	0.0557682	0.0286839	0
s1600	0.047	52020	1761540	0	1	0	1	0.0557682	0.0286839	0
s1600	0.048	52020	1761540	0	1	0	1	0.0557682	0.0286839	0
s1600	0.049	52020	1761540	0	1	0	1	0.0557682	0.0286839	0
s1600	0.05	52020	1761540	0	1	0	1	0.0557682	0.0286839	0
s1600	0.051	52020	1761540	0	1	0	1	0.0557682	0.0286839	0
s1600	0.052	52020	1761540	0	1	0	1	0.0557682	0.0286839	0
s1600	0.053	52020	1761539	1	1	5.68e-07	0.999999	0.0557682	0.0286839	5.51e-05
s1600	0.054	52020	1761536	4	1	2.27e-06	0.999998	0.0557683	0.028684	0.000220561
s1600	0.055	52020	1761533	7	1	3.97e-06	0.999996	0.0557684	0.028684	0.000385981
s1600	0.055	52020	1761132	408	1	0.000231616	0.999768	0.0557804	0.0286904	0.0224972
s1600	0.057	52020	1761132	408	1	0.000231616	0.999768	0.0557804	0.0286904	0.0224972
s1600	0.057	52020	1760465	1075	1	0.000610261	0.99939	0.0558003	0.0287009	0.0592757
s1600	0.059	52020	1760465	1075	1	0.000610261	0.99939	0.0558003	0.0287009	0.0592757
s1600	0.06	52020	1760253	1287	1	0.000730611	0.999269	0.0558067	0.0287043	0.0709654
s1600	0.061	52020	1759980	1560	1	0.000885589	0.999114	0.0558149	0.0287086	0.0860187
s1600	0.062	52020	1759808	1732	1	0.000983231	0.999017	0.05582	0.0287113	0.0955028
s1600	0.063	52020	1759709	1831	1	0.00103943	0.998961	0.055823	0.0287129	0.100962
s1600	0.064	52020	1759641	1899	1	0.00107803	0.998922	0.055825	0.028714	0.104711
s1600	0.065	52020	1759638	1902	1	0.00107974	0.99892	0.0558251	0.028714	0.104877
s1600	0.066	52020	1759636	1904	1	0.00108087	0.998919	0.0558252	0.0287141	0.104987
s1600	0.067	52020	1759636	1904	1	0.00108087	0.998919	0.0558252	0.0287141	0.104987
s1600	0.068	52020	1759636	1904	1	0.00108087	0.998919	0.0558252	0.0287141	0.104987
s1600	0.069	52020	1759636	1904	1	0.00108087	0.998919	0.0558252	0.0287141	0.104987
s1600	0.07	52020	1759636	1904	1	0.00108087	0.998919	0.0558252	0.0287141	0.104987
s1600	0.071	52020	1759636	1904	1	0.00108087	0.998919	0.0558252	0.0287141	0.104987
s1600	0.072	52020	1759636	1904	1	0.00108087	0.998919	0.0558252	0.0287141	0.104987
s1600	0.073	52020	1759636	1904	1	0.00108087	0.998919	0.0558252	0.0287141	0.104987
s1600	0.074	52020	1759636	1904	1	0.00108087	0.998919	0.0558252	0.0287141	0.104987
s1600	0.075	52020	1759636	1904	1	0.00108087	0.998919	0.0558252	0.0287141	0.104987
s1600	0.076	52020	1759636	1904	1	0.00108087	0.998919	0.0558252	0.0287141	0.104987
s1600	0.077	52020	1759636	1904	1	0.00108087	0.998919	0.0558252	0.0287141	0.104987
s1600	0.078	52020	1759636	1904	1	0.00108087	0.998919	0.0558252	0.0287141	0.104987
s1600	0.079	52020	1759636	1904	1	0.00108087	0.998919	0.0558252	0.0287141	0.104987
s1600	0.08	52020	1759636	1904	1	0.00108087	0.998919	0.0558252	0.0287141	0.104987
s1600	0.081	52020	1759636	1904	1	0.00108087	0.998919	0.0558252	0.0287141	0.104987
s1600	0.081	52020	1759636	1904	1	0.00108087	0.998919	0.0558252	0.0287141	0.104987
s1600	0.083	52020	1759636	1904	1	0.00108087	0.998919	0.0558252	0.0287141	0.104987
s1600	0.084	52020	1759636	1904	1	0.00108087	0.998919	0.0558252	0.0287141	0.104987
s1600	0.085	52020	1759636	1904	1	0.00108087	0.998919	0.0558252	0.0287141	0.104987
s1600	0.086	52020	1759636	1904	1	0.00108087	0.998919	0.0558252	0.0287141	0.104987
s1600	0.087	52020	1759636	1904	1	0.00108087	0.998919	0.0558252	0.0287141	0.104987
s1600	0.088	52020	1759636	1904	1	0.00108087	0.998919	0.0558252	0.0287141	0.104987
s1600	0.089	52020	1759636	1904	1	0.00108087	0.998919	0.0558252	0.0287141	0.104987
s1600	0.09	52020	1759636	1904	1	0.00108087	0.998919	0.0558252	0.0287141	0.104987
s1600	0.091	52020	1759636	1904	1	0.00108087	0.998919	0.0558252	0.0287141	0.104987
s1600	0.092	52020	1759636	1904	1	0.00108087	0.998919	0.0558252	0.0287141	0.104987
s1600	0.093	52020	1759636	1904	1	0.00108087	0.998919	0.0558252	0.0287141	0.104987
s1600	0.094	52020	1759636	1904	1	0.00108087	0.998919	0.0558252	0.0287141	0.104987
s1600	0.095	52020	1759636	1904	1	0.00108087	0.998919	0.0558252	0.0287141	0.104987
s1600	0.096	52020	1759636	1904	1	0.00108087	0.998919	0.0558252	0.0287141	0.104987
s1600	0.096	52020	1759636	1904	1	0.00108087	0.998919	0.0558252	0.0287141	0.104987
s1600	0.098	52020	1759636	1904	1	0.00108087	0.998919	0.0558252	0.0287141	0.104987
s1600	0.099	52020	1759636	1904	1	0.00108087	0.998919	0.0558252	0.0287141	0.104987
s1600	0.1	52020	1759636	1904	1	0.00108087	0.998919	0.0558252	0.0287141	0.104987
s1600	0.1	52020	1759636	1904	1	0.00108087	0.998919	0.0558252	0.0287141	0.104987
s1600	0.102	52020	1759636	1904	1	0.00108087	0.998919	0.0558252	0.0287141	0.104987
s1600	0.103	52020	1759636	1904	1	0.00108087	0.998919	0.0558252	0.0287141	0.104987
s1600	0.104	52020	1759636	1904	1	0.00108087	0.998919	0.0558252	0.0287141	0.104987
s1600	0.105	52020	1759636	1904	1	0.00108087	0.998919	0.0558252	0.0287141	0.104987
s1600	0.106	52020	1759636	1904	1	0.00108087	0.998919	0.0558252	0.0287141	0.104987
s1600	0.107	52020	1759636	1904	1	0.00108087	0.998919	0.0558252	0.0287141	0.104987
s1600	0.108	52020	1759636	1904	1	0.00108087	0.998919	0.0558252	0.0287141	0.104987
s1600	0.109	52020	1759636	1904	1	0.00108087	0.998919	0.0558252	0.0287141	0.104987
s1600	0.11	52020	1759636	1904	1	0.00108087	0.998919	0.0558252	0.0287141	0.104987
s1600	0.111	52020	1759636	1904	1	0.00108087	0.998919	0.0558252	0.0287141	0.104987
s1600	0.111	52020	1759636	1904	1	0.00108087	0.998919	0.0558252	0.0287141	0.104987
s1600	0.113	52020	1759636	1904	1	0.00108087	0.998919	0.0558252	0.0287141	0.104987
s1600	0.114	52020	1759636	1904	1	0.00108087	0.998919	0.0558252	0.0287141	0.104987
s1600	0.115	52020	1759636	1904	1	0.00108087	0.998919	0.0558252	0.0287141	0.104987
s1600	0.115	52020	1759624	1916	1	0.00108768	0.998912	0.0558255	0.0287143	0.105649
s1600	0.116	52020	1759590	1950	1	0.00110699	0.998893	0.0558265	0.0287148	0.107523
s1600	0.118	52020	1759590	1950	1	0.00110699	0.998893	0.0558265	0.0287148	0.107523
s1600	0.119	52020	1759375	2165	1	0.00122904	0.998771	0.055833	0.0287182	0.119378
s1600	0.12	52020	1759153	2387	1	0.00135506	0.998645	0.0558396	0.0287217	0.13162
s1600	0.121	52020	1758008	3532	1	0.00200506	0.997995	0.055874	0.0287399	0.194755
s1600	0.122	52020	1754872	6668	1	0.00378532	0.996215	0.0559682	0.0287898	0.367675
s1600	0.123	52020	1752973	8567	1	0.00486336	0.995137	0.0560255	0.0288201	0.472386
s1600	0.124	52020	1748020	13520	1	0.0076751	0.992325	0.0561753	0.0288994	0.745495
s1600	0.125	52020	1744642	16898	1	0.00959274	0.990407	0.0562779	0.0289537	0.931759
s1600	0.126	52020	1737060	24480	1	0.0138969	0.986103	0.0565097	0.0290764	1.34983
s1600	0.127	52020	1726554	34986	1	0.019861	0.980139	0.056834	0.0292482	1.92913
s1600	0.128	52020	1719842	41698	1	0.0236713	0.976329	0.0570432	0.0293589	2.29923
s1600	0.129	52020	1703792	57748	1	0.0327827	0.967217	0.0575496	0.0296273	3.18423
s1600	0.13	52020	1694260	67280	1	0.0381939	0.961806	0.0578546	0.029789	3.70983
s1600	0.131	52020	1674125	87415	1	0.0496242	0.950376	0.0585098	0.0301365	4.82008
s1600	0.132	52020	1651819	109721	1	0.062287	0.937713	0.059253	0.0305311	6.05003
s1600	0.133	52020	1639128	122412	1	0.0694915	0.930509	0.0596844	0.0307602	6.74982
s1600	0.134	52020	1609992	151548	1	0.0860315	0.913968	0.060699	0.0312994	8.35638
s1600	0.135	52020	1592852	168688	1	0.0957617	0.904238	0.0613121	0.0316256	9.30148
s1600	0.136	52020	1555976	205564	1	0.116696	0.883304	0.0626741	0.0323508	11.3348
s1600	0.136	52020	1517756	243784	1	0.138393	0.861607	0.0641511	0.0331385	13.4423
s1600	0.138	52020	1517756	243784	1	0.138393	0.861607	0.0641511	0.0331385	13.4423
s1600	0.139	52020	1514350	247190	1	0.140326	0.859674	0.0642861	0.0332105	13.6301
s1600	0.14	52020	1513748	247792	1	0.140668	0.859332	0.06431	0.0332233	13.6633
s1600	0.141	52020	1512675	248865	1	0.141277	0.858723	0.0643527	0.0332461	13.7225
s1600	0.142	52020	1512546	248994	1	0.14135	0.85865	0.0643578	0.0332488	13.7296
s1600	0.143	52020	1512546	248994	1	0.14135	0.85865	0.0643578	0.0332488	13.7296
s1600	0.144	52020	1512170	249370	1	0.141564	0.858436	0.0643728	0.0332568	13.7503
s1600	0.145	52020	1512009	249531	1	0.141655	0.858345	0.0643792	0.0332603	13.7592
s1600	0.146	52020	1511717	249823	1	0.141821	0.858179	0.0643909	0.0332665	13.7753
s1600	0.147	52020	1511510	250030	1	0.141938	0.858062	0.0643991	0.0332709	13.7867
s1600	0.148	52020	1511466	250074	1	0.141963	0.858037	0.0644009	0.0332718	13.7891
s1600	0.149	52020	1511436	250104	1	0.14198	0.85802	0.0644021	0.0332724	13.7908
s1600	0.15	52020	1511421	250119	1	0.141989	0.858011	0.0644027	0.0332728	13.7916
s1600	0.151	52020	1511394	250146	1	0.142004	0.857996	0.0644037	0.0332733	13.7931
s1600	0.152	52020	1511288	250252	1	0.142064	0.857936	0.064408	0.0332756	13.7989
s1600	0.153	52020	1511168	250372	1	0.142132	0.857868	0.0644128	0.0332781	13.8056
s1600	0.154	52020	1510314	251226	1	0.142617	0.857383	0.0644468	0.0332963	13.8526
s1600	0.155	52020	1509905	251635	1	0.142849	0.857151	0.0644632	0.0333051	13.8752
s1600	0.156	52020	1509042	252498	1	0.143339	0.856661	0.0644977	0.0333235	13.9228
s1600	0.157	52020	1507115	254425	1	0.144433	0.855567	0.0645748	0.0333647	14.029
s1600	0.158	52020	1506148	255392	1	0.144982	0.855018	0.0646136	0.0333854	14.0824
s1600	0.159	52020	1505072	256468	1	0.145593	0.854407	0.0646568	0.0334084	14.1417
s1600	0.16	52020	1504881	256659	1	0.145701	0.854299	0.0646645	0.0334125	14.1522
s1600	0.161	52020	1504741	256799	1	0.145781	0.854219	0.0646701	0.0334155	14.1599
s1600	0.162	52020	1504678	256862	1	0.145817	0.854183	0.0646726	0.0334169	14.1634
s1600	0.163	52020	1504629	256911	1	0.145845	0.854155	0.0646746	0.0334179	14.1661
s1600	0.163	52020	1504581	256959	1	0.145872	0.854128	0.0646765	0.033419	14.1688
s1600	0.165	52020	1504581	256959	1	0.145872	0.854128	0.0646765	0.033419	14.1688
s1600	0.166	52020	1504581	256959	1	0.145872	0.854128	0.0646765	0.033419	14.1688
s1600	0.166	52020	1504581	256959	1	0.145872	0.854128	0.0646765	0.033419	14.1688
s1600	0.168	52020	1504581	256959	1	0.145872	0.854128	0.0646765	0.033419	14.1688
s1600	0.168	52020	1504581	256959	1	0.145872	0.854128	0.0646765	0.033419	14.1688
s1600	0.17	52020	1504581	256959	1	0.145872	0.854128	0.0646765	0.033419	14.1688
s1600	0.171	52020	1504581	256959	1	0.145872	0.854128	0.0646765	0.033419	14.1688
s1600	0.172	52020	1504581	256959	1	0.145872	0.854128	0.0646765	0.033419	14.1688
s1600	0.173	52020	1504581	256959	1	0.145872	0.854128	0.0646765	0.033419	14.1688
s1600	0.174	52020	1504581	256959	1	0.145872	0.854128	0.0646765	0.033419	14.1688
s1600	0.175	52020	1504581	256959	1	0.145872	0.854128	0.0646765	0.033419	14.1688
s1600	0.176	52020	1504581	256959	1	0.145872	0.854128	0.0646765	0.033419	14.1688
s1600	0.177	52020	1504581	256959	1	0.145872	0.854128	0.0646765	0.033419	14.1688
s1600	0.178	52020	1504581	256959	1	0.145872	0.854128	0.0646765	0.033419	14.1688
s1600	0.179	52020	1504581	256959	1	0.145872	0.854128	0.0646765	0.033419	14.1688
s1600	0.18	52020	1504581	256959	1	0.145872	0.854128	0.0646765	0.033419	14.1688
s1600	0.181	52020	1504581	256959	1	0.145872	0.854128	0.0646765	0.033419	14.1688
s1600	0.182	52020	1504581	256959	1	0.145872	0.854128	0.0646765	0.033419	14.1688
s1600	0.183	52020	1504581	256959	1	0.145872	0.854128	0.0646765	0.033419	14.1688
s1600	0.184	52020	1504581	256959	1	0.145872	0.854128	0.0646765	0.033419	14.1688
s1600	0.185	52020	1504581	256959	1	0.145872	0.854128	0.0646765	0.033419	14.1688
s1600	0.186	52020	1504581	256959	1	0.145872	0.854128	0.0646765	0.033419	14.1688
s1600	0.187	52020	1504581	256959	1	0.145872	0.854128	0.0646765	0.033419	14.1688
s1600	0.188	52020	1504581	256959	1	0.145872	0.854128	0.0646765	0.033419	14.1688
s1600	0.188	52020	1504581	256959	1	0.145872	0.854128	0.0646765	0.033419	14.1688
s1600	0.19	52020	1504581	256959	1	0.145872	0.854128	0.0646765	0.033419	14.1688
s1600	0.191	52020	1504581	256959	1	0.145872	0.854128	0.0646765	0.033419	14.1688
s1600	0.192	52020	1504581	256959	1	0.145872	0.854128	0.0646765	0.033419	14.1688
s1600	0.193	52020	1504581	256959	1	0.145872	0.854128	0.0646765	0.033419	14.1688
s1600	0.193	52020	1504581	256959	1	0.145872	0.854128	0.0646765	0.033419	14.1688
s1600	0.195	52020	1504581	256959	1	0.145872	0.854128	0.0646765	0.033419	14.1688
s1600	0.196	52020	1504581	256959	1	0.145872	0.854128	0.0646765	0.033419	14.1688
s1600	0.196	52020	1504581	256959	1	0.145872	0.854128	0.0646765	0.033419	14.1688
s1600	0.198	52020	1504581	256959	1	0.145872	0.854128	0.0646765	0.033419	14.1688
s1600	0.198	52020	1504581	256959	1	0.145872	0.854128	0.0646765	0.033419	14.1688
s1600	0.2	52020	1504581	256959	1	0.145872	0.854128	0.0646765	0.033419	14.1688
s1600	0.201	52020	1504581	256959	1	0.145872	0.854128	0.0646765	0.033419	14.1688
s1600	0.201	52020	1504581	256959	1	0.145872	0.854128	0.0646765	0.033419	14.1688
s1600	0.203	52020	1504581	256959	1	0.145872	0.854128	0.0646765	0.033419	14.1688
s1600	0.204	52020	1504581	256959	1	0.145872	0.854128	0.0646765	0.033419	14.1688
s1600	0.205	52020	1504581	256959	1	0.145872	0.854128	0.0646765	0.033419	14.1688
s1600	0.206	52020	1504581	256959	1	0.145872	0.854128	0.0646765	0.033419	14.1688
s1600	0.207	52020	1504581	256959	1	0.145872	0.854128	0.0646765	0.033419	14.1688
s1600	0.208	52020	1504581	256959	1	0.145872	0.854128	0.0646765	0.033419	14.1688
s1600	0.209	52020	1504581	256959	1	0.145872	0.854128	0.0646765	0.033419	14.1688
s1600	0.21	52020	1504581	256959	1	0.145872	0.854128	0.0646765	0.033419	14.1688
s1600	0.211	52020	1504581	256959	1	0.145872	0.854128	0.0646765	0.033419	14.1688
s1600	0.212	52020	1504581	256959	1	0.145872	0.854128	0.0646765	0.033419	14.1688
s1600	0.213	52020	1504581	256959	1	0.145872	0.854128	0.0646765	0.033419	14.1688
s1600	0.214	52020	1504581	256959	1	0.145872	0.854128	0.0646765	0.033419	14.1688
s1600	0.215	52020	1504581	256959	1	0.145872	0.854128	0.0646765	0.033419	14.1688
s1600	0.216	52020	1504581	256959	1	0.145872	0.854128	0.0646765	0.033419	14.1688
s1600	0.217	52020	1504581	256959	1	0.145872	0.854128	0.0646765	0.033419	14.1688
s1600	0.218	52020	1504581	256959	1	0.145872	0.854128	0.0646765	0.033419	14.1688
s1600	0.218	52020	1504581	256959	1	0.145872	0.854128	0.0646765	0.033419	14.1688
s1600	0.22	52020	1504581	256959	1	0.145872	0.854128	0.0646765	0.033419	14.1688
s1600	0.221	52020	1504581	256959	1	0.145872	0.854128	0.0646765	0.033419	14.1688
s1600	0.222	52020	1504581	256959	1	0.145872	0.854128	0.0646765	0.033419	14.1688
s1600	0.223	52020	1504581	256959	1	0.145872	0.854128	0.0646765	0.033419	14.1688
s1600	0.223	52020	1504581	256959	1	0.145872	0.854128	0.0646765	0.033419	14.1688
s1600	0.225	52020	1504581	256959	1	0.145872	0.854128	0.0646765	0.033419	14.1688
s1600	0.226	52020	1504581	256959	1	0.145872	0.854128	0.0646765	0.033419	14.1688
s1600	0.226	52020	1504581	256959	1	0.145872	0.854128	0.0646765	0.033419	14.1688
s1600	0.228	52020	1504581	256959	1	0.145872	0.854128	0.0646765	0.033419	14.1688
s1600	0.228	52020	1504581	256959	1	0.145872	0.854128	0.0646765	0.033419	14.1688
s1600	0.23	52020	1504581	256959	1	0.145872	0.854128	0.0646765	0.033419	14.1688
s1600	0.231	52020	1504581	256959	1	0.145872	0.854128	0.0646765	0.033419	14.1688
s1600	0.231	52020	1504581	256959	1	0.145872	0.854128	0.0646765	0.033419	14.1688
s1600	0.233	52020	1504581	256959	1	0.145872	0.854128	0.0646765	0.033419	14.1688
s1600	0.233	52020	1504581	256959	1	0.145872	0.854128	0.0646765	0.033419	14.1688
s1600	0.235	52020	1504581	256959	1	0.145872	0.854128	0.0646765	0.033419	14.1688
s1600	0.236	52020	1504581	256959	1	0.145872	0.854128	0.0646765	0.033419	14.1688
s1600	0.237	52020	1504581	256959	1	0.145872	0.854128	0.0646765	0.033419	14.1688
s1600	0.238	52020	1504581	256959	1	0.145872	0.854128	0.0646765	0.033419	14.1688
s1600	0.239	52020	1504581	256959	1	0.145872	0.854128	0.0646765	0.033419	14.1688
s1600	0.24	52020	1504581	256959	1	0.145872	0.854128	0.0646765	0.033419	14.1688
s1600	0.241	52020	1504581	256959	1	0.145872	0.854128	0.0646765	0.033419	14.1688
s1600	0.242	52020	1504581	256959	1	0.145872	0.854128	0.0646765	0.033419	14.1688
s1600	0.243	52020	1504581	256959	1	0.145872	0.854128	0.0646765	0.033419	14.1688
s1600	0.244	52020	1504581	256959	1	0.145872	0.854128	0.0646765	0.033419	14.1688
s1600	0.245	52020	1504581	256959	1	0.145872	0.854128	0.0646765	0.033419	14.1688
s1600	0.246	52020	1504581	256959	1	0.145872	0.854128	0.0646765	0.033419	14.1688
s1600	0.247	52020	1504581	256959	1	0.145872	0.854128	0.0646765	0.033419	14.1688
s1600	0.248	52020	1504581	256959	1	0.145872	0.854128	0.0646765	0.033419	14.1688
s1600	0.249	52020	1504581	256959	1	0.145872	0.854128	0.0646765	0.033419	14.1688
s1600	0.25	52020	1504581	256959	1	0.145872	0.854128	0.0646765	0.033419	14.1688
s1600	0.251	52020	1504581	256959	1	0.145872	0.854128	0.0646765	0.033419	14.1688
s1600	0.252	52020	1504581	256959	1	0.145872	0.854128	0.0646765	0.033419	14.1688
s1600	0.253	52020	1504581	256959	1	0.145872	0.854128	0.0646765	0.033419	14.1688
s1600	0.254	52020	1504581	256959	1	0.145872	0.854128	0.0646765	0.033419	14.1688
s1600	0.255	52020	1504581	256959	1	0.145872	0.854128	0.0646765	0.033419	14.1688
s1600	0.256	52020	1504581	256959	1	0.145872	0.854128	0.0646765	0.033419	14.1688
s1600	0.257	52020	1504581	256959	1	0.145872	0.854128	0.0646765	0.033419	14.1688
s1600	0.258	52020	1504581	256959	1	0.145872	0.854128	0.0646765	0.033419	14.1688
s1600	0.259	52020	1504581	256959	1	0.145872	0.854128	0.0646765	0.033419	14.1688
s1600	0.26	52020	1504581	256959	1	0.145872	0.854128	0.0646765	0.033419	14.1688
s1600	0.261	52020	1504581	256959	1	0.145872	0.854128	0.0646765	0.033419	14.1688
s1600	0.262	52020	1504581	256959	1	0.145872	0.854128	0.0646765	0.033419	14.1688
s1600	0.263	52020	1504581	256959	1	0.145872	0.854128	0.0646765	0.033419	14.1688
s1600	0.264	52020	1504581	256959	1	0.145872	0.854128	0.0646765	0.033419	14.1688
s1600	0.265	52020	1504579	256961	1	0.145873	0.854127	0.0646766	0.033419	14.1689
s1600	0.266	52020	1504575	256965	1	0.145875	0.854125	0.0646768	0.0334191	14.1691
s1600	0.267	52020	1504567	256973	1	0.14588	0.85412	0.0646771	0.0334193	14.1695
s1600	0.268	52020	1504561	256979	1	0.145883	0.854117	0.0646773	0.0334194	14.1699
s1600	0.268	52020	1504531	257009	1	0.1459	0.8541	0.0646785	0.03342	14.1715
s1600	0.27	52020	1504531	257009	1	0.1459	0.8541	0.0646785	0.03342	14.1715
s1600	0.271	52020	1504480	257060	1	0.145929	0.854071	0.0646806	0.0334211	14.1743
s1600	0.272	52020	1504405	257135	1	0.145972	0.854028	0.0646836	0.0334227	14.1785
s1600	0.273	52020	1504377	257163	1	0.145988	0.854012	0.0646847	0.0334233	14.18
s1600	0.273	52020	1504195	257345	1	0.146091	0.853909	0.064692	0.0334273	14.19
s1600	0.275	52020	1504195	257345	1	0.146091	0.853909	0.064692	0.0334273	14.19
s1600	0.276	52020	1504047	257493	1	0.146175	0.853825	0.064698	0.0334304	14.1982
s1600	0.276	52020	1503824	257716	1	0.146302	0.853698	0.064707	0.0334352	14.2105
s1600	0.278	52020	1503824	257716	1	0.146302	0.853698	0.064707	0.0334352	14.2105
s1600	0.278	52020	1503484	258056	1	0.146495	0.853505	0.0647207	0.0334425	14.2293
s1600	0.28	52020	1503484	258056	1	0.146495	0.853505	0.0647207	0.0334425	14.2293
s1600	0.281	52020	1503321	258219	1	0.146587	0.853413	0.0647272	0.033446	14.2382
s1600	0.282	52020	1502916	258624	1	0.146817	0.853183	0.0647435	0.0334548	14.2606
s1600	0.283	52020	1502916	258624	1	0.146817	0.853183	0.0647435	0.0334548	14.2606
s1600	0.284	52020	1502418	259122	1	0.1471	0.8529	0.0647636	0.0334655	14.288
s1600	0.285	52020	1502109	259431	1	0.147275	0.852725	0.0647761	0.0334721	14.3051
s1600	0.286	52020	1502109	259431	1	0.147275	0.852725	0.0647761	0.0334721	14.3051
s1600	0.287	52020	1501591	259949	1	0.147569	0.852431	0.064797	0.0334833	14.3336
s1600	0.288	52020	1501591	259949	1	0.147569	0.852431	0.064797	0.0334833	14.3336
s1600	0.289	52020	1501218	260322	1	0.147781	0.852219	0.064812	0.0334913	14.3542
s1600	0.29	52020	1501009	260531	1	0.1479	0.8521	0.0648205	0.0334958	14.3657
s1600	0.291	52020	1500451	261089	1	0.148216	0.851784	0.064843	0.0335079	14.3965
s1600	0.292	52020	1499671	261869	1	0.148659	0.851341	0.0648745	0.0335247	14.4395
s1600	0.293	52020	1499332	262208	1	0.148852	0.851148	0.0648882	0.033532	14.4582
s1600	0.294	52020	1498817	262723	1	0.149144	0.850856	0.0649091	0.0335432	14.4866
s1600	0.295	52020	1498558	262982	1	0.149291	0.850709	0.0649196	0.0335488	14.5009
s1600	0.296	52020	1497831	263709	1	0.149704	0.850296	0.064949	0.0335645	14.541
s1600	0.297	52020	1497259	264281	1	0.150028	0.849972	0.0649723	0.0335769	14.5725
s1600	0.298	52020	1496985	264555	1	0.150184	0.849816	0.0649834	0.0335828	14.5876
s1600	0.299	52020	1496453	265087	1	0.150486	0.849514	0.065005	0.0335944	14.6169
s1600	0.3	52020	1496175	265365	1	0.150644	0.849356	0.0650163	0.0336004	14.6323
s1600	0.301	52020	1495528	266012	1	0.151011	0.848989	0.0650426	0.0336145	14.6679
s1600	0.302	52020	1494887	266653	1	0.151375	0.848625	0.0650686	0.0336284	14.7033
s1600	0.303	52020	1494503	267037	1	0.151593	0.848407	0.0650843	0.0336367	14.7245
s1600	0.304	52020	1493725	267815	1	0.152035	0.847965	0.065116	0.0336537	14.7674
s1600	0.305	52020	1493382	268158	1	0.152229	0.847771	0.0651299	0.0336611	14.7863
s1600	0.306	52020	1492727	268813	1	0.152601	0.847399	0.0651567	0.0336754	14.8224
s1600	0.307	52020	1491991	269549	1	0.153019	0.846981	0.0651867	0.0336915	14.863
s1600	0.308	52020	1491524	270016	1	0.153284	0.846716	0.0652058	0.0337017	14.8887
s1600	0.309	52020	1490396	271144	1	0.153924	0.846076	0.0652519	0.0337263	14.9509
s1600	0.31	52020	1489742	271798	1	0.154296	0.845704	0.0652787	0.0337406	14.987
s1600	0.311	52020	1488422	273118	1	0.155045	0.844955	0.0653328	0.0337695	15.0598
s1600	0.312	52020	1486743	274797	1	0.155998	0.844002	0.0654018	0.0338064	15.1524
s1600	0.313	52020	1485782	275758	1	0.156544	0.843456	0.0654413	0.0338275	15.2053
s1600	0.314	52020	1484069	277471	1	0.157516	0.842484	0.0655119	0.0338652	15.2998
s1600	0.315	52020	1483264	278276	1	0.157973	0.842027	0.0655451	0.033883	15.3442
s1600	0.316	52020	1481672	279868	1	0.158877	0.841123	0.0656109	0.0339182	15.432
s1600	0.317	52020	1480297	281243	1	0.159657	0.840343	0.0656678	0.0339486	15.5078
s1600	0.318	52020	1479736	281804	1	0.159976	0.840024	0.0656911	0.033961	15.5387
s1600	0.319	52020	1478566	282974	1	0.16064	0.83936	0.0657397	0.033987	15.6032
s1600	0.32	52020	1477843	283697	1	0.161051	0.838949	0.0657697	0.034003	15.6431
s1600	0.321	52020	1476181	285359	1	0.161994	0.838006	0.0658389	0.03404	15.7347
s1600	0.322	52020	1474293	287247	1	0.163066	0.836934	0.0659176	0.0340821	15.8388
s1600	0.322	52020	1471656	289884	1	0.164563	0.835437	0.066028	0.0341411	15.9843
s1600	0.324	52020	1471656	289884	1	0.164563	0.835437	0.066028	0.0341411	15.9843
s1600	0.325	52020	1470719	290821	1	0.165095	0.834905	0.0660673	0.0341621	16.0359
s1600	0.326	52020	1468591	292949	1	0.166303	0.833697	0.0661567	0.0342099	16.1533
s1600	0.327	52020	1466158	295382	1	0.167684	0.832316	0.0662592	0.0342648	16.2874
s1600	0.327	52020	1461551	299989	1	0.170299	0.829701	0.0664541	0.0343691	16.5414
s1600	0.328	52020	1459944	301596	1	0.171212	0.828788	0.0665224	0.0344056	16.6301
s1600	0.33	52020	1459944	301596	1	0.171212	0.828788	0.0665224	0.0344056	16.6301
s1600	0.331	52020	1456918	304622	1	0.172929	0.827071	0.0666514	0.0344746	16.7969
s1600	0.332	52020	1454588	306952	1	0.174252	0.825748	0.066751	0.0345279	16.9254
s1600	0.332	52020	1450604	310936	1	0.176514	0.823486	0.0669221	0.0346194	17.1451
s1600	0.333	52020	1449073	312467	1	0.177383	0.822617	0.066988	0.0346547	17.2295
s1600	0.335	52020	1449073	312467	1	0.177383	0.822617	0.066988	0.0346547	17.2295
s1600	0.336	52020	1445747	315793	1	0.179271	0.820729	0.0671318	0.0347317	17.4129
s1600	0.337	52020	1441966	319574	1	0.181417	0.818583	0.067296	0.0348196	17.6214
s1600	0.337	52020	1432355	329185	1	0.186873	0.813127	0.067717	0.0350451	18.1513
s1600	0.338	52020	1427656	333884	1	0.189541	0.810459	0.0679247	0.0351563	18.4104
s1600	0.34	52020	1427656	333884	1	0.189541	0.810459	0.0679247	0.0351563	18.4104
s1600	0.341	52020	1419640	341900	1	0.194092	0.805908	0.0682821	0.0353478	18.8524
s1600	0.342	52020	1414841	346699	1	0.196816	0.803184	0.0684978	0.0354635	19.117
s1600	0.342	52020	1410827	350713	1	0.199095	0.800905	0.0686793	0.0355608	19.3384
s1600	0.344	52020	1410013	351527	1	0.199557	0.800443	0.0687162	0.0355806	19.3833
s1600	0.345	52020	1408703	352837	1	0.2003	0.7997	0.0687757	0.0356125	19.4555
s1600	0.346	52020	1408703	352837	1	0.2003	0.7997	0.0687757	0.0356125	19.4555
s1600	0.347	52020	1407898	353642	1	0.200757	0.799243	0.0688123	0.0356321	19.4999
s1600	0.348	52020	1407195	354345	1	0.201156	0.798844	0.0688444	0.0356493	19.5386
s1600	0.349	52020	1406992	354548	1	0.201272	0.798728	0.0688536	0.0356543	19.5498
s1600	0.35	52020	1406503	355037	1	0.201549	0.798451	0.0688759	0.0356662	19.5768
s1600	0.351	52020	1406503	355037	1	0.201549	0.798451	0.0688759	0.0356662	19.5768
s1600	0.352	52020	1405838	355702	1	0.201927	0.798073	0.0689062	0.0356825	19.6135
s1600	0.353	52020	1405506	356034	1	0.202115	0.797885	0.0689214	0.0356906	19.6318
s1600	0.354	52020	1404894	356646	1	0.202463	0.797537	0.0689493	0.0357056	19.6655
s1600	0.355	52020	1404662	356878	1	0.202594	0.797406	0.0689599	0.0357113	19.6783
s1600	0.356	52020	1404291	357249	1	0.202805	0.797195	0.0689769	0.0357204	19.6988
s1600	0.357	52020	1403943	357597	1	0.203002	0.796998	0.0689928	0.0357289	19.718
s1600	0.358	52020	1403817	357723	1	0.203074	0.796926	0.0689986	0.035732	19.7249
s1600	0.359	52020	1403637	357903	1	0.203176	0.796824	0.0690068	0.0357364	19.7348
s1600	0.36	52020	1403570	357970	1	0.203214	0.796786	0.0690099	0.0357381	19.7385
s1600	0.361	52020	1403467	358073	1	0.203273	0.796727	0.0690146	0.0357406	19.7442
s1600	0.362	52020	1403366	358174	1	0.20333	0.79667	0.0690192	0.0357431	19.7498
s1600	0.363	52020	1403307	358233	1	0.203364	0.796636	0.0690219	0.0357445	19.753
s1600	0.364	52020	1403219	358321	1	0.203413	0.796587	0.069026	0.0357467	19.7579
s1600	0.365	52020	1403180	358360	1	0.203436	0.796564	0.0690277	0.0357477	19.76
s1600	0.366	52020	1403061	358479	1	0.203503	0.796497	0.0690332	0.0357506	19.7666
s1600	0.367	52020	1402962	358578	1	0.203559	0.796441	0.0690377	0.035753	19.7721
s1600	0.368	52020	1402895	358645	1	0.203597	0.796403	0.0690408	0.0357547	19.7757
s1600	0.369	52020	1402764	358776	1	0.203672	0.796328	0.0690468	0.0357579	19.783
s1600	0.37	52020	1402702	358838	1	0.203707	0.796293	0.0690496	0.0357594	19.7864
s1600	0.371	52020	1402602	358938	1	0.203764	0.796236	0.0690542	0.0357619	19.7919
s1600	0.372	52020	1402514	359026	1	0.203814	0.796186	0.0690583	0.035764	19.7968
s1600	0.373	52020	1402478	359062	1	0.203834	0.796166	0.0690599	0.0357649	19.7987
s1600	0.374	52020	1402384	359156	1	0.203888	0.796112	0.0690642	0.0357672	19.8039
s1600	0.375	52020	1402346	359194	1	0.203909	0.796091	0.069066	0.0357682	19.806
s1600	0.376	52020	1402251	359289	1	0.203963	0.796037	0.0690703	0.0357705	19.8113
s1600	0.377	52020	1402182	359358	1	0.204002	0.795998	0.0690735	0.0357722	19.8151
s1600	0.377	52020	1402111	359429	1	0.204042	0.795958	0.0690767	0.0357739	19.819
s1600	0.379	52020	1402111	359429	1	0.204042	0.795958	0.0690767	0.0357739	19.819
s1600	0.38	52020	1402093	359447	1	0.204053	0.795947	0.0690776	0.0357744	19.82
s1600	0.381	52020	1402062	359478	1	0.20407	0.79593	0.069079	0.0357751	19.8217
s1600	0.382	52020	1402046	359494	1	0.204079	0.795921	0.0690797	0.0357755	19.8226
s1600	0.382	52020	1402034	359506	1	0.204086	0.795914	0.0690803	0.0357758	19.8232
s1600	0.384	52020	1402034	359506	1	0.204086	0.795914	0.0690803	0.0357758	19.8232
s1600	0.385	52020	1402034	359506	1	0.204086	0.795914	0.0690803	0.0357758	19.8232
s1600	0.386	52020	1402033	359507	1	0.204087	0.795913	0.0690803	0.0357759	19.8233
s1600	0.387	52020	1402032	359508	1	0.204087	0.795913	0.0690804	0.0357759	19.8233
s1600	0.387	52020	1402030	359510	1	0.204088	0.795912	0.0690805	0.0357759	19.8234
s1600	0.389	52020	1402030	359510	1	0.204088	0.795912	0.0690805	0.0357759	19.8234
s1600	0.39	52020	1402030	359510	1	0.204088	0.795912	0.0690805	0.0357759	19.8234
s1600	0.391	52020	1402030	359510	1	0.204088	0.795912	0.0690805	0.0357759	19.8234
s1600	0.392	52020	1402030	359510	1	0.204088	0.795912	0.0690805	0.0357759	19.8234
s1600	0.392	52020	1402030	359510	1	0.204088	0.795912	0.0690805	0.0357759	19.8234
s1600	0.393	52020	1402030	359510	1	0.204088	0.795912	0.0690805	0.0357759	19.8234
s1600	0.395	52020	1402030	359510	1	0.204088	0.795912	0.0690805	0.0357759	19.8234
s1600	0.396	52020	1402030	359510	1	0.204088	0.795912	0.0690805	0.0357759	19.8234
s1600	0.397	52020	1402030	359510	1	0.204088	0.795912	0.0690805	0.0357759	19.8234
s1600	0.397	52020	1402030	359510	1	0.204088	0.795912	0.0690805	0.0357759	19.8234
s1600	0.398	52020	1402030	359510	1	0.204088	0.795912	0.0690805	0.0357759	19.8234
s1600	0.4	52020	1402030	359510	1	0.204088	0.795912	0.0690805	0.0357759	19.8234
s1600	0.401	52020	1402030	359510	1	0.204088	0.795912	0.0690805	0.0357759	19.8234
s1600	0.402	52020	1402030	359510	1	0.204088	0.795912	0.0690805	0.0357759	19.8234
s1600	0.402	52020	1402030	359510	1	0.204088	0.795912	0.0690805	0.0357759	19.8234
s1600	0.403	52020	1402030	359510	1	0.204088	0.795912	0.0690805	0.0357759	19.8234
s1600	0.405	52020	1402030	359510	1	0.204088	0.795912	0.0690805	0.0357759	19.8234
s1600	0.406	52020	1402030	359510	1	0.204088	0.795912	0.0690805	0.0357759	19.8234
s1600	0.407	52020	1402030	359510	1	0.204088	0.795912	0.0690805	0.0357759	19.8234
s1600	0.408	52020	1402030	359510	1	0.204088	0.795912	0.0690805	0.0357759	19.8234
s1600	0.409	52020	1402030	359510	1	0.204088	0.795912	0.0690805	0.0357759	19.8234
s1600	0.41	52020	1402030	359510	1	0.204088	0.795912	0.0690805	0.0357759	19.8234
s1600	0.411	52020	1402030	359510	1	0.204088	0.795912	0.0690805	0.0357759	19.8234
s1600	0.412	52020	1402030	359510	1	0.204088	0.795912	0.0690805	0.0357759	19.8234
s1600	0.413	52020	1402030	359510	1	0.204088	0.795912	0.0690805	0.0357759	19.8234
s1600	0.414	52020	1402030	359510	1	0.204088	0.795912	0.0690805	0.0357759	19.8234
s1600	0.415	52020	1402030	359510	1	0.204088	0.795912	0.0690805	0.0357759	19.8234
s1600	0.416	52020	1402030	359510	1	0.204088	0.795912	0.0690805	0.0357759	19.8234
s1600	0.417	52020	1402030	359510	1	0.204088	0.795912	0.0690805	0.0357759	19.8234
s1600	0.418	52020	1402030	359510	1	0.204088	0.795912	0.0690805	0.0357759	19.8234
s1600	0.419	52020	1402030	359510	1	0.204088	0.795912	0.0690805	0.0357759	19.8234
s1600	0.42	52020	1402030	359510	1	0.204088	0.795912	0.0690805	0.0357759	19.8234
s1600	0.421	52020	1402030	359510	1	0.204088	0.795912	0.0690805	0.0357759	19.8234
s1600	0.422	52020	1402030	359510	1	0.204088	0.795912	0.0690805	0.0357759	19.8234
s1600	0.423	52020	1402030	359510	1	0.204088	0.795912	0.0690805	0.0357759	19.8234
s1600	0.424	52020	1402030	359510	1	0.204088	0.795912	0.0690805	0.0357759	19.8234
s1600	0.425	52020	1402030	359510	1	0.204088	0.795912	0.0690805	0.0357759	19.8234
s1600	0.426	52020	1402030	359510	1	0.204088	0.795912	0.0690805	0.0357759	19.8234
s1600	0.427	52020	1402030	359510	1	0.204088	0.795912	0.0690805	0.0357759	19.8234
s1600	0.428	52020	1402030	359510	1	0.204088	0.795912	0.0690805	0.0357759	19.8234
s1600	0.429	52020	1402030	359510	1	0.204088	0.795912	0.0690805	0.0357759	19.8234
s1600	0.43	52020	1402030	359510	1	0.204088	0.795912	0.0690805	0.0357759	19.8234
s1600	0.431	52020	1402027	359513	1	0.20409	0.79591	0.0690806	0.035776	19.8236
s1600	0.432	52020	1402023	359517	1	0.204092	0.795908	0.0690808	0.0357761	19.8238
s1600	0.433	52020	1402022	359518	1	0.204093	0.795907	0.0690808	0.0357761	19.8239
s1600	0.434	52020	1402009	359531	1	0.2041	0.7959	0.0690814	0.0357765	19.8246
s1600	0.435	52020	1401991	359549	1	0.204111	0.795889	0.0690822	0.0357769	19.8256
s1600	0.436	52020	1401922	359618	1	0.20415	0.79585	0.0690854	0.0357786	19.8294
s1600	0.437	52020	1401827	359713	1	0.204204	0.795796	0.0690898	0.0357809	19.8346
s1600	0.437	52020	1401771	359769	1	0.204235	0.795765	0.0690923	0.0357823	19.8377
s1600	0.439	52020	1401771	359769	1	0.204235	0.795765	0.0690923	0.0357823	19.8377
s1600	0.44	52020	1401741	359799	1	0.204253	0.795747	0.0690937	0.035783	19.8394
s1600	0.441	52020	1401587	359953	1	0.20434	0.79566	0.0691008	0.0357868	19.8479
s1600	0.442	52020	1401153	360387	1	0.204586	0.795414	0.0691207	0.0357975	19.8718
s1600	0.442	52020	1400441	361099	1	0.204991	0.795009	0.0691534	0.0358151	19.9111
s1600	0.444	52020	1400441	361099	1	0.204991	0.795009	0.0691534	0.0358151	19.9111
s1600	0.445	52020	1400355	361185	1	0.205039	0.794961	0.0691574	0.0358172	19.9158
s1600	0.446	52020	1400133	361407	1	0.205165	0.794835	0.0691676	0.0358227	19.928
s1600	0.447	52020	1399786	361754	1	0.205362	0.794638	0.0691835	0.0358312	19.9472
s1600	0.447	52020	1398798	362742	1	0.205923	0.794077	0.069229	0.0358556	20.0017
s1600	0.449	52020	1398798	362742	1	0.205923	0.794077	0.069229	0.0358556	20.0017
s1600	0.45	52020	1398381	363159	1	0.20616	0.79384	0.0692482	0.0358659	20.0246
s1600	0.451	52020	1398009	363531	1	0.206371	0.793629	0.0692654	0.0358751	20.0452
s1600	0.452	52020	1397874	363666	1	0.206448	0.793552	0.0692716	0.0358785	20.0526
s1600	0.452	52020	1397408	364132	1	0.206712	0.793288	0.0692931	0.03589	20.0783
s1600	0.453	52020	1397027	364513	1	0.206929	0.793071	0.0693107	0.0358995	20.0993
s1600	0.455	52020	1397027	364513	1	0.206929	0.793071	0.0693107	0.0358995	20.0993
s1600	0.456	52020	1395988	365552	1	0.207518	0.792482	0.0693587	0.0359252	20.1566
s1600	0.457	52020	1394620	366920	1	0.208295	0.791705	0.069422	0.0359592	20.232
s1600	0.457	52020	1391946	369594	1	0.209813	0.790187	0.0695461	0.0360258	20.3795
s1600	0.458	52020	1391204	370336	1	0.210234	0.789766	0.0695806	0.0360443	20.4204
s1600	0.46	52020	1391204	370336	1	0.210234	0.789766	0.0695806	0.0360443	20.4204
s1600	0.461	52020	1389695	371845	1	0.211091	0.788909	0.0696509	0.036082	20.5036
s1600	0.462	52020	1387910	373630	1	0.212104	0.787896	0.0697342	0.0361268	20.602
s1600	0.462	52020	1383923	377617	1	0.214368	0.785632	0.0699211	0.0362271	20.8219
s1600	0.463	52020	1382956	378584	1	0.214916	0.785084	0.0699666	0.0362515	20.8752
s1600	0.465	52020	1382956	378584	1	0.214916	0.785084	0.0699666	0.0362515	20.8752
s1600	0.466	52020	1380737	380803	1	0.216176	0.783824	0.0700711	0.0363076	20.9975
s1600	0.467	52020	1377597	383943	1	0.217959	0.782041	0.0702196	0.0363874	21.1707
s1600	0.467	52020	1369663	391877	1	0.222463	0.777537	0.0705977	0.0365904	21.6082
s1600	0.469	52020	1366176	395364	1	0.224442	0.775558	0.0707651	0.0366804	21.8004
s1600	0.47	52020	1359072	402468	1	0.228475	0.771525	0.0711087	0.0368651	22.1922
s1600	0.471	52020	1359072	402468	1	0.228475	0.771525	0.0711087	0.0368651	22.1922
s1600	0.472	52020	1351201	410339	1	0.232943	0.767057	0.0714933	0.0370719	22.6262
s1600	0.473	52020	1338385	423155	1	0.240219	0.759781	0.0721285	0.0374136	23.3328
s1600	0.474	52020	1333806	427734	1	0.242818	0.757182	0.0723582	0.0375372	23.5853
s1600	0.475	52020	1324084	437456	1	0.248337	0.751663	0.0728508	0.0378024	24.1214
s1600	0.476	52020	1324084	437456	1	0.248337	0.751663	0.0728508	0.0378024	24.1214
s1600	0.477	52020	1311395	450145	1	0.255541	0.744459	0.0735039	0.0381542	24.8211
s1600	0.478	52020	1288850	472690	1	0.268339	0.731661	0.0746936	0.0387957	26.0642
s1600	0.479	52020	1281947	479593	1	0.272258	0.727742	0.0750656	0.0389965	26.4448
s1600	0.48	52020	1281947	479593	1	0.272258	0.727742	0.0750656	0.0389965	26.4448
s1600	0.481	52020	1269000	492540	1	0.279608	0.720392	0.0757735	0.0393787	27.1587
s1600	0.482	52020	1255385	506155	1	0.287337	0.712663	0.0765324	0.0397887	27.9095
s1600	0.483	52020	1247717	513823	1	0.29169	0.70831	0.0769665	0.0400235	28.3323
s1600	0.484	52020	1231394	530146	1	0.300956	0.699044	0.0779073	0.0405325	29.2323
s1600	0.485	52020	1223084	538456	1	0.305673	0.694327	0.0783951	0.0407967	29.6906
s1600	0.486	52020	1208083	553457	1	0.314189	0.685811	0.0792913	0.0412823	30.5177
s1600	0.487	52020	1192688	568852	1	0.322929	0.677071	0.0802327	0.0417929	31.3666
s1600	0.488	52020	1184196	577344	1	0.32775	0.67225	0.0807616	0.04208	31.8348
s1600	0.489	52020	1166134	595406	1	0.338003	0.661997	0.08191	0.042704	32.8308
s1600	0.49	52020	1156733	604807	1	0.34334	0.65666	0.0825208	0.0430361	33.3492
s1600	0.491	52020	1137871	623669	1	0.354048	0.645952	0.0837741	0.0437183	34.3892
s1600	0.492	52020	1121210	640330	1	0.363506	0.636494	0.0849133	0.0443391	35.3079
s1600	0.493	52020	1112593	648947	1	0.368398	0.631602	0.0855147	0.0446672	35.783
s1600	0.494	52020	1095345	666195	1	0.378189	0.621811	0.0867445	0.0453387	36.7341
s1600	0.495	52020	1087115	674425	1	0.382861	0.617139	0.0873438	0.0456662	37.1879
s1600	0.496	52020	1071032	690508	1	0.391991	0.608009	0.0885393	0.0463202	38.0747
s1600	0.497	52020	1054355	707185	1	0.401458	0.598542	0.0898139	0.0470184	38.9943
s1600	0.498	52020	1046723	714817	1	0.405791	0.594209	0.0904096	0.047345	39.4151
s1600	0.499	52020	1030308	731232	1	0.41511	0.58489	0.0917179	0.0480631	40.3203
s1600	0.5	52020	1021657	739883	1	0.420021	0.579979	0.0924227	0.0484503	40.7973
s1600	0.501	52020	1002700	758840	1	0.430782	0.569218	0.0940058	0.0493211	41.8426
s1600	0.502	52020	980361	781179	1	0.443464	0.556536	0.0959424	0.0503884	43.0743
s1600	0.503	52020	968188	793352	1	0.450374	0.549626	0.0970316	0.0509896	43.7456
s1600	0.504	52020	945476	816064	1	0.463267	0.536733	0.0991314	0.0521506	44.9979
s1600	0.505	52020	936548	824992	1	0.468336	0.531664	0.0999819	0.0526216	45.4902
s1600	0.506	52020	922776	838764	1	0.476154	0.523846	0.101323	0.053365	46.2496
s1600	0.507	52020	911424	850116	1	0.482598	0.517402	0.102456	0.0539938	46.8755
s1600	0.508	52020	904992	856548	1	0.48625	0.51375	0.103109	0.0543567	47.2302
s1600	0.509	52020	889701	871839	1	0.49493	0.50507	0.104695	0.0552393	48.0733
s1600	0.51	52020	881680	879860	1	0.499483	0.500517	0.105547	0.0557138	48.5156
s1600	0.511	52020	869312	892228	1	0.506505	0.493495	0.106888	0.0564617	49.1976
s1600	0.512	52020	859985	901555	1	0.511799	0.488201	0.107923	0.0570392	49.7119
s1600	0.513	52020	856212	905328	1	0.513941	0.486059	0.108347	0.0572761	49.9199
s1600	0.514	52020	850595	910945	1	0.51713	0.48287	0.108984	0.0576325	50.2297
s1600	0.515	52020	848084	913456	1	0.518555	0.481445	0.109271	0.0577933	50.3681
s1600	0.516	52020	843812	917728	1	0.520981	0.479019	0.109764	0.0580689	50.6037
s1600	0.517	52020	840316	921224	1	0.522965	0.477035	0.11017	0.0582964	50.7964
s1600	0.518	52020	838944	922596	1	0.523744	0.476256	0.110331	0.0583862	50.8721
s1600	0.519	52020	836900	924640	1	0.524904	0.475096	0.11057	0.0585205	50.9848
s1600	0.52	52020	836045	925495	1	0.52539	0.47461	0.110671	0.0585768	51.0319
s1600	0.521	52020	834926	926614	1	0.526025	0.473975	0.110803	0.0586507	51.0937
s1600	0.522	52020	834434	927106	1	0.526304	0.473696	0.110861	0.0586832	51.1208
s1600	0.523	52020	834328	927212	1	0.526364	0.473636	0.110873	0.0586903	51.1266
s1600	0.524	52020	834211	927329	1	0.526431	0.473569	0.110887	0.058698	51.1331
s1600	0.525	52020	834162	927378	1	0.526459	0.473541	0.110893	0.0587013	51.1358
s1600	0.526	52020	834099	927441	1	0.526494	0.473506	0.1109	0.0587054	51.1393
s1600	0.527	52020	834041	927499	1	0.526527	0.473473	0.110907	0.0587093	51.1424
s1600	0.528	52020	834003	927537	1	0.526549	0.473451	0.110912	0.0587118	51.1445
s1600	0.529	52020	833947	927593	1	0.526581	0.473419	0.110918	0.0587155	51.1476
s1600	0.53	52020	833933	927607	1	0.526589	0.473411	0.11092	0.0587164	51.1484
s1600	0.531	52020	833860	927680	1	0.52663	0.47337	0.110929	0.0587213	51.1524
s1600	0.532	52020	833772	927768	1	0.52668	0.47332	0.110939	0.0587271	51.1573
s1600	0.532	52020	833601	927939	1	0.526777	0.473223	0.110959	0.0587384	51.1667
s1600	0.534	52020	833601	927939	1	0.526777	0.473223	0.110959	0.0587384	51.1667
s1600	0.535	52020	833540	928000	1	0.526812	0.473188	0.110967	0.0587425	51.1701
s1600	0.536	52020	833398	928142	1	0.526892	0.473108	0.110983	0.0587519	51.1779
s1600	0.537	52020	833257	928283	1	0.526972	0.473028	0.111	0.0587613	51.1857
s1600	0.537	52020	833011	928529	1	0.527112	0.472888	0.111029	0.0587776	51.1992
s1600	0.539	52020	833011	928529	1	0.527112	0.472888	0.111029	0.0587776	51.1992
s1600	0.54	52020	832910	928630	1	0.527169	0.472831	0.111041	0.0587843	51.2048
s1600	0.541	52020	832687	928853	1	0.527296	0.472704	0.111068	0.0587991	51.2171
s1600	0.542	52020	832427	929113	1	0.527444	0.472556	0.111098	0.0588164	51.2314
s1600	0.542	52020	831950	929590	1	0.527714	0.472286	0.111155	0.0588482	51.2577
s1600	0.544	52020	831950	929590	1	0.527714	0.472286	0.111155	0.0588482	51.2577
s1600	0.545	52020	831787	929753	1	0.527807	0.472193	0.111174	0.058859	51.2667
s1600	0.546	52020	831451	930089	1	0.527998	0.472002	0.111214	0.0588814	51.2853
s1600	0.547	52020	831089	930451	1	0.528203	0.471797	0.111257	0.0589055	51.3052
s1600	0.547	52020	830495	931045	1	0.52854	0.47146	0.111328	0.0589452	51.338
s1600	0.548	52020	830289	931251	1	0.528657	0.471343	0.111353	0.0589589	51.3493
s1600	0.55	52020	830289	931251	1	0.528657	0.471343	0.111353	0.0589589	51.3493
s1600	0.551	52020	829784	931756	1	0.528944	0.471056	0.111413	0.0589927	51.3772
s1600	0.552	52020	829286	932254	1	0.529227	0.470773	0.111472	0.059026	51.4046
s1600	0.552	52020	828452	933088	1	0.5297	0.4703	0.111572	0.0590819	51.4506
s1600	0.553	52020	828172	933368	1	0.529859	0.470141	0.111606	0.0591007	51.4661
s1600	0.555	52020	828172	933368	1	0.529859	0.470141	0.111606	0.0591007	51.4661
s1600	0.556	52020	827595	933945	1	0.530187	0.469813	0.111675	0.0591395	51.4979
s1600	0.557	52020	827002	934538	1	0.530523	0.469477	0.111746	0.0591794	51.5306
s1600	0.557	52020	826070	935470	1	0.531052	0.468948	0.111858	0.0592422	51.582
s1600	0.558	52020	825782	935758	1	0.531216	0.468784	0.111892	0.0592617	51.5979
s1600	0.56	52020	825782	935758	1	0.531216	0.468784	0.111892	0.0592617	51.5979
s1600	0.561	52020	825023	936517	1	0.531647	0.468353	0.111984	0.0593129	51.6397
s1600	0.562	52020	824285	937255	1	0.532066	0.467934	0.112073	0.0593629	51.6804
s1600	0.563	52020	823098	938442	1	0.53274	0.46726	0.112216	0.0594434	51.7458
s1600	0.564	52020	822674	938866	1	0.53298	0.46702	0.112268	0.0594722	51.7692
s1600	0.565	52020	821744	939796	1	0.533508	0.466492	0.11238	0.0595355	51.8205
s1600	0.566	52020	821744	939796	1	0.533508	0.466492	0.11238	0.0595355	51.8205
s1600	0.567	52020	820754	940786	1	0.53407	0.46593	0.112501	0.0596031	51.8751
s1600	0.568	52020	818967	942573	1	0.535085	0.464915	0.112719	0.0597253	51.9736
s1600	0.569	52020	818303	943237	1	0.535462	0.464538	0.1128	0.0597709	52.0102
s1600	0.57	52020	816910	944630	1	0.536252	0.463748	0.11297	0.0598667	52.0871
s1600	0.571	52020	816910	944630	1	0.536252	0.463748	0.11297	0.0598667	52.0871
s1600	0.572	52020	815550	945990	1	0.537024	0.462976	0.113137	0.0599606	52.162
s1600	0.573	52020	813263	948277	1	0.538323	0.461677	0.113419	0.0601191	52.2882
s1600	0.574	52020	812473	949067	1	0.538771	0.461229	0.113517	0.060174	52.3317
s1600	0.575	52020	810772	950768	1	0.539737	0.460263	0.113728	0.0602926	52.4255
s1600	0.576	52020	810772	950768	1	0.539737	0.460263	0.113728	0.0602926	52.4255
s1600	0.577	52020	808855	952685	1	0.540825	0.459175	0.113967	0.0604269	52.5312
s1600	0.578	52020	807853	953687	1	0.541394	0.458606	0.114092	0.0604973	52.5865
s1600	0.579	52020	805764	955776	1	0.54258	0.45742	0.114354	0.0606446	52.7016
s1600	0.58	52020	804654	956886	1	0.54321	0.45679	0.114494	0.0607232	52.7629
s1600	0.581	52020	802475	959065	1	0.544447	0.455553	0.114769	0.0608781	52.883
s1600	0.582	52020	800115	961425	1	0.545787	0.454213	0.115069	0.0610467	53.0131
s1600	0.583	52020	798874	962666	1	0.546491	0.453509	0.115227	0.0611357	53.0816
s1600	0.584	52020	796270	965270	1	0.547969	0.452031	0.11556	0.0613234	53.2251
s1600	0.585	52020	794883	966657	1	0.548757	0.451243	0.115738	0.0614238	53.3016
s1600	0.586	52020	792003	969537	1	0.550392	0.449608	0.11611	0.0616334	53.4604
s1600	0.587	52020	789069	972471	1	0.552057	0.447943	0.116492	0.0618484	53.6222
s1600	0.588	52020	787564	973976	1	0.552912	0.447088	0.116689	0.0619593	53.7052
s1600	0.589	52020	784448	977092	1	0.554681	0.445319	0.117098	0.0621901	53.877
s1600	0.59	52020	782728	978812	1	0.555657	0.444343	0.117325	0.0623182	53.9719
s1600	0.591	52020	779326	982214	1	0.557588	0.442412	0.117777	0.0625732	54.1594
s1600	0.592	52020	775693	985847	1	0.559651	0.440349	0.118263	0.0628479	54.3598
s1600	0.593	52020	773817	987723	1	0.560716	0.439284	0.118516	0.0629906	54.4632
s1600	0.594	52020	769912	991628	1	0.562932	0.437068	0.119045	0.0632899	54.6785
s1600	0.595	52020	767916	993624	1	0.564066	0.435934	0.119318	0.063444	54.7886
s1600	0.596	52020	763737	997803	1	0.566438	0.433562	0.119893	0.063769	55.019
s1600	0.597	52020	759162	1002378	1	0.569035	0.430965	0.120528	0.0641286	55.2713
s1600	0.598	52020	756716	1004824	1	0.570424	0.429576	0.12087	0.0643226	55.4062
s1600	0.599	52020	751654	1009886	1	0.573297	0.426703	0.121586	0.0647277	55.6853
s1600	0.6	52020	749106	1012434	1	0.574744	0.425256	0.121949	0.0649336	55.8258
s1600	0.601	52020	743648	1017892	1	0.577842	0.422158	0.122734	0.065379	56.1267
s1600	0.602	52020	738244	1023296	1	0.58091	0.41909	0.123521	0.0658261	56.4247
s1600	0.603	52020	735392	1026148	1	0.582529	0.417471	0.123941	0.0660645	56.582
s1600	0.604	52020	729964	1031576	1	0.58561	0.41439	0.124748	0.0665231	56.8813
s1600	0.605	52020	727300	1034240	1	0.587123	0.412877	0.125147	0.0667505	57.0282
s1600	0.606	52020	721520	1040020	1	0.590404	0.409596	0.126024	0.0672493	57.3469
s1600	0.607	52020	715400	1046140	1	0.593878	0.406122	0.126965	0.0677856	57.6843
s1600	0.608	52020	711981	1049559	1	0.595819	0.404181	0.127497	0.0680889	57.8729
s1600	0.609	52020	705250	1056290	1	0.59964	0.40036	0.128557	0.0686941	58.244
s1600	0.61	52020	701826	1059714	1	0.601584	0.398416	0.129103	0.0690061	58.4328
s1600	0.611	52020	694601	1066939	1	0.605685	0.394315	0.130271	0.0696739	58.8312
s1600	0.612	52020	687014	1074526	1	0.609992	0.390008	0.131521	0.0703892	59.2495
s1600	0.613	52020	682987	1078553	1	0.612278	0.387722	0.132194	0.0707748	59.4716
s1600	0.614	52020	674728	1086812	1	0.616967	0.383033	0.133596	0.0715791	59.927
s1600	0.615	52020	670564	1090976	1	0.619331	0.380669	0.134314	0.0719916	60.1566
s1600	0.616	52020	661872	1099668	1	0.624265	0.375735	0.135838	0.0728682	60.6359
s1600	0.617	52020	652904	1108636	1	0.629356	0.370644	0.137447	0.0737952	61.1304
s1600	0.618	52020	648184	1113356	1	0.632036	0.367964	0.13831	0.0742926	61.3906
s1600	0.619	52020	638314	1123226	1	0.637639	0.362361	0.140149	0.0753548	61.9349
s1600	0.62	52020	633543	1127997	1	0.640347	0.359653	0.141055	0.0758792	62.1979
s1600	0.621	52020	623472	1138068	1	0.646064	0.353936	0.143008	0.0770105	62.7533
s1600	0.622	52020	613002	1148538	1	0.652008	0.347992	0.145096	0.078223	63.3306
s1600	0.623	52020	607571	1153969	1	0.655091	0.344909	0.146203	0.0788671	63.63
s1600	0.624	52020	596922	1164618	1	0.661136	0.338864	0.148425	0.0801612	64.2172
s1600	0.625	52020	591486	1170054	1	0.664222	0.335778	0.149585	0.0808384	64.517
s1600	0.626	52020	580434	1181106	1	0.670496	0.329504	0.152	0.082251	65.1264
s1600	0.627	52020	568987	1192553	1	0.676995	0.323005	0.154585	0.0837672	65.7576
s1600	0.628	52020	563193	1198347	1	0.680284	0.319716	0.155928	0.0845561	66.0771
s1600	0.629	52020	551758	1209782	1	0.686775	0.313225	0.158646	0.0861575	66.7076
s1600	0.63	52020	546153	1215387	1	0.689957	0.310043	0.160014	0.0869648	67.0166
s1600	0.631	52020	534691	1226849	1	0.696464	0.303536	0.162885	0.0886638	67.6487
s1600	0.632	52020	522781	1238759	1	0.703225	0.296775	0.16598	0.0905009	68.3054
s1600	0.633	52020	516975	1244565	1	0.706521	0.293479	0.167532	0.0914244	68.6255
s1600	0.634	52020	505184	1256356	1	0.713215	0.286785	0.170775	0.093359	69.2757
s1600	0.635	52020	499342	1262198	1	0.716531	0.283469	0.172428	0.0943482	69.5978
s1600	0.636	52020	487962	1273578	1	0.722991	0.277009	0.175743	0.0963365	70.2253
s1600	0.637	52020	476945	1284595	1	0.729245	0.270755	0.179075	0.098343	70.8328
s1600	0.638	52020	471777	1289763	1	0.732179	0.267821	0.180682	0.0993133	71.1177
s1600	0.639	52020	461530	1300010	1	0.737996	0.262004	0.183956	0.101295	71.6828
s1600	0.64	52020	456537	1305003	1	0.740831	0.259169	0.185594	0.102289	71.9581
s1600	0.64	52020	437558	1323982	1	0.751605	0.248395	0.192098	0.106255	73.0046
s1600	0.642	52020	437558	1323982	1	0.751605	0.248395	0.192098	0.106255	73.0046
s1600	0.643	52020	432949	1328591	1	0.754221	0.245779	0.193747	0.107265	73.2587
s1600	0.644	52020	423709	1337831	1	0.759467	0.240533	0.197139	0.109348	73.7682
s1600	0.645	52020	419107	1342433	1	0.762079	0.237921	0.198873	0.110416	74.022
s1600	0.645	52020	400731	1360809	1	0.772511	0.227489	0.206113	0.114898	75.0352
s1600	0.647	52020	400731	1360809	1	0.772511	0.227489	0.206113	0.114898	75.0352
s1600	0.648	52020	395982	1365558	1	0.775207	0.224793	0.208071	0.116116	75.2971
s1600	0.649	52020	386344	1375196	1	0.780678	0.219322	0.21216	0.118669	75.8285
s1600	0.65	52020	381520	1380020	1	0.783417	0.216583	0.214268	0.119989	76.0945
s1600	0.65	52020	363340	1398200	1	0.793737	0.206263	0.222603	0.125241	77.097
s1600	0.652	52020	363340	1398200	1	0.793737	0.206263	0.222603	0.125241	77.097
s1600	0.653	52020	358992	1402548	1	0.796206	0.203794	0.224693	0.126566	77.3367
s1600	0.654	52020	350378	1411162	1	0.801096	0.198904	0.228952	0.129275	77.8117
s1600	0.655	52020	346028	1415512	1	0.803565	0.196435	0.231165	0.130688	78.0516
s1600	0.655	52020	329444	1432096	1	0.81298	0.18702	0.240009	0.136369	78.966
s1600	0.657	52020	329444	1432096	1	0.81298	0.18702	0.240009	0.136369	78.966
s1600	0.657	52020	317036	1444504	1	0.820023	0.179977	0.247081	0.140954	79.6502
s1600	0.659	52020	317036	1444504	1	0.820023	0.179977	0.247081	0.140954	79.6502
s1600	0.66	52020	313042	1448498	1	0.822291	0.177709	0.249447	0.142496	79.8704
s1600	0.66	52020	297288	1464252	1	0.831234	0.168766	0.259239	0.148923	80.7391
s1600	0.662	52020	297288	1464252	1	0.831234	0.168766	0.259239	0.148923	80.7391
s1600	0.662	52020	285532	1476008	1	0.837908	0.162092	0.267062	0.15411	81.3873
s1600	0.664	52020	285532	1476008	1	0.837908	0.162092	0.267062	0.15411	81.3873
s1600	0.665	52020	281691	1479849	1	0.840088	0.159912	0.269722	0.155883	81.5991
s1600	0.665	52020	267349	1494191	1	0.84823	0.15177	0.280138	0.162884	82.3899
s1600	0.667	52020	267349	1494191	1	0.84823	0.15177	0.280138	0.162884	82.3899
s1600	0.667	52020	257357	1504183	1	0.853902	0.146098	0.287883	0.168144	82.9409
s1600	0.669	52020	257357	1504183	1	0.853902	0.146098	0.287883	0.168144	82.9409
s1600	0.67	52020	254039	1507501	1	0.855786	0.144214	0.29055	0.169967	83.1239
s1600	0.67	52020	242289	1519251	1	0.862456	0.137544	0.300408	0.176753	83.7718
s1600	0.672	52020	242289	1519251	1	0.862456	0.137544	0.300408	0.176753	83.7718
s1600	0.672	52020	234860	1526680	1	0.866673	0.133327	0.306993	0.18133	84.1814
s1600	0.674	52020	234860	1526680	1	0.866673	0.133327	0.306993	0.18133	84.1814
s1600	0.675	52020	232676	1528864	1	0.867913	0.132087	0.308984	0.182721	84.3018
s1600	0.675	52020	224502	1537038	1	0.872554	0.127446	0.316672	0.188122	84.7525
s1600	0.677	52020	224502	1537038	1	0.872554	0.127446	0.316672	0.188122	84.7525
s1600	0.677	52020	218706	1542834	1	0.875844	0.124156	0.322359	0.19215	85.0721
s1600	0.679	52020	218706	1542834	1	0.875844	0.124156	0.322359	0.19215	85.0721
s1600	0.68	52020	216899	1544641	1	0.87687	0.12313	0.324174	0.193441	85.1718
s1600	0.68	52020	210114	1551426	1	0.880721	0.119279	0.331175	0.198448	85.5459
s1600	0.682	52020	210114	1551426	1	0.880721	0.119279	0.331175	0.198448	85.5459
s1600	0.682	52020	204963	1556577	1	0.883646	0.116354	0.336696	0.202426	85.8299
s1600	0.684	52020	204963	1556577	1	0.883646	0.116354	0.336696	0.202426	85.8299
s1600	0.685	52020	203137	1558403	1	0.884682	0.115318	0.338697	0.203874	85.9306
s1600	0.685	52020	194799	1566741	1	0.889416	0.110584	0.348147	0.210762	86.3904
s1600	0.687	52020	194799	1566741	1	0.889416	0.110584	0.348147	0.210762	86.3904
s1600	0.688	52020	189256	1572284	1	0.892562	0.107438	0.354727	0.215604	86.696
s1600	0.689	52020	189256	1572284	1	0.892562	0.107438	0.354727	0.215604	86.696
s1600	0.69	52020	184090	1577450	1	0.895495	0.104505	0.361087	0.220321	86.9809
s1600	0.691	52020	180414	1581126	1	0.897582	0.102418	0.365753	0.223805	87.1836
s1600	0.692	52020	180414	1581126	1	0.897582	0.102418	0.365753	0.223805	87.1836
s1600	0.693	52020	174814	1586726	1	0.900761	0.0992393	0.373098	0.229331	87.4923
s1600	0.694	52020	174814	1586726	1	0.900761	0.0992393	0.373098	0.229331	87.4923
s1600	0.695	52020	168525	1593015	1	0.904331	0.0956691	0.381707	0.23587	87.8391
s1600	0.696	52020	164245	1597295	1	0.906761	0.0932394	0.387797	0.240538	88.0751
s1600	0.697	52020	164245	1597295	1	0.906761	0.0932394	0.387797	0.240538	88.0751
s1600	0.698	52020	158629	1602911	1	0.909949	0.0900513	0.396088	0.246951	88.3848
s1600	0.699	52020	158629	1602911	1	0.909949	0.0900513	0.396088	0.246951	88.3848
s1600	0.7	52020	154766	1606774	1	0.912142	0.0878584	0.402	0.251564	88.5978
s1600	0.701	52020	152907	1608633	1	0.913197	0.086803	0.404908	0.253846	88.7003
s1600	0.702	52020	152907	1608633	1	0.913197	0.086803	0.404908	0.253846	88.7003
s1600	0.703	52020	150604	1610936	1	0.914504	0.0854956	0.40857	0.256732	88.8273
s1600	0.704	52020	150604	1610936	1	0.914504	0.0854956	0.40857	0.256732	88.8273
s1600	0.705	52020	149895	1611645	1	0.914907	0.0850932	0.409711	0.257633	88.8664
s1600	0.706	52020	148560	1612980	1	0.915665	0.0843353	0.411876	0.259348	88.94
s1600	0.707	52020	147474	1614066	1	0.916281	0.0837188	0.413655	0.26076	88.9999
s1600	0.708	52020	146984	1614556	1	0.916559	0.0834406	0.414462	0.261402	89.0269
s1600	0.709	52020	146079	1615461	1	0.917073	0.0829269	0.415962	0.262596	89.0768
s1600	0.71	52020	145644	1615896	1	0.91732	0.0826799	0.416687	0.263174	89.1008
s1600	0.711	52020	144720	1616820	1	0.917845	0.0821554	0.418234	0.26441	89.1517
s1600	0.712	52020	143628	1617912	1	0.918465	0.0815355	0.420078	0.265886	89.2119
s1600	0.713	52020	143069	1618471	1	0.918782	0.0812181	0.421029	0.266648	89.2428
s1600	0.714	52020	141762	1619778	1	0.919524	0.0804762	0.423268	0.268446	89.3148
s1600	0.715	52020	141046	1620494	1	0.91993	0.0800697	0.424504	0.269442	89.3543
s1600	0.716	52020	139762	1621778	1	0.920659	0.0793408	0.42674	0.271245	89.4251
s1600	0.717	52020	138788	1622752	1	0.921212	0.0787879	0.428451	0.27263	89.4788
s1600	0.718	52020	138407	1623133	1	0.921428	0.0785716	0.429125	0.273176	89.4998
s1600	0.719	52020	137704	1623836	1	0.921827	0.0781725	0.430373	0.274188	89.5386
s1600	0.72	52020	137324	1624216	1	0.922043	0.0779568	0.43105	0.274738	89.5595
s1600	0.721	52020	136536	1625004	1	0.922491	0.0775095	0.432462	0.275886	89.603
s1600	0.722	52020	135819	1625721	1	0.922898	0.0771024	0.433755	0.276939	89.6425
s1600	0.723	52020	135530	1626010	1	0.923062	0.0769384	0.434278	0.277366	89.6585
s1600	0.724	52020	135088	1626452	1	0.923313	0.0766874	0.435081	0.278021	89.6828
s1600	0.725	52020	134842	1626698	1	0.923452	0.0765478	0.435529	0.278387	89.6964
s1600	0.726	52020	134472	1627068	1	0.923662	0.0763377	0.436204	0.27894	89.7168
s1600	0.727	52020	134142	1627398	1	0.92385	0.0761504	0.436809	0.279434	89.735
s1600	0.728	52020	134016	1627524	1	0.923921	0.0760789	0.43704	0.279623	89.7419
s1600	0.729	52020	133855	1627685	1	0.924013	0.0759875	0.437336	0.279866	89.7508
s1600	0.73	52020	133796	1627744	1	0.924046	0.075954	0.437444	0.279954	89.7541
s1600	0.731	52020	133678	1627862	1	0.924113	0.075887	0.437661	0.280132	89.7606
s1600	0.732	52020	133519	1628021	1	0.924203	0.0757967	0.437954	0.280372	89.7693
s1600	0.733	52020	133457	1628083	1	0.924238	0.0757615	0.438069	0.280466	89.7728
s1600	0.734	52020	133275	1628265	1	0.924342	0.0756582	0.438405	0.280742	89.7828
s1600	0.735	52020	133185	1628355	1	0.924393	0.0756071	0.438571	0.280878	89.7878
s1600	0.736	52020	132971	1628569	1	0.924514	0.0754857	0.438967	0.281203	89.7996
s1600	0.737	52020	132744	1628796	1	0.924643	0.0753568	0.439388	0.281548	89.8121
s1600	0.738	52020	132612	1628928	1	0.924718	0.0752819	0.439633	0.28175	89.8194
s1600	0.739	52020	132392	1629148	1	0.924843	0.075157	0.440042	0.282086	89.8315
s1600	0.74	52020	132312	1629228	1	0.924888	0.0751115	0.440191	0.282208	89.8359
s1600	0.741	52020	132161	1629379	1	0.924974	0.0750258	0.440472	0.28244	89.8442
s1600	0.742	52020	132011	1629529	1	0.925059	0.0749407	0.440752	0.28267	89.8525
s1600	0.743	52020	131929	1629611	1	0.925106	0.0748941	0.440905	0.282796	89.857
s1600	0.744	52020	131797	1629743	1	0.925181	0.0748192	0.441152	0.282999	89.8643
s1600	0.745	52020	131722	1629818	1	0.925223	0.0747766	0.441292	0.283114	89.8684
s1600	0.746	52020	131586	1629954	1	0.925301	0.0746994	0.441547	0.283324	89.8759
s1600	0.747	52020	131472	1630068	1	0.925365	0.0746347	0.441761	0.2835	89.8822
s1600	0.748	52020	131422	1630118	1	0.925394	0.0746063	0.441855	0.283577	89.885
s1600	0.749	52020	131308	1630232	1	0.925458	0.0745416	0.442069	0.283754	89.8913
s1600	0.75	52020	131263	1630277	1	0.925484	0.074516	0.442153	0.283823	89.8937
s1600	0.75	52020	131086	1630454	1	0.925584	0.0744156	0.442486	0.284098	89.9035
s1600	0.752	52020	131086	1630454	1	0.925584	0.0744156	0.442486	0.284098	89.9035
s1600	0.753	52020	131045	1630495	1	0.925608	0.0743923	0.442563	0.284161	89.9058
s1600	0.754	52020	130971	1630569	1	0.92565	0.0743503	0.442703	0.284276	89.9098
s1600	0.755	52020	130945	1630595	1	0.925664	0.0743355	0.442752	0.284317	89.9113
s1600	0.755	52020	130819	1630721	1	0.925736	0.074264	0.442989	0.284513	89.9182
s1600	0.757	52020	130819	1630721	1	0.925736	0.074264	0.442989	0.284513	89.9182
s1600	0.758	52020	130790	1630750	1	0.925752	0.0742475	0.443044	0.284558	89.9198
s1600	0.759	52020	130731	1630809	1	0.925786	0.074214	0.443155	0.28465	89.9231
s1600	0.76	52020	130704	1630836	1	0.925801	0.0741987	0.443206	0.284692	89.9246
s1600	0.76	52020	130581	1630959	1	0.925871	0.0741289	0.443439	0.284883	89.9314
s1600	0.762	52020	130581	1630959	1	0.925871	0.0741289	0.443439	0.284883	89.9314
s1600	0.763	52020	130559	1630981	1	0.925884	0.0741164	0.44348	0.284918	89.9326
s1600	0.764	52020	130488	1631052	1	0.925924	0.0740761	0.443614	0.285029	89.9365
s1600	0.765	52020	130443	1631097	1	0.925949	0.0740505	0.4437	0.285099	89.939
s1600	0.765	52020	130286	1631254	1	0.926039	0.0739614	0.443997	0.285344	89.9476
s1600	0.767	52020	130286	1631254	1	0.926039	0.0739614	0.443997	0.285344	89.9476
s1600	0.768	52020	130234	1631306	1	0.926068	0.0739319	0.444095	0.285426	89.9505
s1600	0.769	52020	130130	1631410	1	0.926127	0.0738729	0.444293	0.285589	89.9562
s1600	0.77	52020	130068	1631472	1	0.926162	0.0738377	0.44441	0.285686	89.9596
s1600	0.77	52020	129774	1631766	1	0.926329	0.0736708	0.444969	0.286148	89.9758
s1600	0.772	52020	129774	1631766	1	0.926329	0.0736708	0.444969	0.286148	89.9758
s1600	0.773	52020	129657	1631883	1	0.926396	0.0736043	0.445192	0.286332	89.9823
s1600	0.774	52020	129410	1632130	1	0.926536	0.0734641	0.445663	0.286722	89.9959
s1600	0.775	52020	129275	1632265	1	0.926613	0.0733875	0.445921	0.286936	90.0034
s1600	0.775	52020	128635	1632905	1	0.926976	0.0730242	0.447147	0.287952	90.0387
s1600	0.777	52020	128635	1632905	1	0.926976	0.0730242	0.447147	0.287952	90.0387
s1600	0.778	52020	128452	1633088	1	0.92708	0.0729203	0.447499	0.288244	90.0487
s1600	0.779	52020	128082	1633458	1	0.92729	0.0727102	0.448213	0.288836	90.0691
s1600	0.78	52020	127879	1633661	1	0.927405	0.072595	0.448605	0.289162	90.0803
s1600	0.78	52020	127183	1634357	1	0.9278	0.0721999	0.449955	0.290285	90.1187
s1600	0.782	52020	127183	1634357	1	0.9278	0.0721999	0.449955	0.290285	90.1187
s1600	0.782	52020	126655	1634885	1	0.9281	0.0719002	0.450985	0.291143	90.1478
s1600	0.784	52020	126655	1634885	1	0.9281	0.0719002	0.450985	0.291143	90.1478
s1600	0.785	52020	126478	1635062	1	0.9282	0.0717997	0.451331	0.291432	90.1576
s1600	0.785	52020	125841	1635699	1	0.928562	0.0714381	0.452582	0.292476	90.1927
s1600	0.787	52020	125841	1635699	1	0.928562	0.0714381	0.452582	0.292476	90.1927
s1600	0.787	52020	125473	1636067	1	0.928771	0.0712292	0.453308	0.293082	90.213
s1600	0.789	52020	125473	1636067	1	0.928771	0.0712292	0.453308	0.293082	90.213
s1600	0.79	52020	125359	1636181	1	0.928836	0.0711644	0.453533	0.29327	90.2193
s1600	0.79	52020	124927	1636613	1	0.929081	0.0709192	0.454389	0.293986	90.2431
s1600	0.792	52020	124927	1636613	1	0.929081	0.0709192	0.454389	0.293986	90.2431
s1600	0.792	52020	124662	1636878	1	0.929231	0.0707688	0.454915	0.294427	90.2577
s1600	0.794	52020	124662	1636878	1	0.929231	0.0707688	0.454915	0.294427	90.2577
s1600	0.795	52020	124576	1636964	1	0.92928	0.0707199	0.455086	0.294571	90.2625
s1600	0.795	52020	124214	1637326	1	0.929486	0.0705144	0.455808	0.295176	90.2824
s1600	0.797	52020	124214	1637326	1	0.929486	0.0705144	0.455808	0.295176	90.2824
s1600	0.797	52020	123971	1637569	1	0.929624	0.0703765	0.456294	0.295583	90.2958
s1600	0.799	52020	123971	1637569	1	0.929624	0.0703765	0.456294	0.295583	90.2958
s1600	0.8	52020	123898	1637642	1	0.929665	0.070335	0.45644	0.295706	90.2999
s1600	0.8	52020	123593	1637947	1	0.929838	0.0701619	0.457051	0.29622	90.3167
s1600	0.802	52020	123593	1637947	1	0.929838	0.0701619	0.457051	0.29622	90.3167
s1600	0.802	52020	123377	1638163	1	0.929961	0.0700393	0.457486	0.296584	90.3286
s1600	0.804	52020	123377	1638163	1	0.929961	0.0700393	0.457486	0.296584	90.3286
s1600	0.805	52020	123286	1638254	1	0.930012	0.0699876	0.457669	0.296738	90.3336
s1600	0.805	52020	122982	1638558	1	0.930185	0.069815	0.458282	0.297254	90.3504
s1600	0.807	52020	122982	1638558	1	0.930185	0.069815	0.458282	0.297254	90.3504
s1600	0.807	52020	122741	1638799	1	0.930322	0.0696782	0.458769	0.297664	90.3636
s1600	0.809	52020	122741	1638799	1	0.930322	0.0696782	0.458769	0.297664	90.3636
s1600	0.81	52020	122680	1638860	1	0.930356	0.0696436	0.458892	0.297768	90.367
s1600	0.81	52020	122356	1639184	1	0.93054	0.0694597	0.459549	0.298321	90.3849
s1600	0.812	52020	122356	1639184	1	0.93054	0.0694597	0.459549	0.298321	90.3849
s1600	0.813	52020	122133	1639407	1	0.930667	0.0693331	0.460002	0.298703	90.3972
s1600	0.814	52020	122133	1639407	1	0.930667	0.0693331	0.460002	0.298703	90.3972
s1600	0.815	52020	121950	1639590	1	0.930771	0.0692292	0.460374	0.299017	90.4073
s1600	0.816	52020	121824	1639716	1	0.930842	0.0691577	0.460631	0.299234	90.4142
s1600	0.817	52020	121824	1639716	1	0.930842	0.0691577	0.460631	0.299234	90.4142
s1600	0.818	52020	121628	1639912	1	0.930954	0.0690464	0.461031	0.299572	90.425
s1600	0.819	52020	121628	1639912	1	0.930954	0.0690464	0.461031	0.299572	90.425
s1600	0.82	52020	121484	1640056	1	0.931035	0.0689647	0.461326	0.29982	90.433
s1600	0.821	52020	121388	1640152	1	0.93109	0.0689102	0.461522	0.299986	90.4383
s1600	0.822	52020	121388	1640152	1	0.93109	0.0689102	0.461522	0.299986	90.4383
s1600	0.823	52020	121255	1640285	1	0.931165	0.0688347	0.461795	0.300216	90.4456
s1600	0.824	52020	121255	1640285	1	0.931165	0.0688347	0.461795	0.300216	90.4456
s1600	0.825	52020	121137	1640403	1	0.931232	0.0687677	0.462037	0.300421	90.4521
s1600	0.826	52020	121044	1640496	1	0.931285	0.0687149	0.462227	0.300582	90.4572
s1600	0.827	52020	121044	1640496	1	0.931285	0.0687149	0.462227	0.300582	90.4572
s1600	0.828	52020	120900	1640640	1	0.931367	0.0686331	0.462523	0.300833	90.4652
s1600	0.829	52020	120900	1640640	1	0.931367	0.0686331	0.462523	0.300833	90.4652
s1600	0.83	52020	120754	1640786	1	0.93145	0.0685502	0.462824	0.301087	90.4732
s1600	0.831	52020	120632	1640908	1	0.931519	0.068481	0.463075	0.3013	90.4799
s1600	0.832	52020	120632	1640908	1	0.931519	0.068481	0.463075	0.3013	90.4799
s1600	0.833	52020	120577	1640963	1	0.93155	0.0684498	0.463188	0.301396	90.483
s1600	0.834	52020	120458	1641082	1	0.931618	0.0683822	0.463434	0.301604	90.4895
s1600	0.835	52020	120386	1641154	1	0.931659	0.0683413	0.463583	0.30173	90.4935
s1600	0.836	52020	120266	1641274	1	0.931727	0.0682732	0.463831	0.30194	90.5001
s1600	0.837	52020	120157	1641383	1	0.931789	0.0682113	0.464056	0.302131	90.5061
s1600	0.838	52020	120100	1641440	1	0.931821	0.068179	0.464174	0.302231	90.5093
s1600	0.839	52020	119982	1641558	1	0.931888	0.068112	0.464419	0.302438	90.5158
s1600	0.84	52020	119928	1641612	1	0.931919	0.0680813	0.464531	0.302533	90.5188
s1600	0.841	52020	119802	1641738	1	0.93199	0.0680098	0.464792	0.302755	90.5257
s1600	0.842	52020	119675	1641865	1	0.932062	0.0679377	0.465056	0.302979	90.5327
s1600	0.843	52020	119609	1641931	1	0.9321	0.0679002	0.465193	0.303096	90.5363
s1600	0.844	52020	119465	1642075	1	0.932181	0.0678185	0.465493	0.30335	90.5443
s1600	0.845	52020	119378	1642162	1	0.932231	0.0677691	0.465674	0.303504	90.5491
s1600	0.846	52020	119253	1642287	1	0.932302	0.0676981	0.465935	0.303726	90.556
s1600	0.847	52020	119089	1642451	1	0.932395	0.067605	0.466277	0.304017	90.565
s1600	0.848	52020	119009	1642531	1	0.93244	0.0675596	0.466445	0.304159	90.5694
s1600	0.849	52020	118846	1642694	1	0.932533	0.0674671	0.466786	0.304449	90.5784
s1600	0.85	52020	118760	1642780	1	0.932582	0.0674183	0.466966	0.304602	90.5832
s1600	0.851	52020	118565	1642975	1	0.932692	0.0673076	0.467375	0.304951	90.5939
s1600	0.852	52020	118326	1643214	1	0.932828	0.0671719	0.467877	0.305378	90.6071
s1600	0.853	52020	118174	1643366	1	0.932914	0.0670856	0.468197	0.305651	90.6155
s1600	0.854	52020	117932	1643608	1	0.933052	0.0669482	0.468708	0.306086	90.6288
s1600	0.855	52020	117795	1643745	1	0.93313	0.0668705	0.468997	0.306333	90.6364
s1600	0.856	52020	117451	1644089	1	0.933325	0.0666752	0.469726	0.306955	90.6553
s1600	0.857	52020	117155	1644385	1	0.933493	0.0665071	0.470354	0.307492	90.6717
s1600	0.858	52020	117036	1644504	1	0.93356	0.0664396	0.470607	0.307709	90.6782
s1600	0.859	52020	116787	1644753	1	0.933702	0.0662982	0.471138	0.308163	90.692
s1600	0.86	52020	116667	1644873	1	0.93377	0.0662301	0.471394	0.308382	90.6986
s1600	0.861	52020	116414	1645126	1	0.933914	0.0660865	0.471935	0.308845	90.7125
s1600	0.862	52020	116129	1645411	1	0.934075	0.0659247	0.472546	0.309368	90.7282
s1600	0.863	52020	116005	1645535	1	0.934146	0.0658543	0.472812	0.309597	90.7351
s1600	0.864	52020	115737	1645803	1	0.934298	0.0657022	0.473389	0.310091	90.7499
s1600	0.865	52020	115616	1645924	1	0.934367	0.0656335	0.47365	0.310315	90.7565
s1600	0.866	52020	115308	1646232	1	0.934541	0.0654586	0.474315	0.310886	90.7735
s1600	0.867	52020	115012	1646528	1	0.934709	0.0652906	0.474956	0.311437	90.7898
s1600	0.868	52020	114870	1646670	1	0.93479	0.06521	0.475264	0.311702	90.7977
s1600	0.869	52020	114536	1647004	1	0.93498	0.0650204	0.47599	0.312327	90.8161
s1600	0.87	52020	114340	1647200	1	0.935091	0.0649091	0.476417	0.312695	90.8269
s1600	0.871	52020	113986	1647554	1	0.935292	0.0647082	0.477191	0.313362	90.8464
s1600	0.872	52020	113658	1647882	1	0.935478	0.064522	0.47791	0.313983	90.8645
s1600	0.873	52020	113480	1648060	1	0.935579	0.0644209	0.478301	0.31432	90.8743
s1600	0.874	52020	113118	1648422	1	0.935785	0.0642154	0.479098	0.315009	90.8943
s1600	0.875	52020	112939	1648601	1	0.935886	0.0641138	0.479493	0.315351	90.9041
s1600	0.875	52020	112144	1649396	1	0.936338	0.0636625	0.481257	0.316878	90.948
s1600	0.877	52020	112144	1649396	1	0.936338	0.0636625	0.481257	0.316878	90.948
s1600	0.878	52020	111986	1649554	1	0.936427	0.0635728	0.481609	0.317184	90.9567
s1600	0.879	52020	111591	1649949	1	0.936651	0.0633485	0.482491	0.317949	90.9785
s1600	0.88	52020	111406	1650134	1	0.936756	0.0632435	0.482905	0.318309	90.9887
s1600	0.88	52020	110594	1650946	1	0.937217	0.0627826	0.484732	0.319899	91.0334
s1600	0.882	52020	110594	1650946	1	0.937217	0.0627826	0.484732	0.319899	91.0334
s1600	0.883	52020	110400	1651140	1	0.937328	0.0626724	0.485171	0.320281	91.0441
s1600	0.884	52020	110056	1651484	1	0.937523	0.0624772	0.48595	0.320961	91.0631
s1600	0.885	52020	109881	1651659	1	0.937622	0.0623778	0.486348	0.321307	91.0728
s1600	0.885	52020	109234	1652306	1	0.937989	0.0620105	0.487823	0.322597	91.1084
s1600	0.887	52020	109234	1652306	1	0.937989	0.0620105	0.487823	0.322597	91.1084
s1600	0.888	52020	109115	1652425	1	0.938057	0.061943	0.488096	0.322835	91.115
s1600	0.889	52020	108848	1652692	1	0.938209	0.0617914	0.488708	0.323371	91.1297
s1600	0.89	52019	108737	1652804	0.999981	0.938272	0.0617283	0.488956	0.32359	91.1359
s1600	0.89	52019	108271	1653270	0.999981	0.938536	0.0614638	0.490029	0.324531	91.1616
s1600	0.892	52019	108271	1653270	0.999981	0.938536	0.0614638	0.490029	0.324531	91.1616
s1600	0.893	52019	108131	1653410	0.999981	0.938616	0.0613843	0.490352	0.324814	91.1693
s1600	0.894	52019	107888	1653653	0.999981	0.938754	0.0612464	0.490914	0.325308	91.1827
s1600	0.895	52019	107771	1653770	0.999981	0.93882	0.06118	0.491185	0.325546	91.1892
s1600	0.895	52019	107264	1654277	0.999981	0.939108	0.0608921	0.492364	0.326582	91.2171
s1600	0.897	52019	107264	1654277	0.999981	0.939108	0.0608921	0.492364	0.326582	91.2171
s1600	0.898	52019	107144	1654397	0.999981	0.939176	0.060824	0.492644	0.326828	91.2237
s1600	0.899	52017	106840	1654703	0.999942	0.939349	0.0606514	0.49334	0.327445	91.2406
s1600	0.9	52017	106703	1654840	0.999942	0.939426	0.0605736	0.49366	0.327728	91.2482
s1600	0.9	52015	106172	1655373	0.999904	0.939728	0.0602721	0.494893	0.32882	91.2775
s1600	0.902	52015	106172	1655373	0.999904	0.939728	0.0602721	0.494893	0.32882	91.2775
s1600	0.903	52015	106046	1655499	0.999904	0.939799	0.0602006	0.49519	0.329082	91.2845
s1600	0.904	52014	105753	1655793	0.999885	0.939966	0.0600342	0.495874	0.329689	91.3007
s1600	0.905	52011	105606	1655943	0.999827	0.940049	0.0599506	0.496201	0.329983	91.309
s1600	0.905	52011	104901	1656648	0.999827	0.94045	0.0595504	0.497875	0.331466	91.3478
s1600	0.907	52011	104901	1656648	0.999827	0.94045	0.0595504	0.497875	0.331466	91.3478
s1600	0.907	52011	104351	1657198	0.999827	0.940762	0.0592382	0.499189	0.332632	91.3782
s1600	0.909	52011	104351	1657198	0.999827	0.940762	0.0592382	0.499189	0.332632	91.3782
s1600	0.91	52011	104157	1657392	0.999827	0.940872	0.0591281	0.499654	0.333045	91.3889
s1600	0.91	52011	103424	1658125	0.999827	0.941288	0.058712	0.50142	0.334616	91.4293
s1600	0.912	52011	103424	1658125	0.999827	0.941288	0.058712	0.50142	0.334616	91.4293
s1600	0.912	52011	102824	1658725	0.999827	0.941629	0.0583714	0.502874	0.335912	91.4624
s1600	0.914	52011	102824	1658725	0.999827	0.941629	0.0583714	0.502874	0.335912	91.4624
s1600	0.915	52011	102629	1658920	0.999827	0.941739	0.0582607	0.503348	0.336336	91.4731
s1600	0.915	52011	101689	1659860	0.999827	0.942273	0.057727	0.505648	0.338393	91.525
s1600	0.917	52011	101689	1659860	0.999827	0.942273	0.057727	0.505648	0.338393	91.525
s1600	0.917	52011	100957	1660592	0.999827	0.942689	0.0573115	0.507454	0.340012	91.5653
s1600	0.919	52011	100957	1660592	0.999827	0.942689	0.0573115	0.507454	0.340012	91.5653
s1600	0.92	52011	100693	1660856	0.999827	0.942838	0.0571616	0.508108	0.3406	91.5799
s1600	0.92	52009	99642	1661909	0.999789	0.943435	0.0565649	0.510716	0.342952	91.6379
s1600	0.922	52009	99642	1661909	0.999789	0.943435	0.0565649	0.510716	0.342952	91.6379
s1600	0.922	52008	98766	1662786	0.999769	0.943932	0.0560676	0.512915	0.34494	91.6863
s1600	0.924	52008	98766	1662786	0.999769	0.943932	0.0560676	0.512915	0.34494	91.6863
s1600	0.925	52008	98458	1663094	0.999769	0.944107	0.0558928	0.513695	0.345646	91.7033
s1600	0.925	52006	97265	1664289	0.999731	0.944785	0.0552155	0.516725	0.3484	91.7692
s1600	0.927	52006	97265	1664289	0.999731	0.944785	0.0552155	0.516725	0.3484	91.7692
s1600	0.927	52002	96413	1665145	0.999654	0.945268	0.0547317	0.518891	0.350382	91.8164
s1600	0.929	52002	96413	1665145	0.999654	0.945268	0.0547317	0.518891	0.350382	91.8164
s1600	0.93	52002	96131	1665427	0.999654	0.945428	0.0545716	0.519622	0.351049	91.8319
s1600	0.93	51992	94962	1666606	0.999462	0.946092	0.0539077	0.522601	0.353798	91.8969
s1600	0.932	51992	94962	1666606	0.999462	0.946092	0.0539077	0.522601	0.353798	91.8969
s1600	0.932	51981	94029	1667550	0.99925	0.946622	0.0533777	0.524981	0.35601	91.949
s1600	0.934	51981	94029	1667550	0.99925	0.946622	0.0533777	0.524981	0.35601	91.949
s1600	0.935	51978	93708	1667874	0.999193	0.946805	0.0531954	0.525811	0.356781	91.9668
s1600	0.935	51957	92225	1669378	0.998789	0.947647	0.0523529	0.529628	0.360357	92.0498
s1600	0.937	51957	92225	1669378	0.998789	0.947647	0.0523529	0.529628	0.360357	92.0498
s1600	0.938	51939	90943	1670678	0.998443	0.948375	0.0516246	0.532976	0.36351	92.1215
s1600	0.939	51939	90943	1670678	0.998443	0.948375	0.0516246	0.532976	0.36351	92.1215
s1600	0.94	51927	89547	1672086	0.998212	0.949168	0.0508318	0.53673	0.367043	92.1991
s1600	0.941	51912	88713	1672935	0.997924	0.949642	0.050358	0.53894	0.369152	92.2459
s1600	0.942	51912	88713	1672935	0.997924	0.949642	0.050358	0.53894	0.369152	92.2459
s1600	0.943	51886	87579	1674095	0.997424	0.950286	0.0497135	0.541933	0.372036	92.3099
s1600	0.944	51886	87579	1674095	0.997424	0.950286	0.0497135	0.541933	0.372036	92.3099
s1600	0.945	51859	86338	1675363	0.996905	0.950992	0.0490083	0.545261	0.375254	92.3798
s1600	0.946	51842	85453	1676265	0.996578	0.951495	0.0485055	0.54768	0.377596	92.4295
s1600	0.947	51842	85453	1676265	0.996578	0.951495	0.0485055	0.54768	0.377596	92.4295
s1600	0.948	51790	84023	1677747	0.995579	0.952308	0.0476924	0.551447	0.381333	92.5112
s1600	0.949	51790	84023	1677747	0.995579	0.952308	0.0476924	0.551447	0.381333	92.5112
s1600	0.95	51741	82416	1679403	0.994637	0.953221	0.0467789	0.555826	0.385675	92.6026
s1600	0.951	51708	81451	1680401	0.994002	0.95377	0.0462303	0.558465	0.388318	92.6576
s1600	0.952	51708	81451	1680401	0.994002	0.95377	0.0462303	0.558465	0.388318	92.6576
s1600	0.953	51641	80095	1681824	0.992714	0.954541	0.045459	0.562061	0.392004	92.7361
s1600	0.954	51641	80095	1681824	0.992714	0.954541	0.045459	0.562061	0.392004	92.7361
s1600	0.955	51502	78666	1683392	0.990042	0.955356	0.0446444	0.565372	0.395658	92.8225
s1600	0.956	51408	77666	1684486	0.988235	0.955925	0.0440745	0.567749	0.398283	92.8828
s1600	0.957	51408	77666	1684486	0.988235	0.955925	0.0440745	0.567749	0.398283	92.8828
s1600	0.958	51262	75989	1686309	0.985429	0.956881	0.0431193	0.571894	0.402842	92.9834
s1600	0.959	51262	75989	1686309	0.985429	0.956881	0.0431193	0.571894	0.402842	92.9834
s1600	0.96	51227	75409	1686924	0.984756	0.957211	0.0427893	0.573471	0.404522	93.0173
s1600	0.961	51128	74095	1688337	0.982853	0.957959	0.0420413	0.576925	0.408296	93.0952
s1600	0.962	51042	72707	1689811	0.9812	0.958748	0.0412518	0.580785	0.412464	93.1765
s1600	0.963	50996	72088	1690476	0.980315	0.9591	0.0408995	0.582465	0.414319	93.2131
s1600	0.964	50895	70846	1691819	0.978374	0.959807	0.0401925	0.585805	0.41806	93.2872
s1600	0.965	50825	70176	1692559	0.977028	0.960189	0.0398109	0.587501	0.420038	93.328
s1600	0.966	50685	68524	1694351	0.974337	0.961129	0.0388706	0.592014	0.425178	93.4268
s1600	0.967	50495	66510	1696555	0.970684	0.962276	0.0377241	0.597486	0.431563	93.5483
s1600	0.968	50383	65402	1697775	0.968531	0.962907	0.0370933	0.600495	0.435143	93.6156
s1600	0.969	50138	63093	1700329	0.963822	0.964221	0.0357787	0.60681	0.442794	93.7564
s1600	0.97	49993	61996	1701571	0.961034	0.964846	0.0351538	0.609637	0.44641	93.8249
s1600	0.971	49685	60082	1703793	0.955113	0.965937	0.0340625	0.614203	0.452641	93.9474
s1600	0.972	49369	58448	1705743	0.949039	0.96687	0.0331302	0.617742	0.457896	94.055
s1600	0.973	49237	57656	1706667	0.946501	0.967321	0.0326788	0.619672	0.460619	94.1059
s1600	0.974	48924	55924	1708712	0.940484	0.968308	0.0316915	0.62376	0.466618	94.2187
s1600	0.975	48764	54968	1709828	0.937409	0.968853	0.0311469	0.626175	0.470096	94.2802
s1600	0.976	48450	52503	1712607	0.931373	0.970255	0.0297449	0.633445	0.479926	94.4334
s1600	0.977	48104	49021	1716435	0.924721	0.972233	0.0277668	0.645064	0.495279	94.6445
s1600	0.978	47903	47029	1718628	0.920857	0.973365	0.0266354	0.651954	0.504603	94.7654
s1600	0.979	47322	43041	1723197	0.909689	0.975631	0.0243687	0.664714	0.523688	95.0174
s1600	0.98	46995	41031	1725534	0.903403	0.976774	0.0232264	0.671137	0.533876	95.1462
s1600	0.981	46179	37851	1729530	0.887716	0.978584	0.0214164	0.678853	0.549554	95.3666
s1600	0.982	45110	35894	1732556	0.867166	0.979703	0.0202969	0.678223	0.556886	95.5334
s1600	0.983	44500	35183	1733877	0.85544	0.980112	0.019888	0.675763	0.558463	95.6063
s1600	0.984	43142	33959	1736459	0.829335	0.980819	0.0191813	0.668241	0.559552	95.7486
s1600	0.985	42415	33282	1737863	0.815359	0.981209	0.0187912	0.664203	0.560326	95.8261
s1600	0.986	40672	31691	1741197	0.781853	0.982125	0.0178754	0.65398	0.562055	96.0099
s1600	0.987	38518	29689	1745353	0.740446	0.983274	0.0167258	0.640755	0.564722	96.2391
s1600	0.988	37394	28497	1747669	0.718839	0.983956	0.0160441	0.634275	0.567513	96.3668
s1600	0.989	35067	25536	1752957	0.674106	0.985642	0.0143582	0.622732	0.578635	96.6583
s1600	0.99	33782	23695	1756083	0.649404	0.986687	0.0133135	0.61704	0.587748	96.8307
s1600	0.991	30502	19407	1763651	0.586351	0.989116	0.0108841	0.598495	0.611152	97.248
s1600	0.992	25527	14373	1773660	0.490715	0.991962	0.00803844	0.555418	0.639774	97.7999
s1600	0.993	22346	11642	1779572	0.429566	0.9935	0.0064995	0.519626	0.657467	98.1259
s1600	0.994	15137	6552	1791871	0.290984	0.996357	0.00364319	0.410723	0.697911	98.8041
s1600	0.995	11463	4455	1797642	0.220358	0.997528	0.00247212	0.337455	0.720128	99.1223
s1600	0.996	5495	1506	1806559	0.105632	0.999167	0.000832935	0.186205	0.784888	99.614
s1600	0.997	2042	361	1811157	0.0392541	0.999801	0.00019928	0.0750418	0.849771	99.8675
[truncated: 23,026 more rows]
