# Supplementary material for: K-mer based prediction of Clostridioides difficile relatedness and ribotypes
Source: Microb Genom. 2022 Apr 6;8(4):000804. doi: 10.1099/mgen.0.000804 (PMC9453075; doi:10.1099/mgen.0.000804)
Supplement: Supplementary material 5 [file mgen-8-0804-s005.xlsx]

## Sheet: Sheet1
Khash SNPs only <=10SNPs threshold											Khash SNPs only <=50SNPs threshold											Khash SNPs only <=100SNPs threshold											Khash SNP and indels <=10SNPs threshold											Khash SNP and indels <=50SNPs threshold
Khash distance	True positives	False positives	False negatives	True negatives	Sensitivity	Specificity	False positive rate	F1 score	Positive predictive value	Reduction in search space (%)	Khash distance	True positives	False positives	False negatives	True negatives	Sensitivity	Specificity	False positive rate	F1 score	Positive predictive value	Reduction in search space (%)	Khash distance	True positives	False positives	False negatives	True negatives	Sensitivity	Specificity	False positive rate	F1 score	Positive predictive value	Reduction in search space (%)	Khash distance	True positives	False positives	False negatives	True negatives	Sensitivity	Specificity	False positive rate	F1 score	Positive predictive value	Reduction in search space (%)	Khash distance	True positives	False positives	False negatives	True negatives	Sensitivity
0.983966	24	124726	0	0	100	0	100	0.000384696	0.0192385	100	0.983966	24	124726	0	0	100	0	100	0.000384696	0.0192385	100	0.983966	24	124726	0	0	100	0	100	0.000384696	0.0192385	100	0.984587	37	124713	0	0	1	0	1	0.00059301	0.000296593	100	0.984587	1028	123722	0	0	1
0.984425	24	124725	0	1	100	0.000801757	99.9992	0.000384699	0.0192386	99.9992	0.984425	24	124725	0	1	100	0.000801757	99.9992	0.000384699	0.0192386	99.9992	0.984425	24	124725	0	1	100	0.000801757	99.9992	0.000384699	0.0192386	99.9992	0.984845	37	124712	0	1	1	8.01841e-06	0.999992	0.000593015	0.000296596	99.9992	0.984845	1028	123721	0	1	1
0.984453	24	124724	0	2	100	0.00160351	99.9984	0.000384702	0.0192388	99.9984	0.984453	24	124724	0	2	100	0.00160351	99.9984	0.000384702	0.0192388	99.9984	0.984453	24	124724	0	2	100	0.00160351	99.9984	0.000384702	0.0192388	99.9984	0.984927	37	124711	0	2	1	1.60368e-05	0.999984	0.00059302	0.000296598	99.9984	0.984927	1028	123720	0	2	1
0.984553	24	124723	0	3	100	0.00240527	99.9976	0.000384705	0.0192389	99.9976	0.984553	24	124723	0	3	100	0.00240527	99.9976	0.000384705	0.0192389	99.9976	0.984553	24	124723	0	3	100	0.00240527	99.9976	0.000384705	0.0192389	99.9976	0.984935	37	124710	0	3	1	2.40552e-05	0.999976	0.000593025	0.0002966	99.9976	0.984935	1028	123719	0	3	1
0.984601	24	124722	0	4	100	0.00320703	99.9968	0.000384708	0.0192391	99.9968	0.984601	24	124722	0	4	100	0.00320703	99.9968	0.000384708	0.0192391	99.9968	0.984601	24	124722	0	4	100	0.00320703	99.9968	0.000384708	0.0192391	99.9968	0.984955	37	124709	0	4	1	3.20736e-05	0.999968	0.000593029	0.000296603	99.9968	0.984955	1028	123718	0	4	1
0.984606	24	124721	0	5	100	0.00400879	99.996	0.000384711	0.0192392	99.996	0.984606	24	124721	0	5	100	0.00400879	99.996	0.000384711	0.0192392	99.996	0.984606	24	124721	0	5	100	0.00400879	99.996	0.000384711	0.0192392	99.996	0.984968	37	124708	0	5	1	4.00921e-05	0.99996	0.000593034	0.000296605	99.996	0.984968	1028	123717	0	5	1
0.98462	24	124720	0	6	100	0.00481054	99.9952	0.000384714	0.0192394	99.9952	0.98462	24	124720	0	6	100	0.00481054	99.9952	0.000384714	0.0192394	99.9952	0.98462	24	124720	0	6	100	0.00481054	99.9952	0.000384714	0.0192394	99.9952	0.984975	37	124707	0	6	1	4.81105e-05	0.999952	0.000593039	0.000296607	99.9952	0.984975	1028	123716	0	6	1
0.984656	24	124719	0	7	100	0.0056123	99.9944	0.000384717	0.0192396	99.9944	0.984656	24	124719	0	7	100	0.0056123	99.9944	0.000384717	0.0192396	99.9944	0.984656	24	124719	0	7	100	0.0056123	99.9944	0.000384717	0.0192396	99.9944	0.984983	37	124706	0	7	1	5.61289e-05	0.999944	0.000593044	0.00029661	99.9944	0.984983	1028	123715	0	7	1
0.984666	24	124718	0	8	100	0.00641406	99.9936	0.00038472	0.0192397	99.9936	0.984666	24	124718	0	8	100	0.00641406	99.9936	0.00038472	0.0192397	99.9936	0.984666	24	124718	0	8	100	0.00641406	99.9936	0.00038472	0.0192397	99.9936	0.984988	37	124705	0	8	1	6.41473e-05	0.999936	0.000593049	0.000296612	99.9936	0.984988	1028	123714	0	8	1
0.984703	24	124717	0	9	100	0.00721582	99.9928	0.000384723	0.0192399	99.9928	0.984703	24	124717	0	9	100	0.00721582	99.9928	0.000384723	0.0192399	99.9928	0.984703	24	124717	0	9	100	0.00721582	99.9928	0.000384723	0.0192399	99.9928	0.984998	37	124704	0	9	1	7.21657e-05	0.999928	0.000593053	0.000296615	99.9928	0.984998	1028	123713	0	9	1
0.98471	24	124716	0	10	100	0.00801757	99.992	0.000384726	0.01924	99.992	0.98471	24	124716	0	10	100	0.00801757	99.992	0.000384726	0.01924	99.992	0.98471	24	124716	0	10	100	0.00801757	99.992	0.000384726	0.01924	99.992	0.985	37	124703	0	10	1	8.01841e-05	0.99992	0.000593058	0.000296617	99.992	0.985	1028	123712	0	10	1
0.984714	24	124715	0	11	100	0.00881933	99.9912	0.000384729	0.0192402	99.9912	0.984714	24	124715	0	11	100	0.00881933	99.9912	0.000384729	0.0192402	99.9912	0.984714	24	124715	0	11	100	0.00881933	99.9912	0.000384729	0.0192402	99.9912	0.985001	37	124702	0	11	1	8.82025e-05	0.999912	0.000593063	0.000296619	99.9912	0.985001	1028	123711	0	11	1
0.984732	24	124714	0	12	100	0.00962109	99.9904	0.000384733	0.0192403	99.9904	0.984732	24	124714	0	12	100	0.00962109	99.9904	0.000384733	0.0192403	99.9904	0.984732	24	124714	0	12	100	0.00962109	99.9904	0.000384733	0.0192403	99.9904	0.985029	37	124701	0	12	1	9.62209e-05	0.999904	0.000593068	0.000296622	99.9904	0.985029	1028	123710	0	12	1
0.984733	24	124713	0	13	100	0.0104228	99.9896	0.000384736	0.0192405	99.9896	0.984733	24	124713	0	13	100	0.0104228	99.9896	0.000384736	0.0192405	99.9896	0.984733	24	124713	0	13	100	0.0104228	99.9896	0.000384736	0.0192405	99.9896	0.985049	37	124700	0	13	1	0.000104239	0.999896	0.000593072	0.000296624	99.9896	0.985049	1028	123709	0	13	1
0.984734	24	124712	0	14	100	0.0112246	99.9888	0.000384739	0.0192406	99.9888	0.984734	24	124712	0	14	100	0.0112246	99.9888	0.000384739	0.0192406	99.9888	0.984734	24	124712	0	14	100	0.0112246	99.9888	0.000384739	0.0192406	99.9888	0.985112	37	124699	0	14	1	0.000112258	0.999888	0.000593077	0.000296626	99.9888	0.985112	1028	123708	0	14	1
0.984738	24	124711	0	15	100	0.0120264	99.988	0.000384742	0.0192408	99.988	0.984738	24	124711	0	15	100	0.0120264	99.988	0.000384742	0.0192408	99.988	0.984738	24	124711	0	15	100	0.0120264	99.988	0.000384742	0.0192408	99.988	0.985138	37	124698	0	15	1	0.000120276	0.99988	0.000593082	0.000296629	99.988	0.985138	1028	123707	0	15	1
0.984742	24	124710	0	16	100	0.0128281	99.9872	0.000384745	0.0192409	99.9872	0.984742	24	124710	0	16	100	0.0128281	99.9872	0.000384745	0.0192409	99.9872	0.984742	24	124710	0	16	100	0.0128281	99.9872	0.000384745	0.0192409	99.9872	0.985149	37	124697	0	16	1	0.000128295	0.999872	0.000593087	0.000296631	99.9872	0.985149	1028	123706	0	16	1
0.98478	24	124709	0	17	100	0.0136299	99.9864	0.000384748	0.0192411	99.9864	0.98478	24	124709	0	17	100	0.0136299	99.9864	0.000384748	0.0192411	99.9864	0.98478	24	124709	0	17	100	0.0136299	99.9864	0.000384748	0.0192411	99.9864	0.985165	37	124696	0	17	1	0.000136313	0.999864	0.000593091	0.000296634	99.9864	0.985165	1028	123705	0	17	1
0.984786	24	124708	0	18	100	0.0144316	99.9856	0.000384751	0.0192413	99.9856	0.984786	24	124708	0	18	100	0.0144316	99.9856	0.000384751	0.0192413	99.9856	0.984786	24	124708	0	18	100	0.0144316	99.9856	0.000384751	0.0192413	99.9856	0.985171	37	124694	0	19	1	0.00015235	0.999848	0.000593101	0.000296638	99.9848	0.985171	1028	123703	0	19	1
0.984801	24	124707	0	19	100	0.0152334	99.9848	0.000384754	0.0192414	99.9848	0.984801	24	124707	0	19	100	0.0152334	99.9848	0.000384754	0.0192414	99.9848	0.984801	24	124707	0	19	100	0.0152334	99.9848	0.000384754	0.0192414	99.9848	0.98519	37	124693	0	20	1	0.000160368	0.99984	0.000593106	0.000296641	99.984	0.98519	1028	123702	0	20	1
0.984813	24	124706	0	20	100	0.0160351	99.984	0.000384757	0.0192416	99.984	0.984813	24	124706	0	20	100	0.0160351	99.984	0.000384757	0.0192416	99.984	0.984813	24	124706	0	20	100	0.0160351	99.984	0.000384757	0.0192416	99.984	0.985203	37	124692	0	21	1	0.000168387	0.999832	0.00059311	0.000296643	99.9832	0.985203	1028	123701	0	21	1
0.984819	24	124705	0	21	100	0.0168369	99.9832	0.00038476	0.0192417	99.9832	0.984819	24	124705	0	21	100	0.0168369	99.9832	0.00038476	0.0192417	99.9832	0.984819	24	124705	0	21	100	0.0168369	99.9832	0.00038476	0.0192417	99.9832	0.98524	37	124691	0	22	1	0.000176405	0.999824	0.000593115	0.000296646	99.9824	0.98524	1028	123700	0	22	1
0.984825	24	124704	0	22	100	0.0176387	99.9824	0.000384763	0.0192419	99.9824	0.984825	24	124704	0	22	100	0.0176387	99.9824	0.000384763	0.0192419	99.9824	0.984825	24	124704	0	22	100	0.0176387	99.9824	0.000384763	0.0192419	99.9824	0.985248	37	124690	0	23	1	0.000184423	0.999816	0.00059312	0.000296648	99.9816	0.985248	1028	123699	0	23	1
0.984848	24	124703	0	23	100	0.0184404	99.9816	0.000384766	0.019242	99.9816	0.984848	24	124703	0	23	100	0.0184404	99.9816	0.000384766	0.019242	99.9816	0.984848	24	124703	0	23	100	0.0184404	99.9816	0.000384766	0.019242	99.9816	0.985263	37	124689	0	24	1	0.000192442	0.999808	0.000593125	0.00029665	99.9808	0.985263	1028	123698	0	24	1
0.984854	24	124702	0	24	100	0.0192422	99.9808	0.00038477	0.0192422	99.9808	0.984854	24	124702	0	24	100	0.0192422	99.9808	0.00038477	0.0192422	99.9808	0.984854	24	124702	0	24	100	0.0192422	99.9808	0.00038477	0.0192422	99.9808	0.985274	37	124688	0	25	1	0.00020046	0.9998	0.000593129	0.000296653	99.98	0.985274	1028	123697	0	25	1
0.984882	24	124701	0	25	100	0.0200439	99.98	0.000384773	0.0192423	99.98	0.984882	24	124701	0	25	100	0.0200439	99.98	0.000384773	0.0192423	99.98	0.984882	24	124701	0	25	100	0.0200439	99.98	0.000384773	0.0192423	99.98	0.985283	37	124687	0	26	1	0.000208479	0.999792	0.000593134	0.000296655	99.9792	0.985283	1028	123696	0	26	1
0.984892	24	124700	0	26	100	0.0208457	99.9792	0.000384776	0.0192425	99.9792	0.984892	24	124700	0	26	100	0.0208457	99.9792	0.000384776	0.0192425	99.9792	0.984892	24	124700	0	26	100	0.0208457	99.9792	0.000384776	0.0192425	99.9792	0.985297	37	124686	0	27	1	0.000216497	0.999784	0.000593139	0.000296657	99.9784	0.985297	1028	123695	0	27	1
0.984903	24	124699	0	27	100	0.0216475	99.9784	0.000384779	0.0192426	99.9784	0.984903	24	124699	0	27	100	0.0216475	99.9784	0.000384779	0.0192426	99.9784	0.984903	24	124699	0	27	100	0.0216475	99.9784	0.000384779	0.0192426	99.9784	0.985299	37	124684	0	29	1	0.000232534	0.999767	0.000593148	0.000296662	99.9768	0.985299	1028	123693	0	29	1
0.984909	24	124698	0	28	100	0.0224492	99.9776	0.000384782	0.0192428	99.9776	0.984909	24	124698	0	28	100	0.0224492	99.9776	0.000384782	0.0192428	99.9776	0.984909	24	124698	0	28	100	0.0224492	99.9776	0.000384782	0.0192428	99.9776	0.985312	37	124683	0	30	1	0.000240552	0.999759	0.000593153	0.000296665	99.976	0.985312	1028	123692	0	30	1
0.98491	24	124697	0	29	100	0.023251	99.9767	0.000384785	0.019243	99.9768	0.98491	24	124697	0	29	100	0.023251	99.9767	0.000384785	0.019243	99.9768	0.98491	24	124697	0	29	100	0.023251	99.9767	0.000384785	0.019243	99.9768	0.985329	37	124682	0	31	1	0.000248571	0.999751	0.000593158	0.000296667	99.9752	0.985329	1028	123691	0	31	1
0.984952	24	124696	0	30	100	0.0240527	99.9759	0.000384788	0.0192431	99.976	0.984952	24	124696	0	30	100	0.0240527	99.9759	0.000384788	0.0192431	99.976	0.984952	24	124696	0	30	100	0.0240527	99.9759	0.000384788	0.0192431	99.976	0.985331	37	124681	0	32	1	0.000256589	0.999743	0.000593163	0.000296669	99.9743	0.985331	1028	123690	0	32	1
0.984959	24	124695	0	31	100	0.0248545	99.9751	0.000384791	0.0192433	99.9752	0.984959	24	124695	0	31	100	0.0248545	99.9751	0.000384791	0.0192433	99.9752	0.984959	24	124695	0	31	100	0.0248545	99.9751	0.000384791	0.0192433	99.9752	0.985336	37	124680	0	33	1	0.000264608	0.999735	0.000593167	0.000296672	99.9735	0.985336	1028	123689	0	33	1
0.984965	24	124694	0	32	100	0.0256562	99.9743	0.000384794	0.0192434	99.9743	0.984965	24	124694	0	32	100	0.0256562	99.9743	0.000384794	0.0192434	99.9743	0.984965	24	124694	0	32	100	0.0256562	99.9743	0.000384794	0.0192434	99.9743	0.985338	37	124679	0	34	1	0.000272626	0.999727	0.000593172	0.000296674	99.9727	0.985338	1028	123688	0	34	1
0.985011	24	124693	0	33	100	0.026458	99.9735	0.000384797	0.0192436	99.9735	0.985011	24	124693	0	33	100	0.026458	99.9735	0.000384797	0.0192436	99.9735	0.985011	24	124693	0	33	100	0.026458	99.9735	0.000384797	0.0192436	99.9735	0.98534	37	124677	0	36	1	0.000288663	0.999711	0.000593182	0.000296679	99.9711	0.98534	1028	123686	0	36	1
0.985019	24	124692	0	34	100	0.0272598	99.9727	0.0003848	0.0192437	99.9727	0.985019	24	124692	0	34	100	0.0272598	99.9727	0.0003848	0.0192437	99.9727	0.985019	24	124692	0	34	100	0.0272598	99.9727	0.0003848	0.0192437	99.9727	0.985346	37	124676	0	37	1	0.000296681	0.999703	0.000593186	0.000296681	99.9703	0.985346	1028	123685	0	37	1
0.985069	24	124691	0	35	100	0.0280615	99.9719	0.000384803	0.0192439	99.9719	0.985069	24	124691	0	35	100	0.0280615	99.9719	0.000384803	0.0192439	99.9719	0.985069	24	124691	0	35	100	0.0280615	99.9719	0.000384803	0.0192439	99.9719	0.985367	37	124675	0	38	1	0.0003047	0.999695	0.000593191	0.000296684	99.9695	0.985367	1028	123684	0	38	1
0.985077	24	124690	0	36	100	0.0288633	99.9711	0.000384807	0.019244	99.9711	0.985077	24	124690	0	36	100	0.0288633	99.9711	0.000384807	0.019244	99.9711	0.985077	24	124690	0	36	100	0.0288633	99.9711	0.000384807	0.019244	99.9711	0.985369	37	124674	0	39	1	0.000312718	0.999687	0.000593196	0.000296686	99.9687	0.985369	1028	123683	0	39	1
0.985081	24	124689	0	37	100	0.029665	99.9703	0.00038481	0.0192442	99.9703	0.985081	24	124689	0	37	100	0.029665	99.9703	0.00038481	0.0192442	99.9703	0.985081	24	124689	0	37	100	0.029665	99.9703	0.00038481	0.0192442	99.9703	0.985371	37	124673	0	40	1	0.000320736	0.999679	0.000593201	0.000296688	99.9679	0.985371	1028	123682	0	40	1
0.985091	24	124688	0	38	100	0.0304668	99.9695	0.000384813	0.0192443	99.9695	0.985091	24	124688	0	38	100	0.0304668	99.9695	0.000384813	0.0192443	99.9695	0.985091	24	124688	0	38	100	0.0304668	99.9695	0.000384813	0.0192443	99.9695	0.985398	37	124672	0	41	1	0.000328755	0.999671	0.000593205	0.000296691	99.9671	0.985398	1028	123681	0	41	1
0.985104	24	124687	0	39	100	0.0312685	99.9687	0.000384816	0.0192445	99.9687	0.985104	24	124687	0	39	100	0.0312685	99.9687	0.000384816	0.0192445	99.9687	0.985104	24	124687	0	39	100	0.0312685	99.9687	0.000384816	0.0192445	99.9687	0.985401	37	124671	0	42	1	0.000336773	0.999663	0.00059321	0.000296693	99.9663	0.985401	1028	123680	0	42	1
0.985112	24	124686	0	40	100	0.0320703	99.9679	0.000384819	0.0192446	99.9679	0.985112	24	124686	0	40	100	0.0320703	99.9679	0.000384819	0.0192446	99.9679	0.985112	24	124686	0	40	100	0.0320703	99.9679	0.000384819	0.0192446	99.9679	0.985409	37	124670	0	43	1	0.000344792	0.999655	0.000593215	0.000296695	99.9655	0.985409	1028	123679	0	43	1
0.985119	24	124685	0	41	100	0.0328721	99.9671	0.000384822	0.0192448	99.9671	0.985119	24	124685	0	41	100	0.0328721	99.9671	0.000384822	0.0192448	99.9671	0.985119	24	124685	0	41	100	0.0328721	99.9671	0.000384822	0.0192448	99.9671	0.985423	37	124669	0	44	1	0.00035281	0.999647	0.00059322	0.000296698	99.9647	0.985423	1028	123678	0	44	1
0.985131	24	124684	0	42	100	0.0336738	99.9663	0.000384825	0.019245	99.9663	0.985131	24	124684	0	42	100	0.0336738	99.9663	0.000384825	0.019245	99.9663	0.985131	24	124684	0	42	100	0.0336738	99.9663	0.000384825	0.019245	99.9663	0.98543	37	124668	0	45	1	0.000360828	0.999639	0.000593224	0.0002967	99.9639	0.98543	1028	123677	0	45	1
0.985133	24	124683	0	43	100	0.0344756	99.9655	0.000384828	0.0192451	99.9655	0.985133	24	124683	0	43	100	0.0344756	99.9655	0.000384828	0.0192451	99.9655	0.985133	24	124683	0	43	100	0.0344756	99.9655	0.000384828	0.0192451	99.9655	0.985438	37	124667	0	46	1	0.000368847	0.999631	0.000593229	0.000296703	99.9631	0.985438	1028	123676	0	46	1
0.985143	24	124681	0	45	100	0.0360791	99.9639	0.000384834	0.0192454	99.9639	0.985143	24	124681	0	45	100	0.0360791	99.9639	0.000384834	0.0192454	99.9639	0.985143	24	124681	0	45	100	0.0360791	99.9639	0.000384834	0.0192454	99.9639	0.985447	37	124666	0	47	1	0.000376865	0.999623	0.000593234	0.000296705	99.9623	0.985447	1028	123675	0	47	1
0.985148	24	124680	0	46	100	0.0368808	99.9631	0.000384837	0.0192456	99.9631	0.985148	24	124680	0	46	100	0.0368808	99.9631	0.000384837	0.0192456	99.9631	0.985148	24	124680	0	46	100	0.0368808	99.9631	0.000384837	0.0192456	99.9631	0.985448	37	124665	0	48	1	0.000384884	0.999615	0.000593239	0.000296707	99.9615	0.985448	1028	123674	0	48	1
0.985149	24	124679	0	47	100	0.0376826	99.9623	0.00038484	0.0192457	99.9623	0.985149	24	124679	0	47	100	0.0376826	99.9623	0.00038484	0.0192457	99.9623	0.985149	24	124679	0	47	100	0.0376826	99.9623	0.00038484	0.0192457	99.9623	0.985462	37	124664	0	49	1	0.000392902	0.999607	0.000593243	0.00029671	99.9607	0.985462	1028	123673	0	49	1
0.98516	24	124678	0	48	100	0.0384844	99.9615	0.000384844	0.0192459	99.9615	0.98516	24	124678	0	48	100	0.0384844	99.9615	0.000384844	0.0192459	99.9615	0.98516	24	124678	0	48	100	0.0384844	99.9615	0.000384844	0.0192459	99.9615	0.985469	37	124663	0	50	1	0.000400921	0.999599	0.000593248	0.000296712	99.9599	0.985469	1028	123672	0	50	1
0.985162	24	124677	0	49	100	0.0392861	99.9607	0.000384847	0.019246	99.9607	0.985162	24	124677	0	49	100	0.0392861	99.9607	0.000384847	0.019246	99.9607	0.985162	24	124677	0	49	100	0.0392861	99.9607	0.000384847	0.019246	99.9607	0.985481	37	124662	0	51	1	0.000408939	0.999591	0.000593253	0.000296714	99.9591	0.985481	1028	123671	0	51	1
0.985187	24	124676	0	50	100	0.0400879	99.9599	0.00038485	0.0192462	99.9599	0.985187	24	124676	0	50	100	0.0400879	99.9599	0.00038485	0.0192462	99.9599	0.985187	24	124676	0	50	100	0.0400879	99.9599	0.00038485	0.0192462	99.9599	0.985499	37	124660	0	53	1	0.000424976	0.999575	0.000593262	0.000296719	99.9575	0.985499	1028	123669	0	53	1
0.985189	24	124675	0	51	100	0.0408896	99.9591	0.000384853	0.0192463	99.9591	0.985189	24	124675	0	51	100	0.0408896	99.9591	0.000384853	0.0192463	99.9591	0.985189	24	124675	0	51	100	0.0408896	99.9591	0.000384853	0.0192463	99.9591	0.9855	37	124659	0	54	1	0.000432994	0.999567	0.000593267	0.000296722	99.9567	0.9855	1028	123668	0	54	1
0.985195	24	124674	0	52	100	0.0416914	99.9583	0.000384856	0.0192465	99.9583	0.985195	24	124674	0	52	100	0.0416914	99.9583	0.000384856	0.0192465	99.9583	0.985195	24	124674	0	52	100	0.0416914	99.9583	0.000384856	0.0192465	99.9583	0.985501	37	124658	0	55	1	0.000441013	0.999559	0.000593272	0.000296724	99.9559	0.985501	1028	123667	0	55	1
0.985197	24	124673	0	53	100	0.0424931	99.9575	0.000384859	0.0192467	99.9575	0.985197	24	124673	0	53	100	0.0424931	99.9575	0.000384859	0.0192467	99.9575	0.985197	24	124673	0	53	100	0.0424931	99.9575	0.000384859	0.0192467	99.9575	0.985509	37	124657	0	56	1	0.000449031	0.999551	0.000593277	0.000296726	99.9551	0.985509	1028	123666	0	56	1
0.985203	24	124672	0	54	100	0.0432949	99.9567	0.000384862	0.0192468	99.9567	0.985203	24	124672	0	54	100	0.0432949	99.9567	0.000384862	0.0192468	99.9567	0.985203	24	124672	0	54	100	0.0432949	99.9567	0.000384862	0.0192468	99.9567	0.985511	37	124656	0	57	1	0.000457049	0.999543	0.000593281	0.000296729	99.9543	0.985511	1028	123665	0	57	1
0.985204	24	124671	0	55	100	0.0440967	99.9559	0.000384865	0.019247	99.9559	0.985204	24	124671	0	55	100	0.0440967	99.9559	0.000384865	0.019247	99.9559	0.985204	24	124671	0	55	100	0.0440967	99.9559	0.000384865	0.019247	99.9559	0.985524	37	124654	0	59	1	0.000473086	0.999527	0.000593291	0.000296734	99.9527	0.985524	1028	123663	0	59	1
0.985222	24	124670	0	56	100	0.0448984	99.9551	0.000384868	0.0192471	99.9551	0.985222	24	124670	0	56	100	0.0448984	99.9551	0.000384868	0.0192471	99.9551	0.985222	24	124670	0	56	100	0.0448984	99.9551	0.000384868	0.0192471	99.9551	0.985528	37	124653	0	60	1	0.000481105	0.999519	0.000593296	0.000296736	99.9519	0.985528	1028	123662	0	60	1
0.985229	24	124669	0	57	100	0.0457002	99.9543	0.000384871	0.0192473	99.9543	0.985229	24	124669	0	57	100	0.0457002	99.9543	0.000384871	0.0192473	99.9543	0.985229	24	124669	0	57	100	0.0457002	99.9543	0.000384871	0.0192473	99.9543	0.985532	37	124652	0	61	1	0.000489123	0.999511	0.000593301	0.000296738	99.9511	0.985532	1028	123661	0	61	1
0.985233	24	124668	0	58	100	0.0465019	99.9535	0.000384874	0.0192474	99.9535	0.985233	24	124668	0	58	100	0.0465019	99.9535	0.000384874	0.0192474	99.9535	0.985233	24	124668	0	58	100	0.0465019	99.9535	0.000384874	0.0192474	99.9535	0.98554	37	124650	0	63	1	0.00050516	0.999495	0.00059331	0.000296743	99.9495	0.98554	1028	123659	0	63	1
0.985239	24	124667	0	59	100	0.0473037	99.9527	0.000384878	0.0192476	99.9527	0.985239	24	124667	0	59	100	0.0473037	99.9527	0.000384878	0.0192476	99.9527	0.985239	24	124667	0	59	100	0.0473037	99.9527	0.000384878	0.0192476	99.9527	0.985545	37	124649	0	64	1	0.000513178	0.999487	0.000593315	0.000296745	99.9487	0.985545	1028	123658	0	64	1
0.985242	24	124666	0	60	100	0.0481054	99.9519	0.000384881	0.0192477	99.9519	0.985242	24	124666	0	60	100	0.0481054	99.9519	0.000384881	0.0192477	99.9519	0.985242	24	124666	0	60	100	0.0481054	99.9519	0.000384881	0.0192477	99.9519	0.985546	37	124648	0	65	1	0.000521197	0.999479	0.00059332	0.000296748	99.9479	0.985546	1028	123657	0	65	1
0.985246	24	124665	0	61	100	0.0489072	99.9511	0.000384884	0.0192479	99.9511	0.985246	24	124665	0	61	100	0.0489072	99.9511	0.000384884	0.0192479	99.9511	0.985246	24	124665	0	61	100	0.0489072	99.9511	0.000384884	0.0192479	99.9511	0.985564	37	124646	0	67	1	0.000537233	0.999463	0.000593329	0.000296753	99.9463	0.985564	1028	123655	0	67	1
0.985256	24	124664	0	62	100	0.049709	99.9503	0.000384887	0.019248	99.9503	0.985256	24	124664	0	62	100	0.049709	99.9503	0.000384887	0.019248	99.9503	0.985256	24	124664	0	62	100	0.049709	99.9503	0.000384887	0.019248	99.9503	0.985565	37	124645	0	68	1	0.000545252	0.999455	0.000593334	0.000296755	99.9455	0.985565	1028	123654	0	68	1
0.985257	24	124663	0	63	100	0.0505107	99.9495	0.00038489	0.0192482	99.9495	0.985257	24	124663	0	63	100	0.0505107	99.9495	0.00038489	0.0192482	99.9495	0.985257	24	124663	0	63	100	0.0505107	99.9495	0.00038489	0.0192482	99.9495	0.985568	37	124644	0	69	1	0.00055327	0.999447	0.000593339	0.000296757	99.9447	0.985568	1028	123653	0	69	1
0.985265	24	124662	0	64	100	0.0513125	99.9487	0.000384893	0.0192484	99.9487	0.985265	24	124662	0	64	100	0.0513125	99.9487	0.000384893	0.0192484	99.9487	0.985265	24	124662	0	64	100	0.0513125	99.9487	0.000384893	0.0192484	99.9487	0.98557	37	124643	0	70	1	0.000561289	0.999439	0.000593343	0.00029676	99.9439	0.98557	1028	123652	0	70	1
0.985266	24	124661	0	65	100	0.0521142	99.9479	0.000384896	0.0192485	99.9479	0.985266	24	124661	0	65	100	0.0521142	99.9479	0.000384896	0.0192485	99.9479	0.985266	24	124661	0	65	100	0.0521142	99.9479	0.000384896	0.0192485	99.9479	0.985577	37	124642	0	71	1	0.000569307	0.999431	0.000593348	0.000296762	99.9431	0.985577	1028	123651	0	71	1
0.985269	24	124660	0	66	100	0.052916	99.9471	0.000384899	0.0192487	99.9471	0.985269	24	124660	0	66	100	0.052916	99.9471	0.000384899	0.0192487	99.9471	0.985269	24	124660	0	66	100	0.052916	99.9471	0.000384899	0.0192487	99.9471	0.985584	37	124641	0	72	1	0.000577326	0.999423	0.000593353	0.000296764	99.9423	0.985584	1028	123650	0	72	1
0.985274	24	124659	0	67	100	0.0537177	99.9463	0.000384902	0.0192488	99.9463	0.985274	24	124659	0	67	100	0.0537177	99.9463	0.000384902	0.0192488	99.9463	0.985274	24	124659	0	67	100	0.0537177	99.9463	0.000384902	0.0192488	99.9463	0.985585	37	124640	0	73	1	0.000585344	0.999415	0.000593358	0.000296767	99.9415	0.985585	1028	123649	0	73	1
0.985284	24	124658	0	68	100	0.0545195	99.9455	0.000384905	0.019249	99.9455	0.985284	24	124658	0	68	100	0.0545195	99.9455	0.000384905	0.019249	99.9455	0.985284	24	124658	0	68	100	0.0545195	99.9455	0.000384905	0.019249	99.9455	0.985588	37	124639	0	74	1	0.000593362	0.999407	0.000593362	0.000296769	99.9407	0.985588	1028	123648	0	74	1
0.985287	24	124657	0	69	100	0.0553213	99.9447	0.000384908	0.0192491	99.9447	0.985287	24	124657	0	69	100	0.0553213	99.9447	0.000384908	0.0192491	99.9447	0.985287	24	124657	0	69	100	0.0553213	99.9447	0.000384908	0.0192491	99.9447	0.985593	37	124638	0	75	1	0.000601381	0.999399	0.000593367	0.000296772	99.9399	0.985593	1028	123647	0	75	1
0.98529	24	124656	0	70	100	0.056123	99.9439	0.000384911	0.0192493	99.9439	0.98529	24	124656	0	70	100	0.056123	99.9439	0.000384911	0.0192493	99.9439	0.98529	24	124656	0	70	100	0.056123	99.9439	0.000384911	0.0192493	99.9439	0.985601	37	124637	0	76	1	0.000609399	0.999391	0.000593372	0.000296774	99.9391	0.985601	1028	123646	0	76	1
0.985297	24	124654	0	72	100	0.0577265	99.9423	0.000384918	0.0192496	99.9423	0.985297	24	124654	0	72	100	0.0577265	99.9423	0.000384918	0.0192496	99.9423	0.985297	24	124654	0	72	100	0.0577265	99.9423	0.000384918	0.0192496	99.9423	0.985606	37	124636	0	77	1	0.000617418	0.999383	0.000593377	0.000296776	99.9383	0.985606	1028	123645	0	77	1
0.985301	24	124653	0	73	100	0.0585283	99.9415	0.000384921	0.0192497	99.9415	0.985301	24	124653	0	73	100	0.0585283	99.9415	0.000384921	0.0192497	99.9415	0.985301	24	124653	0	73	100	0.0585283	99.9415	0.000384921	0.0192497	99.9415	0.985607	37	124635	0	78	1	0.000625436	0.999375	0.000593381	0.000296779	99.9375	0.985607	1028	123644	0	78	1
0.985303	24	124652	0	74	100	0.0593301	99.9407	0.000384924	0.0192499	99.9407	0.985303	24	124652	0	74	100	0.0593301	99.9407	0.000384924	0.0192499	99.9407	0.985303	24	124652	0	74	100	0.0593301	99.9407	0.000384924	0.0192499	99.9407	0.985611	37	124634	0	79	1	0.000633454	0.999367	0.000593386	0.000296781	99.9367	0.985611	1028	123643	0	79	1
0.985311	24	124651	0	75	100	0.0601318	99.9399	0.000384927	0.0192501	99.9399	0.985311	24	124651	0	75	100	0.0601318	99.9399	0.000384927	0.0192501	99.9399	0.985311	24	124651	0	75	100	0.0601318	99.9399	0.000384927	0.0192501	99.9399	0.985615	37	124632	0	81	1	0.000649491	0.999351	0.000593396	0.000296786	99.9351	0.985615	1028	123641	0	81	1
0.985312	24	124649	0	77	100	0.0617353	99.9383	0.000384933	0.0192504	99.9383	0.985312	24	124649	0	77	100	0.0617353	99.9383	0.000384933	0.0192504	99.9383	0.985312	24	124649	0	77	100	0.0617353	99.9383	0.000384933	0.0192504	99.9383	0.985617	37	124629	0	84	1	0.000673546	0.999326	0.00059341	0.000296793	99.9327	0.985617	1028	123638	0	84	1
0.985319	24	124648	0	78	100	0.0625371	99.9375	0.000384936	0.0192505	99.9375	0.985319	24	124648	0	78	100	0.0625371	99.9375	0.000384936	0.0192505	99.9375	0.985319	24	124648	0	78	100	0.0625371	99.9375	0.000384936	0.0192505	99.9375	0.985623	37	124628	0	85	1	0.000681565	0.999318	0.000593415	0.000296795	99.9319	0.985623	1028	123637	0	85	1
0.985323	24	124647	0	79	100	0.0633388	99.9367	0.000384939	0.0192507	99.9367	0.985323	24	124647	0	79	100	0.0633388	99.9367	0.000384939	0.0192507	99.9367	0.985323	24	124647	0	79	100	0.0633388	99.9367	0.000384939	0.0192507	99.9367	0.985632	37	124627	0	86	1	0.000689583	0.99931	0.000593419	0.000296798	99.9311	0.985632	1028	123636	0	86	1
0.985328	24	124646	0	80	100	0.0641406	99.9359	0.000384942	0.0192508	99.9359	0.985328	24	124646	0	80	100	0.0641406	99.9359	0.000384942	0.0192508	99.9359	0.985328	24	124646	0	80	100	0.0641406	99.9359	0.000384942	0.0192508	99.9359	0.985634	37	124625	0	88	1	0.00070562	0.999294	0.000593429	0.000296803	99.9295	0.985634	1028	123634	0	88	1
0.985334	24	124645	0	81	100	0.0649424	99.9351	0.000384945	0.019251	99.9351	0.985334	24	124645	0	81	100	0.0649424	99.9351	0.000384945	0.019251	99.9351	0.985334	24	124645	0	81	100	0.0649424	99.9351	0.000384945	0.019251	99.9351	0.985636	37	124624	0	89	1	0.000713639	0.999286	0.000593434	0.000296805	99.9287	0.985636	1028	123633	0	89	1
0.985337	24	124643	0	83	100	0.0665459	99.9335	0.000384952	0.0192513	99.9335	0.985337	24	124643	0	83	100	0.0665459	99.9335	0.000384952	0.0192513	99.9335	0.985337	24	124643	0	83	100	0.0665459	99.9335	0.000384952	0.0192513	99.9335	0.985639	37	124623	0	90	1	0.000721657	0.999278	0.000593438	0.000296807	99.9279	0.985639	1028	123632	0	90	1
0.985339	24	124642	0	84	100	0.0673476	99.9327	0.000384955	0.0192514	99.9327	0.985339	24	124642	0	84	100	0.0673476	99.9327	0.000384955	0.0192514	99.9327	0.985339	24	124642	0	84	100	0.0673476	99.9327	0.000384955	0.0192514	99.9327	0.985644	37	124621	0	92	1	0.000737694	0.999262	0.000593448	0.000296812	99.9263	0.985644	1028	123630	0	92	1
0.985345	24	124641	0	85	100	0.0681494	99.9319	0.000384958	0.0192516	99.9319	0.985345	24	124641	0	85	100	0.0681494	99.9319	0.000384958	0.0192516	99.9319	0.985345	24	124641	0	85	100	0.0681494	99.9319	0.000384958	0.0192516	99.9319	0.985646	37	124620	0	93	1	0.000745712	0.999254	0.000593453	0.000296814	99.9255	0.985646	1028	123629	0	93	1
0.985346	24	124640	0	86	100	0.0689511	99.931	0.000384961	0.0192517	99.9311	0.985346	24	124640	0	86	100	0.0689511	99.931	0.000384961	0.0192517	99.9311	0.985346	24	124640	0	86	100	0.0689511	99.931	0.000384961	0.0192517	99.9311	0.985654	37	124619	0	94	1	0.000753731	0.999246	0.000593458	0.000296817	99.9246	0.985654	1028	123628	0	94	1
0.985348	24	124638	0	88	100	0.0705547	99.9294	0.000384967	0.0192521	99.9295	0.985348	24	124638	0	88	100	0.0705547	99.9294	0.000384967	0.0192521	99.9295	0.985348	24	124638	0	88	100	0.0705547	99.9294	0.000384967	0.0192521	99.9295	0.985661	37	124617	0	96	1	0.000769767	0.99923	0.000593467	0.000296822	99.923	0.985661	1028	123626	0	96	1
0.985351	24	124637	0	89	100	0.0713564	99.9286	0.00038497	0.0192522	99.9287	0.985351	24	124637	0	89	100	0.0713564	99.9286	0.00038497	0.0192522	99.9287	0.985351	24	124637	0	89	100	0.0713564	99.9286	0.00038497	0.0192522	99.9287	0.985663	37	124616	0	97	1	0.000777786	0.999222	0.000593472	0.000296824	99.9222	0.985663	1028	123625	0	97	1
0.985354	24	124636	0	90	100	0.0721582	99.9278	0.000384973	0.0192524	99.9279	0.985354	24	124636	0	90	100	0.0721582	99.9278	0.000384973	0.0192524	99.9279	0.985354	24	124636	0	90	100	0.0721582	99.9278	0.000384973	0.0192524	99.9279	0.985664	37	124615	0	98	1	0.000785804	0.999214	0.000593477	0.000296826	99.9214	0.985664	1028	123624	0	98	1
0.985361	24	124634	0	92	100	0.0737617	99.9262	0.000384979	0.0192527	99.9263	0.985361	24	124634	0	92	100	0.0737617	99.9262	0.000384979	0.0192527	99.9263	0.985361	24	124634	0	92	100	0.0737617	99.9262	0.000384979	0.0192527	99.9263	0.985666	37	124614	0	99	1	0.000793823	0.999206	0.000593481	0.000296829	99.9206	0.985666	1028	123623	0	99	1
0.985366	24	124633	0	93	100	0.0745634	99.9254	0.000384982	0.0192528	99.9255	0.985366	24	124633	0	93	100	0.0745634	99.9254	0.000384982	0.0192528	99.9255	0.985366	24	124633	0	93	100	0.0745634	99.9254	0.000384982	0.0192528	99.9255	0.985668	37	124613	0	100	1	0.000801841	0.999198	0.000593486	0.000296831	99.9198	0.985668	1028	123622	0	100	1
0.985373	24	124632	0	94	100	0.0753652	99.9246	0.000384986	0.019253	99.9246	0.985373	24	124632	0	94	100	0.0753652	99.9246	0.000384986	0.019253	99.9246	0.985373	24	124632	0	94	100	0.0753652	99.9246	0.000384986	0.019253	99.9246	0.985669	37	124611	0	102	1	0.000817878	0.999182	0.000593496	0.000296836	99.9182	0.985669	1028	123620	0	102	1
0.985377	24	124631	0	95	100	0.076167	99.9238	0.000384989	0.0192531	99.9238	0.985377	24	124631	0	95	100	0.076167	99.9238	0.000384989	0.0192531	99.9238	0.985377	24	124631	0	95	100	0.076167	99.9238	0.000384989	0.0192531	99.9238	0.98567	37	124609	0	104	1	0.000833915	0.999166	0.000593505	0.000296841	99.9166	0.98567	1028	123618	0	104	1
0.985384	24	124630	0	96	100	0.0769687	99.923	0.000384992	0.0192533	99.923	0.985384	24	124630	0	96	100	0.0769687	99.923	0.000384992	0.0192533	99.923	0.985384	24	124630	0	96	100	0.0769687	99.923	0.000384992	0.0192533	99.923	0.985671	37	124608	0	105	1	0.000841933	0.999158	0.00059351	0.000296843	99.9158	0.985671	1028	123617	0	105	1
0.985393	24	124629	0	97	100	0.0777705	99.9222	0.000384995	0.0192534	99.9222	0.985393	24	124629	0	97	100	0.0777705	99.9222	0.000384995	0.0192534	99.9222	0.985393	24	124629	0	97	100	0.0777705	99.9222	0.000384995	0.0192534	99.9222	0.985673	37	124607	0	106	1	0.000849951	0.99915	0.000593515	0.000296845	99.915	0.985673	1028	123616	0	106	1
0.985395	24	124628	0	98	100	0.0785722	99.9214	0.000384998	0.0192536	99.9214	0.985395	24	124628	0	98	100	0.0785722	99.9214	0.000384998	0.0192536	99.9214	0.985395	24	124628	0	98	100	0.0785722	99.9214	0.000384998	0.0192536	99.9214	0.985674	37	124606	0	107	1	0.00085797	0.999142	0.000593519	0.000296848	99.9142	0.985674	1028	123615	0	107	1
0.985398	24	124627	0	99	100	0.079374	99.9206	0.000385001	0.0192538	99.9206	0.985398	24	124627	0	99	100	0.079374	99.9206	0.000385001	0.0192538	99.9206	0.985398	24	124627	0	99	100	0.079374	99.9206	0.000385001	0.0192538	99.9206	0.985675	37	124605	0	108	1	0.000865988	0.999134	0.000593524	0.00029685	99.9134	0.985675	1028	123614	0	108	1
0.985399	24	124626	0	100	100	0.0801757	99.9198	0.000385004	0.0192539	99.9198	0.985399	24	124626	0	100	100	0.0801757	99.9198	0.000385004	0.0192539	99.9198	0.985399	24	124626	0	100	100	0.0801757	99.9198	0.000385004	0.0192539	99.9198	0.985676	37	124604	0	109	1	0.000874007	0.999126	0.000593529	0.000296853	99.9126	0.985676	1028	123613	0	109	1
0.985401	24	124625	0	101	100	0.0809775	99.919	0.000385007	0.0192541	99.919	0.985401	24	124625	0	101	100	0.0809775	99.919	0.000385007	0.0192541	99.919	0.985401	24	124625	0	101	100	0.0809775	99.919	0.000385007	0.0192541	99.919	0.985678	37	124603	0	110	1	0.000882025	0.999118	0.000593534	0.000296855	99.9118	0.985678	1028	123612	0	110	1
0.985407	24	124624	0	102	100	0.0817793	99.9182	0.00038501	0.0192542	99.9182	0.985407	24	124624	0	102	100	0.0817793	99.9182	0.00038501	0.0192542	99.9182	0.985407	24	124624	0	102	100	0.0817793	99.9182	0.00038501	0.0192542	99.9182	0.985679	37	124602	0	111	1	0.000890044	0.99911	0.000593538	0.000296857	99.911	0.985679	1028	123611	0	111	1
0.985413	24	124622	0	104	100	0.0833828	99.9166	0.000385016	0.0192545	99.9166	0.985413	24	124622	0	104	100	0.0833828	99.9166	0.000385016	0.0192545	99.9166	0.985413	24	124622	0	104	100	0.0833828	99.9166	0.000385016	0.0192545	99.9166	0.985682	37	124601	0	112	1	0.000898062	0.999102	0.000593543	0.00029686	99.9102	0.985682	1028	123610	0	112	1
0.985421	24	124621	0	105	100	0.0841845	99.9158	0.00038502	0.0192547	99.9158	0.985421	24	124621	0	105	100	0.0841845	99.9158	0.00038502	0.0192547	99.9158	0.985421	24	124621	0	105	100	0.0841845	99.9158	0.00038502	0.0192547	99.9158	0.985683	37	124599	0	114	1	0.000914099	0.999086	0.000593553	0.000296864	99.9086	0.985683	1028	123608	0	114	1
0.985423	24	124620	0	106	100	0.0849863	99.915	0.000385023	0.0192548	99.915	0.985423	24	124620	0	106	100	0.0849863	99.915	0.000385023	0.0192548	99.915	0.985423	24	124620	0	106	100	0.0849863	99.915	0.000385023	0.0192548	99.915	0.985687	37	124598	0	115	1	0.000922117	0.999078	0.000593557	0.000296867	99.9078	0.985687	1028	123607	0	115	1
0.985435	24	124619	0	107	100	0.085788	99.9142	0.000385026	0.019255	99.9142	0.985435	24	124619	0	107	100	0.085788	99.9142	0.000385026	0.019255	99.9142	0.985435	24	124619	0	107	100	0.085788	99.9142	0.000385026	0.019255	99.9142	0.98569	37	124596	0	117	1	0.000938154	0.999062	0.000593567	0.000296872	99.9062	0.98569	1028	123605	0	117	1
0.985438	24	124618	0	108	100	0.0865898	99.9134	0.000385029	0.0192551	99.9134	0.985438	24	124618	0	108	100	0.0865898	99.9134	0.000385029	0.0192551	99.9134	0.985438	24	124618	0	108	100	0.0865898	99.9134	0.000385029	0.0192551	99.9134	0.985693	37	124592	0	121	1	0.000970228	0.99903	0.000593586	0.000296881	99.903	0.985693	1028	123601	0	121	1
0.985445	24	124617	0	109	100	0.0873916	99.9126	0.000385032	0.0192553	99.9126	0.985445	24	124617	0	109	100	0.0873916	99.9126	0.000385032	0.0192553	99.9126	0.985445	24	124617	0	109	100	0.0873916	99.9126	0.000385032	0.0192553	99.9126	0.985695	37	124591	0	122	1	0.000978246	0.999022	0.000593591	0.000296884	99.9022	0.985695	1028	123600	0	122	1
0.985447	24	124616	0	110	100	0.0881933	99.9118	0.000385035	0.0192555	99.9118	0.985447	24	124616	0	110	100	0.0881933	99.9118	0.000385035	0.0192555	99.9118	0.985447	24	124616	0	110	100	0.0881933	99.9118	0.000385035	0.0192555	99.9118	0.985699	37	124590	0	123	1	0.000986264	0.999014	0.000593596	0.000296886	99.9014	0.985699	1028	123599	0	123	1
0.985452	24	124615	0	111	100	0.0889951	99.911	0.000385038	0.0192556	99.911	0.985452	24	124615	0	111	100	0.0889951	99.911	0.000385038	0.0192556	99.911	0.985452	24	124615	0	111	100	0.0889951	99.911	0.000385038	0.0192556	99.911	0.985701	37	124588	0	125	1	0.0010023	0.998998	0.000593605	0.000296891	99.8998	0.985701	1028	123597	0	125	1
0.985456	24	124614	0	112	100	0.0897968	99.9102	0.000385041	0.0192558	99.9102	0.985456	24	124614	0	112	100	0.0897968	99.9102	0.000385041	0.0192558	99.9102	0.985456	24	124614	0	112	100	0.0897968	99.9102	0.000385041	0.0192558	99.9102	0.985704	37	124587	0	126	1	0.00101032	0.99899	0.00059361	0.000296893	99.899	0.985704	1028	123596	0	126	1
0.985457	24	124613	0	113	100	0.0905986	99.9094	0.000385044	0.0192559	99.9094	0.985457	24	124613	0	113	100	0.0905986	99.9094	0.000385044	0.0192559	99.9094	0.985457	24	124613	0	113	100	0.0905986	99.9094	0.000385044	0.0192559	99.9094	0.985705	37	124585	0	128	1	0.00102636	0.998974	0.000593619	0.000296898	99.8974	0.985705	1028	123594	0	128	1
0.985463	24	124612	0	114	100	0.0914003	99.9086	0.000385047	0.0192561	99.9086	0.985463	24	124612	0	114	100	0.0914003	99.9086	0.000385047	0.0192561	99.9086	0.985463	24	124612	0	114	100	0.0914003	99.9086	0.000385047	0.0192561	99.9086	0.985706	37	124584	0	129	1	0.00103437	0.998966	0.000593624	0.0002969	99.8966	0.985706	1028	123593	0	129	1
0.985464	24	124609	0	117	100	0.0938056	99.9062	0.000385057	0.0192565	99.9062	0.985464	24	124609	0	117	100	0.0938056	99.9062	0.000385057	0.0192565	99.9062	0.985464	24	124609	0	117	100	0.0938056	99.9062	0.000385057	0.0192565	99.9062	0.985707	37	124583	0	130	1	0.00104239	0.998958	0.000593629	0.000296903	99.8958	0.985707	1028	123592	0	130	1
0.985465	24	124608	0	118	100	0.0946074	99.9054	0.00038506	0.0192567	99.9054	0.985465	24	124608	0	118	100	0.0946074	99.9054	0.00038506	0.0192567	99.9054	0.985465	24	124608	0	118	100	0.0946074	99.9054	0.00038506	0.0192567	99.9054	0.985714	37	124582	0	131	1	0.00105041	0.99895	0.000593634	0.000296905	99.895	0.985714	1028	123591	0	131	1
0.985469	24	124607	0	119	100	0.0954091	99.9046	0.000385063	0.0192568	99.9046	0.985469	24	124607	0	119	100	0.0954091	99.9046	0.000385063	0.0192568	99.9046	0.985469	24	124607	0	119	100	0.0954091	99.9046	0.000385063	0.0192568	99.9046	0.985716	37	124581	0	132	1	0.00105843	0.998942	0.000593638	0.000296907	99.8942	0.985716	1028	123590	0	132	1
0.98547	24	124606	0	120	100	0.0962109	99.9038	0.000385066	0.019257	99.9038	0.98547	24	124606	0	120	100	0.0962109	99.9038	0.000385066	0.019257	99.9038	0.98547	24	124606	0	120	100	0.0962109	99.9038	0.000385066	0.019257	99.9038	0.985718	37	124579	0	134	1	0.00107447	0.998926	0.000593648	0.000296912	99.8926	0.985718	1028	123588	0	134	1
0.985472	24	124605	0	121	100	0.0970127	99.903	0.000385069	0.0192572	99.903	0.985472	24	124605	0	121	100	0.0970127	99.903	0.000385069	0.0192572	99.903	0.985472	24	124605	0	121	100	0.0970127	99.903	0.000385069	0.0192572	99.903	0.985721	37	124578	0	135	1	0.00108249	0.998918	0.000593653	0.000296914	99.8918	0.985721	1028	123587	0	135	1
0.985483	24	124603	0	123	100	0.0986162	99.9014	0.000385075	0.0192575	99.9014	0.985483	24	124603	0	123	100	0.0986162	99.9014	0.000385075	0.0192575	99.9014	0.985483	24	124603	0	123	100	0.0986162	99.9014	0.000385075	0.0192575	99.9014	0.985722	37	124577	0	136	1	0.0010905	0.998909	0.000593657	0.000296917	99.891	0.985722	1028	123586	0	136	1
0.985484	24	124601	0	125	100	0.10022	99.8998	0.000385081	0.0192578	99.8998	0.985484	24	124601	0	125	100	0.10022	99.8998	0.000385081	0.0192578	99.8998	0.985484	24	124601	0	125	100	0.10022	99.8998	0.000385081	0.0192578	99.8998	0.985724	37	124576	0	137	1	0.00109852	0.998901	0.000593662	0.000296919	99.8902	0.985724	1028	123585	0	137	1
0.985485	24	124600	0	126	100	0.101021	99.899	0.000385084	0.0192579	99.899	0.985485	24	124600	0	126	100	0.101021	99.899	0.000385084	0.0192579	99.899	0.985485	24	124600	0	126	100	0.101021	99.899	0.000385084	0.0192579	99.899	0.985725	37	124575	0	138	1	0.00110654	0.998893	0.000593667	0.000296922	99.8894	0.985725	1028	123584	0	138	1
0.985488	24	124599	0	127	100	0.101823	99.8982	0.000385087	0.0192581	99.8982	0.985488	24	124599	0	127	100	0.101823	99.8982	0.000385087	0.0192581	99.8982	0.985488	24	124599	0	127	100	0.101823	99.8982	0.000385087	0.0192581	99.8982	0.985727	37	124574	0	139	1	0.00111456	0.998885	0.000593672	0.000296924	99.8886	0.985727	1028	123583	0	139	1
0.98549	24	124598	0	128	100	0.102625	99.8974	0.000385091	0.0192582	99.8974	0.98549	24	124598	0	128	100	0.102625	99.8974	0.000385091	0.0192582	99.8974	0.98549	24	124598	0	128	100	0.102625	99.8974	0.000385091	0.0192582	99.8974	0.985729	37	124573	0	140	1	0.00112258	0.998877	0.000593677	0.000296926	99.8878	0.985729	1028	123582	0	140	1
0.985493	24	124596	0	130	100	0.104228	99.8958	0.000385097	0.0192585	99.8958	0.985493	24	124596	0	130	100	0.104228	99.8958	0.000385097	0.0192585	99.8958	0.985493	24	124596	0	130	100	0.104228	99.8958	0.000385097	0.0192585	99.8958	0.98573	37	124571	0	142	1	0.00113861	0.998861	0.000593686	0.000296931	99.8862	0.98573	1028	123580	0	142	1
0.985501	24	124595	0	131	100	0.10503	99.895	0.0003851	0.0192587	99.895	0.985501	24	124595	0	131	100	0.10503	99.895	0.0003851	0.0192587	99.895	0.985501	24	124595	0	131	100	0.10503	99.895	0.0003851	0.0192587	99.895	0.985733	37	124570	0	143	1	0.00114663	0.998853	0.000593691	0.000296934	99.8854	0.985733	1028	123579	0	143	1
0.985504	24	124594	0	132	100	0.105832	99.8942	0.000385103	0.0192589	99.8942	0.985504	24	124594	0	132	100	0.105832	99.8942	0.000385103	0.0192589	99.8942	0.985504	24	124594	0	132	100	0.105832	99.8942	0.000385103	0.0192589	99.8942	0.985736	37	124569	0	144	1	0.00115465	0.998845	0.000593696	0.000296936	99.8846	0.985736	1028	123578	0	144	1
0.985505	24	124593	0	133	100	0.106634	99.8934	0.000385106	0.019259	99.8934	0.985505	24	124593	0	133	100	0.106634	99.8934	0.000385106	0.019259	99.8934	0.985505	24	124593	0	133	100	0.106634	99.8934	0.000385106	0.019259	99.8934	0.985737	37	124568	0	145	1	0.00116267	0.998837	0.0005937	0.000296938	99.8838	0.985737	1028	123577	0	145	1
0.98551	24	124592	0	134	100	0.107435	99.8926	0.000385109	0.0192592	99.8926	0.98551	24	124592	0	134	100	0.107435	99.8926	0.000385109	0.0192592	99.8926	0.98551	24	124592	0	134	100	0.107435	99.8926	0.000385109	0.0192592	99.8926	0.985738	37	124567	0	146	1	0.00117069	0.998829	0.000593705	0.000296941	99.883	0.985738	1028	123576	0	146	1
0.985513	24	124591	0	135	100	0.108237	99.8918	0.000385112	0.0192593	99.8918	0.985513	24	124591	0	135	100	0.108237	99.8918	0.000385112	0.0192593	99.8918	0.985513	24	124591	0	135	100	0.108237	99.8918	0.000385112	0.0192593	99.8918	0.985739	37	124566	0	147	1	0.00117871	0.998821	0.00059371	0.000296943	99.8822	0.985739	1028	123575	0	147	1
0.985516	24	124588	0	138	100	0.110643	99.8894	0.000385121	0.0192598	99.8894	0.985516	24	124588	0	138	100	0.110643	99.8894	0.000385121	0.0192598	99.8894	0.985516	24	124588	0	138	100	0.110643	99.8894	0.000385121	0.0192598	99.8894	0.98574	37	124564	0	149	1	0.00119474	0.998805	0.000593719	0.000296948	99.8806	0.98574	1028	123573	0	149	1
0.98552	24	124587	0	139	100	0.111444	99.8886	0.000385125	0.0192599	99.8886	0.98552	24	124587	0	139	100	0.111444	99.8886	0.000385125	0.0192599	99.8886	0.98552	24	124587	0	139	100	0.111444	99.8886	0.000385125	0.0192599	99.8886	0.985741	37	124563	0	150	1	0.00120276	0.998797	0.000593724	0.00029695	99.8798	0.985741	1028	123572	0	150	1
0.985521	24	124585	0	141	100	0.113048	99.887	0.000385131	0.0192602	99.887	0.985521	24	124585	0	141	100	0.113048	99.887	0.000385131	0.0192602	99.887	0.985521	24	124585	0	141	100	0.113048	99.887	0.000385131	0.0192602	99.887	0.985743	37	124562	0	151	1	0.00121078	0.998789	0.000593729	0.000296953	99.879	0.985743	1028	123571	0	151	1
0.985522	24	124583	0	143	100	0.114651	99.8853	0.000385137	0.0192606	99.8854	0.985522	24	124583	0	143	100	0.114651	99.8853	0.000385137	0.0192606	99.8854	0.985522	24	124583	0	143	100	0.114651	99.8853	0.000385137	0.0192606	99.8854	0.985744	37	124561	0	152	1	0.0012188	0.998781	0.000593734	0.000296955	99.8782	0.985744	1028	123570	0	152	1
0.985525	24	124582	0	144	100	0.115453	99.8845	0.00038514	0.0192607	99.8846	0.985525	24	124582	0	144	100	0.115453	99.8845	0.00038514	0.0192607	99.8846	0.985525	24	124582	0	144	100	0.115453	99.8845	0.00038514	0.0192607	99.8846	0.985746	37	124559	0	154	1	0.00123484	0.998765	0.000593743	0.00029696	99.8766	0.985746	1028	123568	0	154	1
0.985527	24	124581	0	145	100	0.116255	99.8837	0.000385143	0.0192609	99.8838	0.985527	24	124581	0	145	100	0.116255	99.8837	0.000385143	0.0192609	99.8838	0.985527	24	124581	0	145	100	0.116255	99.8837	0.000385143	0.0192609	99.8838	0.985754	37	124557	0	156	1	0.00125087	0.998749	0.000593753	0.000296965	99.8749	0.985754	1028	123566	0	156	1
0.985534	24	124580	0	146	100	0.117057	99.8829	0.000385146	0.019261	99.883	0.985534	24	124580	0	146	100	0.117057	99.8829	0.000385146	0.019261	99.883	0.985534	24	124580	0	146	100	0.117057	99.8829	0.000385146	0.019261	99.883	0.985756	37	124555	0	158	1	0.00126691	0.998733	0.000593762	0.000296969	99.8733	0.985756	1028	123564	0	158	1
0.985536	24	124579	0	147	100	0.117858	99.8821	0.000385149	0.0192612	99.8822	0.985536	24	124579	0	147	100	0.117858	99.8821	0.000385149	0.0192612	99.8822	0.985536	24	124579	0	147	100	0.117858	99.8821	0.000385149	0.0192612	99.8822	0.985757	37	124554	0	159	1	0.00127493	0.998725	0.000593767	0.000296972	99.8725	0.985757	1028	123563	0	159	1
0.98554	24	124577	0	149	100	0.119462	99.8805	0.000385155	0.0192615	99.8806	0.98554	24	124577	0	149	100	0.119462	99.8805	0.000385155	0.0192615	99.8806	0.98554	24	124577	0	149	100	0.119462	99.8805	0.000385155	0.0192615	99.8806	0.98576	37	124553	0	160	1	0.00128295	0.998717	0.000593772	0.000296974	99.8717	0.98576	1028	123562	0	160	1
0.985547	24	124576	0	150	100	0.120264	99.8797	0.000385159	0.0192616	99.8798	0.985547	24	124576	0	150	100	0.120264	99.8797	0.000385159	0.0192616	99.8798	0.985547	24	124576	0	150	100	0.120264	99.8797	0.000385159	0.0192616	99.8798	0.985763	37	124552	0	161	1	0.00129096	0.998709	0.000593777	0.000296976	99.8709	0.985763	1028	123561	0	161	1
0.985551	24	124575	0	151	100	0.121065	99.8789	0.000385162	0.0192618	99.879	0.985551	24	124575	0	151	100	0.121065	99.8789	0.000385162	0.0192618	99.879	0.985551	24	124575	0	151	100	0.121065	99.8789	0.000385162	0.0192618	99.879	0.985764	37	124551	0	162	1	0.00129898	0.998701	0.000593781	0.000296979	99.8701	0.985764	1028	123560	0	162	1
0.985553	24	124574	0	152	100	0.121867	99.8781	0.000385165	0.0192619	99.8782	0.985553	24	124574	0	152	100	0.121867	99.8781	0.000385165	0.0192619	99.8782	0.985553	24	124574	0	152	100	0.121867	99.8781	0.000385165	0.0192619	99.8782	0.98577	37	124550	0	163	1	0.001307	0.998693	0.000593786	0.000296981	99.8693	0.98577	1028	123559	0	163	1
0.985556	24	124573	0	153	100	0.122669	99.8773	0.000385168	0.0192621	99.8774	0.985556	24	124573	0	153	100	0.122669	99.8773	0.000385168	0.0192621	99.8774	0.985556	24	124573	0	153	100	0.122669	99.8773	0.000385168	0.0192621	99.8774	0.985771	37	124548	0	165	1	0.00132304	0.998677	0.000593796	0.000296986	99.8677	0.985771	1028	123557	0	165	1
0.985559	24	124572	0	154	100	0.123471	99.8765	0.000385171	0.0192623	99.8766	0.985559	24	124572	0	154	100	0.123471	99.8765	0.000385171	0.0192623	99.8766	0.985559	24	124572	0	154	100	0.123471	99.8765	0.000385171	0.0192623	99.8766	0.985772	37	124546	0	167	1	0.00133907	0.998661	0.000593805	0.000296991	99.8661	0.985772	1028	123555	0	167	1
0.98556	24	124570	0	156	100	0.125074	99.8749	0.000385177	0.0192626	99.8749	0.98556	24	124570	0	156	100	0.125074	99.8749	0.000385177	0.0192626	99.8749	0.98556	24	124570	0	156	100	0.125074	99.8749	0.000385177	0.0192626	99.8749	0.985774	37	124545	0	168	1	0.00134709	0.998653	0.00059381	0.000296993	99.8653	0.985774	1028	123554	0	168	1
0.985561	24	124569	0	157	100	0.125876	99.8741	0.00038518	0.0192627	99.8741	0.985561	24	124569	0	157	100	0.125876	99.8741	0.00038518	0.0192627	99.8741	0.985561	24	124569	0	157	100	0.125876	99.8741	0.00038518	0.0192627	99.8741	0.985779	37	124544	0	169	1	0.00135511	0.998645	0.000593815	0.000296996	99.8645	0.985779	1028	123553	0	169	1
0.985563	24	124568	0	158	100	0.126678	99.8733	0.000385183	0.0192629	99.8733	0.985563	24	124568	0	158	100	0.126678	99.8733	0.000385183	0.0192629	99.8733	0.985563	24	124568	0	158	100	0.126678	99.8733	0.000385183	0.0192629	99.8733	0.98578	37	124542	0	171	1	0.00137115	0.998629	0.000593824	0.000297	99.8629	0.98578	1028	123551	0	171	1
0.985565	24	124567	0	159	100	0.127479	99.8725	0.000385186	0.019263	99.8725	0.985565	24	124567	0	159	100	0.127479	99.8725	0.000385186	0.019263	99.8725	0.985565	24	124567	0	159	100	0.127479	99.8725	0.000385186	0.019263	99.8725	0.985781	37	124540	0	173	1	0.00138718	0.998613	0.000593834	0.000297005	99.8613	0.985781	1028	123549	0	173	1
0.985568	24	124564	0	162	100	0.129885	99.8701	0.000385196	0.0192635	99.8701	0.985568	24	124564	0	162	100	0.129885	99.8701	0.000385196	0.0192635	99.8701	0.985568	24	124564	0	162	100	0.129885	99.8701	0.000385196	0.0192635	99.8701	0.985782	37	124539	0	174	1	0.0013952	0.998605	0.000593839	0.000297007	99.8605	0.985782	1028	123548	0	174	1
0.985573	24	124563	0	163	100	0.130686	99.8693	0.000385199	0.0192636	99.8693	0.985573	24	124563	0	163	100	0.130686	99.8693	0.000385199	0.0192636	99.8693	0.985573	24	124563	0	163	100	0.130686	99.8693	0.000385199	0.0192636	99.8693	0.985785	37	124538	0	175	1	0.00140322	0.998597	0.000593843	0.00029701	99.8597	0.985785	1028	123547	0	175	1
0.985585	24	124562	0	164	100	0.131488	99.8685	0.000385202	0.0192638	99.8685	0.985585	24	124562	0	164	100	0.131488	99.8685	0.000385202	0.0192638	99.8685	0.985585	24	124562	0	164	100	0.131488	99.8685	0.000385202	0.0192638	99.8685	0.985786	37	124537	0	176	1	0.00141124	0.998589	0.000593848	0.000297012	99.8589	0.985786	1028	123546	0	176	1
0.985586	24	124561	0	165	100	0.13229	99.8677	0.000385205	0.019264	99.8677	0.985586	24	124561	0	165	100	0.13229	99.8677	0.000385205	0.019264	99.8677	0.985586	24	124561	0	165	100	0.13229	99.8677	0.000385205	0.019264	99.8677	0.985787	37	124536	0	177	1	0.00141926	0.998581	0.000593853	0.000297015	99.8581	0.985787	1028	123545	0	177	1
0.985589	24	124560	0	166	100	0.133092	99.8669	0.000385208	0.0192641	99.8669	0.985589	24	124560	0	166	100	0.133092	99.8669	0.000385208	0.0192641	99.8669	0.985589	24	124560	0	166	100	0.133092	99.8669	0.000385208	0.0192641	99.8669	0.985788	37	124535	0	178	1	0.00142728	0.998573	0.000593858	0.000297017	99.8573	0.985788	1028	123544	0	178	1
0.985591	24	124559	0	167	100	0.133893	99.8661	0.000385211	0.0192643	99.8661	0.985591	24	124559	0	167	100	0.133893	99.8661	0.000385211	0.0192643	99.8661	0.985591	24	124559	0	167	100	0.133893	99.8661	0.000385211	0.0192643	99.8661	0.985795	37	124534	0	179	1	0.0014353	0.998565	0.000593862	0.000297019	99.8565	0.985795	1028	123543	0	179	1
0.985593	24	124557	0	169	100	0.135497	99.8645	0.000385217	0.0192646	99.8645	0.985593	24	124557	0	169	100	0.135497	99.8645	0.000385217	0.0192646	99.8645	0.985593	24	124557	0	169	100	0.135497	99.8645	0.000385217	0.0192646	99.8645	0.985796	37	124533	0	180	1	0.00144331	0.998557	0.000593867	0.000297022	99.8557	0.985796	1028	123542	0	180	1
0.985594	24	124555	0	171	100	0.137101	99.8629	0.000385223	0.0192649	99.8629	0.985594	24	124555	0	171	100	0.137101	99.8629	0.000385223	0.0192649	99.8629	0.985594	24	124555	0	171	100	0.137101	99.8629	0.000385223	0.0192649	99.8629	0.985801	37	124532	0	181	1	0.00145133	0.998549	0.000593872	0.000297024	99.8549	0.985801	1028	123541	0	181	1
0.985601	24	124554	0	172	100	0.137902	99.8621	0.000385227	0.019265	99.8621	0.985601	24	124554	0	172	100	0.137902	99.8621	0.000385227	0.019265	99.8621	0.985601	24	124554	0	172	100	0.137902	99.8621	0.000385227	0.019265	99.8621	0.985807	37	124531	0	182	1	0.00145935	0.998541	0.000593877	0.000297027	99.8541	0.985807	1028	123540	0	182	1
0.985604	24	124553	0	173	100	0.138704	99.8613	0.00038523	0.0192652	99.8613	0.985604	24	124553	0	173	100	0.138704	99.8613	0.00038523	0.0192652	99.8613	0.985604	24	124553	0	173	100	0.138704	99.8613	0.00038523	0.0192652	99.8613	0.985809	37	124529	0	184	1	0.00147539	0.998525	0.000593886	0.000297031	99.8525	0.985809	1028	123538	0	184	1
0.985605	24	124552	0	174	100	0.139506	99.8605	0.000385233	0.0192653	99.8605	0.985605	24	124552	0	174	100	0.139506	99.8605	0.000385233	0.0192653	99.8605	0.985605	24	124552	0	174	100	0.139506	99.8605	0.000385233	0.0192653	99.8605	0.98581	37	124528	0	185	1	0.00148341	0.998517	0.000593891	0.000297034	99.8517	0.98581	1028	123537	0	185	1
0.985607	24	124551	0	175	100	0.140308	99.8597	0.000385236	0.0192655	99.8597	0.985607	24	124551	0	175	100	0.140308	99.8597	0.000385236	0.0192655	99.8597	0.985607	24	124551	0	175	100	0.140308	99.8597	0.000385236	0.0192655	99.8597	0.985812	37	124527	0	186	1	0.00149142	0.998509	0.000593896	0.000297036	99.8509	0.985812	1028	123536	0	186	1
0.98561	24	124550	0	176	100	0.141109	99.8589	0.000385239	0.0192657	99.8589	0.98561	24	124550	0	176	100	0.141109	99.8589	0.000385239	0.0192657	99.8589	0.98561	24	124550	0	176	100	0.141109	99.8589	0.000385239	0.0192657	99.8589	0.985814	37	124526	0	187	1	0.00149944	0.998501	0.0005939	0.000297038	99.8501	0.985814	1028	123535	0	187	1
0.985611	24	124549	0	177	100	0.141911	99.8581	0.000385242	0.0192658	99.8581	0.985611	24	124549	0	177	100	0.141911	99.8581	0.000385242	0.0192658	99.8581	0.985611	24	124549	0	177	100	0.141911	99.8581	0.000385242	0.0192658	99.8581	0.985815	37	124525	0	188	1	0.00150746	0.998493	0.000593905	0.000297041	99.8493	0.985815	1028	123534	0	188	1
0.985615	24	124548	0	178	100	0.142713	99.8573	0.000385245	0.019266	99.8573	0.985615	24	124548	0	178	100	0.142713	99.8573	0.000385245	0.019266	99.8573	0.985615	24	124548	0	178	100	0.142713	99.8573	0.000385245	0.019266	99.8573	0.985817	37	124524	0	189	1	0.00151548	0.998485	0.00059391	0.000297043	99.8485	0.985817	1028	123533	0	189	1
0.985617	24	124547	0	179	100	0.143515	99.8565	0.000385248	0.0192661	99.8565	0.985617	24	124547	0	179	100	0.143515	99.8565	0.000385248	0.0192661	99.8565	0.985617	24	124547	0	179	100	0.143515	99.8565	0.000385248	0.0192661	99.8565	0.98582	37	124523	0	190	1	0.0015235	0.998477	0.000593915	0.000297046	99.8477	0.98582	1028	123532	0	190	1
0.985619	24	124546	0	180	100	0.144316	99.8557	0.000385251	0.0192663	99.8557	0.985619	24	124546	0	180	100	0.144316	99.8557	0.000385251	0.0192663	99.8557	0.985619	24	124546	0	180	100	0.144316	99.8557	0.000385251	0.0192663	99.8557	0.985826	37	124522	0	191	1	0.00153152	0.998468	0.00059392	0.000297048	99.8469	0.985826	1028	123531	0	191	1
0.985621	24	124545	0	181	100	0.145118	99.8549	0.000385254	0.0192664	99.8549	0.985621	24	124545	0	181	100	0.145118	99.8549	0.000385254	0.0192664	99.8549	0.985621	24	124545	0	181	100	0.145118	99.8549	0.000385254	0.0192664	99.8549	0.985827	37	124521	0	192	1	0.00153953	0.99846	0.000593924	0.00029705	99.8461	0.985827	1028	123530	0	192	1
0.985623	24	124544	0	182	100	0.14592	99.8541	0.000385257	0.0192666	99.8541	0.985623	24	124544	0	182	100	0.14592	99.8541	0.000385257	0.0192666	99.8541	0.985623	24	124544	0	182	100	0.14592	99.8541	0.000385257	0.0192666	99.8541	0.985828	37	124520	0	193	1	0.00154755	0.998452	0.000593929	0.000297053	99.8453	0.985828	1028	123529	0	193	1
0.985626	24	124543	0	183	100	0.146722	99.8533	0.000385261	0.0192667	99.8533	0.985626	24	124543	0	183	100	0.146722	99.8533	0.000385261	0.0192667	99.8533	0.985626	24	124543	0	183	100	0.146722	99.8533	0.000385261	0.0192667	99.8533	0.985829	37	124517	0	196	1	0.00157161	0.998428	0.000593943	0.00029706	99.8429	0.985829	1028	123526	0	196	1
0.985627	24	124542	0	184	100	0.147523	99.8525	0.000385264	0.0192669	99.8525	0.985627	24	124542	0	184	100	0.147523	99.8525	0.000385264	0.0192669	99.8525	0.985627	24	124542	0	184	100	0.147523	99.8525	0.000385264	0.0192669	99.8525	0.985831	37	124516	0	197	1	0.00157963	0.99842	0.000593948	0.000297062	99.8421	0.985831	1028	123525	0	197	1
0.98563	24	124541	0	185	100	0.148325	99.8517	0.000385267	0.019267	99.8517	0.98563	24	124541	0	185	100	0.148325	99.8517	0.000385267	0.019267	99.8517	0.98563	24	124541	0	185	100	0.148325	99.8517	0.000385267	0.019267	99.8517	0.985835	37	124515	0	198	1	0.00158765	0.998412	0.000593953	0.000297065	99.8413	0.985835	1028	123524	0	198	1
0.98564	24	124540	0	186	100	0.149127	99.8509	0.00038527	0.0192672	99.8509	0.98564	24	124540	0	186	100	0.149127	99.8509	0.00038527	0.0192672	99.8509	0.98564	24	124540	0	186	100	0.149127	99.8509	0.00038527	0.0192672	99.8509	0.98584	37	124512	0	201	1	0.0016117	0.998388	0.000593967	0.000297072	99.8389	0.98584	1028	123521	0	201	1
0.985642	24	124539	0	187	100	0.149929	99.8501	0.000385273	0.0192674	99.8501	0.985642	24	124539	0	187	100	0.149929	99.8501	0.000385273	0.0192674	99.8501	0.985642	24	124539	0	187	100	0.149929	99.8501	0.000385273	0.0192674	99.8501	0.985842	37	124510	0	203	1	0.00162774	0.998372	0.000593977	0.000297077	99.8373	0.985842	1028	123519	0	203	1
0.985644	24	124538	0	188	100	0.15073	99.8493	0.000385276	0.0192675	99.8493	0.985644	24	124538	0	188	100	0.15073	99.8493	0.000385276	0.0192675	99.8493	0.985644	24	124538	0	188	100	0.15073	99.8493	0.000385276	0.0192675	99.8493	0.985843	37	124509	0	204	1	0.00163576	0.998364	0.000593982	0.000297079	99.8365	0.985843	1028	123518	0	204	1
0.985645	24	124536	0	190	100	0.152334	99.8477	0.000385282	0.0192678	99.8477	0.985645	24	124536	0	190	100	0.152334	99.8477	0.000385282	0.0192678	99.8477	0.985645	24	124536	0	190	100	0.152334	99.8477	0.000385282	0.0192678	99.8477	0.985845	37	124508	0	205	1	0.00164377	0.998356	0.000593986	0.000297081	99.8357	0.985845	1028	123517	0	205	1
0.985648	24	124534	0	192	100	0.153937	99.8461	0.000385288	0.0192681	99.8461	0.985648	24	124534	0	192	100	0.153937	99.8461	0.000385288	0.0192681	99.8461	0.985648	24	124534	0	192	100	0.153937	99.8461	0.000385288	0.0192681	99.8461	0.985846	37	124507	0	206	1	0.00165179	0.998348	0.000593991	0.000297084	99.8349	0.985846	1028	123516	0	206	1
0.985649	24	124533	0	193	100	0.154739	99.8453	0.000385291	0.0192683	99.8453	0.985649	24	124533	0	193	100	0.154739	99.8453	0.000385291	0.0192683	99.8453	0.985649	24	124533	0	193	100	0.154739	99.8453	0.000385291	0.0192683	99.8453	0.985849	37	124506	0	207	1	0.00165981	0.99834	0.000593996	0.000297086	99.8341	0.985849	1028	123515	0	207	1
0.985651	24	124532	0	194	100	0.155541	99.8445	0.000385295	0.0192684	99.8445	0.985651	24	124532	0	194	100	0.155541	99.8445	0.000385295	0.0192684	99.8445	0.985651	24	124532	0	194	100	0.155541	99.8445	0.000385295	0.0192684	99.8445	0.985855	37	124505	0	208	1	0.00166783	0.998332	0.000594001	0.000297089	99.8333	0.985855	1028	123514	0	208	1
0.985654	24	124531	0	195	100	0.156343	99.8437	0.000385298	0.0192686	99.8437	0.985654	24	124531	0	195	100	0.156343	99.8437	0.000385298	0.0192686	99.8437	0.985654	24	124531	0	195	100	0.156343	99.8437	0.000385298	0.0192686	99.8437	0.985856	37	124504	0	209	1	0.00167585	0.998324	0.000594005	0.000297091	99.8325	0.985856	1028	123513	0	209	1
0.985655	24	124530	0	196	100	0.157144	99.8429	0.000385301	0.0192688	99.8429	0.985655	24	124530	0	196	100	0.157144	99.8429	0.000385301	0.0192688	99.8429	0.985655	24	124530	0	196	100	0.157144	99.8429	0.000385301	0.0192688	99.8429	0.985857	37	124503	0	210	1	0.00168387	0.998316	0.00059401	0.000297093	99.8317	0.985857	1028	123512	0	210	1
0.985662	24	124529	0	197	100	0.157946	99.8421	0.000385304	0.0192689	99.8421	0.985662	24	124529	0	197	100	0.157946	99.8421	0.000385304	0.0192689	99.8421	0.985662	24	124529	0	197	100	0.157946	99.8421	0.000385304	0.0192689	99.8421	0.985858	37	124501	0	212	1	0.0016999	0.9983	0.00059402	0.000297098	99.8301	0.985858	1028	123510	0	212	1
0.985663	24	124527	0	199	100	0.15955	99.8405	0.00038531	0.0192692	99.8405	0.985663	24	124527	0	199	100	0.15955	99.8405	0.00038531	0.0192692	99.8405	0.985663	24	124527	0	199	100	0.15955	99.8405	0.00038531	0.0192692	99.8405	0.985861	37	124500	0	213	1	0.00170792	0.998292	0.000594024	0.0002971	99.8293	0.985861	1028	123509	0	213	1
0.985664	24	124525	0	201	100	0.161153	99.8388	0.000385316	0.0192695	99.8389	0.985664	24	124525	0	201	100	0.161153	99.8388	0.000385316	0.0192695	99.8389	0.985664	24	124525	0	201	100	0.161153	99.8388	0.000385316	0.0192695	99.8389	0.985863	37	124499	0	214	1	0.00171594	0.998284	0.000594029	0.000297103	99.8285	0.985863	1028	123508	0	214	1
0.985665	24	124523	0	203	100	0.162757	99.8372	0.000385322	0.0192698	99.8373	0.985665	24	124523	0	203	100	0.162757	99.8372	0.000385322	0.0192698	99.8373	0.985665	24	124523	0	203	100	0.162757	99.8372	0.000385322	0.0192698	99.8373	0.985864	37	124497	0	216	1	0.00173198	0.998268	0.000594039	0.000297108	99.8269	0.985864	1028	123506	0	216	1
0.985666	24	124522	0	204	100	0.163559	99.8364	0.000385326	0.01927	99.8365	0.985666	24	124522	0	204	100	0.163559	99.8364	0.000385326	0.01927	99.8365	0.985666	24	124522	0	204	100	0.163559	99.8364	0.000385326	0.01927	99.8365	0.985865	37	124496	0	217	1	0.00174	0.99826	0.000594044	0.00029711	99.8261	0.985865	1028	123505	0	217	1
0.985676	24	124521	0	205	100	0.16436	99.8356	0.000385329	0.0192701	99.8357	0.985676	24	124521	0	205	100	0.16436	99.8356	0.000385329	0.0192701	99.8357	0.985676	24	124521	0	205	100	0.16436	99.8356	0.000385329	0.0192701	99.8357	0.985866	37	124495	0	218	1	0.00174801	0.998252	0.000594048	0.000297112	99.8253	0.985866	1028	123504	0	218	1
0.985679	24	124520	0	206	100	0.165162	99.8348	0.000385332	0.0192703	99.8349	0.985679	24	124520	0	206	100	0.165162	99.8348	0.000385332	0.0192703	99.8349	0.985679	24	124520	0	206	100	0.165162	99.8348	0.000385332	0.0192703	99.8349	0.985867	37	124494	0	219	1	0.00175603	0.998244	0.000594053	0.000297115	99.8244	0.985867	1028	123503	0	219	1
0.985681	24	124519	0	207	100	0.165964	99.834	0.000385335	0.0192705	99.8341	0.985681	24	124519	0	207	100	0.165964	99.834	0.000385335	0.0192705	99.8341	0.985681	24	124519	0	207	100	0.165964	99.834	0.000385335	0.0192705	99.8341	0.985869	37	124492	0	221	1	0.00177207	0.998228	0.000594063	0.00029712	99.8228	0.985869	1028	123501	0	221	1
0.985687	24	124517	0	209	100	0.167567	99.8324	0.000385341	0.0192708	99.8325	0.985687	24	124517	0	209	100	0.167567	99.8324	0.000385341	0.0192708	99.8325	0.985687	24	124517	0	209	100	0.167567	99.8324	0.000385341	0.0192708	99.8325	0.98587	37	124489	0	224	1	0.00179612	0.998204	0.000594077	0.000297127	99.8204	0.98587	1028	123498	0	224	1
0.985689	24	124515	0	211	100	0.169171	99.8308	0.000385347	0.0192711	99.8309	0.985689	24	124515	0	211	100	0.169171	99.8308	0.000385347	0.0192711	99.8309	0.985689	24	124515	0	211	100	0.169171	99.8308	0.000385347	0.0192711	99.8309	0.985872	37	124487	0	226	1	0.00181216	0.998188	0.000594086	0.000297131	99.8188	0.985872	1028	123496	0	226	1
0.985691	24	124514	0	212	100	0.169973	99.83	0.00038535	0.0192712	99.8301	0.985691	24	124514	0	212	100	0.169973	99.83	0.00038535	0.0192712	99.8301	0.985691	24	124514	0	212	100	0.169973	99.83	0.00038535	0.0192712	99.8301	0.985874	37	124486	0	227	1	0.00182018	0.99818	0.000594091	0.000297134	99.818	0.985874	1028	123495	0	227	1
0.985694	24	124512	0	214	100	0.171576	99.8284	0.000385356	0.0192715	99.8285	0.985694	24	124512	0	214	100	0.171576	99.8284	0.000385356	0.0192715	99.8285	0.985694	24	124512	0	214	100	0.171576	99.8284	0.000385356	0.0192715	99.8285	0.985875	37	124485	0	228	1	0.0018282	0.998172	0.000594096	0.000297136	99.8172	0.985875	1028	123494	0	228	1
0.985698	24	124510	0	216	100	0.17318	99.8268	0.000385363	0.0192718	99.8269	0.985698	24	124510	0	216	100	0.17318	99.8268	0.000385363	0.0192718	99.8269	0.985698	24	124510	0	216	100	0.17318	99.8268	0.000385363	0.0192718	99.8269	0.985877	37	124484	0	229	1	0.00183622	0.998164	0.000594101	0.000297139	99.8164	0.985877	1028	123493	0	229	1
0.985699	24	124507	0	219	100	0.175585	99.8244	0.000385372	0.0192723	99.8244	0.985699	24	124507	0	219	100	0.175585	99.8244	0.000385372	0.0192723	99.8244	0.985699	24	124507	0	219	100	0.175585	99.8244	0.000385372	0.0192723	99.8244	0.985879	37	124482	0	231	1	0.00185225	0.998148	0.00059411	0.000297143	99.8148	0.985879	1028	123491	0	231	1
0.9857	24	124506	0	220	100	0.176387	99.8236	0.000385375	0.0192725	99.8236	0.9857	24	124506	0	220	100	0.176387	99.8236	0.000385375	0.0192725	99.8236	0.9857	24	124506	0	220	100	0.176387	99.8236	0.000385375	0.0192725	99.8236	0.98588	37	124481	0	232	1	0.00186027	0.99814	0.000594115	0.000297146	99.814	0.98588	1028	123490	0	232	1
0.985701	24	124505	0	221	100	0.177188	99.8228	0.000385378	0.0192726	99.8228	0.985701	24	124505	0	221	100	0.177188	99.8228	0.000385378	0.0192726	99.8228	0.985701	24	124505	0	221	100	0.177188	99.8228	0.000385378	0.0192726	99.8228	0.985881	37	124479	0	234	1	0.00187631	0.998124	0.000594125	0.000297151	99.8124	0.985881	1028	123488	0	234	1
0.985703	24	124504	0	222	100	0.17799	99.822	0.000385381	0.0192728	99.822	0.985703	24	124504	0	222	100	0.17799	99.822	0.000385381	0.0192728	99.822	0.985703	24	124504	0	222	100	0.17799	99.822	0.000385381	0.0192728	99.822	0.985882	37	124478	0	235	1	0.00188433	0.998116	0.000594129	0.000297153	99.8116	0.985882	1028	123487	0	235	1
0.985704	24	124503	0	223	100	0.178792	99.8212	0.000385384	0.0192729	99.8212	0.985704	24	124503	0	223	100	0.178792	99.8212	0.000385384	0.0192729	99.8212	0.985704	24	124503	0	223	100	0.178792	99.8212	0.000385384	0.0192729	99.8212	0.985883	37	124476	0	237	1	0.00190036	0.9981	0.000594139	0.000297158	99.81	0.985883	1028	123485	0	237	1
0.985708	24	124501	0	225	100	0.180395	99.8196	0.00038539	0.0192732	99.8196	0.985708	24	124501	0	225	100	0.180395	99.8196	0.00038539	0.0192732	99.8196	0.985708	24	124501	0	225	100	0.180395	99.8196	0.00038539	0.0192732	99.8196	0.985884	37	124474	0	239	1	0.0019164	0.998084	0.000594148	0.000297162	99.8084	0.985884	1028	123483	0	239	1
0.98571	24	124498	0	228	100	0.182801	99.8172	0.0003854	0.0192737	99.8172	0.98571	24	124498	0	228	100	0.182801	99.8172	0.0003854	0.0192737	99.8172	0.98571	24	124498	0	228	100	0.182801	99.8172	0.0003854	0.0192737	99.8172	0.985886	37	124473	0	240	1	0.00192442	0.998076	0.000594153	0.000297165	99.8076	0.985886	1028	123482	0	240	1
0.985711	24	124497	0	229	100	0.183602	99.8164	0.000385403	0.0192739	99.8164	0.985711	24	124497	0	229	100	0.183602	99.8164	0.000385403	0.0192739	99.8164	0.985711	24	124497	0	229	100	0.183602	99.8164	0.000385403	0.0192739	99.8164	0.985888	37	124471	0	242	1	0.00194046	0.99806	0.000594163	0.00029717	99.806	0.985888	1028	123480	0	242	1
0.985714	24	124496	0	230	100	0.184404	99.8156	0.000385406	0.019274	99.8156	0.985714	24	124496	0	230	100	0.184404	99.8156	0.000385406	0.019274	99.8156	0.985714	24	124496	0	230	100	0.184404	99.8156	0.000385406	0.019274	99.8156	0.985889	37	124468	0	245	1	0.00196451	0.998035	0.000594177	0.000297177	99.8036	0.985889	1028	123477	0	245	1
0.985715	24	124495	0	231	100	0.185206	99.8148	0.000385409	0.0192742	99.8148	0.985715	24	124495	0	231	100	0.185206	99.8148	0.000385409	0.0192742	99.8148	0.985715	24	124495	0	231	100	0.185206	99.8148	0.000385409	0.0192742	99.8148	0.98589	37	124467	0	246	1	0.00197253	0.998027	0.000594182	0.000297179	99.8028	0.98589	1028	123476	0	246	1
0.985719	24	124493	0	233	100	0.186809	99.8132	0.000385415	0.0192745	99.8132	0.985719	24	124493	0	233	100	0.186809	99.8132	0.000385415	0.0192745	99.8132	0.985719	24	124493	0	233	100	0.186809	99.8132	0.000385415	0.0192745	99.8132	0.985891	37	124466	0	247	1	0.00198055	0.998019	0.000594187	0.000297182	99.802	0.985891	1028	123475	0	247	1
0.98572	24	124492	0	234	100	0.187611	99.8124	0.000385418	0.0192746	99.8124	0.98572	24	124492	0	234	100	0.187611	99.8124	0.000385418	0.0192746	99.8124	0.98572	24	124492	0	234	100	0.187611	99.8124	0.000385418	0.0192746	99.8124	0.985892	37	124465	0	248	1	0.00198857	0.998011	0.000594191	0.000297184	99.8012	0.985892	1028	123474	0	248	1
0.985721	24	124491	0	235	100	0.188413	99.8116	0.000385421	0.0192748	99.8116	0.985721	24	124491	0	235	100	0.188413	99.8116	0.000385421	0.0192748	99.8116	0.985721	24	124491	0	235	100	0.188413	99.8116	0.000385421	0.0192748	99.8116	0.985895	37	124464	0	249	1	0.00199658	0.998003	0.000594196	0.000297186	99.8004	0.985895	1028	123473	0	249	1
0.985731	24	124490	0	236	100	0.189215	99.8108	0.000385425	0.0192749	99.8108	0.985731	24	124490	0	236	100	0.189215	99.8108	0.000385425	0.0192749	99.8108	0.985731	24	124490	0	236	100	0.189215	99.8108	0.000385425	0.0192749	99.8108	0.985896	37	124463	0	250	1	0.0020046	0.997995	0.000594201	0.000297189	99.7996	0.985896	1028	123472	0	250	1
0.985733	24	124489	0	237	100	0.190017	99.81	0.000385428	0.0192751	99.81	0.985733	24	124489	0	237	100	0.190017	99.81	0.000385428	0.0192751	99.81	0.985733	24	124489	0	237	100	0.190017	99.81	0.000385428	0.0192751	99.81	0.985897	37	124462	0	251	1	0.00201262	0.997987	0.000594206	0.000297191	99.7988	0.985897	1028	123471	0	251	1
0.985734	24	124488	0	238	100	0.190818	99.8092	0.000385431	0.0192753	99.8092	0.985734	24	124488	0	238	100	0.190818	99.8092	0.000385431	0.0192753	99.8092	0.985734	24	124488	0	238	100	0.190818	99.8092	0.000385431	0.0192753	99.8092	0.985898	37	124461	0	252	1	0.00202064	0.997979	0.00059421	0.000297194	99.798	0.985898	1028	123470	0	252	1
0.985735	24	124487	0	239	100	0.19162	99.8084	0.000385434	0.0192754	99.8084	0.985735	24	124487	0	239	100	0.19162	99.8084	0.000385434	0.0192754	99.8084	0.985735	24	124487	0	239	100	0.19162	99.8084	0.000385434	0.0192754	99.8084	0.985899	37	124460	0	253	1	0.00202866	0.997971	0.000594215	0.000297196	99.7972	0.985899	1028	123469	0	253	1
0.985737	24	124486	0	240	100	0.192422	99.8076	0.000385437	0.0192756	99.8076	0.985737	24	124486	0	240	100	0.192422	99.8076	0.000385437	0.0192756	99.8076	0.985737	24	124486	0	240	100	0.192422	99.8076	0.000385437	0.0192756	99.8076	0.9859	37	124459	0	254	1	0.00203668	0.997963	0.00059422	0.000297198	99.7964	0.9859	1028	123468	0	254	1
0.98574	24	124484	0	242	100	0.194025	99.806	0.000385443	0.0192759	99.806	0.98574	24	124484	0	242	100	0.194025	99.806	0.000385443	0.0192759	99.806	0.98574	24	124484	0	242	100	0.194025	99.806	0.000385443	0.0192759	99.806	0.985905	37	124458	0	255	1	0.00204469	0.997955	0.000594225	0.000297201	99.7956	0.985905	1028	123467	0	255	1
0.985743	24	124483	0	243	100	0.194827	99.8052	0.000385446	0.019276	99.8052	0.985743	24	124483	0	243	100	0.194827	99.8052	0.000385446	0.019276	99.8052	0.985743	24	124483	0	243	100	0.194827	99.8052	0.000385446	0.019276	99.8052	0.985908	37	124456	0	257	1	0.00206073	0.997939	0.000594234	0.000297205	99.794	0.985908	1028	123465	0	257	1
0.985747	24	124479	0	247	100	0.198034	99.802	0.000385459	0.0192766	99.802	0.985747	24	124479	0	247	100	0.198034	99.802	0.000385459	0.0192766	99.802	0.985747	24	124479	0	247	100	0.198034	99.802	0.000385459	0.0192766	99.802	0.985909	37	124455	0	258	1	0.00206875	0.997931	0.000594239	0.000297208	99.7932	0.985909	1028	123464	0	258	1
0.985749	24	124478	0	248	100	0.198836	99.8012	0.000385462	0.0192768	99.8012	0.985749	24	124478	0	248	100	0.198836	99.8012	0.000385462	0.0192768	99.8012	0.985749	24	124478	0	248	100	0.198836	99.8012	0.000385462	0.0192768	99.8012	0.98591	37	124453	0	260	1	0.00208479	0.997915	0.000594249	0.000297213	99.7916	0.98591	1028	123462	0	260	1
0.985752	24	124476	0	250	100	0.200439	99.7996	0.000385468	0.0192771	99.7996	0.985752	24	124476	0	250	100	0.200439	99.7996	0.000385468	0.0192771	99.7996	0.985752	24	124476	0	250	100	0.200439	99.7996	0.000385468	0.0192771	99.7996	0.985911	37	124451	0	262	1	0.00210082	0.997899	0.000594258	0.000297217	99.79	0.985911	1028	123460	0	262	1
0.985753	24	124473	0	253	100	0.202845	99.7972	0.000385477	0.0192776	99.7972	0.985753	24	124473	0	253	100	0.202845	99.7972	0.000385477	0.0192776	99.7972	0.985753	24	124473	0	253	100	0.202845	99.7972	0.000385477	0.0192776	99.7972	0.985913	37	124449	0	264	1	0.00211686	0.997883	0.000594268	0.000297222	99.7884	0.985913	1028	123458	0	264	1
0.985756	24	124472	0	254	100	0.203646	99.7964	0.00038548	0.0192777	99.7964	0.985756	24	124472	0	254	100	0.203646	99.7964	0.00038548	0.0192777	99.7964	0.985756	24	124472	0	254	100	0.203646	99.7964	0.00038548	0.0192777	99.7964	0.985915	37	124447	0	266	1	0.0021329	0.997867	0.000594277	0.000297227	99.7868	0.985915	1028	123456	0	266	1
0.985757	24	124471	0	255	100	0.204448	99.7956	0.000385483	0.0192779	99.7956	0.985757	24	124471	0	255	100	0.204448	99.7956	0.000385483	0.0192779	99.7956	0.985757	24	124471	0	255	100	0.204448	99.7956	0.000385483	0.0192779	99.7956	0.985918	37	124446	0	267	1	0.00214092	0.997859	0.000594282	0.000297229	99.786	0.985918	1028	123455	0	267	1
0.985758	24	124470	0	256	100	0.20525	99.7948	0.000385486	0.019278	99.7948	0.985758	24	124470	0	256	100	0.20525	99.7948	0.000385486	0.019278	99.7948	0.985758	24	124470	0	256	100	0.20525	99.7948	0.000385486	0.019278	99.7948	0.985919	37	124443	0	270	1	0.00216497	0.997835	0.000594296	0.000297237	99.7836	0.985919	1028	123452	0	270	1
0.98576	24	124469	0	257	100	0.206052	99.7939	0.00038549	0.0192782	99.794	0.98576	24	124469	0	257	100	0.206052	99.7939	0.00038549	0.0192782	99.794	0.98576	24	124469	0	257	100	0.206052	99.7939	0.00038549	0.0192782	99.794	0.98592	37	124441	0	272	1	0.00218101	0.997819	0.000594306	0.000297241	99.782	0.98592	1028	123450	0	272	1
0.985761	24	124468	0	258	100	0.206853	99.7931	0.000385493	0.0192783	99.7932	0.985761	24	124468	0	258	100	0.206853	99.7931	0.000385493	0.0192783	99.7932	0.985761	24	124468	0	258	100	0.206853	99.7931	0.000385493	0.0192783	99.7932	0.985921	37	124439	0	274	1	0.00219704	0.997803	0.000594315	0.000297246	99.7804	0.985921	1028	123448	0	274	1
0.985762	24	124466	0	260	100	0.208457	99.7915	0.000385499	0.0192787	99.7916	0.985762	24	124466	0	260	100	0.208457	99.7915	0.000385499	0.0192787	99.7916	0.985762	24	124466	0	260	100	0.208457	99.7915	0.000385499	0.0192787	99.7916	0.985925	37	124438	0	275	1	0.00220506	0.997795	0.00059432	0.000297248	99.7796	0.985925	1028	123447	0	275	1
0.985763	24	124465	0	261	100	0.209259	99.7907	0.000385502	0.0192788	99.7908	0.985763	24	124465	0	261	100	0.209259	99.7907	0.000385502	0.0192788	99.7908	0.985763	24	124465	0	261	100	0.209259	99.7907	0.000385502	0.0192788	99.7908	0.985926	37	124437	0	276	1	0.00221308	0.997787	0.000594325	0.000297251	99.7788	0.985926	1028	123446	0	276	1
0.985765	24	124464	0	262	100	0.21006	99.7899	0.000385505	0.019279	99.79	0.985765	24	124464	0	262	100	0.21006	99.7899	0.000385505	0.019279	99.79	0.985765	24	124464	0	262	100	0.21006	99.7899	0.000385505	0.019279	99.79	0.985929	37	124436	0	277	1	0.0022211	0.997779	0.00059433	0.000297253	99.778	0.985929	1028	123445	0	277	1
0.98577	24	124463	0	263	100	0.210862	99.7891	0.000385508	0.0192791	99.7892	0.98577	24	124463	0	263	100	0.210862	99.7891	0.000385508	0.0192791	99.7892	0.98577	24	124463	0	263	100	0.210862	99.7891	0.000385508	0.0192791	99.7892	0.985931	37	124434	0	279	1	0.00223714	0.997763	0.000594339	0.000297258	99.7764	0.985931	1028	123443	0	279	1
0.985771	24	124461	0	265	100	0.212466	99.7875	0.000385514	0.0192794	99.7876	0.985771	24	124461	0	265	100	0.212466	99.7875	0.000385514	0.0192794	99.7876	0.985771	24	124461	0	265	100	0.212466	99.7875	0.000385514	0.0192794	99.7876	0.985934	37	124433	0	280	1	0.00224515	0.997755	0.000594344	0.00029726	99.7756	0.985934	1028	123442	0	280	1
0.985772	24	124460	0	266	100	0.213267	99.7867	0.000385517	0.0192796	99.7868	0.985772	24	124460	0	266	100	0.213267	99.7867	0.000385517	0.0192796	99.7868	0.985772	24	124460	0	266	100	0.213267	99.7867	0.000385517	0.0192796	99.7868	0.985935	37	124432	0	281	1	0.00225317	0.997747	0.000594349	0.000297263	99.7747	0.985935	1028	123441	0	281	1
0.985773	24	124459	0	267	100	0.214069	99.7859	0.00038552	0.0192797	99.786	0.985773	24	124459	0	267	100	0.214069	99.7859	0.00038552	0.0192797	99.786	0.985773	24	124459	0	267	100	0.214069	99.7859	0.00038552	0.0192797	99.786	0.985939	37	124431	0	282	1	0.00226119	0.997739	0.000594354	0.000297265	99.7739	0.985939	1028	123440	0	282	1
0.985778	24	124458	0	268	100	0.214871	99.7851	0.000385524	0.0192799	99.7852	0.985778	24	124458	0	268	100	0.214871	99.7851	0.000385524	0.0192799	99.7852	0.985778	24	124458	0	268	100	0.214871	99.7851	0.000385524	0.0192799	99.7852	0.985945	37	124428	0	285	1	0.00228525	0.997715	0.000594368	0.000297272	99.7715	0.985945	1028	123437	0	285	1
0.985782	24	124457	0	269	100	0.215673	99.7843	0.000385527	0.0192801	99.7844	0.985782	24	124457	0	269	100	0.215673	99.7843	0.000385527	0.0192801	99.7844	0.985782	24	124457	0	269	100	0.215673	99.7843	0.000385527	0.0192801	99.7844	0.985946	37	124427	0	286	1	0.00229327	0.997707	0.000594373	0.000297275	99.7707	0.985946	1028	123436	0	286	1
0.985784	24	124456	0	270	100	0.216475	99.7835	0.00038553	0.0192802	99.7836	0.985784	24	124456	0	270	100	0.216475	99.7835	0.00038553	0.0192802	99.7836	0.985784	24	124456	0	270	100	0.216475	99.7835	0.00038553	0.0192802	99.7836	0.985948	37	124426	0	287	1	0.00230128	0.997699	0.000594378	0.000297277	99.7699	0.985948	1028	123435	0	287	1
0.985785	24	124455	0	271	100	0.217276	99.7827	0.000385533	0.0192804	99.7828	0.985785	24	124455	0	271	100	0.217276	99.7827	0.000385533	0.0192804	99.7828	0.985785	24	124455	0	271	100	0.217276	99.7827	0.000385533	0.0192804	99.7828	0.985951	37	124425	0	288	1	0.0023093	0.997691	0.000594382	0.000297279	99.7691	0.985951	1028	123434	0	288	1
0.985786	24	124454	0	272	100	0.218078	99.7819	0.000385536	0.0192805	99.782	0.985786	24	124454	0	272	100	0.218078	99.7819	0.000385536	0.0192805	99.782	0.985786	24	124454	0	272	100	0.218078	99.7819	0.000385536	0.0192805	99.782	0.985953	37	124424	0	289	1	0.00231732	0.997683	0.000594387	0.000297282	99.7683	0.985953	1028	123433	0	289	1
0.985788	24	124453	0	273	100	0.21888	99.7811	0.000385539	0.0192807	99.7812	0.985788	24	124453	0	273	100	0.21888	99.7811	0.000385539	0.0192807	99.7812	0.985788	24	124453	0	273	100	0.21888	99.7811	0.000385539	0.0192807	99.7812	0.985956	37	124423	0	290	1	0.00232534	0.997675	0.000594392	0.000297284	99.7675	0.985956	1028	123432	0	290	1
0.98579	24	124452	0	274	100	0.219682	99.7803	0.000385542	0.0192808	99.7804	0.98579	24	124452	0	274	100	0.219682	99.7803	0.000385542	0.0192808	99.7804	0.98579	24	124452	0	274	100	0.219682	99.7803	0.000385542	0.0192808	99.7804	0.985959	37	124422	0	291	1	0.00233336	0.997667	0.000594397	0.000297287	99.7667	0.985959	1028	123431	0	291	1
0.985791	24	124451	0	275	100	0.220483	99.7795	0.000385545	0.019281	99.7796	0.985791	24	124451	0	275	100	0.220483	99.7795	0.000385545	0.019281	99.7796	0.985791	24	124451	0	275	100	0.220483	99.7795	0.000385545	0.019281	99.7796	0.985961	37	124421	0	292	1	0.00234138	0.997659	0.000594401	0.000297289	99.7659	0.985961	1028	123430	0	292	1
0.985792	24	124450	0	276	100	0.221285	99.7787	0.000385548	0.0192811	99.7788	0.985792	24	124450	0	276	100	0.221285	99.7787	0.000385548	0.0192811	99.7788	0.985792	24	124450	0	276	100	0.221285	99.7787	0.000385548	0.0192811	99.7788	0.985965	37	124420	0	293	1	0.00234939	0.997651	0.000594406	0.000297291	99.7651	0.985965	1028	123429	0	293	1
0.985793	24	124449	0	277	100	0.222087	99.7779	0.000385551	0.0192813	99.778	0.985793	24	124449	0	277	100	0.222087	99.7779	0.000385551	0.0192813	99.778	0.985793	24	124449	0	277	100	0.222087	99.7779	0.000385551	0.0192813	99.778	0.985966	37	124419	0	294	1	0.00235741	0.997643	0.000594411	0.000297294	99.7643	0.985966	1028	123428	0	294	1
0.985796	24	124447	0	279	100	0.22369	99.7763	0.000385558	0.0192816	99.7764	0.985796	24	124447	0	279	100	0.22369	99.7763	0.000385558	0.0192816	99.7764	0.985796	24	124447	0	279	100	0.22369	99.7763	0.000385558	0.0192816	99.7764	0.985967	37	124416	0	297	1	0.00238147	0.997619	0.000594425	0.000297301	99.7619	0.985967	1028	123425	0	297	1
0.985799	24	124446	0	280	100	0.224492	99.7755	0.000385561	0.0192818	99.7756	0.985799	24	124446	0	280	100	0.224492	99.7755	0.000385561	0.0192818	99.7756	0.985799	24	124446	0	280	100	0.224492	99.7755	0.000385561	0.0192818	99.7756	0.985969	37	124415	0	298	1	0.00238949	0.997611	0.00059443	0.000297303	99.7611	0.985969	1028	123424	0	298	1
0.985801	24	124445	0	281	100	0.225294	99.7747	0.000385564	0.0192819	99.7747	0.985801	24	124445	0	281	100	0.225294	99.7747	0.000385564	0.0192819	99.7747	0.985801	24	124445	0	281	100	0.225294	99.7747	0.000385564	0.0192819	99.7747	0.98597	37	124414	0	299	1	0.0023975	0.997602	0.000594435	0.000297306	99.7603	0.98597	1028	123423	0	299	1
0.985802	24	124444	0	282	100	0.226096	99.7739	0.000385567	0.0192821	99.7739	0.985802	24	124444	0	282	100	0.226096	99.7739	0.000385567	0.0192821	99.7739	0.985802	24	124444	0	282	100	0.226096	99.7739	0.000385567	0.0192821	99.7739	0.985971	37	124413	0	300	1	0.00240552	0.997594	0.00059444	0.000297308	99.7595	0.985971	1028	123422	0	300	1
0.985804	24	124443	0	283	100	0.226897	99.7731	0.00038557	0.0192822	99.7731	0.985804	24	124443	0	283	100	0.226897	99.7731	0.00038557	0.0192822	99.7731	0.985804	24	124443	0	283	100	0.226897	99.7731	0.00038557	0.0192822	99.7731	0.985973	37	124412	0	301	1	0.00241354	0.997586	0.000594444	0.000297311	99.7587	0.985973	1028	123421	0	301	1
0.985806	24	124442	0	284	100	0.227699	99.7723	0.000385573	0.0192824	99.7723	0.985806	24	124442	0	284	100	0.227699	99.7723	0.000385573	0.0192824	99.7723	0.985806	24	124442	0	284	100	0.227699	99.7723	0.000385573	0.0192824	99.7723	0.985975	37	124411	0	302	1	0.00242156	0.997578	0.000594449	0.000297313	99.7579	0.985975	1028	123420	0	302	1
0.985812	24	124441	0	285	100	0.228501	99.7715	0.000385576	0.0192825	99.7715	0.985812	24	124441	0	285	100	0.228501	99.7715	0.000385576	0.0192825	99.7715	0.985812	24	124441	0	285	100	0.228501	99.7715	0.000385576	0.0192825	99.7715	0.985977	37	124409	0	304	1	0.0024376	0.997562	0.000594459	0.000297318	99.7563	0.985977	1028	123418	0	304	1
0.985815	24	124440	0	286	100	0.229303	99.7707	0.000385579	0.0192827	99.7707	0.985815	24	124440	0	286	100	0.229303	99.7707	0.000385579	0.0192827	99.7707	0.985815	24	124440	0	286	100	0.229303	99.7707	0.000385579	0.0192827	99.7707	0.985979	37	124408	0	305	1	0.00244562	0.997554	0.000594463	0.00029732	99.7555	0.985979	1028	123417	0	305	1
0.985817	24	124439	0	287	100	0.230104	99.7699	0.000385582	0.0192828	99.7699	0.985817	24	124439	0	287	100	0.230104	99.7699	0.000385582	0.0192828	99.7699	0.985817	24	124439	0	287	100	0.230104	99.7699	0.000385582	0.0192828	99.7699	0.98598	37	124407	0	306	1	0.00245363	0.997546	0.000594468	0.000297322	99.7547	0.98598	1028	123416	0	306	1
0.985819	24	124437	0	289	100	0.231708	99.7683	0.000385589	0.0192831	99.7683	0.985819	24	124437	0	289	100	0.231708	99.7683	0.000385589	0.0192831	99.7683	0.985819	24	124437	0	289	100	0.231708	99.7683	0.000385589	0.0192831	99.7683	0.985982	37	124406	0	307	1	0.00246165	0.997538	0.000594473	0.000297325	99.7539	0.985982	1028	123415	0	307	1
0.985821	24	124436	0	290	100	0.23251	99.7675	0.000385592	0.0192833	99.7675	0.985821	24	124436	0	290	100	0.23251	99.7675	0.000385592	0.0192833	99.7675	0.985821	24	124436	0	290	100	0.23251	99.7675	0.000385592	0.0192833	99.7675	0.985983	37	124404	0	309	1	0.00247769	0.997522	0.000594483	0.00029733	99.7523	0.985983	1028	123413	0	309	1
0.985822	24	124435	0	291	100	0.233311	99.7667	0.000385595	0.0192835	99.7667	0.985822	24	124435	0	291	100	0.233311	99.7667	0.000385595	0.0192835	99.7667	0.985822	24	124435	0	291	100	0.233311	99.7667	0.000385595	0.0192835	99.7667	0.985986	37	124401	0	312	1	0.00250174	0.997498	0.000594497	0.000297337	99.7499	0.985986	1028	123410	0	312	1
0.985823	24	124432	0	294	100	0.235717	99.7643	0.000385604	0.0192839	99.7643	0.985823	24	124432	0	294	100	0.235717	99.7643	0.000385604	0.0192839	99.7643	0.985823	24	124432	0	294	100	0.235717	99.7643	0.000385604	0.0192839	99.7643	0.98599	37	124400	0	313	1	0.00250976	0.99749	0.000594502	0.000297339	99.7491	0.98599	1028	123409	0	313	1
0.985826	24	124430	0	296	100	0.23732	99.7627	0.00038561	0.0192842	99.7627	0.985826	24	124430	0	296	100	0.23732	99.7627	0.00038561	0.0192842	99.7627	0.985826	24	124430	0	296	100	0.23732	99.7627	0.00038561	0.0192842	99.7627	0.985991	37	124399	0	314	1	0.00251778	0.997482	0.000594506	0.000297342	99.7483	0.985991	1028	123408	0	314	1
0.985829	24	124428	0	298	100	0.238924	99.7611	0.000385617	0.0192845	99.7611	0.985829	24	124428	0	298	100	0.238924	99.7611	0.000385617	0.0192845	99.7611	0.985829	24	124428	0	298	100	0.238924	99.7611	0.000385617	0.0192845	99.7611	0.985992	37	124398	0	315	1	0.0025258	0.997474	0.000594511	0.000297344	99.7475	0.985992	1028	123407	0	315	1
0.985831	24	124426	0	300	100	0.240527	99.7595	0.000385623	0.0192849	99.7595	0.985831	24	124426	0	300	100	0.240527	99.7595	0.000385623	0.0192849	99.7595	0.985831	24	124426	0	300	100	0.240527	99.7595	0.000385623	0.0192849	99.7595	0.985996	37	124397	0	316	1	0.00253382	0.997466	0.000594516	0.000297346	99.7467	0.985996	1028	123406	0	316	1
0.985832	24	124425	0	301	100	0.241329	99.7587	0.000385626	0.019285	99.7587	0.985832	24	124425	0	301	100	0.241329	99.7587	0.000385626	0.019285	99.7587	0.985832	24	124425	0	301	100	0.241329	99.7587	0.000385626	0.019285	99.7587	0.985999	37	124396	0	317	1	0.00254184	0.997458	0.000594521	0.000297349	99.7459	0.985999	1028	123405	0	317	1
0.985836	24	124424	0	302	100	0.242131	99.7579	0.000385629	0.0192852	99.7579	0.985836	24	124424	0	302	100	0.242131	99.7579	0.000385629	0.0192852	99.7579	0.985836	24	124424	0	302	100	0.242131	99.7579	0.000385629	0.0192852	99.7579	0.986001	37	124395	0	318	1	0.00254985	0.99745	0.000594526	0.000297351	99.7451	0.986001	1028	123404	0	318	1
0.985837	24	124422	0	304	100	0.243734	99.7563	0.000385635	0.0192855	99.7563	0.985837	24	124422	0	304	100	0.243734	99.7563	0.000385635	0.0192855	99.7563	0.985837	24	124422	0	304	100	0.243734	99.7563	0.000385635	0.0192855	99.7563	0.986002	37	124394	0	319	1	0.00255787	0.997442	0.00059453	0.000297354	99.7443	0.986002	1028	123403	0	319	1
0.985841	24	124420	0	306	100	0.245338	99.7547	0.000385641	0.0192858	99.7547	0.985841	24	124420	0	306	100	0.245338	99.7547	0.000385641	0.0192858	99.7547	0.985841	24	124420	0	306	100	0.245338	99.7547	0.000385641	0.0192858	99.7547	0.986006	37	124391	0	322	1	0.00258193	0.997418	0.000594545	0.000297361	99.7419	0.986006	1028	123400	0	322	1
0.985844	24	124418	0	308	100	0.246941	99.7531	0.000385647	0.0192861	99.7531	0.985844	24	124418	0	308	100	0.246941	99.7531	0.000385647	0.0192861	99.7531	0.985844	24	124418	0	308	100	0.246941	99.7531	0.000385647	0.0192861	99.7531	0.986008	37	124390	0	323	1	0.00258995	0.99741	0.000594549	0.000297363	99.7411	0.986008	1028	123399	0	323	1
0.985851	24	124417	0	309	100	0.247743	99.7523	0.000385651	0.0192862	99.7523	0.985851	24	124417	0	309	100	0.247743	99.7523	0.000385651	0.0192862	99.7523	0.985851	24	124417	0	309	100	0.247743	99.7523	0.000385651	0.0192862	99.7523	0.986009	37	124389	0	324	1	0.00259796	0.997402	0.000594554	0.000297366	99.7403	0.986009	1028	123398	0	324	1
0.985853	24	124415	0	311	100	0.249347	99.7507	0.000385657	0.0192866	99.7507	0.985853	24	124415	0	311	100	0.249347	99.7507	0.000385657	0.0192866	99.7507	0.985853	24	124415	0	311	100	0.249347	99.7507	0.000385657	0.0192866	99.7507	0.986011	37	124388	0	325	1	0.00260598	0.997394	0.000594559	0.000297368	99.7395	0.986011	1028	123397	0	325	1
0.985856	24	124413	0	313	100	0.25095	99.749	0.000385663	0.0192869	99.7491	0.985856	24	124413	0	313	100	0.25095	99.749	0.000385663	0.0192869	99.7491	0.985856	24	124413	0	313	100	0.25095	99.749	0.000385663	0.0192869	99.7491	0.986012	37	124387	0	326	1	0.002614	0.997386	0.000594564	0.00029737	99.7387	0.986012	1028	123396	0	326	1
0.985857	24	124412	0	314	100	0.251752	99.7482	0.000385666	0.019287	99.7483	0.985857	24	124412	0	314	100	0.251752	99.7482	0.000385666	0.019287	99.7483	0.985857	24	124412	0	314	100	0.251752	99.7482	0.000385666	0.019287	99.7483	0.986013	37	124386	0	327	1	0.00262202	0.997378	0.000594569	0.000297373	99.7379	0.986013	1028	123395	0	327	1
0.985862	24	124410	0	316	100	0.253355	99.7466	0.000385672	0.0192873	99.7467	0.985862	24	124410	0	316	100	0.253355	99.7466	0.000385672	0.0192873	99.7467	0.985862	24	124410	0	316	100	0.253355	99.7466	0.000385672	0.0192873	99.7467	0.986014	37	124384	0	329	1	0.00263806	0.997362	0.000594578	0.000297377	99.7363	0.986014	1028	123393	0	329	1
0.985863	24	124407	0	319	100	0.255761	99.7442	0.000385682	0.0192878	99.7443	0.985863	24	124407	0	319	100	0.255761	99.7442	0.000385682	0.0192878	99.7443	0.985863	24	124407	0	319	100	0.255761	99.7442	0.000385682	0.0192878	99.7443	0.986015	37	124383	0	330	1	0.00264608	0.997354	0.000594583	0.00029738	99.7355	0.986015	1028	123392	0	330	1
0.985865	24	124406	0	320	100	0.256562	99.7434	0.000385685	0.019288	99.7435	0.985865	24	124406	0	320	100	0.256562	99.7434	0.000385685	0.019288	99.7435	0.985865	24	124406	0	320	100	0.256562	99.7434	0.000385685	0.019288	99.7435	0.986018	37	124381	0	332	1	0.00266211	0.997338	0.000594592	0.000297385	99.7339	0.986018	1028	123390	0	332	1
0.985866	24	124405	0	321	100	0.257364	99.7426	0.000385688	0.0192881	99.7427	0.985866	24	124405	0	321	100	0.257364	99.7426	0.000385688	0.0192881	99.7427	0.985866	24	124405	0	321	100	0.257364	99.7426	0.000385688	0.0192881	99.7427	0.986019	37	124380	0	333	1	0.00267013	0.99733	0.000594597	0.000297387	99.7331	0.986019	1028	123389	0	333	1
0.985867	24	124404	0	322	100	0.258166	99.7418	0.000385691	0.0192883	99.7419	0.985867	24	124404	0	322	100	0.258166	99.7418	0.000385691	0.0192883	99.7419	0.985867	24	124404	0	322	100	0.258166	99.7418	0.000385691	0.0192883	99.7419	0.986021	37	124378	0	335	1	0.00268617	0.997314	0.000594607	0.000297392	99.7315	0.986021	1028	123387	0	335	1
0.985869	24	124403	0	323	100	0.258968	99.741	0.000385694	0.0192884	99.7411	0.985869	24	124403	0	323	100	0.258968	99.741	0.000385694	0.0192884	99.7411	0.985869	24	124403	0	323	100	0.258968	99.741	0.000385694	0.0192884	99.7411	0.986022	37	124377	0	336	1	0.00269419	0.997306	0.000594612	0.000297394	99.7307	0.986022	1028	123386	0	336	1
0.98587	24	124402	0	324	100	0.259769	99.7402	0.000385697	0.0192886	99.7403	0.98587	24	124402	0	324	100	0.259769	99.7402	0.000385697	0.0192886	99.7403	0.98587	24	124402	0	324	100	0.259769	99.7402	0.000385697	0.0192886	99.7403	0.986023	37	124376	0	337	1	0.0027022	0.997298	0.000594616	0.000297397	99.7299	0.986023	1028	123385	0	337	1
0.985872	24	124401	0	325	100	0.260571	99.7394	0.0003857	0.0192887	99.7395	0.985872	24	124401	0	325	100	0.260571	99.7394	0.0003857	0.0192887	99.7395	0.985872	24	124401	0	325	100	0.260571	99.7394	0.0003857	0.0192887	99.7395	0.986024	37	124375	0	338	1	0.00271022	0.99729	0.000594621	0.000297399	99.7291	0.986024	1028	123384	0	338	1
0.985874	24	124399	0	327	100	0.262175	99.7378	0.000385706	0.019289	99.7379	0.985874	24	124399	0	327	100	0.262175	99.7378	0.000385706	0.019289	99.7379	0.985874	24	124399	0	327	100	0.262175	99.7378	0.000385706	0.019289	99.7379	0.986027	37	124373	0	340	1	0.00272626	0.997274	0.000594631	0.000297404	99.7275	0.986027	1028	123382	0	340	1
0.985876	24	124397	0	329	100	0.263778	99.7362	0.000385713	0.0192893	99.7363	0.985876	24	124397	0	329	100	0.263778	99.7362	0.000385713	0.0192893	99.7363	0.985876	24	124397	0	329	100	0.263778	99.7362	0.000385713	0.0192893	99.7363	0.986028	37	124369	0	344	1	0.00275833	0.997242	0.00059465	0.000297413	99.7242	0.986028	1028	123378	0	344	1
0.985879	24	124395	0	331	100	0.265382	99.7346	0.000385719	0.0192897	99.7347	0.985879	24	124395	0	331	100	0.265382	99.7346	0.000385719	0.0192897	99.7347	0.985879	24	124395	0	331	100	0.265382	99.7346	0.000385719	0.0192897	99.7347	0.986029	37	124367	0	346	1	0.00277437	0.997226	0.000594659	0.000297418	99.7226	0.986029	1028	123376	0	346	1
0.98588	24	124394	0	332	100	0.266183	99.7338	0.000385722	0.0192898	99.7339	0.98588	24	124394	0	332	100	0.266183	99.7338	0.000385722	0.0192898	99.7339	0.98588	24	124394	0	332	100	0.266183	99.7338	0.000385722	0.0192898	99.7339	0.98603	37	124363	0	350	1	0.00280644	0.997194	0.000594678	0.000297428	99.7194	0.98603	1028	123372	0	350	1
0.985882	24	124392	0	334	100	0.267787	99.7322	0.000385728	0.0192901	99.7323	0.985882	24	124392	0	334	100	0.267787	99.7322	0.000385728	0.0192901	99.7323	0.985882	24	124392	0	334	100	0.267787	99.7322	0.000385728	0.0192901	99.7323	0.986031	37	124361	0	352	1	0.00282248	0.997178	0.000594688	0.000297432	99.7178	0.986031	1028	123370	0	352	1
0.985883	24	124390	0	336	100	0.269391	99.7306	0.000385734	0.0192904	99.7307	0.985883	24	124390	0	336	100	0.269391	99.7306	0.000385734	0.0192904	99.7307	0.985883	24	124390	0	336	100	0.269391	99.7306	0.000385734	0.0192904	99.7307	0.986032	37	124360	0	353	1	0.0028305	0.99717	0.000594693	0.000297435	99.717	0.986032	1028	123369	0	353	1
0.985884	24	124387	0	339	100	0.271796	99.7282	0.000385744	0.0192909	99.7283	0.985884	24	124387	0	339	100	0.271796	99.7282	0.000385744	0.0192909	99.7283	0.985884	24	124387	0	339	100	0.271796	99.7282	0.000385744	0.0192909	99.7283	0.986034	37	124359	0	354	1	0.00283852	0.997161	0.000594698	0.000297437	99.7162	0.986034	1028	123368	0	354	1
0.985889	24	124386	0	340	100	0.272598	99.7274	0.000385747	0.0192911	99.7275	0.985889	24	124386	0	340	100	0.272598	99.7274	0.000385747	0.0192911	99.7275	0.985889	24	124386	0	340	100	0.272598	99.7274	0.000385747	0.0192911	99.7275	0.986035	37	124357	0	356	1	0.00285455	0.997145	0.000594707	0.000297442	99.7146	0.986035	1028	123366	0	356	1
0.985891	24	124385	0	341	100	0.273399	99.7266	0.00038575	0.0192912	99.7267	0.985891	24	124385	0	341	100	0.273399	99.7266	0.00038575	0.0192912	99.7267	0.985891	24	124385	0	341	100	0.273399	99.7266	0.00038575	0.0192912	99.7267	0.986037	37	124356	0	357	1	0.00286257	0.997137	0.000594712	0.000297444	99.7138	0.986037	1028	123365	0	357	1
0.985895	24	124384	0	342	100	0.274201	99.7258	0.000385753	0.0192914	99.7259	0.985895	24	124384	0	342	100	0.274201	99.7258	0.000385753	0.0192914	99.7259	0.985895	24	124384	0	342	100	0.274201	99.7258	0.000385753	0.0192914	99.7259	0.986038	37	124355	0	358	1	0.00287059	0.997129	0.000594717	0.000297447	99.713	0.986038	1028	123364	0	358	1
0.985896	24	124383	0	343	100	0.275003	99.725	0.000385756	0.0192915	99.7251	0.985896	24	124383	0	343	100	0.275003	99.725	0.000385756	0.0192915	99.7251	0.985896	24	124383	0	343	100	0.275003	99.725	0.000385756	0.0192915	99.7251	0.986039	37	124354	0	359	1	0.00287861	0.997121	0.000594721	0.000297449	99.7122	0.986039	1028	123363	0	359	1
0.9859	24	124382	0	344	100	0.275805	99.7242	0.000385759	0.0192917	99.7242	0.9859	24	124382	0	344	100	0.275805	99.7242	0.000385759	0.0192917	99.7242	0.9859	24	124382	0	344	100	0.275805	99.7242	0.000385759	0.0192917	99.7242	0.986042	37	124351	0	362	1	0.00290266	0.997097	0.000594736	0.000297456	99.7098	0.986042	1028	123360	0	362	1
0.985902	24	124379	0	347	100	0.27821	99.7218	0.000385768	0.0192921	99.7218	0.985902	24	124379	0	347	100	0.27821	99.7218	0.000385768	0.0192921	99.7218	0.985902	24	124379	0	347	100	0.27821	99.7218	0.000385768	0.0192921	99.7218	0.986045	37	124350	0	363	1	0.00291068	0.997089	0.000594741	0.000297459	99.709	0.986045	1028	123359	0	363	1
0.985904	24	124378	0	348	100	0.279012	99.721	0.000385771	0.0192923	99.721	0.985904	24	124378	0	348	100	0.279012	99.721	0.000385771	0.0192923	99.721	0.985904	24	124378	0	348	100	0.279012	99.721	0.000385771	0.0192923	99.721	0.986046	37	124349	0	364	1	0.0029187	0.997081	0.000594745	0.000297461	99.7082	0.986046	1028	123358	0	364	1
0.985905	24	124377	0	349	100	0.279813	99.7202	0.000385775	0.0192924	99.7202	0.985905	24	124377	0	349	100	0.279813	99.7202	0.000385775	0.0192924	99.7202	0.985905	24	124377	0	349	100	0.279813	99.7202	0.000385775	0.0192924	99.7202	0.986047	37	124348	0	365	1	0.00292672	0.997073	0.00059475	0.000297464	99.7074	0.986047	1028	123357	0	365	1
0.985906	24	124374	0	352	100	0.282219	99.7178	0.000385784	0.0192929	99.7178	0.985906	24	124374	0	352	100	0.282219	99.7178	0.000385784	0.0192929	99.7178	0.985906	24	124374	0	352	100	0.282219	99.7178	0.000385784	0.0192929	99.7178	0.98605	37	124347	0	366	1	0.00293474	0.997065	0.000594755	0.000297466	99.7066	0.98605	1028	123356	0	366	1
0.985908	24	124373	0	353	100	0.28302	99.717	0.000385787	0.0192931	99.717	0.985908	24	124373	0	353	100	0.28302	99.717	0.000385787	0.0192931	99.717	0.985908	24	124373	0	353	100	0.28302	99.717	0.000385787	0.0192931	99.717	0.986051	37	124344	0	369	1	0.00295879	0.997041	0.000594769	0.000297473	99.7042	0.986051	1028	123353	0	369	1
0.985909	24	124370	0	356	100	0.285426	99.7146	0.000385796	0.0192935	99.7146	0.985909	24	124370	0	356	100	0.285426	99.7146	0.000385796	0.0192935	99.7146	0.985909	24	124370	0	356	100	0.285426	99.7146	0.000385796	0.0192935	99.7146	0.986053	37	124343	0	370	1	0.00296681	0.997033	0.000594774	0.000297475	99.7034	0.986053	1028	123352	0	370	1
0.98591	24	124368	0	358	100	0.287029	99.713	0.000385802	0.0192938	99.713	0.98591	24	124368	0	358	100	0.287029	99.713	0.000385802	0.0192938	99.713	0.98591	24	124368	0	358	100	0.287029	99.713	0.000385802	0.0192938	99.713	0.986054	37	124342	0	371	1	0.00297483	0.997025	0.000594779	0.000297478	99.7026	0.986054	1028	123351	0	371	1
0.985911	24	124367	0	359	100	0.287831	99.7122	0.000385806	0.019294	99.7122	0.985911	24	124367	0	359	100	0.287831	99.7122	0.000385806	0.019294	99.7122	0.985911	24	124367	0	359	100	0.287831	99.7122	0.000385806	0.019294	99.7122	0.986055	37	124341	0	372	1	0.00298285	0.997017	0.000594784	0.00029748	99.7018	0.986055	1028	123350	0	372	1
0.985913	24	124366	0	360	100	0.288633	99.7114	0.000385809	0.0192942	99.7114	0.985913	24	124366	0	360	100	0.288633	99.7114	0.000385809	0.0192942	99.7114	0.985913	24	124366	0	360	100	0.288633	99.7114	0.000385809	0.0192942	99.7114	0.986056	37	124340	0	373	1	0.00299087	0.997009	0.000594788	0.000297483	99.701	0.986056	1028	123349	0	373	1
0.985914	24	124364	0	362	100	0.290236	99.7098	0.000385815	0.0192945	99.7098	0.985914	24	124364	0	362	100	0.290236	99.7098	0.000385815	0.0192945	99.7098	0.985914	24	124364	0	362	100	0.290236	99.7098	0.000385815	0.0192945	99.7098	0.986057	37	124339	0	374	1	0.00299889	0.997001	0.000594793	0.000297485	99.7002	0.986057	1028	123348	0	374	1
0.985916	24	124363	0	363	100	0.291038	99.709	0.000385818	0.0192946	99.709	0.985916	24	124363	0	363	100	0.291038	99.709	0.000385818	0.0192946	99.709	0.985916	24	124363	0	363	100	0.291038	99.709	0.000385818	0.0192946	99.709	0.986059	37	124333	0	380	1	0.003047	0.996953	0.000594822	0.000297499	99.6954	0.986059	1028	123342	0	380	1
0.985917	24	124362	0	364	100	0.29184	99.7082	0.000385821	0.0192948	99.7082	0.985917	24	124362	0	364	100	0.29184	99.7082	0.000385821	0.0192948	99.7082	0.985917	24	124362	0	364	100	0.29184	99.7082	0.000385821	0.0192948	99.7082	0.986063	37	124330	0	383	1	0.00307105	0.996929	0.000594836	0.000297507	99.693	0.986063	1028	123339	0	383	1
0.985918	24	124359	0	367	100	0.294245	99.7058	0.00038583	0.0192952	99.7058	0.985918	24	124359	0	367	100	0.294245	99.7058	0.00038583	0.0192952	99.7058	0.985918	24	124359	0	367	100	0.294245	99.7058	0.00038583	0.0192952	99.7058	0.986064	37	124329	0	384	1	0.00307907	0.996921	0.000594841	0.000297509	99.6922	0.986064	1028	123338	0	384	1
0.98592	24	124358	0	368	100	0.295047	99.705	0.000385833	0.0192954	99.705	0.98592	24	124358	0	368	100	0.295047	99.705	0.000385833	0.0192954	99.705	0.98592	24	124358	0	368	100	0.295047	99.705	0.000385833	0.0192954	99.705	0.986065	37	124328	0	385	1	0.00308709	0.996913	0.000594846	0.000297511	99.6914	0.986065	1028	123337	0	385	1
0.985921	24	124356	0	370	100	0.29665	99.7033	0.00038584	0.0192957	99.7034	0.985921	24	124356	0	370	100	0.29665	99.7033	0.00038584	0.0192957	99.7034	0.985921	24	124356	0	370	100	0.29665	99.7033	0.00038584	0.0192957	99.7034	0.986066	37	124327	0	386	1	0.00309511	0.996905	0.000594851	0.000297514	99.6906	0.986066	1028	123336	0	386	1
0.985922	24	124355	0	371	100	0.297452	99.7025	0.000385843	0.0192959	99.7026	0.985922	24	124355	0	371	100	0.297452	99.7025	0.000385843	0.0192959	99.7026	0.985922	24	124355	0	371	100	0.297452	99.7025	0.000385843	0.0192959	99.7026	0.986067	37	124326	0	387	1	0.00310312	0.996897	0.000594855	0.000297516	99.6898	0.986067	1028	123335	0	387	1
0.985925	24	124354	0	372	100	0.298254	99.7017	0.000385846	0.019296	99.7018	0.985925	24	124354	0	372	100	0.298254	99.7017	0.000385846	0.019296	99.7018	0.985925	24	124354	0	372	100	0.298254	99.7017	0.000385846	0.019296	99.7018	0.986068	37	124323	0	390	1	0.00312718	0.996873	0.00059487	0.000297523	99.6874	0.986068	1028	123332	0	390	1
0.985926	24	124353	0	373	100	0.299056	99.7009	0.000385849	0.0192962	99.701	0.985926	24	124353	0	373	100	0.299056	99.7009	0.000385849	0.0192962	99.701	0.985926	24	124353	0	373	100	0.299056	99.7009	0.000385849	0.0192962	99.701	0.986069	37	124321	0	392	1	0.00314322	0.996857	0.000594879	0.000297528	99.6858	0.986069	1028	123330	0	392	1
0.985927	24	124352	0	374	100	0.299857	99.7001	0.000385852	0.0192963	99.7002	0.985927	24	124352	0	374	100	0.299857	99.7001	0.000385852	0.0192963	99.7002	0.985927	24	124352	0	374	100	0.299857	99.7001	0.000385852	0.0192963	99.7002	0.98607	37	124319	0	394	1	0.00315925	0.996841	0.000594889	0.000297533	99.6842	0.98607	1028	123328	0	394	1
0.985928	24	124350	0	376	100	0.301461	99.6985	0.000385858	0.0192966	99.6986	0.985928	24	124350	0	376	100	0.301461	99.6985	0.000385858	0.0192966	99.6986	0.985928	24	124350	0	376	100	0.301461	99.6985	0.000385858	0.0192966	99.6986	0.986071	37	124318	0	395	1	0.00316727	0.996833	0.000594894	0.000297535	99.6834	0.986071	1028	123327	0	395	1
0.985929	24	124347	0	379	100	0.303866	99.6961	0.000385868	0.0192971	99.6962	0.985929	24	124347	0	379	100	0.303866	99.6961	0.000385868	0.0192971	99.6962	0.985929	24	124347	0	379	100	0.303866	99.6961	0.000385868	0.0192971	99.6962	0.986073	37	124316	0	397	1	0.00318331	0.996817	0.000594903	0.00029754	99.6818	0.986073	1028	123325	0	397	1
0.985933	24	124346	0	380	100	0.304668	99.6953	0.000385871	0.0192973	99.6954	0.985933	24	124346	0	380	100	0.304668	99.6953	0.000385871	0.0192973	99.6954	0.985933	24	124346	0	380	100	0.304668	99.6953	0.000385871	0.0192973	99.6954	0.986074	37	124313	0	400	1	0.00320736	0.996793	0.000594917	0.000297547	99.6794	0.986074	1028	123322	0	400	1
0.985935	24	124343	0	383	100	0.307073	99.6929	0.00038588	0.0192977	99.693	0.985935	24	124343	0	383	100	0.307073	99.6929	0.00038588	0.0192977	99.693	0.985935	24	124343	0	383	100	0.307073	99.6929	0.00038588	0.0192977	99.693	0.986075	37	124312	0	401	1	0.00321538	0.996785	0.000594922	0.00029755	99.6786	0.986075	1028	123321	0	401	1
0.985936	24	124342	0	384	100	0.307875	99.6921	0.000385883	0.0192979	99.6922	0.985936	24	124342	0	384	100	0.307875	99.6921	0.000385883	0.0192979	99.6922	0.985936	24	124342	0	384	100	0.307875	99.6921	0.000385883	0.0192979	99.6922	0.986077	37	124309	0	404	1	0.00323944	0.996761	0.000594937	0.000297557	99.6762	0.986077	1028	123318	0	404	1
0.985937	24	124339	0	387	100	0.31028	99.6897	0.000385892	0.0192983	99.6898	0.985937	24	124339	0	387	100	0.31028	99.6897	0.000385892	0.0192983	99.6898	0.985937	24	124339	0	387	100	0.31028	99.6897	0.000385892	0.0192983	99.6898	0.986078	37	124308	0	405	1	0.00324746	0.996753	0.000594941	0.000297559	99.6754	0.986078	1028	123317	0	405	1
0.985938	24	124338	0	388	100	0.311082	99.6889	0.000385896	0.0192985	99.689	0.985938	24	124338	0	388	100	0.311082	99.6889	0.000385896	0.0192985	99.689	0.985938	24	124338	0	388	100	0.311082	99.6889	0.000385896	0.0192985	99.689	0.98608	37	124307	0	406	1	0.00325547	0.996745	0.000594946	0.000297562	99.6745	0.98608	1028	123316	0	406	1
0.98594	24	124337	0	389	100	0.311884	99.6881	0.000385899	0.0192987	99.6882	0.98594	24	124337	0	389	100	0.311884	99.6881	0.000385899	0.0192987	99.6882	0.98594	24	124337	0	389	100	0.311884	99.6881	0.000385899	0.0192987	99.6882	0.986082	37	124306	0	407	1	0.00326349	0.996737	0.000594951	0.000297564	99.6737	0.986082	1028	123315	0	407	1
0.985943	24	124335	0	391	100	0.313487	99.6865	0.000385905	0.019299	99.6866	0.985943	24	124335	0	391	100	0.313487	99.6865	0.000385905	0.019299	99.6866	0.985943	24	124335	0	391	100	0.313487	99.6865	0.000385905	0.019299	99.6866	0.986083	37	124303	0	410	1	0.00328755	0.996712	0.000594965	0.000297571	99.6713	0.986083	1028	123312	0	410	1
0.985944	24	124333	0	393	100	0.315091	99.6849	0.000385911	0.0192993	99.685	0.985944	24	124333	0	393	100	0.315091	99.6849	0.000385911	0.0192993	99.685	0.985944	24	124333	0	393	100	0.315091	99.6849	0.000385911	0.0192993	99.685	0.986084	37	124302	0	411	1	0.00329557	0.996704	0.00059497	0.000297574	99.6705	0.986084	1028	123311	0	411	1
0.985945	24	124332	0	394	100	0.315892	99.6841	0.000385914	0.0192994	99.6842	0.985945	24	124332	0	394	100	0.315892	99.6841	0.000385914	0.0192994	99.6842	0.985945	24	124332	0	394	100	0.315892	99.6841	0.000385914	0.0192994	99.6842	0.986086	37	124301	0	412	1	0.00330359	0.996696	0.000594975	0.000297576	99.6697	0.986086	1028	123310	0	412	1
0.985946	24	124331	0	395	100	0.316694	99.6833	0.000385917	0.0192996	99.6834	0.985946	24	124331	0	395	100	0.316694	99.6833	0.000385917	0.0192996	99.6834	0.985946	24	124331	0	395	100	0.316694	99.6833	0.000385917	0.0192996	99.6834	0.986088	37	124297	0	416	1	0.00333566	0.996664	0.000594994	0.000297586	99.6665	0.986088	1028	123306	0	416	1
0.98595	24	124330	0	396	100	0.317496	99.6825	0.00038592	0.0192997	99.6826	0.98595	24	124330	0	396	100	0.317496	99.6825	0.00038592	0.0192997	99.6826	0.98595	24	124330	0	396	100	0.317496	99.6825	0.00038592	0.0192997	99.6826	0.986089	37	124296	0	417	1	0.00334368	0.996656	0.000594999	0.000297588	99.6657	0.986089	1028	123305	0	417	1
0.985953	24	124329	0	397	100	0.318298	99.6817	0.000385923	0.0192999	99.6818	0.985953	24	124329	0	397	100	0.318298	99.6817	0.000385923	0.0192999	99.6818	0.985953	24	124329	0	397	100	0.318298	99.6817	0.000385923	0.0192999	99.6818	0.98609	37	124295	0	418	1	0.0033517	0.996648	0.000595004	0.00029759	99.6649	0.98609	1028	123304	0	418	1
0.985956	24	124326	0	400	100	0.320703	99.6793	0.000385933	0.0193004	99.6794	0.985956	24	124326	0	400	100	0.320703	99.6793	0.000385933	0.0193004	99.6794	0.985956	24	124326	0	400	100	0.320703	99.6793	0.000385933	0.0193004	99.6794	0.986091	37	124293	0	420	1	0.00336773	0.996632	0.000595013	0.000297595	99.6633	0.986091	1028	123302	0	420	1
0.985958	24	124324	0	402	100	0.322306	99.6777	0.000385939	0.0193007	99.6778	0.985958	24	124324	0	402	100	0.322306	99.6777	0.000385939	0.0193007	99.6778	0.985958	24	124324	0	402	100	0.322306	99.6777	0.000385939	0.0193007	99.6778	0.986092	37	124292	0	421	1	0.00337575	0.996624	0.000595018	0.000297598	99.6625	0.986092	1028	123301	0	421	1
0.985959	24	124323	0	403	100	0.323108	99.6769	0.000385942	0.0193008	99.677	0.985959	24	124323	0	403	100	0.323108	99.6769	0.000385942	0.0193008	99.677	0.985959	24	124323	0	403	100	0.323108	99.6769	0.000385942	0.0193008	99.677	0.986093	37	124289	0	424	1	0.00339981	0.9966	0.000595032	0.000297605	99.6601	0.986093	1028	123298	0	424	1
0.985961	24	124321	0	405	100	0.324712	99.6753	0.000385948	0.0193011	99.6754	0.985961	24	124321	0	405	100	0.324712	99.6753	0.000385948	0.0193011	99.6754	0.985961	24	124321	0	405	100	0.324712	99.6753	0.000385948	0.0193011	99.6754	0.986096	37	124288	0	425	1	0.00340782	0.996592	0.000595037	0.000297607	99.6593	0.986096	1028	123297	0	425	1
0.985964	24	124319	0	407	100	0.326315	99.6737	0.000385954	0.0193014	99.6737	0.985964	24	124319	0	407	100	0.326315	99.6737	0.000385954	0.0193014	99.6737	0.985964	24	124319	0	407	100	0.326315	99.6737	0.000385954	0.0193014	99.6737	0.986097	37	124287	0	426	1	0.00341584	0.996584	0.000595042	0.000297609	99.6585	0.986097	1028	123296	0	426	1
0.985966	24	124318	0	408	100	0.327117	99.6729	0.000385958	0.0193016	99.6729	0.985966	24	124318	0	408	100	0.327117	99.6729	0.000385958	0.0193016	99.6729	0.985966	24	124318	0	408	100	0.327117	99.6729	0.000385958	0.0193016	99.6729	0.986098	37	124284	0	429	1	0.0034399	0.99656	0.000595056	0.000297617	99.6561	0.986098	1028	123293	0	429	1
0.985967	24	124317	0	409	100	0.327919	99.6721	0.000385961	0.0193018	99.6721	0.985967	24	124317	0	409	100	0.327919	99.6721	0.000385961	0.0193018	99.6721	0.985967	24	124317	0	409	100	0.327919	99.6721	0.000385961	0.0193018	99.6721	0.986099	37	124280	0	433	1	0.00347197	0.996528	0.000595075	0.000297626	99.6529	0.986099	1028	123289	0	433	1
0.98597	24	124315	0	411	100	0.329522	99.6705	0.000385967	0.0193021	99.6705	0.98597	24	124315	0	411	100	0.329522	99.6705	0.000385967	0.0193021	99.6705	0.98597	24	124315	0	411	100	0.329522	99.6705	0.000385967	0.0193021	99.6705	0.986101	37	124277	0	436	1	0.00349603	0.996504	0.00059509	0.000297633	99.6505	0.986101	1028	123286	0	436	1
0.985971	24	124314	0	412	100	0.330324	99.6697	0.00038597	0.0193022	99.6697	0.985971	24	124314	0	412	100	0.330324	99.6697	0.00038597	0.0193022	99.6697	0.985971	24	124314	0	412	100	0.330324	99.6697	0.00038597	0.0193022	99.6697	0.986103	37	124274	0	439	1	0.00352008	0.99648	0.000595104	0.000297641	99.6481	0.986103	1028	123283	0	439	1
0.985972	24	124313	0	413	100	0.331126	99.6689	0.000385973	0.0193024	99.6689	0.985972	24	124313	0	413	100	0.331126	99.6689	0.000385973	0.0193024	99.6689	0.985972	24	124313	0	413	100	0.331126	99.6689	0.000385973	0.0193024	99.6689	0.986108	37	124273	0	440	1	0.0035281	0.996472	0.000595109	0.000297643	99.6473	0.986108	1028	123282	0	440	1
0.985975	24	124311	0	415	100	0.332729	99.6673	0.000385979	0.0193027	99.6673	0.985975	24	124311	0	415	100	0.332729	99.6673	0.000385979	0.0193027	99.6673	0.985975	24	124311	0	415	100	0.332729	99.6673	0.000385979	0.0193027	99.6673	0.986109	37	124270	0	443	1	0.00355216	0.996448	0.000595123	0.00029765	99.6449	0.986109	1028	123279	0	443	1
0.985979	24	124309	0	417	100	0.334333	99.6657	0.000385986	0.019303	99.6657	0.985979	24	124309	0	417	100	0.334333	99.6657	0.000385986	0.019303	99.6657	0.985979	24	124309	0	417	100	0.334333	99.6657	0.000385986	0.019303	99.6657	0.986112	37	124267	0	446	1	0.00357621	0.996424	0.000595138	0.000297657	99.6425	0.986112	1028	123276	0	446	1
0.985981	24	124305	0	421	100	0.33754	99.6625	0.000385998	0.0193036	99.6625	0.985981	24	124305	0	421	100	0.33754	99.6625	0.000385998	0.0193036	99.6625	0.985981	24	124305	0	421	100	0.33754	99.6625	0.000385998	0.0193036	99.6625	0.986113	37	124263	0	450	1	0.00360828	0.996392	0.000595157	0.000297667	99.6393	0.986113	1028	123272	0	450	1
0.985982	24	124303	0	423	100	0.339143	99.6609	0.000386004	0.0193039	99.6609	0.985982	24	124303	0	423	100	0.339143	99.6609	0.000386004	0.0193039	99.6609	0.985982	24	124303	0	423	100	0.339143	99.6609	0.000386004	0.0193039	99.6609	0.986115	37	124261	0	452	1	0.00362432	0.996376	0.000595166	0.000297672	99.6377	0.986115	1028	123270	0	452	1
0.985987	24	124302	0	424	100	0.339945	99.6601	0.000386007	0.0193041	99.6601	0.985987	24	124302	0	424	100	0.339945	99.6601	0.000386007	0.0193041	99.6601	0.985987	24	124302	0	424	100	0.339945	99.6601	0.000386007	0.0193041	99.6601	0.986116	37	124260	0	453	1	0.00363234	0.996368	0.000595171	0.000297674	99.6369	0.986116	1028	123269	0	453	1
0.98599	24	124301	0	425	100	0.340747	99.6593	0.00038601	0.0193042	99.6593	0.98599	24	124301	0	425	100	0.340747	99.6593	0.00038601	0.0193042	99.6593	0.98599	24	124301	0	425	100	0.340747	99.6593	0.00038601	0.0193042	99.6593	0.986117	37	124257	0	456	1	0.0036564	0.996344	0.000595185	0.000297681	99.6345	0.986117	1028	123266	0	456	1
0.985992	24	124300	0	426	100	0.341549	99.6585	0.000386013	0.0193044	99.6585	0.985992	24	124300	0	426	100	0.341549	99.6585	0.000386013	0.0193044	99.6585	0.985992	24	124300	0	426	100	0.341549	99.6585	0.000386013	0.0193044	99.6585	0.98612	37	124256	0	457	1	0.00366441	0.996336	0.00059519	0.000297684	99.6337	0.98612	1028	123265	0	457	1
0.985993	24	124299	0	427	100	0.34235	99.6576	0.000386017	0.0193046	99.6577	0.985993	24	124299	0	427	100	0.34235	99.6576	0.000386017	0.0193046	99.6577	0.985993	24	124299	0	427	100	0.34235	99.6576	0.000386017	0.0193046	99.6577	0.986121	37	124254	0	459	1	0.00368045	0.99632	0.0005952	0.000297688	99.6321	0.986121	1028	123263	0	459	1
0.985994	24	124298	0	428	100	0.343152	99.6568	0.00038602	0.0193047	99.6569	0.985994	24	124298	0	428	100	0.343152	99.6568	0.00038602	0.0193047	99.6569	0.985994	24	124298	0	428	100	0.343152	99.6568	0.00038602	0.0193047	99.6569	0.986125	37	124252	0	461	1	0.00369649	0.996304	0.000595209	0.000297693	99.6305	0.986125	1028	123261	0	461	1
0.985995	24	124296	0	430	100	0.344756	99.6552	0.000386026	0.019305	99.6553	0.985995	24	124296	0	430	100	0.344756	99.6552	0.000386026	0.019305	99.6553	0.985995	24	124296	0	430	100	0.344756	99.6552	0.000386026	0.019305	99.6553	0.986126	37	124251	0	462	1	0.00370451	0.996295	0.000595214	0.000297696	99.6297	0.986126	1028	123260	0	462	1
0.985996	24	124295	0	431	100	0.345557	99.6544	0.000386029	0.0193052	99.6545	0.985996	24	124295	0	431	100	0.345557	99.6544	0.000386029	0.0193052	99.6545	0.985996	24	124295	0	431	100	0.345557	99.6544	0.000386029	0.0193052	99.6545	0.986127	37	124249	0	464	1	0.00372054	0.996279	0.000595224	0.0002977	99.6281	0.986127	1028	123258	0	464	1
0.985997	24	124294	0	432	100	0.346359	99.6536	0.000386032	0.0193053	99.6537	0.985997	24	124294	0	432	100	0.346359	99.6536	0.000386032	0.0193053	99.6537	0.985997	24	124294	0	432	100	0.346359	99.6536	0.000386032	0.0193053	99.6537	0.986128	37	124248	0	465	1	0.00372856	0.996271	0.000595229	0.000297703	99.6273	0.986128	1028	123257	0	465	1
0.985998	24	124293	0	433	100	0.347161	99.6528	0.000386035	0.0193055	99.6529	0.985998	24	124293	0	433	100	0.347161	99.6528	0.000386035	0.0193055	99.6529	0.985998	24	124293	0	433	100	0.347161	99.6528	0.000386035	0.0193055	99.6529	0.986129	37	124246	0	467	1	0.0037446	0.996255	0.000595238	0.000297708	99.6257	0.986129	1028	123255	0	467	1
0.986001	24	124292	0	434	100	0.347963	99.652	0.000386038	0.0193056	99.6521	0.986001	24	124292	0	434	100	0.347963	99.652	0.000386038	0.0193056	99.6521	0.986001	24	124292	0	434	100	0.347963	99.652	0.000386038	0.0193056	99.6521	0.98613	37	124244	0	469	1	0.00376063	0.996239	0.000595248	0.000297712	99.624	0.98613	1028	123253	0	469	1
0.986003	24	124290	0	436	100	0.349566	99.6504	0.000386044	0.019306	99.6505	0.986003	24	124290	0	436	100	0.349566	99.6504	0.000386044	0.019306	99.6505	0.986003	24	124290	0	436	100	0.349566	99.6504	0.000386044	0.019306	99.6505	0.986131	37	124242	0	471	1	0.00377667	0.996223	0.000595257	0.000297717	99.6224	0.986131	1028	123251	0	471	1
0.986005	24	124288	0	438	100	0.35117	99.6488	0.000386051	0.0193063	99.6489	0.986005	24	124288	0	438	100	0.35117	99.6488	0.000386051	0.0193063	99.6489	0.986005	24	124288	0	438	100	0.35117	99.6488	0.000386051	0.0193063	99.6489	0.986132	37	124241	0	472	1	0.00378469	0.996215	0.000595262	0.00029772	99.6216	0.986132	1028	123250	0	472	1
0.986006	24	124286	0	440	100	0.352773	99.6472	0.000386057	0.0193066	99.6473	0.986006	24	124286	0	440	100	0.352773	99.6472	0.000386057	0.0193066	99.6473	0.986006	24	124286	0	440	100	0.352773	99.6472	0.000386057	0.0193066	99.6473	0.986135	37	124238	0	475	1	0.00380874	0.996191	0.000595276	0.000297727	99.6192	0.986135	1028	123247	0	475	1
0.986008	24	124284	0	442	100	0.354377	99.6456	0.000386063	0.0193069	99.6457	0.986008	24	124284	0	442	100	0.354377	99.6456	0.000386063	0.0193069	99.6457	0.986008	24	124284	0	442	100	0.354377	99.6456	0.000386063	0.0193069	99.6457	0.986136	37	124236	0	477	1	0.00382478	0.996175	0.000595286	0.000297732	99.6176	0.986136	1028	123245	0	477	1
0.986009	24	124283	0	443	100	0.355179	99.6448	0.000386066	0.019307	99.6449	0.986009	24	124283	0	443	100	0.355179	99.6448	0.000386066	0.019307	99.6449	0.986009	24	124283	0	443	100	0.355179	99.6448	0.000386066	0.019307	99.6449	0.986137	37	124234	0	479	1	0.00384082	0.996159	0.000595296	0.000297736	99.616	0.986137	1028	123243	0	479	1
0.98601	24	124281	0	445	100	0.356782	99.6432	0.000386072	0.0193073	99.6433	0.98601	24	124281	0	445	100	0.356782	99.6432	0.000386072	0.0193073	99.6433	0.98601	24	124281	0	445	100	0.356782	99.6432	0.000386072	0.0193073	99.6433	0.986138	37	124232	0	481	1	0.00385686	0.996143	0.000595305	0.000297741	99.6144	0.986138	1028	123241	0	481	1
0.986011	24	124280	0	446	100	0.357584	99.6424	0.000386076	0.0193075	99.6425	0.986011	24	124280	0	446	100	0.357584	99.6424	0.000386076	0.0193075	99.6425	0.986011	24	124280	0	446	100	0.357584	99.6424	0.000386076	0.0193075	99.6425	0.98614	37	124231	0	482	1	0.00386487	0.996135	0.00059531	0.000297744	99.6136	0.98614	1028	123240	0	482	1
0.986012	24	124279	0	447	100	0.358386	99.6416	0.000386079	0.0193077	99.6417	0.986012	24	124279	0	447	100	0.358386	99.6416	0.000386079	0.0193077	99.6417	0.986012	24	124279	0	447	100	0.358386	99.6416	0.000386079	0.0193077	99.6417	0.986141	37	124230	0	483	1	0.00387289	0.996127	0.000595315	0.000297746	99.6128	0.986141	1028	123239	0	483	1
0.986014	24	124278	0	448	100	0.359187	99.6408	0.000386082	0.0193078	99.6409	0.986014	24	124278	0	448	100	0.359187	99.6408	0.000386082	0.0193078	99.6409	0.986014	24	124278	0	448	100	0.359187	99.6408	0.000386082	0.0193078	99.6409	0.986142	37	124229	0	484	1	0.00388091	0.996119	0.00059532	0.000297748	99.612	0.986142	1028	123238	0	484	1
0.986015	24	124277	0	449	100	0.359989	99.64	0.000386085	0.019308	99.6401	0.986015	24	124277	0	449	100	0.359989	99.64	0.000386085	0.019308	99.6401	0.986015	24	124277	0	449	100	0.359989	99.64	0.000386085	0.019308	99.6401	0.986143	37	124226	0	487	1	0.00390497	0.996095	0.000595334	0.000297756	99.6096	0.986143	1028	123235	0	487	1
0.986016	24	124276	0	450	100	0.360791	99.6392	0.000386088	0.0193081	99.6393	0.986016	24	124276	0	450	100	0.360791	99.6392	0.000386088	0.0193081	99.6393	0.986016	24	124276	0	450	100	0.360791	99.6392	0.000386088	0.0193081	99.6393	0.986144	37	124225	0	488	1	0.00391298	0.996087	0.000595339	0.000297758	99.6088	0.986144	1028	123234	0	488	1
0.986017	24	124275	0	451	100	0.361593	99.6384	0.000386091	0.0193083	99.6385	0.986017	24	124275	0	451	100	0.361593	99.6384	0.000386091	0.0193083	99.6385	0.986017	24	124275	0	451	100	0.361593	99.6384	0.000386091	0.0193083	99.6385	0.986145	37	124223	0	490	1	0.00392902	0.996071	0.000595348	0.000297763	99.6072	0.986145	1028	123232	0	490	1
0.986019	24	124274	0	452	100	0.362394	99.6376	0.000386094	0.0193084	99.6377	0.986019	24	124274	0	452	100	0.362394	99.6376	0.000386094	0.0193084	99.6377	0.986019	24	124274	0	452	100	0.362394	99.6376	0.000386094	0.0193084	99.6377	0.986146	37	124220	0	493	1	0.00395308	0.996047	0.000595363	0.00029777	99.6048	0.986146	1028	123229	0	493	1
0.98602	24	124273	0	453	100	0.363196	99.6368	0.000386097	0.0193086	99.6369	0.98602	24	124273	0	453	100	0.363196	99.6368	0.000386097	0.0193086	99.6369	0.98602	24	124273	0	453	100	0.363196	99.6368	0.000386097	0.0193086	99.6369	0.986147	37	124219	0	494	1	0.00396109	0.996039	0.000595367	0.000297772	99.604	0.986147	1028	123228	0	494	1
0.986022	24	124272	0	454	100	0.363998	99.636	0.0003861	0.0193087	99.6361	0.986022	24	124272	0	454	100	0.363998	99.636	0.0003861	0.0193087	99.6361	0.986022	24	124272	0	454	100	0.363998	99.636	0.0003861	0.0193087	99.6361	0.986149	37	124217	0	496	1	0.00397713	0.996023	0.000595377	0.000297777	99.6024	0.986149	1028	123226	0	496	1
0.986023	24	124270	0	456	100	0.365601	99.6344	0.000386107	0.0193091	99.6345	0.986023	24	124270	0	456	100	0.365601	99.6344	0.000386107	0.0193091	99.6345	0.986023	24	124270	0	456	100	0.365601	99.6344	0.000386107	0.0193091	99.6345	0.986152	37	124213	0	500	1	0.00400921	0.995991	0.000595396	0.000297787	99.5992	0.986152	1028	123222	0	500	1
0.986024	24	124269	0	457	100	0.366403	99.6336	0.00038611	0.0193092	99.6337	0.986024	24	124269	0	457	100	0.366403	99.6336	0.00038611	0.0193092	99.6337	0.986024	24	124269	0	457	100	0.366403	99.6336	0.00038611	0.0193092	99.6337	0.986153	37	124212	0	501	1	0.00401722	0.995983	0.000595401	0.000297789	99.5984	0.986153	1028	123221	0	501	1
0.986025	24	124267	0	459	100	0.368007	99.632	0.000386116	0.0193095	99.6321	0.986025	24	124267	0	459	100	0.368007	99.632	0.000386116	0.0193095	99.6321	0.986025	24	124267	0	459	100	0.368007	99.632	0.000386116	0.0193095	99.6321	0.986154	37	124210	0	503	1	0.00403326	0.995967	0.000595411	0.000297794	99.5968	0.986154	1028	123219	0	503	1
0.986026	24	124266	0	460	100	0.368808	99.6312	0.000386119	0.0193097	99.6313	0.986026	24	124266	0	460	100	0.368808	99.6312	0.000386119	0.0193097	99.6313	0.986026	24	124266	0	460	100	0.368808	99.6312	0.000386119	0.0193097	99.6313	0.986155	37	124209	0	504	1	0.00404128	0.995959	0.000595415	0.000297796	99.596	0.986155	1028	123218	0	504	1
0.986027	24	124265	0	461	100	0.36961	99.6304	0.000386122	0.0193098	99.6305	0.986027	24	124265	0	461	100	0.36961	99.6304	0.000386122	0.0193098	99.6305	0.986027	24	124265	0	461	100	0.36961	99.6304	0.000386122	0.0193098	99.6305	0.986156	37	124207	0	506	1	0.00405732	0.995943	0.000595425	0.000297801	99.5944	0.986156	1028	123216	0	506	1
0.986029	24	124263	0	463	100	0.371214	99.6288	0.000386128	0.0193101	99.6289	0.986029	24	124263	0	463	100	0.371214	99.6288	0.000386128	0.0193101	99.6289	0.986029	24	124263	0	463	100	0.371214	99.6288	0.000386128	0.0193101	99.6289	0.986157	37	124205	0	508	1	0.00407335	0.995927	0.000595434	0.000297806	99.5928	0.986157	1028	123214	0	508	1
0.986031	24	124262	0	464	100	0.372015	99.628	0.000386131	0.0193103	99.6281	0.986031	24	124262	0	464	100	0.372015	99.628	0.000386131	0.0193103	99.6281	0.986031	24	124262	0	464	100	0.372015	99.628	0.000386131	0.0193103	99.6281	0.986158	37	124204	0	509	1	0.00408137	0.995919	0.000595439	0.000297808	99.592	0.986158	1028	123213	0	509	1
0.986032	24	124261	0	465	100	0.372817	99.6272	0.000386135	0.0193105	99.6273	0.986032	24	124261	0	465	100	0.372817	99.6272	0.000386135	0.0193105	99.6273	0.986032	24	124261	0	465	100	0.372817	99.6272	0.000386135	0.0193105	99.6273	0.986159	37	124203	0	510	1	0.00408939	0.995911	0.000595444	0.000297811	99.5912	0.986159	1028	123212	0	510	1
0.986035	24	124260	0	466	100	0.373619	99.6264	0.000386138	0.0193106	99.6265	0.986035	24	124260	0	466	100	0.373619	99.6264	0.000386138	0.0193106	99.6265	0.986035	24	124260	0	466	100	0.373619	99.6264	0.000386138	0.0193106	99.6265	0.98616	37	124201	0	512	1	0.00410543	0.995895	0.000595454	0.000297815	99.5896	0.98616	1028	123210	0	512	1
0.986036	24	124258	0	468	100	0.375222	99.6248	0.000386144	0.0193109	99.6248	0.986036	24	124258	0	468	100	0.375222	99.6248	0.000386144	0.0193109	99.6248	0.986036	24	124258	0	468	100	0.375222	99.6248	0.000386144	0.0193109	99.6248	0.986161	37	124198	0	515	1	0.00412948	0.995871	0.000595468	0.000297823	99.5872	0.986161	1028	123207	0	515	1
0.986038	24	124257	0	469	100	0.376024	99.624	0.000386147	0.0193111	99.624	0.986038	24	124257	0	469	100	0.376024	99.624	0.000386147	0.0193111	99.624	0.986038	24	124257	0	469	100	0.376024	99.624	0.000386147	0.0193111	99.624	0.986164	37	124193	0	520	1	0.00416957	0.99583	0.000595492	0.000297835	99.5832	0.986164	1028	123202	0	520	1
0.986039	24	124256	0	470	100	0.376826	99.6232	0.00038615	0.0193112	99.6232	0.986039	24	124256	0	470	100	0.376826	99.6232	0.00038615	0.0193112	99.6232	0.986039	24	124256	0	470	100	0.376826	99.6232	0.00038615	0.0193112	99.6232	0.986165	37	124190	0	523	1	0.00419363	0.995806	0.000595506	0.000297842	99.5808	0.986165	1028	123199	0	523	1
0.98604	24	124255	0	471	100	0.377628	99.6224	0.000386153	0.0193114	99.6224	0.98604	24	124255	0	471	100	0.377628	99.6224	0.000386153	0.0193114	99.6224	0.98604	24	124255	0	471	100	0.377628	99.6224	0.000386153	0.0193114	99.6224	0.986168	37	124188	0	525	1	0.00420967	0.99579	0.000595516	0.000297847	99.5792	0.986168	1028	123197	0	525	1
0.986041	24	124254	0	472	100	0.37843	99.6216	0.000386156	0.0193115	99.6216	0.986041	24	124254	0	472	100	0.37843	99.6216	0.000386156	0.0193115	99.6216	0.986041	24	124254	0	472	100	0.37843	99.6216	0.000386156	0.0193115	99.6216	0.98617	37	124187	0	526	1	0.00421768	0.995782	0.000595521	0.000297849	99.5784	0.98617	1028	123196	0	526	1
0.986042	24	124253	0	473	100	0.379231	99.6208	0.000386159	0.0193117	99.6208	0.986042	24	124253	0	473	100	0.379231	99.6208	0.000386159	0.0193117	99.6208	0.986042	24	124253	0	473	100	0.379231	99.6208	0.000386159	0.0193117	99.6208	0.986173	37	124185	0	528	1	0.00423372	0.995766	0.00059553	0.000297854	99.5768	0.986173	1028	123194	0	528	1
0.986044	24	124252	0	474	100	0.380033	99.62	0.000386163	0.0193119	99.62	0.986044	24	124252	0	474	100	0.380033	99.62	0.000386163	0.0193119	99.62	0.986044	24	124252	0	474	100	0.380033	99.62	0.000386163	0.0193119	99.62	0.986174	37	124184	0	529	1	0.00424174	0.995758	0.000595535	0.000297856	99.576	0.986174	1028	123193	0	529	1
0.986046	24	124251	0	475	100	0.380835	99.6192	0.000386166	0.019312	99.6192	0.986046	24	124251	0	475	100	0.380835	99.6192	0.000386166	0.019312	99.6192	0.986046	24	124251	0	475	100	0.380835	99.6192	0.000386166	0.019312	99.6192	0.986177	37	124182	0	531	1	0.00425778	0.995742	0.000595545	0.000297861	99.5743	0.986177	1028	123191	0	531	1
0.986047	24	124250	0	476	100	0.381637	99.6184	0.000386169	0.0193122	99.6184	0.986047	24	124250	0	476	100	0.381637	99.6184	0.000386169	0.0193122	99.6184	0.986047	24	124250	0	476	100	0.381637	99.6184	0.000386169	0.0193122	99.6184	0.986178	37	124181	0	532	1	0.00426579	0.995734	0.000595549	0.000297863	99.5735	0.986178	1028	123190	0	532	1
0.986048	24	124249	0	477	100	0.382438	99.6176	0.000386172	0.0193123	99.6176	0.986048	24	124249	0	477	100	0.382438	99.6176	0.000386172	0.0193123	99.6176	0.986048	24	124249	0	477	100	0.382438	99.6176	0.000386172	0.0193123	99.6176	0.98618	37	124178	0	535	1	0.00428985	0.99571	0.000595564	0.000297871	99.5711	0.98618	1028	123187	0	535	1
0.986049	24	124246	0	480	100	0.384844	99.6152	0.000386181	0.0193128	99.6152	0.986049	24	124246	0	480	100	0.384844	99.6152	0.000386181	0.0193128	99.6152	0.986049	24	124246	0	480	100	0.384844	99.6152	0.000386181	0.0193128	99.6152	0.986182	37	124177	0	536	1	0.00429787	0.995702	0.000595569	0.000297873	99.5703	0.986182	1028	123186	0	536	1
0.986051	24	124243	0	483	100	0.387249	99.6128	0.00038619	0.0193133	99.6128	0.986051	24	124243	0	483	100	0.387249	99.6128	0.00038619	0.0193133	99.6128	0.986051	24	124243	0	483	100	0.387249	99.6128	0.00038619	0.0193133	99.6128	0.986183	37	124174	0	539	1	0.00432192	0.995678	0.000595583	0.00029788	99.5679	0.986183	1028	123183	0	539	1
0.986052	24	124241	0	485	100	0.388852	99.6111	0.000386197	0.0193136	99.6112	0.986052	24	124241	0	485	100	0.388852	99.6111	0.000386197	0.0193136	99.6112	0.986052	24	124241	0	485	100	0.388852	99.6111	0.000386197	0.0193136	99.6112	0.986184	37	124173	0	540	1	0.00432994	0.99567	0.000595588	0.000297883	99.5671	0.986184	1028	123182	0	540	1
0.986053	24	124240	0	486	100	0.389654	99.6103	0.0003862	0.0193137	99.6104	0.986053	24	124240	0	486	100	0.389654	99.6103	0.0003862	0.0193137	99.6104	0.986053	24	124240	0	486	100	0.389654	99.6103	0.0003862	0.0193137	99.6104	0.986188	37	124171	0	542	1	0.00434598	0.995654	0.000595597	0.000297887	99.5655	0.986188	1028	123180	0	542	1
0.986054	24	124238	0	488	100	0.391258	99.6087	0.000386206	0.019314	99.6088	0.986054	24	124238	0	488	100	0.391258	99.6087	0.000386206	0.019314	99.6088	0.986054	24	124238	0	488	100	0.391258	99.6087	0.000386206	0.019314	99.6088	0.98619	37	124168	0	545	1	0.00437003	0.99563	0.000595612	0.000297895	99.5631	0.98619	1028	123177	0	545	1
0.986055	24	124236	0	490	100	0.392861	99.6071	0.000386212	0.0193143	99.6072	0.986055	24	124236	0	490	100	0.392861	99.6071	0.000386212	0.0193143	99.6072	0.986055	24	124236	0	490	100	0.392861	99.6071	0.000386212	0.0193143	99.6072	0.986191	37	124162	0	551	1	0.00441814	0.995582	0.000595641	0.000297909	99.5583	0.986191	1028	123171	0	551	1
0.986056	24	124233	0	493	100	0.395266	99.6047	0.000386222	0.0193148	99.6048	0.986056	24	124233	0	493	100	0.395266	99.6047	0.000386222	0.0193148	99.6048	0.986056	24	124233	0	493	100	0.395266	99.6047	0.000386222	0.0193148	99.6048	0.986192	37	124159	0	554	1	0.0044422	0.995558	0.000595655	0.000297916	99.5559	0.986192	1028	123168	0	554	1
0.986058	24	124232	0	494	100	0.396068	99.6039	0.000386225	0.019315	99.604	0.986058	24	124232	0	494	100	0.396068	99.6039	0.000386225	0.019315	99.604	0.986058	24	124232	0	494	100	0.396068	99.6039	0.000386225	0.019315	99.604	0.986193	37	124157	0	556	1	0.00445824	0.995542	0.000595665	0.000297921	99.5543	0.986193	1028	123166	0	556	1
0.986059	24	124231	0	495	100	0.39687	99.6031	0.000386228	0.0193151	99.6032	0.986059	24	124231	0	495	100	0.39687	99.6031	0.000386228	0.0193151	99.6032	0.986059	24	124231	0	495	100	0.39687	99.6031	0.000386228	0.0193151	99.6032	0.986194	37	124155	0	558	1	0.00447427	0.995526	0.000595674	0.000297926	99.5527	0.986194	1028	123164	0	558	1
0.98606	24	124230	0	496	100	0.397672	99.6023	0.000386231	0.0193153	99.6024	0.98606	24	124230	0	496	100	0.397672	99.6023	0.000386231	0.0193153	99.6024	0.98606	24	124230	0	496	100	0.397672	99.6023	0.000386231	0.0193153	99.6024	0.986195	37	124154	0	559	1	0.00448229	0.995518	0.000595679	0.000297928	99.5519	0.986195	1028	123163	0	559	1
0.986061	24	124229	0	497	100	0.398473	99.6015	0.000386234	0.0193154	99.6016	0.986061	24	124229	0	497	100	0.398473	99.6015	0.000386234	0.0193154	99.6016	0.986061	24	124229	0	497	100	0.398473	99.6015	0.000386234	0.0193154	99.6016	0.986196	37	124152	0	561	1	0.00449833	0.995502	0.000595689	0.000297933	99.5503	0.986196	1028	123161	0	561	1
0.986066	24	124227	0	499	100	0.400077	99.5999	0.00038624	0.0193157	99.6	0.986066	24	124227	0	499	100	0.400077	99.5999	0.00038624	0.0193157	99.6	0.986066	24	124227	0	499	100	0.400077	99.5999	0.00038624	0.0193157	99.6	0.986197	37	124151	0	562	1	0.00450635	0.995494	0.000595693	0.000297935	99.5495	0.986197	1028	123160	0	562	1
0.986067	24	124222	0	504	100	0.404086	99.5959	0.000386256	0.0193165	99.596	0.986067	24	124222	0	504	100	0.404086	99.5959	0.000386256	0.0193165	99.596	0.986067	24	124222	0	504	100	0.404086	99.5959	0.000386256	0.0193165	99.596	0.986198	37	124149	0	564	1	0.00452238	0.995478	0.000595703	0.00029794	99.5479	0.986198	1028	123158	0	564	1
0.986068	24	124219	0	507	100	0.406491	99.5935	0.000386265	0.019317	99.5936	0.986068	24	124219	0	507	100	0.406491	99.5935	0.000386265	0.019317	99.5936	0.986068	24	124219	0	507	100	0.406491	99.5935	0.000386265	0.019317	99.5936	0.986201	37	124148	0	565	1	0.0045304	0.99547	0.000595708	0.000297943	99.5471	0.986201	1028	123157	0	565	1
0.986069	24	124217	0	509	100	0.408095	99.5919	0.000386271	0.0193173	99.592	0.986069	24	124217	0	509	100	0.408095	99.5919	0.000386271	0.0193173	99.592	0.986069	24	124217	0	509	100	0.408095	99.5919	0.000386271	0.0193173	99.592	0.986202	37	124146	0	567	1	0.00454644	0.995454	0.000595717	0.000297947	99.5455	0.986202	1028	123155	0	567	1
0.98607	24	124215	0	511	100	0.409698	99.5903	0.000386277	0.0193176	99.5904	0.98607	24	124215	0	511	100	0.409698	99.5903	0.000386277	0.0193176	99.5904	0.98607	24	124215	0	511	100	0.409698	99.5903	0.000386277	0.0193176	99.5904	0.986203	37	124145	0	568	1	0.00455446	0.995446	0.000595722	0.00029795	99.5447	0.986203	1028	123154	0	568	1
0.986071	24	124214	0	512	100	0.4105	99.5895	0.000386281	0.0193178	99.5896	0.986071	24	124214	0	512	100	0.4105	99.5895	0.000386281	0.0193178	99.5896	0.986071	24	124214	0	512	100	0.4105	99.5895	0.000386281	0.0193178	99.5896	0.986204	37	124144	0	569	1	0.00456248	0.995438	0.000595727	0.000297952	99.5439	0.986204	1028	123153	0	569	1
0.986074	24	124213	0	513	100	0.411302	99.5887	0.000386284	0.0193179	99.5888	0.986074	24	124213	0	513	100	0.411302	99.5887	0.000386284	0.0193179	99.5888	0.986074	24	124213	0	513	100	0.411302	99.5887	0.000386284	0.0193179	99.5888	0.986205	37	124143	0	570	1	0.00457049	0.99543	0.000595732	0.000297955	99.5431	0.986205	1028	123152	0	570	1
0.986076	24	124212	0	514	100	0.412103	99.5879	0.000386287	0.0193181	99.588	0.986076	24	124212	0	514	100	0.412103	99.5879	0.000386287	0.0193181	99.588	0.986076	24	124212	0	514	100	0.412103	99.5879	0.000386287	0.0193181	99.588	0.986206	37	124142	0	571	1	0.00457851	0.995421	0.000595736	0.000297957	99.5423	0.986206	1028	123151	0	571	1
0.986077	24	124210	0	516	100	0.413707	99.5863	0.000386293	0.0193184	99.5864	0.986077	24	124210	0	516	100	0.413707	99.5863	0.000386293	0.0193184	99.5864	0.986077	24	124210	0	516	100	0.413707	99.5863	0.000386293	0.0193184	99.5864	0.986208	37	124141	0	572	1	0.00458653	0.995413	0.000595741	0.000297959	99.5415	0.986208	1028	123150	0	572	1
0.986078	24	124209	0	517	100	0.414509	99.5855	0.000386296	0.0193185	99.5856	0.986078	24	124209	0	517	100	0.414509	99.5855	0.000386296	0.0193185	99.5856	0.986078	24	124209	0	517	100	0.414509	99.5855	0.000386296	0.0193185	99.5856	0.986209	37	124139	0	574	1	0.00460257	0.995397	0.000595751	0.000297964	99.5399	0.986209	1028	123148	0	574	1
0.986079	24	124206	0	520	100	0.416914	99.5831	0.000386305	0.019319	99.5832	0.986079	24	124206	0	520	100	0.416914	99.5831	0.000386305	0.019319	99.5832	0.986079	24	124206	0	520	100	0.416914	99.5831	0.000386305	0.019319	99.5832	0.98621	37	124137	0	576	1	0.0046186	0.995381	0.00059576	0.000297969	99.5383	0.98621	1028	123146	0	576	1
0.98608	24	124205	0	521	100	0.417716	99.5823	0.000386309	0.0193192	99.5824	0.98608	24	124205	0	521	100	0.417716	99.5823	0.000386309	0.0193192	99.5824	0.98608	24	124205	0	521	100	0.417716	99.5823	0.000386309	0.0193192	99.5824	0.986211	37	124136	0	577	1	0.00462662	0.995373	0.000595765	0.000297971	99.5375	0.986211	1028	123145	0	577	1
0.986081	24	124204	0	522	100	0.418517	99.5815	0.000386312	0.0193193	99.5816	0.986081	24	124204	0	522	100	0.418517	99.5815	0.000386312	0.0193193	99.5816	0.986081	24	124204	0	522	100	0.418517	99.5815	0.000386312	0.0193193	99.5816	0.986212	37	124132	0	581	1	0.0046587	0.995341	0.000595784	0.000297981	99.5343	0.986212	1028	123141	0	581	1
0.986082	24	124202	0	524	100	0.420121	99.5799	0.000386318	0.0193196	99.58	0.986082	24	124202	0	524	100	0.420121	99.5799	0.000386318	0.0193196	99.58	0.986082	24	124202	0	524	100	0.420121	99.5799	0.000386318	0.0193196	99.58	0.986213	37	124130	0	583	1	0.00467473	0.995325	0.000595794	0.000297986	99.5327	0.986213	1028	123139	0	583	1
0.986084	24	124199	0	527	100	0.422526	99.5775	0.000386327	0.0193201	99.5776	0.986084	24	124199	0	527	100	0.422526	99.5775	0.000386327	0.0193201	99.5776	0.986084	24	124199	0	527	100	0.422526	99.5775	0.000386327	0.0193201	99.5776	0.986216	37	124128	0	585	1	0.00469077	0.995309	0.000595804	0.000297991	99.5311	0.986216	1028	123137	0	585	1
0.986086	24	124197	0	529	100	0.42413	99.5759	0.000386333	0.0193204	99.576	0.986086	24	124197	0	529	100	0.42413	99.5759	0.000386333	0.0193204	99.576	0.986086	24	124197	0	529	100	0.42413	99.5759	0.000386333	0.0193204	99.576	0.986217	37	124126	0	587	1	0.00470681	0.995293	0.000595813	0.000297995	99.5295	0.986217	1028	123135	0	587	1
0.986088	24	124195	0	531	100	0.425733	99.5743	0.00038634	0.0193207	99.5743	0.986088	24	124195	0	531	100	0.425733	99.5743	0.00038634	0.0193207	99.5743	0.986088	24	124195	0	531	100	0.425733	99.5743	0.00038634	0.0193207	99.5743	0.986219	37	124125	0	588	1	0.00471483	0.995285	0.000595818	0.000297998	99.5287	0.986219	1028	123134	0	588	1
0.98609	24	124194	0	532	100	0.426535	99.5735	0.000386343	0.0193209	99.5735	0.98609	24	124194	0	532	100	0.426535	99.5735	0.000386343	0.0193209	99.5735	0.98609	24	124194	0	532	100	0.426535	99.5735	0.000386343	0.0193209	99.5735	0.98622	37	124124	0	589	1	0.00472284	0.995277	0.000595823	0.000298	99.5279	0.98622	1028	123133	0	589	1
0.986091	24	124193	0	533	100	0.427337	99.5727	0.000386346	0.019321	99.5727	0.986091	24	124193	0	533	100	0.427337	99.5727	0.000386346	0.019321	99.5727	0.986091	24	124193	0	533	100	0.427337	99.5727	0.000386346	0.019321	99.5727	0.986221	37	124120	0	593	1	0.00475492	0.995245	0.000595842	0.00029801	99.5246	0.986221	1028	123129	0	593	1
0.986092	24	124192	0	534	100	0.428138	99.5719	0.000386349	0.0193212	99.5719	0.986092	24	124192	0	534	100	0.428138	99.5719	0.000386349	0.0193212	99.5719	0.986092	24	124192	0	534	100	0.428138	99.5719	0.000386349	0.0193212	99.5719	0.986222	37	124118	0	595	1	0.00477095	0.995229	0.000595852	0.000298015	99.523	0.986222	1028	123127	0	595	1
0.986093	24	124190	0	536	100	0.429742	99.5703	0.000386355	0.0193215	99.5703	0.986093	24	124190	0	536	100	0.429742	99.5703	0.000386355	0.0193215	99.5703	0.986093	24	124190	0	536	100	0.429742	99.5703	0.000386355	0.0193215	99.5703	0.986223	37	124117	0	596	1	0.00477897	0.995221	0.000595856	0.000298017	99.5222	0.986223	1028	123126	0	596	1
0.986094	24	124188	0	538	100	0.431346	99.5687	0.000386361	0.0193218	99.5687	0.986094	24	124188	0	538	100	0.431346	99.5687	0.000386361	0.0193218	99.5687	0.986094	24	124188	0	538	100	0.431346	99.5687	0.000386361	0.0193218	99.5687	0.986224	37	124114	0	599	1	0.00480303	0.995197	0.000595871	0.000298024	99.5198	0.986224	1028	123123	0	599	1
0.986096	24	124187	0	539	100	0.432147	99.5679	0.000386365	0.019322	99.5679	0.986096	24	124187	0	539	100	0.432147	99.5679	0.000386365	0.019322	99.5679	0.986096	24	124187	0	539	100	0.432147	99.5679	0.000386365	0.019322	99.5679	0.986225	37	124112	0	601	1	0.00481906	0.995181	0.00059588	0.000298029	99.5182	0.986225	1028	123121	0	601	1
0.986097	24	124186	0	540	100	0.432949	99.5671	0.000386368	0.0193221	99.5671	0.986097	24	124186	0	540	100	0.432949	99.5671	0.000386368	0.0193221	99.5671	0.986097	24	124186	0	540	100	0.432949	99.5671	0.000386368	0.0193221	99.5671	0.986226	37	124110	0	603	1	0.0048351	0.995165	0.00059589	0.000298034	99.5166	0.986226	1028	123119	0	603	1
0.986098	24	124183	0	543	100	0.435354	99.5646	0.000386377	0.0193226	99.5647	0.986098	24	124183	0	543	100	0.435354	99.5646	0.000386377	0.0193226	99.5647	0.986098	24	124183	0	543	100	0.435354	99.5646	0.000386377	0.0193226	99.5647	0.986228	37	124108	0	605	1	0.00485114	0.995149	0.0005959	0.000298039	99.515	0.986228	1028	123117	0	605	1
0.986099	24	124179	0	547	100	0.438561	99.5614	0.000386389	0.0193232	99.5615	0.986099	24	124179	0	547	100	0.438561	99.5614	0.000386389	0.0193232	99.5615	0.986099	24	124179	0	547	100	0.438561	99.5614	0.000386389	0.0193232	99.5615	0.986229	37	124107	0	606	1	0.00485916	0.995141	0.000595904	0.000298041	99.5142	0.986229	1028	123116	0	606	1
0.986101	24	124178	0	548	100	0.439363	99.5606	0.000386393	0.0193234	99.5607	0.986101	24	124178	0	548	100	0.439363	99.5606	0.000386393	0.0193234	99.5607	0.986101	24	124178	0	548	100	0.439363	99.5606	0.000386393	0.0193234	99.5607	0.98623	37	124105	0	608	1	0.00487519	0.995125	0.000595914	0.000298046	99.5126	0.98623	1028	123114	0	608	1
0.986102	24	124176	0	550	100	0.440967	99.559	0.000386399	0.0193237	99.5591	0.986102	24	124176	0	550	100	0.440967	99.559	0.000386399	0.0193237	99.5591	0.986102	24	124176	0	550	100	0.440967	99.559	0.000386399	0.0193237	99.5591	0.986231	37	124104	0	609	1	0.00488321	0.995117	0.000595919	0.000298048	99.5118	0.986231	1028	123113	0	609	1
0.986104	24	124173	0	553	100	0.443372	99.5566	0.000386408	0.0193241	99.5567	0.986104	24	124173	0	553	100	0.443372	99.5566	0.000386408	0.0193241	99.5567	0.986104	24	124173	0	553	100	0.443372	99.5566	0.000386408	0.0193241	99.5567	0.986232	37	124102	0	611	1	0.00489925	0.995101	0.000595928	0.000298053	99.5102	0.986232	1028	123111	0	611	1
0.986107	24	124172	0	554	100	0.444174	99.5558	0.000386411	0.0193243	99.5559	0.986107	24	124172	0	554	100	0.444174	99.5558	0.000386411	0.0193243	99.5559	0.986107	24	124172	0	554	100	0.444174	99.5558	0.000386411	0.0193243	99.5559	0.986233	37	124098	0	615	1	0.00493132	0.995069	0.000595948	0.000298063	99.507	0.986233	1028	123107	0	615	1
0.986109	24	124170	0	556	100	0.445777	99.5542	0.000386417	0.0193246	99.5543	0.986109	24	124170	0	556	100	0.445777	99.5542	0.000386417	0.0193246	99.5543	0.986109	24	124170	0	556	100	0.445777	99.5542	0.000386417	0.0193246	99.5543	0.986235	37	124097	0	616	1	0.00493934	0.995061	0.000595952	0.000298065	99.5062	0.986235	1028	123106	0	616	1
0.98611	24	124169	0	557	100	0.446579	99.5534	0.000386421	0.0193248	99.5535	0.98611	24	124169	0	557	100	0.446579	99.5534	0.000386421	0.0193248	99.5535	0.98611	24	124169	0	557	100	0.446579	99.5534	0.000386421	0.0193248	99.5535	0.986236	37	124094	0	619	1	0.0049634	0.995037	0.000595967	0.000298072	99.5038	0.986236	1028	123103	0	619	1
0.986112	24	124167	0	559	100	0.448182	99.5518	0.000386427	0.0193251	99.5519	0.986112	24	124167	0	559	100	0.448182	99.5518	0.000386427	0.0193251	99.5519	0.986112	24	124167	0	559	100	0.448182	99.5518	0.000386427	0.0193251	99.5519	0.986238	37	124093	0	620	1	0.00497141	0.995029	0.000595972	0.000298075	99.503	0.986238	1028	123102	0	620	1
0.986113	24	124166	0	560	100	0.448984	99.551	0.00038643	0.0193252	99.5511	0.986113	24	124166	0	560	100	0.448984	99.551	0.00038643	0.0193252	99.5511	0.986113	24	124166	0	560	100	0.448984	99.551	0.00038643	0.0193252	99.5511	0.986239	37	124092	0	621	1	0.00497943	0.995021	0.000595976	0.000298077	99.5022	0.986239	1028	123101	0	621	1
0.986114	24	124165	0	561	100	0.449786	99.5502	0.000386433	0.0193254	99.5503	0.986114	24	124165	0	561	100	0.449786	99.5502	0.000386433	0.0193254	99.5503	0.986114	24	124165	0	561	100	0.449786	99.5502	0.000386433	0.0193254	99.5503	0.986242	37	124090	0	623	1	0.00499547	0.995005	0.000595986	0.000298082	99.5006	0.986242	1028	123099	0	623	1
0.986116	24	124163	0	563	100	0.451389	99.5486	0.000386439	0.0193257	99.5487	0.986116	24	124163	0	563	100	0.451389	99.5486	0.000386439	0.0193257	99.5487	0.986116	24	124163	0	563	100	0.451389	99.5486	0.000386439	0.0193257	99.5487	0.986243	37	124088	0	625	1	0.00501151	0.994988	0.000595996	0.000298087	99.499	0.986243	1028	123097	0	625	1
0.986117	24	124162	0	564	100	0.452191	99.5478	0.000386442	0.0193258	99.5479	0.986117	24	124162	0	564	100	0.452191	99.5478	0.000386442	0.0193258	99.5479	0.986117	24	124162	0	564	100	0.452191	99.5478	0.000386442	0.0193258	99.5479	0.986244	37	124087	0	626	1	0.00501952	0.99498	0.000596	0.000298089	99.4982	0.986244	1028	123096	0	626	1
0.986118	24	124161	0	565	100	0.452993	99.547	0.000386445	0.019326	99.5471	0.986118	24	124161	0	565	100	0.452993	99.547	0.000386445	0.019326	99.5471	0.986118	24	124161	0	565	100	0.452993	99.547	0.000386445	0.019326	99.5471	0.986245	37	124086	0	627	1	0.00502754	0.994972	0.000596005	0.000298091	99.4974	0.986245	1028	123095	0	627	1
0.98612	24	124158	0	568	100	0.455398	99.5446	0.000386455	0.0193265	99.5447	0.98612	24	124158	0	568	100	0.455398	99.5446	0.000386455	0.0193265	99.5447	0.98612	24	124158	0	568	100	0.455398	99.5446	0.000386455	0.0193265	99.5447	0.986246	37	124085	0	628	1	0.00503556	0.994964	0.00059601	0.000298094	99.4966	0.986246	1028	123094	0	628	1
0.986121	24	124155	0	571	100	0.457804	99.5422	0.000386464	0.0193269	99.5423	0.986121	24	124155	0	571	100	0.457804	99.5422	0.000386464	0.0193269	99.5423	0.986121	24	124155	0	571	100	0.457804	99.5422	0.000386464	0.0193269	99.5423	0.986248	37	124084	0	629	1	0.00504358	0.994956	0.000596015	0.000298096	99.4958	0.986248	1028	123093	0	629	1
0.986122	24	124154	0	572	100	0.458605	99.5414	0.000386467	0.0193271	99.5415	0.986122	24	124154	0	572	100	0.458605	99.5414	0.000386467	0.0193271	99.5415	0.986122	24	124154	0	572	100	0.458605	99.5414	0.000386467	0.0193271	99.5415	0.986249	37	124083	0	630	1	0.0050516	0.994948	0.00059602	0.000298099	99.495	0.986249	1028	123092	0	630	1
0.986124	24	124153	0	573	100	0.459407	99.5406	0.00038647	0.0193273	99.5407	0.986124	24	124153	0	573	100	0.459407	99.5406	0.00038647	0.0193273	99.5407	0.986124	24	124153	0	573	100	0.459407	99.5406	0.00038647	0.0193273	99.5407	0.98625	37	124082	0	631	1	0.00505962	0.99494	0.000596024	0.000298101	99.4942	0.98625	1028	123091	0	631	1
0.986126	24	124152	0	574	100	0.460209	99.5398	0.000386473	0.0193274	99.5399	0.986126	24	124152	0	574	100	0.460209	99.5398	0.000386473	0.0193274	99.5399	0.986126	24	124152	0	574	100	0.460209	99.5398	0.000386473	0.0193274	99.5399	0.986252	37	124081	0	632	1	0.00506764	0.994932	0.000596029	0.000298103	99.4934	0.986252	1028	123090	0	632	1
0.986129	24	124150	0	576	100	0.461812	99.5382	0.00038648	0.0193277	99.5383	0.986129	24	124150	0	576	100	0.461812	99.5382	0.00038648	0.0193277	99.5383	0.986129	24	124150	0	576	100	0.461812	99.5382	0.00038648	0.0193277	99.5383	0.986253	37	124080	0	633	1	0.00507565	0.994924	0.000596034	0.000298106	99.4926	0.986253	1028	123089	0	633	1
0.98613	24	124148	0	578	100	0.463416	99.5366	0.000386486	0.019328	99.5367	0.98613	24	124148	0	578	100	0.463416	99.5366	0.000386486	0.019328	99.5367	0.98613	24	124148	0	578	100	0.463416	99.5366	0.000386486	0.019328	99.5367	0.986255	37	124075	0	638	1	0.00511575	0.994884	0.000596058	0.000298118	99.4886	0.986255	1028	123084	0	638	1
0.986131	24	124147	0	579	100	0.464218	99.5358	0.000386489	0.0193282	99.5359	0.986131	24	124147	0	579	100	0.464218	99.5358	0.000386489	0.0193282	99.5359	0.986131	24	124147	0	579	100	0.464218	99.5358	0.000386489	0.0193282	99.5359	0.986256	37	124073	0	640	1	0.00513178	0.994868	0.000596068	0.000298123	99.487	0.986256	1028	123082	0	640	1
0.986133	24	124146	0	580	100	0.465019	99.535	0.000386492	0.0193283	99.5351	0.986133	24	124146	0	580	100	0.465019	99.535	0.000386492	0.0193283	99.5351	0.986133	24	124146	0	580	100	0.465019	99.535	0.000386492	0.0193283	99.5351	0.986257	37	124069	0	644	1	0.00516386	0.994836	0.000596087	0.000298132	99.4838	0.986257	1028	123078	0	644	1
0.986134	24	124145	0	581	100	0.465821	99.5342	0.000386495	0.0193285	99.5343	0.986134	24	124145	0	581	100	0.465821	99.5342	0.000386495	0.0193285	99.5343	0.986134	24	124145	0	581	100	0.465821	99.5342	0.000386495	0.0193285	99.5343	0.986258	37	124067	0	646	1	0.00517989	0.99482	0.000596096	0.000298137	99.4822	0.986258	1028	123076	0	646	1
0.986135	24	124144	0	582	100	0.466623	99.5334	0.000386498	0.0193287	99.5335	0.986135	24	124144	0	582	100	0.466623	99.5334	0.000386498	0.0193287	99.5335	0.986135	24	124144	0	582	100	0.466623	99.5334	0.000386498	0.0193287	99.5335	0.986259	37	124064	0	649	1	0.00520395	0.994796	0.000596111	0.000298144	99.4798	0.986259	1028	123073	0	649	1
0.986136	24	124143	0	583	100	0.467425	99.5326	0.000386501	0.0193288	99.5327	0.986136	24	124143	0	583	100	0.467425	99.5326	0.000386501	0.0193288	99.5327	0.986136	24	124143	0	583	100	0.467425	99.5326	0.000386501	0.0193288	99.5327	0.98626	37	124061	0	652	1	0.005228	0.994772	0.000596125	0.000298151	99.4774	0.98626	1028	123070	0	652	1
0.986137	24	124142	0	584	100	0.468226	99.5318	0.000386505	0.019329	99.5319	0.986137	24	124142	0	584	100	0.468226	99.5318	0.000386505	0.019329	99.5319	0.986137	24	124142	0	584	100	0.468226	99.5318	0.000386505	0.019329	99.5319	0.986264	37	124060	0	653	1	0.00523602	0.994764	0.00059613	0.000298154	99.4766	0.986264	1028	123069	0	653	1
0.986138	24	124140	0	586	100	0.46983	99.5302	0.000386511	0.0193293	99.5303	0.986138	24	124140	0	586	100	0.46983	99.5302	0.000386511	0.0193293	99.5303	0.986138	24	124140	0	586	100	0.46983	99.5302	0.000386511	0.0193293	99.5303	0.986266	37	124059	0	654	1	0.00524404	0.994756	0.000596135	0.000298156	99.4758	0.986266	1028	123068	0	654	1
0.986141	24	124139	0	587	100	0.470632	99.5294	0.000386514	0.0193294	99.5295	0.986141	24	124139	0	587	100	0.470632	99.5294	0.000386514	0.0193294	99.5295	0.986141	24	124139	0	587	100	0.470632	99.5294	0.000386514	0.0193294	99.5295	0.986268	37	124058	0	655	1	0.00525206	0.994748	0.00059614	0.000298159	99.4749	0.986268	1028	123067	0	655	1
0.986143	24	124138	0	588	100	0.471433	99.5286	0.000386517	0.0193296	99.5287	0.986143	24	124138	0	588	100	0.471433	99.5286	0.000386517	0.0193296	99.5287	0.986143	24	124138	0	588	100	0.471433	99.5286	0.000386517	0.0193296	99.5287	0.986269	37	124056	0	657	1	0.0052681	0.994732	0.000596149	0.000298163	99.4733	0.986269	1028	123065	0	657	1
0.986144	24	124136	0	590	100	0.473037	99.527	0.000386523	0.0193299	99.5271	0.986144	24	124136	0	590	100	0.473037	99.527	0.000386523	0.0193299	99.5271	0.986144	24	124136	0	590	100	0.473037	99.527	0.000386523	0.0193299	99.5271	0.98627	37	124054	0	659	1	0.00528413	0.994716	0.000596159	0.000298168	99.4717	0.98627	1028	123063	0	659	1
0.986146	24	124135	0	591	100	0.473839	99.5262	0.000386526	0.0193301	99.5263	0.986146	24	124135	0	591	100	0.473839	99.5262	0.000386526	0.0193301	99.5263	0.986146	24	124135	0	591	100	0.473839	99.5262	0.000386526	0.0193301	99.5263	0.986271	37	124052	0	661	1	0.00530017	0.9947	0.000596168	0.000298173	99.4701	0.986271	1028	123061	0	661	1
0.986147	24	124131	0	595	100	0.477046	99.523	0.000386539	0.0193307	99.523	0.986147	24	124131	0	595	100	0.477046	99.523	0.000386539	0.0193307	99.523	0.986147	24	124131	0	595	100	0.477046	99.523	0.000386539	0.0193307	99.523	0.986272	37	124050	0	663	1	0.00531621	0.994684	0.000596178	0.000298178	99.4685	0.986272	1028	123059	0	663	1
0.986148	24	124129	0	597	100	0.478649	99.5214	0.000386545	0.019331	99.5214	0.986148	24	124129	0	597	100	0.478649	99.5214	0.000386545	0.019331	99.5214	0.986148	24	124129	0	597	100	0.478649	99.5214	0.000386545	0.019331	99.5214	0.986274	37	124045	0	668	1	0.0053563	0.994644	0.000596202	0.00029819	99.4645	0.986274	1028	123054	0	668	1
0.986151	24	124128	0	598	100	0.479451	99.5205	0.000386548	0.0193311	99.5206	0.986151	24	124128	0	598	100	0.479451	99.5205	0.000386548	0.0193311	99.5206	0.986151	24	124128	0	598	100	0.479451	99.5205	0.000386548	0.0193311	99.5206	0.986275	37	124042	0	671	1	0.00538035	0.99462	0.000596216	0.000298197	99.4621	0.986275	1028	123051	0	671	1
0.986152	24	124125	0	601	100	0.481856	99.5181	0.000386557	0.0193316	99.5182	0.986152	24	124125	0	601	100	0.481856	99.5181	0.000386557	0.0193316	99.5182	0.986152	24	124125	0	601	100	0.481856	99.5181	0.000386557	0.0193316	99.5182	0.986277	37	124040	0	673	1	0.00539639	0.994604	0.000596226	0.000298202	99.4605	0.986277	1028	123049	0	673	1
0.986153	24	124124	0	602	100	0.482658	99.5173	0.000386561	0.0193318	99.5174	0.986153	24	124124	0	602	100	0.482658	99.5173	0.000386561	0.0193318	99.5174	0.986153	24	124124	0	602	100	0.482658	99.5173	0.000386561	0.0193318	99.5174	0.98628	37	124038	0	675	1	0.00541243	0.994588	0.000596236	0.000298207	99.4589	0.98628	1028	123047	0	675	1
0.986154	24	124120	0	606	100	0.485865	99.5141	0.000386573	0.0193324	99.5142	0.986154	24	124120	0	606	100	0.485865	99.5141	0.000386573	0.0193324	99.5142	0.986154	24	124120	0	606	100	0.485865	99.5141	0.000386573	0.0193324	99.5142	0.986281	37	124037	0	676	1	0.00542045	0.99458	0.00059624	0.000298209	99.4581	0.986281	1028	123046	0	676	1
0.986155	24	124119	0	607	100	0.486667	99.5133	0.000386576	0.0193325	99.5134	0.986155	24	124119	0	607	100	0.486667	99.5133	0.000386576	0.0193325	99.5134	0.986155	24	124119	0	607	100	0.486667	99.5133	0.000386576	0.0193325	99.5134	0.986283	37	124036	0	677	1	0.00542846	0.994572	0.000596245	0.000298212	99.4573	0.986283	1028	123045	0	677	1
0.986156	24	124117	0	609	100	0.48827	99.5117	0.000386582	0.0193329	99.5118	0.986156	24	124117	0	609	100	0.48827	99.5117	0.000386582	0.0193329	99.5118	0.986156	24	124117	0	609	100	0.48827	99.5117	0.000386582	0.0193329	99.5118	0.986284	37	124034	0	679	1	0.0054445	0.994555	0.000596255	0.000298216	99.4557	0.986284	1028	123043	0	679	1
0.986158	24	124115	0	611	100	0.489874	99.5101	0.000386589	0.0193332	99.5102	0.986158	24	124115	0	611	100	0.489874	99.5101	0.000386589	0.0193332	99.5102	0.986158	24	124115	0	611	100	0.489874	99.5101	0.000386589	0.0193332	99.5102	0.986285	37	124033	0	680	1	0.00545252	0.994547	0.00059626	0.000298219	99.4549	0.986285	1028	123042	0	680	1
0.986159	24	124113	0	613	100	0.491477	99.5085	0.000386595	0.0193335	99.5086	0.986159	24	124113	0	613	100	0.491477	99.5085	0.000386595	0.0193335	99.5086	0.986159	24	124113	0	613	100	0.491477	99.5085	0.000386595	0.0193335	99.5086	0.986286	37	124031	0	682	1	0.00546856	0.994531	0.000596269	0.000298224	99.4533	0.986286	1028	123040	0	682	1
0.98616	24	124112	0	614	100	0.492279	99.5077	0.000386598	0.0193336	99.5078	0.98616	24	124112	0	614	100	0.492279	99.5077	0.000386598	0.0193336	99.5078	0.98616	24	124112	0	614	100	0.492279	99.5077	0.000386598	0.0193336	99.5078	0.986287	37	124030	0	683	1	0.00547657	0.994523	0.000596274	0.000298226	99.4525	0.986287	1028	123039	0	683	1
0.986162	24	124109	0	617	100	0.494684	99.5053	0.000386607	0.0193341	99.5054	0.986162	24	124109	0	617	100	0.494684	99.5053	0.000386607	0.0193341	99.5054	0.986162	24	124109	0	617	100	0.494684	99.5053	0.000386607	0.0193341	99.5054	0.986289	37	124028	0	685	1	0.00549261	0.994507	0.000596284	0.000298231	99.4509	0.986289	1028	123037	0	685	1
0.986163	24	124108	0	618	100	0.495486	99.5045	0.00038661	0.0193343	99.5046	0.986163	24	124108	0	618	100	0.495486	99.5045	0.00038661	0.0193343	99.5046	0.986163	24	124108	0	618	100	0.495486	99.5045	0.00038661	0.0193343	99.5046	0.986291	37	124025	0	688	1	0.00551667	0.994483	0.000596298	0.000298238	99.4485	0.986291	1028	123034	0	688	1
0.986164	24	124106	0	620	100	0.49709	99.5029	0.000386617	0.0193346	99.503	0.986164	24	124106	0	620	100	0.49709	99.5029	0.000386617	0.0193346	99.503	0.986164	24	124106	0	620	100	0.49709	99.5029	0.000386617	0.0193346	99.503	0.986293	37	124022	0	691	1	0.00554072	0.994459	0.000596313	0.000298245	99.4461	0.986293	1028	123031	0	691	1
0.986165	24	124105	0	621	100	0.497891	99.5021	0.00038662	0.0193347	99.5022	0.986165	24	124105	0	621	100	0.497891	99.5021	0.00038662	0.0193347	99.5022	0.986165	24	124105	0	621	100	0.497891	99.5021	0.00038662	0.0193347	99.5022	0.986294	37	124020	0	693	1	0.00555676	0.994443	0.000596322	0.00029825	99.4445	0.986294	1028	123029	0	693	1
0.986168	24	124103	0	623	100	0.499495	99.5005	0.000386626	0.019335	99.5006	0.986168	24	124103	0	623	100	0.499495	99.5005	0.000386626	0.019335	99.5006	0.986168	24	124103	0	623	100	0.499495	99.5005	0.000386626	0.019335	99.5006	0.986295	37	124017	0	696	1	0.00558081	0.994419	0.000596337	0.000298257	99.4421	0.986295	1028	123026	0	696	1
0.98617	24	124102	0	624	100	0.500297	99.4997	0.000386629	0.0193352	99.4998	0.98617	24	124102	0	624	100	0.500297	99.4997	0.000386629	0.0193352	99.4998	0.98617	24	124102	0	624	100	0.500297	99.4997	0.000386629	0.0193352	99.4998	0.986296	37	124016	0	697	1	0.00558883	0.994411	0.000596341	0.00029826	99.4413	0.986296	1028	123025	0	697	1
0.986171	24	124100	0	626	100	0.5019	99.4981	0.000386635	0.0193355	99.4982	0.986171	24	124100	0	626	100	0.5019	99.4981	0.000386635	0.0193355	99.4982	0.986171	24	124100	0	626	100	0.5019	99.4981	0.000386635	0.0193355	99.4982	0.986297	37	124015	0	698	1	0.00559685	0.994403	0.000596346	0.000298262	99.4405	0.986297	1028	123024	0	698	1
0.986172	24	124099	0	627	100	0.502702	99.4973	0.000386638	0.0193357	99.4974	0.986172	24	124099	0	627	100	0.502702	99.4973	0.000386638	0.0193357	99.4974	0.986172	24	124099	0	627	100	0.502702	99.4973	0.000386638	0.0193357	99.4974	0.986298	37	124014	0	699	1	0.00560487	0.994395	0.000596351	0.000298264	99.4397	0.986298	1028	123023	0	699	1
0.986174	24	124096	0	630	100	0.505107	99.4949	0.000386648	0.0193361	99.495	0.986174	24	124096	0	630	100	0.505107	99.4949	0.000386648	0.0193361	99.495	0.986174	24	124096	0	630	100	0.505107	99.4949	0.000386648	0.0193361	99.495	0.986299	37	124011	0	702	1	0.00562892	0.994371	0.000596365	0.000298272	99.4373	0.986299	1028	123020	0	702	1
0.986178	24	124095	0	631	100	0.505909	99.4941	0.000386651	0.0193363	99.4942	0.986178	24	124095	0	631	100	0.505909	99.4941	0.000386651	0.0193363	99.4942	0.986178	24	124095	0	631	100	0.505909	99.4941	0.000386651	0.0193363	99.4942	0.986303	37	124008	0	705	1	0.00565298	0.994347	0.00059638	0.000298279	99.4349	0.986303	1028	123017	0	705	1
0.986179	24	124093	0	633	100	0.507512	99.4925	0.000386657	0.0193366	99.4926	0.986179	24	124093	0	633	100	0.507512	99.4925	0.000386657	0.0193366	99.4926	0.986179	24	124093	0	633	100	0.507512	99.4925	0.000386657	0.0193366	99.4926	0.986304	37	124007	0	706	1	0.005661	0.994339	0.000596385	0.000298281	99.4341	0.986304	1028	123016	0	706	1
0.98618	24	124092	0	634	100	0.508314	99.4917	0.00038666	0.0193367	99.4918	0.98618	24	124092	0	634	100	0.508314	99.4917	0.00038666	0.0193367	99.4918	0.98618	24	124092	0	634	100	0.508314	99.4917	0.00038666	0.0193367	99.4918	0.986306	37	124002	0	711	1	0.00570109	0.994299	0.000596409	0.000298293	99.4301	0.986306	1028	123011	0	711	1
0.986182	24	124091	0	635	100	0.509116	99.4909	0.000386663	0.0193369	99.491	0.986182	24	124091	0	635	100	0.509116	99.4909	0.000386663	0.0193369	99.491	0.986182	24	124091	0	635	100	0.509116	99.4909	0.000386663	0.0193369	99.491	0.986307	37	123999	0	714	1	0.00572514	0.994275	0.000596423	0.0002983	99.4277	0.986307	1028	123008	0	714	1
0.986183	24	124088	0	638	100	0.511521	99.4885	0.000386673	0.0193374	99.4886	0.986183	24	124088	0	638	100	0.511521	99.4885	0.000386673	0.0193374	99.4886	0.986183	24	124088	0	638	100	0.511521	99.4885	0.000386673	0.0193374	99.4886	0.986308	37	123998	0	715	1	0.00573316	0.994267	0.000596428	0.000298303	99.4269	0.986308	1028	123007	0	715	1
0.986184	24	124084	0	642	100	0.514728	99.4853	0.000386685	0.019338	99.4854	0.986184	24	124084	0	642	100	0.514728	99.4853	0.000386685	0.019338	99.4854	0.986184	24	124084	0	642	100	0.514728	99.4853	0.000386685	0.019338	99.4854	0.98631	37	123996	0	717	1	0.0057492	0.994251	0.000596437	0.000298308	99.4253	0.98631	1028	123005	0	717	1
0.986185	24	124081	0	645	100	0.517134	99.4829	0.000386694	0.0193385	99.483	0.986185	24	124081	0	645	100	0.517134	99.4829	0.000386694	0.0193385	99.483	0.986185	24	124081	0	645	100	0.517134	99.4829	0.000386694	0.0193385	99.483	0.986311	37	123995	0	718	1	0.00575722	0.994243	0.000596442	0.00029831	99.4244	0.986311	1028	123004	0	718	1
0.986186	24	124080	0	646	100	0.517935	99.4821	0.000386698	0.0193386	99.4822	0.986186	24	124080	0	646	100	0.517935	99.4821	0.000386698	0.0193386	99.4822	0.986186	24	124080	0	646	100	0.517935	99.4821	0.000386698	0.0193386	99.4822	0.986312	37	123993	0	720	1	0.00577326	0.994227	0.000596452	0.000298315	99.4228	0.986312	1028	123002	0	720	1
0.986188	24	124078	0	648	100	0.519539	99.4805	0.000386704	0.0193389	99.4806	0.986188	24	124078	0	648	100	0.519539	99.4805	0.000386704	0.0193389	99.4806	0.986188	24	124078	0	648	100	0.519539	99.4805	0.000386704	0.0193389	99.4806	0.986315	37	123991	0	722	1	0.00578929	0.994211	0.000596462	0.00029832	99.4212	0.986315	1028	123000	0	722	1
0.98619	24	124075	0	651	100	0.521944	99.4781	0.000386713	0.0193394	99.4782	0.98619	24	124075	0	651	100	0.521944	99.4781	0.000386713	0.0193394	99.4782	0.98619	24	124075	0	651	100	0.521944	99.4781	0.000386713	0.0193394	99.4782	0.986317	37	123990	0	723	1	0.00579731	0.994203	0.000596466	0.000298322	99.4204	0.986317	1028	122999	0	723	1
0.986191	24	124073	0	653	100	0.523548	99.4765	0.000386719	0.0193397	99.4766	0.986191	24	124073	0	653	100	0.523548	99.4765	0.000386719	0.0193397	99.4766	0.986191	24	124073	0	653	100	0.523548	99.4765	0.000386719	0.0193397	99.4766	0.986319	37	123988	0	725	1	0.00581335	0.994187	0.000596476	0.000298327	99.4188	0.986319	1028	122997	0	725	1
0.986192	24	124072	0	654	100	0.524349	99.4757	0.000386723	0.0193399	99.4758	0.986192	24	124072	0	654	100	0.524349	99.4757	0.000386723	0.0193399	99.4758	0.986192	24	124072	0	654	100	0.524349	99.4757	0.000386723	0.0193399	99.4758	0.98632	37	123985	0	728	1	0.0058374	0.994163	0.00059649	0.000298334	99.4164	0.98632	1028	122994	0	728	1
0.986194	24	124071	0	655	100	0.525151	99.4748	0.000386726	0.01934	99.4749	0.986194	24	124071	0	655	100	0.525151	99.4748	0.000386726	0.01934	99.4749	0.986194	24	124071	0	655	100	0.525151	99.4748	0.000386726	0.01934	99.4749	0.986322	37	123983	0	730	1	0.00585344	0.994147	0.0005965	0.000298339	99.4148	0.986322	1028	122992	0	730	1
0.986196	24	124070	0	656	100	0.525953	99.474	0.000386729	0.0193402	99.4741	0.986196	24	124070	0	656	100	0.525953	99.474	0.000386729	0.0193402	99.4741	0.986196	24	124070	0	656	100	0.525953	99.474	0.000386729	0.0193402	99.4741	0.986323	37	123980	0	733	1	0.00587749	0.994123	0.000596514	0.000298346	99.4124	0.986323	1028	122989	0	733	1
0.986199	24	124069	0	657	100	0.526755	99.4732	0.000386732	0.0193403	99.4733	0.986199	24	124069	0	657	100	0.526755	99.4732	0.000386732	0.0193403	99.4733	0.986199	24	124069	0	657	100	0.526755	99.4732	0.000386732	0.0193403	99.4733	0.986324	37	123977	0	736	1	0.00590155	0.994098	0.000596529	0.000298353	99.41	0.986324	1028	122986	0	736	1
0.986201	24	124066	0	660	100	0.52916	99.4708	0.000386741	0.0193408	99.4709	0.986201	24	124066	0	660	100	0.52916	99.4708	0.000386741	0.0193408	99.4709	0.986201	24	124066	0	660	100	0.52916	99.4708	0.000386741	0.0193408	99.4709	0.986325	37	123973	0	740	1	0.00593362	0.994066	0.000596548	0.000298363	99.4068	0.986325	1028	122982	0	740	1
0.986202	24	124064	0	662	100	0.530763	99.4692	0.000386747	0.0193411	99.4693	0.986202	24	124064	0	662	100	0.530763	99.4692	0.000386747	0.0193411	99.4693	0.986202	24	124064	0	662	100	0.530763	99.4692	0.000386747	0.0193411	99.4693	0.986326	37	123970	0	743	1	0.00595768	0.994042	0.000596563	0.00029837	99.4044	0.986326	1028	122979	0	743	1
0.986203	24	124061	0	665	100	0.533169	99.4668	0.000386757	0.0193416	99.4669	0.986203	24	124061	0	665	100	0.533169	99.4668	0.000386757	0.0193416	99.4669	0.986203	24	124061	0	665	100	0.533169	99.4668	0.000386757	0.0193416	99.4669	0.986329	37	123969	0	744	1	0.0059657	0.994034	0.000596567	0.000298373	99.4036	0.986329	1028	122978	0	744	1
0.986204	24	124060	0	666	100	0.53397	99.466	0.00038676	0.0193417	99.4661	0.986204	24	124060	0	666	100	0.53397	99.466	0.00038676	0.0193417	99.4661	0.986204	24	124060	0	666	100	0.53397	99.466	0.00038676	0.0193417	99.4661	0.98633	37	123968	0	745	1	0.00597372	0.994026	0.000596572	0.000298375	99.4028	0.98633	1028	122977	0	745	1
0.986206	24	124059	0	667	100	0.534772	99.4652	0.000386763	0.0193419	99.4653	0.986206	24	124059	0	667	100	0.534772	99.4652	0.000386763	0.0193419	99.4653	0.986206	24	124059	0	667	100	0.534772	99.4652	0.000386763	0.0193419	99.4653	0.986331	37	123966	0	747	1	0.00598975	0.99401	0.000596582	0.00029838	99.4012	0.986331	1028	122975	0	747	1
0.986207	24	124058	0	668	100	0.535574	99.4644	0.000386766	0.019342	99.4645	0.986207	24	124058	0	668	100	0.535574	99.4644	0.000386766	0.019342	99.4645	0.986207	24	124058	0	668	100	0.535574	99.4644	0.000386766	0.019342	99.4645	0.986332	37	123963	0	750	1	0.00601381	0.993986	0.000596596	0.000298387	99.3988	0.986332	1028	122972	0	750	1
0.986209	24	124057	0	669	100	0.536376	99.4636	0.000386769	0.0193422	99.4637	0.986209	24	124057	0	669	100	0.536376	99.4636	0.000386769	0.0193422	99.4637	0.986209	24	124057	0	669	100	0.536376	99.4636	0.000386769	0.0193422	99.4637	0.986333	37	123959	0	754	1	0.00604588	0.993954	0.000596615	0.000298397	99.3956	0.986333	1028	122968	0	754	1
0.98621	24	124055	0	671	100	0.537979	99.462	0.000386776	0.0193425	99.4621	0.98621	24	124055	0	671	100	0.537979	99.462	0.000386776	0.0193425	99.4621	0.98621	24	124055	0	671	100	0.537979	99.462	0.000386776	0.0193425	99.4621	0.986334	37	123957	0	756	1	0.00606192	0.993938	0.000596625	0.000298402	99.394	0.986334	1028	122966	0	756	1
0.986211	24	124052	0	674	100	0.540385	99.4596	0.000386785	0.019343	99.4597	0.986211	24	124052	0	674	100	0.540385	99.4596	0.000386785	0.019343	99.4597	0.986211	24	124052	0	674	100	0.540385	99.4596	0.000386785	0.019343	99.4597	0.986335	37	123956	0	757	1	0.00606994	0.99393	0.00059663	0.000298404	99.3932	0.986335	1028	122965	0	757	1
0.986212	24	124050	0	676	100	0.541988	99.458	0.000386791	0.0193433	99.4581	0.986212	24	124050	0	676	100	0.541988	99.458	0.000386791	0.0193433	99.4581	0.986212	24	124050	0	676	100	0.541988	99.458	0.000386791	0.0193433	99.4581	0.986336	37	123955	0	758	1	0.00607795	0.993922	0.000596635	0.000298406	99.3924	0.986336	1028	122964	0	758	1
0.986213	24	124047	0	679	100	0.544393	99.4556	0.0003868	0.0193438	99.4557	0.986213	24	124047	0	679	100	0.544393	99.4556	0.0003868	0.0193438	99.4557	0.986213	24	124047	0	679	100	0.544393	99.4556	0.0003868	0.0193438	99.4557	0.986337	37	123953	0	760	1	0.00609399	0.993906	0.000596644	0.000298411	99.3908	0.986337	1028	122962	0	760	1
0.986214	24	124046	0	680	100	0.545195	99.4548	0.000386804	0.0193439	99.4549	0.986214	24	124046	0	680	100	0.545195	99.4548	0.000386804	0.0193439	99.4549	0.986214	24	124046	0	680	100	0.545195	99.4548	0.000386804	0.0193439	99.4549	0.986338	37	123951	0	762	1	0.00611003	0.99389	0.000596654	0.000298416	99.3892	0.986338	1028	122960	0	762	1
0.986216	24	124045	0	681	100	0.545997	99.454	0.000386807	0.0193441	99.4541	0.986216	24	124045	0	681	100	0.545997	99.454	0.000386807	0.0193441	99.4541	0.986216	24	124045	0	681	100	0.545997	99.454	0.000386807	0.0193441	99.4541	0.986339	37	123948	0	765	1	0.00613408	0.993866	0.000596668	0.000298423	99.3868	0.986339	1028	122957	0	765	1
0.986217	24	124043	0	683	100	0.5476	99.4524	0.000386813	0.0193444	99.4525	0.986217	24	124043	0	683	100	0.5476	99.4524	0.000386813	0.0193444	99.4525	0.986217	24	124043	0	683	100	0.5476	99.4524	0.000386813	0.0193444	99.4525	0.98634	37	123947	0	766	1	0.0061421	0.993858	0.000596673	0.000298426	99.386	0.98634	1028	122956	0	766	1
0.986218	24	124040	0	686	100	0.550006	99.45	0.000386822	0.0193449	99.4501	0.986218	24	124040	0	686	100	0.550006	99.45	0.000386822	0.0193449	99.4501	0.986218	24	124040	0	686	100	0.550006	99.45	0.000386822	0.0193449	99.4501	0.986342	37	123944	0	769	1	0.00616616	0.993834	0.000596688	0.000298433	99.3836	0.986342	1028	122953	0	769	1
0.986219	24	124039	0	687	100	0.550807	99.4492	0.000386825	0.019345	99.4493	0.986219	24	124039	0	687	100	0.550807	99.4492	0.000386825	0.019345	99.4493	0.986219	24	124039	0	687	100	0.550807	99.4492	0.000386825	0.019345	99.4493	0.986343	37	123942	0	771	1	0.00618219	0.993818	0.000596697	0.000298438	99.382	0.986343	1028	122951	0	771	1
0.98622	24	124038	0	688	100	0.551609	99.4484	0.000386828	0.0193452	99.4485	0.98622	24	124038	0	688	100	0.551609	99.4484	0.000386828	0.0193452	99.4485	0.98622	24	124038	0	688	100	0.551609	99.4484	0.000386828	0.0193452	99.4485	0.986345	37	123939	0	774	1	0.00620625	0.993794	0.000596712	0.000298445	99.3796	0.986345	1028	122948	0	774	1
0.986221	24	124036	0	690	100	0.553213	99.4468	0.000386835	0.0193455	99.4469	0.986221	24	124036	0	690	100	0.553213	99.4468	0.000386835	0.0193455	99.4469	0.986221	24	124036	0	690	100	0.553213	99.4468	0.000386835	0.0193455	99.4469	0.986346	37	123935	0	778	1	0.00623832	0.993762	0.000596731	0.000298454	99.3764	0.986346	1028	122944	0	778	1
0.986222	24	124034	0	692	100	0.554816	99.4452	0.000386841	0.0193458	99.4453	0.986222	24	124034	0	692	100	0.554816	99.4452	0.000386841	0.0193458	99.4453	0.986222	24	124034	0	692	100	0.554816	99.4452	0.000386841	0.0193458	99.4453	0.986347	37	123934	0	779	1	0.00624634	0.993754	0.000596736	0.000298457	99.3756	0.986347	1028	122943	0	779	1
0.986223	24	124031	0	695	100	0.557221	99.4428	0.00038685	0.0193463	99.4429	0.986223	24	124031	0	695	100	0.557221	99.4428	0.00038685	0.0193463	99.4429	0.986223	24	124031	0	695	100	0.557221	99.4428	0.00038685	0.0193463	99.4429	0.986349	37	123932	0	781	1	0.00626238	0.993738	0.000596745	0.000298462	99.3739	0.986349	1028	122941	0	781	1
0.986224	24	124030	0	696	100	0.558023	99.442	0.000386853	0.0193464	99.4421	0.986224	24	124030	0	696	100	0.558023	99.442	0.000386853	0.0193464	99.4421	0.986224	24	124030	0	696	100	0.558023	99.442	0.000386853	0.0193464	99.4421	0.98635	37	123930	0	783	1	0.00627842	0.993722	0.000596755	0.000298467	99.3723	0.98635	1028	122939	0	783	1
0.986225	24	124027	0	699	100	0.560428	99.4396	0.000386863	0.0193469	99.4397	0.986225	24	124027	0	699	100	0.560428	99.4396	0.000386863	0.0193469	99.4397	0.986225	24	124027	0	699	100	0.560428	99.4396	0.000386863	0.0193469	99.4397	0.986351	37	123927	0	786	1	0.00630247	0.993698	0.000596769	0.000298474	99.3699	0.986351	1028	122936	0	786	1
0.986226	24	124026	0	700	100	0.56123	99.4388	0.000386866	0.019347	99.4389	0.986226	24	124026	0	700	100	0.56123	99.4388	0.000386866	0.019347	99.4389	0.986226	24	124026	0	700	100	0.56123	99.4388	0.000386866	0.019347	99.4389	0.986352	37	123925	0	788	1	0.00631851	0.993681	0.000596779	0.000298479	99.3683	0.986352	1028	122934	0	788	1
0.986231	24	124025	0	701	100	0.562032	99.438	0.000386869	0.0193472	99.4381	0.986231	24	124025	0	701	100	0.562032	99.438	0.000386869	0.0193472	99.4381	0.986231	24	124025	0	701	100	0.562032	99.438	0.000386869	0.0193472	99.4381	0.986353	37	123923	0	790	1	0.00633454	0.993665	0.000596789	0.000298483	99.3667	0.986353	1028	122932	0	790	1
0.986233	24	124021	0	705	100	0.565239	99.4348	0.000386881	0.0193478	99.4349	0.986233	24	124021	0	705	100	0.565239	99.4348	0.000386881	0.0193478	99.4349	0.986233	24	124021	0	705	100	0.565239	99.4348	0.000386881	0.0193478	99.4349	0.986354	37	123921	0	792	1	0.00635058	0.993649	0.000596798	0.000298488	99.3651	0.986354	1028	122930	0	792	1
0.986237	24	124016	0	710	100	0.569248	99.4308	0.000386897	0.0193486	99.4309	0.986237	24	124016	0	710	100	0.569248	99.4308	0.000386897	0.0193486	99.4309	0.986237	24	124016	0	710	100	0.569248	99.4308	0.000386897	0.0193486	99.4309	0.986356	37	123920	0	793	1	0.0063586	0.993641	0.000596803	0.000298491	99.3643	0.986356	1028	122929	0	793	1
0.986239	24	124015	0	711	100	0.57005	99.43	0.0003869	0.0193488	99.4301	0.986239	24	124015	0	711	100	0.57005	99.43	0.0003869	0.0193488	99.4301	0.986239	24	124015	0	711	100	0.57005	99.43	0.0003869	0.0193488	99.4301	0.986357	37	123919	0	794	1	0.00636662	0.993633	0.000596808	0.000298493	99.3635	0.986357	1028	122928	0	794	1
0.98624	24	124012	0	714	100	0.572455	99.4275	0.00038691	0.0193492	99.4277	0.98624	24	124012	0	714	100	0.572455	99.4275	0.00038691	0.0193492	99.4277	0.98624	24	124012	0	714	100	0.572455	99.4275	0.00038691	0.0193492	99.4277	0.986358	37	123917	0	796	1	0.00638265	0.993617	0.000596818	0.000298498	99.3619	0.986358	1028	122926	0	796	1
0.986241	24	124010	0	716	100	0.574058	99.4259	0.000386916	0.0193495	99.4261	0.986241	24	124010	0	716	100	0.574058	99.4259	0.000386916	0.0193495	99.4261	0.986241	24	124010	0	716	100	0.574058	99.4259	0.000386916	0.0193495	99.4261	0.986359	37	123915	0	798	1	0.00639869	0.993601	0.000596827	0.000298503	99.3603	0.986359	1028	122924	0	798	1
0.986242	24	124007	0	719	100	0.576464	99.4235	0.000386925	0.01935	99.4236	0.986242	24	124007	0	719	100	0.576464	99.4235	0.000386925	0.01935	99.4236	0.986242	24	124007	0	719	100	0.576464	99.4235	0.000386925	0.01935	99.4236	0.98636	37	123913	0	800	1	0.00641473	0.993585	0.000596837	0.000298507	99.3587	0.98636	1028	122922	0	800	1
0.986243	24	124004	0	722	100	0.578869	99.4211	0.000386935	0.0193505	99.4212	0.986243	24	124004	0	722	100	0.578869	99.4211	0.000386935	0.0193505	99.4212	0.986243	24	124004	0	722	100	0.578869	99.4211	0.000386935	0.0193505	99.4212	0.986361	37	123911	0	802	1	0.00643077	0.993569	0.000596846	0.000298512	99.3571	0.986361	1028	122920	0	802	1
0.986244	24	124002	0	724	100	0.580472	99.4195	0.000386941	0.0193508	99.4196	0.986244	24	124002	0	724	100	0.580472	99.4195	0.000386941	0.0193508	99.4196	0.986244	24	124002	0	724	100	0.580472	99.4195	0.000386941	0.0193508	99.4196	0.986362	37	123910	0	803	1	0.00643878	0.993561	0.000596851	0.000298515	99.3563	0.986362	1028	122919	0	803	1
0.986245	24	124000	0	726	100	0.582076	99.4179	0.000386947	0.0193511	99.418	0.986245	24	124000	0	726	100	0.582076	99.4179	0.000386947	0.0193511	99.418	0.986245	24	124000	0	726	100	0.582076	99.4179	0.000386947	0.0193511	99.418	0.986363	37	123909	0	804	1	0.0064468	0.993553	0.000596856	0.000298517	99.3555	0.986363	1028	122918	0	804	1
0.986248	24	123999	0	727	100	0.582878	99.4171	0.00038695	0.0193512	99.4172	0.986248	24	123999	0	727	100	0.582878	99.4171	0.00038695	0.0193512	99.4172	0.986248	24	123999	0	727	100	0.582878	99.4171	0.00038695	0.0193512	99.4172	0.986364	37	123905	0	808	1	0.00647888	0.993521	0.000596875	0.000298527	99.3523	0.986364	1028	122914	0	808	1
0.986249	24	123997	0	729	100	0.584481	99.4155	0.000386956	0.0193516	99.4156	0.986249	24	123997	0	729	100	0.584481	99.4155	0.000386956	0.0193516	99.4156	0.986249	24	123997	0	729	100	0.584481	99.4155	0.000386956	0.0193516	99.4156	0.986366	37	123904	0	809	1	0.00648689	0.993513	0.00059688	0.000298529	99.3515	0.986366	1028	122913	0	809	1
0.98625	24	123995	0	731	100	0.586085	99.4139	0.000386963	0.0193519	99.414	0.98625	24	123995	0	731	100	0.586085	99.4139	0.000386963	0.0193519	99.414	0.98625	24	123995	0	731	100	0.586085	99.4139	0.000386963	0.0193519	99.414	0.986367	37	123903	0	810	1	0.00649491	0.993505	0.000596885	0.000298532	99.3507	0.986367	1028	122912	0	810	1
0.986252	24	123993	0	733	100	0.587688	99.4123	0.000386969	0.0193522	99.4124	0.986252	24	123993	0	733	100	0.587688	99.4123	0.000386969	0.0193522	99.4124	0.986252	24	123993	0	733	100	0.587688	99.4123	0.000386969	0.0193522	99.4124	0.986369	37	123902	0	811	1	0.00650293	0.993497	0.00059689	0.000298534	99.3499	0.986369	1028	122911	0	811	1
0.986253	24	123992	0	734	100	0.58849	99.4115	0.000386972	0.0193523	99.4116	0.986253	24	123992	0	734	100	0.58849	99.4115	0.000386972	0.0193523	99.4116	0.986253	24	123992	0	734	100	0.58849	99.4115	0.000386972	0.0193523	99.4116	0.98637	37	123898	0	815	1	0.006535	0.993465	0.000596909	0.000298544	99.3467	0.98637	1028	122907	0	815	1
0.986254	24	123989	0	737	100	0.590895	99.4091	0.000386981	0.0193528	99.4092	0.986254	24	123989	0	737	100	0.590895	99.4091	0.000386981	0.0193528	99.4092	0.986254	24	123989	0	737	100	0.590895	99.4091	0.000386981	0.0193528	99.4092	0.986371	37	123897	0	816	1	0.00654302	0.993457	0.000596914	0.000298546	99.3459	0.986371	1028	122906	0	816	1
0.986255	24	123986	0	740	100	0.593301	99.4067	0.000386991	0.0193533	99.4068	0.986255	24	123986	0	740	100	0.593301	99.4067	0.000386991	0.0193533	99.4068	0.986255	24	123986	0	740	100	0.593301	99.4067	0.000386991	0.0193533	99.4068	0.986372	37	123894	0	819	1	0.00656708	0.993433	0.000596928	0.000298553	99.3435	0.986372	1028	122903	0	819	1
0.986258	24	123985	0	741	100	0.594102	99.4059	0.000386994	0.0193534	99.406	0.986258	24	123985	0	741	100	0.594102	99.4059	0.000386994	0.0193534	99.406	0.986258	24	123985	0	741	100	0.594102	99.4059	0.000386994	0.0193534	99.406	0.986373	37	123891	0	822	1	0.00659113	0.993409	0.000596943	0.00029856	99.3411	0.986373	1028	122900	0	822	1
0.98626	24	123984	0	742	100	0.594904	99.4051	0.000386997	0.0193536	99.4052	0.98626	24	123984	0	742	100	0.594904	99.4051	0.000386997	0.0193536	99.4052	0.98626	24	123984	0	742	100	0.594904	99.4051	0.000386997	0.0193536	99.4052	0.986374	37	123889	0	824	1	0.00660717	0.993393	0.000596952	0.000298565	99.3395	0.986374	1028	122898	0	824	1
0.986261	24	123982	0	744	100	0.596508	99.4035	0.000387003	0.0193539	99.4036	0.986261	24	123982	0	744	100	0.596508	99.4035	0.000387003	0.0193539	99.4036	0.986261	24	123982	0	744	100	0.596508	99.4035	0.000387003	0.0193539	99.4036	0.986375	37	123886	0	827	1	0.00663123	0.993369	0.000596967	0.000298573	99.3371	0.986375	1028	122895	0	827	1
0.986263	24	123980	0	746	100	0.598111	99.4019	0.000387009	0.0193542	99.402	0.986263	24	123980	0	746	100	0.598111	99.4019	0.000387009	0.0193542	99.402	0.986263	24	123980	0	746	100	0.598111	99.4019	0.000387009	0.0193542	99.402	0.986376	37	123885	0	828	1	0.00663924	0.993361	0.000596972	0.000298575	99.3363	0.986376	1028	122894	0	828	1
0.986265	24	123978	0	748	100	0.599715	99.4003	0.000387016	0.0193545	99.4004	0.986265	24	123978	0	748	100	0.599715	99.4003	0.000387016	0.0193545	99.4004	0.986265	24	123978	0	748	100	0.599715	99.4003	0.000387016	0.0193545	99.4004	0.986377	37	123884	0	829	1	0.00664726	0.993353	0.000596976	0.000298577	99.3355	0.986377	1028	122893	0	829	1
0.986266	24	123976	0	750	100	0.601318	99.3987	0.000387022	0.0193548	99.3988	0.986266	24	123976	0	750	100	0.601318	99.3987	0.000387022	0.0193548	99.3988	0.986266	24	123976	0	750	100	0.601318	99.3987	0.000387022	0.0193548	99.3988	0.986378	37	123881	0	832	1	0.00667132	0.993329	0.000596991	0.000298585	99.3331	0.986378	1028	122890	0	832	1
0.986267	24	123973	0	753	100	0.603723	99.3963	0.000387031	0.0193553	99.3964	0.986267	24	123973	0	753	100	0.603723	99.3963	0.000387031	0.0193553	99.3964	0.986267	24	123973	0	753	100	0.603723	99.3963	0.000387031	0.0193553	99.3964	0.986379	37	123876	0	837	1	0.00671141	0.993289	0.000597015	0.000298597	99.3291	0.986379	1028	122885	0	837	1
0.986268	24	123971	0	755	100	0.605327	99.3947	0.000387037	0.0193556	99.3948	0.986268	24	123971	0	755	100	0.605327	99.3947	0.000387037	0.0193556	99.3948	0.986268	24	123971	0	755	100	0.605327	99.3947	0.000387037	0.0193556	99.3948	0.986383	37	123874	0	839	1	0.00672745	0.993273	0.000597025	0.000298601	99.3275	0.986383	1028	122883	0	839	1
0.986271	24	123969	0	757	100	0.60693	99.3931	0.000387044	0.0193559	99.3932	0.986271	24	123969	0	757	100	0.60693	99.3931	0.000387044	0.0193559	99.3932	0.986271	24	123969	0	757	100	0.60693	99.3931	0.000387044	0.0193559	99.3932	0.986385	37	123872	0	841	1	0.00674348	0.993257	0.000597034	0.000298606	99.3259	0.986385	1028	122881	0	841	1
0.986273	24	123968	0	758	100	0.607732	99.3923	0.000387047	0.0193561	99.3924	0.986273	24	123968	0	758	100	0.607732	99.3923	0.000387047	0.0193561	99.3924	0.986273	24	123968	0	758	100	0.607732	99.3923	0.000387047	0.0193561	99.3924	0.986386	37	123867	0	846	1	0.00678358	0.993216	0.000597058	0.000298618	99.3218	0.986386	1028	122876	0	846	1
0.986274	24	123967	0	759	100	0.608534	99.3915	0.00038705	0.0193562	99.3916	0.986274	24	123967	0	759	100	0.608534	99.3915	0.00038705	0.0193562	99.3916	0.986274	24	123967	0	759	100	0.608534	99.3915	0.00038705	0.0193562	99.3916	0.986387	37	123864	0	849	1	0.00680763	0.993192	0.000597073	0.000298626	99.3194	0.986387	1028	122873	0	849	1
0.986275	24	123963	0	763	100	0.611741	99.3883	0.000387062	0.0193569	99.3884	0.986275	24	123963	0	763	100	0.611741	99.3883	0.000387062	0.0193569	99.3884	0.986275	24	123963	0	763	100	0.611741	99.3883	0.000387062	0.0193569	99.3884	0.986388	37	123863	0	850	1	0.00681565	0.993184	0.000597078	0.000298628	99.3186	0.986388	1028	122872	0	850	1
0.986276	24	123960	0	766	100	0.614146	99.3859	0.000387072	0.0193573	99.386	0.986276	24	123960	0	766	100	0.614146	99.3859	0.000387072	0.0193573	99.386	0.986276	24	123960	0	766	100	0.614146	99.3859	0.000387072	0.0193573	99.386	0.986389	37	123861	0	852	1	0.00683169	0.993168	0.000597087	0.000298633	99.317	0.986389	1028	122870	0	852	1
0.986277	24	123959	0	767	100	0.614948	99.3851	0.000387075	0.0193575	99.3852	0.986277	24	123959	0	767	100	0.614948	99.3851	0.000387075	0.0193575	99.3852	0.986277	24	123959	0	767	100	0.614948	99.3851	0.000387075	0.0193575	99.3852	0.98639	37	123860	0	853	1	0.0068397	0.99316	0.000597092	0.000298635	99.3162	0.98639	1028	122869	0	853	1
0.986278	24	123957	0	769	100	0.616551	99.3834	0.000387081	0.0193578	99.3836	0.986278	24	123957	0	769	100	0.616551	99.3834	0.000387081	0.0193578	99.3836	0.986278	24	123957	0	769	100	0.616551	99.3834	0.000387081	0.0193578	99.3836	0.986391	37	123859	0	854	1	0.00684772	0.993152	0.000597097	0.000298638	99.3154	0.986391	1028	122868	0	854	1
0.986279	24	123955	0	771	100	0.618155	99.3818	0.000387087	0.0193581	99.382	0.986279	24	123955	0	771	100	0.618155	99.3818	0.000387087	0.0193581	99.382	0.986279	24	123955	0	771	100	0.618155	99.3818	0.000387087	0.0193581	99.382	0.986392	37	123858	0	855	1	0.00685574	0.993144	0.000597102	0.00029864	99.3146	0.986392	1028	122867	0	855	1
0.986281	24	123954	0	772	100	0.618957	99.381	0.000387091	0.0193583	99.3812	0.986281	24	123954	0	772	100	0.618957	99.381	0.000387091	0.0193583	99.3812	0.986281	24	123954	0	772	100	0.618957	99.381	0.000387091	0.0193583	99.3812	0.986393	37	123857	0	856	1	0.00686376	0.993136	0.000597106	0.000298642	99.3138	0.986393	1028	122866	0	856	1
0.986283	24	123953	0	773	100	0.619759	99.3802	0.000387094	0.0193584	99.3804	0.986283	24	123953	0	773	100	0.619759	99.3802	0.000387094	0.0193584	99.3804	0.986283	24	123953	0	773	100	0.619759	99.3802	0.000387094	0.0193584	99.3804	0.986394	37	123854	0	859	1	0.00688781	0.993112	0.000597121	0.00029865	99.3114	0.986394	1028	122863	0	859	1
0.986285	24	123951	0	775	100	0.621362	99.3786	0.0003871	0.0193587	99.3788	0.986285	24	123951	0	775	100	0.621362	99.3786	0.0003871	0.0193587	99.3788	0.986285	24	123951	0	775	100	0.621362	99.3786	0.0003871	0.0193587	99.3788	0.986396	37	123853	0	860	1	0.00689583	0.993104	0.000597126	0.000298652	99.3106	0.986396	1028	122862	0	860	1
0.986286	24	123950	0	776	100	0.622164	99.3778	0.000387103	0.0193589	99.378	0.986286	24	123950	0	776	100	0.622164	99.3778	0.000387103	0.0193589	99.378	0.986286	24	123950	0	776	100	0.622164	99.3778	0.000387103	0.0193589	99.378	0.986397	37	123851	0	862	1	0.00691187	0.993088	0.000597135	0.000298657	99.309	0.986397	1028	122860	0	862	1
0.986288	24	123949	0	777	100	0.622966	99.377	0.000387106	0.0193591	99.3772	0.986288	24	123949	0	777	100	0.622966	99.377	0.000387106	0.0193591	99.3772	0.986288	24	123949	0	777	100	0.622966	99.377	0.000387106	0.0193591	99.3772	0.986398	37	123849	0	864	1	0.00692791	0.993072	0.000597145	0.000298662	99.3074	0.986398	1028	122858	0	864	1
0.98629	24	123947	0	779	100	0.624569	99.3754	0.000387112	0.0193594	99.3756	0.98629	24	123947	0	779	100	0.624569	99.3754	0.000387112	0.0193594	99.3756	0.98629	24	123947	0	779	100	0.624569	99.3754	0.000387112	0.0193594	99.3756	0.9864	37	123846	0	867	1	0.00695196	0.993048	0.000597159	0.000298669	99.305	0.9864	1028	122855	0	867	1
0.986291	24	123945	0	781	100	0.626173	99.3738	0.000387119	0.0193597	99.3739	0.986291	24	123945	0	781	100	0.626173	99.3738	0.000387119	0.0193597	99.3739	0.986291	24	123945	0	781	100	0.626173	99.3738	0.000387119	0.0193597	99.3739	0.986401	37	123844	0	869	1	0.006968	0.993032	0.000597169	0.000298674	99.3034	0.986401	1028	122853	0	869	1
0.986292	24	123941	0	785	100	0.62938	99.3706	0.000387131	0.0193603	99.3707	0.986292	24	123941	0	785	100	0.62938	99.3706	0.000387131	0.0193603	99.3707	0.986292	24	123941	0	785	100	0.62938	99.3706	0.000387131	0.0193603	99.3707	0.986402	37	123843	0	870	1	0.00697602	0.993024	0.000597174	0.000298676	99.3026	0.986402	1028	122852	0	870	1
0.986293	24	123937	0	789	100	0.632587	99.3674	0.000387144	0.0193609	99.3675	0.986293	24	123937	0	789	100	0.632587	99.3674	0.000387144	0.0193609	99.3675	0.986293	24	123937	0	789	100	0.632587	99.3674	0.000387144	0.0193609	99.3675	0.986404	37	123840	0	873	1	0.00700007	0.993	0.000597188	0.000298683	99.3002	0.986404	1028	122849	0	873	1
0.986294	24	123936	0	790	100	0.633388	99.3666	0.000387147	0.0193611	99.3667	0.986294	24	123936	0	790	100	0.633388	99.3666	0.000387147	0.0193611	99.3667	0.986294	24	123936	0	790	100	0.633388	99.3666	0.000387147	0.0193611	99.3667	0.986405	37	123839	0	874	1	0.00700809	0.992992	0.000597193	0.000298686	99.2994	0.986405	1028	122848	0	874	1
0.986295	24	123935	0	791	100	0.63419	99.3658	0.00038715	0.0193612	99.3659	0.986295	24	123935	0	791	100	0.63419	99.3658	0.00038715	0.0193612	99.3659	0.986295	24	123935	0	791	100	0.63419	99.3658	0.00038715	0.0193612	99.3659	0.986406	37	123835	0	878	1	0.00704016	0.99296	0.000597212	0.000298695	99.2962	0.986406	1028	122844	0	878	1
0.986296	24	123932	0	794	100	0.636595	99.3634	0.000387159	0.0193617	99.3635	0.986296	24	123932	0	794	100	0.636595	99.3634	0.000387159	0.0193617	99.3635	0.986296	24	123932	0	794	100	0.636595	99.3634	0.000387159	0.0193617	99.3635	0.986408	37	123834	0	879	1	0.00704818	0.992952	0.000597217	0.000298698	99.2954	0.986408	1028	122843	0	879	1
0.986298	24	123929	0	797	100	0.639001	99.361	0.000387169	0.0193622	99.3611	0.986298	24	123929	0	797	100	0.639001	99.361	0.000387169	0.0193622	99.3611	0.986298	24	123929	0	797	100	0.639001	99.361	0.000387169	0.0193622	99.3611	0.986409	37	123832	0	881	1	0.00706422	0.992936	0.000597227	0.000298703	99.2938	0.986409	1028	122841	0	881	1
0.986299	24	123928	0	798	100	0.639802	99.3602	0.000387172	0.0193623	99.3603	0.986299	24	123928	0	798	100	0.639802	99.3602	0.000387172	0.0193623	99.3603	0.986299	24	123928	0	798	100	0.639802	99.3602	0.000387172	0.0193623	99.3603	0.98641	37	123829	0	884	1	0.00708827	0.992912	0.000597241	0.00029871	99.2914	0.98641	1028	122838	0	884	1
0.9863	24	123926	0	800	100	0.641406	99.3586	0.000387178	0.0193626	99.3587	0.9863	24	123926	0	800	100	0.641406	99.3586	0.000387178	0.0193626	99.3587	0.9863	24	123926	0	800	100	0.641406	99.3586	0.000387178	0.0193626	99.3587	0.986411	37	123827	0	886	1	0.00710431	0.992896	0.000597251	0.000298715	99.2898	0.986411	1028	122836	0	886	1
0.986301	24	123923	0	803	100	0.643811	99.3562	0.000387187	0.0193631	99.3563	0.986301	24	123923	0	803	100	0.643811	99.3562	0.000387187	0.0193631	99.3563	0.986301	24	123923	0	803	100	0.643811	99.3562	0.000387187	0.0193631	99.3563	0.986412	37	123822	0	891	1	0.0071444	0.992856	0.000597275	0.000298727	99.2858	0.986412	1028	122831	0	891	1
0.986302	24	123921	0	805	100	0.645415	99.3546	0.000387194	0.0193634	99.3547	0.986302	24	123921	0	805	100	0.645415	99.3546	0.000387194	0.0193634	99.3547	0.986302	24	123921	0	805	100	0.645415	99.3546	0.000387194	0.0193634	99.3547	0.986413	37	123821	0	892	1	0.00715242	0.992848	0.00059728	0.000298729	99.285	0.986413	1028	122830	0	892	1
0.986303	24	123918	0	808	100	0.64782	99.3522	0.000387203	0.0193639	99.3523	0.986303	24	123918	0	808	100	0.64782	99.3522	0.000387203	0.0193639	99.3523	0.986303	24	123918	0	808	100	0.64782	99.3522	0.000387203	0.0193639	99.3523	0.986414	37	123817	0	896	1	0.0071845	0.992816	0.000597299	0.000298739	99.2818	0.986414	1028	122826	0	896	1
0.986305	24	123917	0	809	100	0.648622	99.3514	0.000387206	0.0193641	99.3515	0.986305	24	123917	0	809	100	0.648622	99.3514	0.000387206	0.0193641	99.3515	0.986305	24	123917	0	809	100	0.648622	99.3514	0.000387206	0.0193641	99.3515	0.986415	37	123815	0	898	1	0.00720053	0.992799	0.000597309	0.000298744	99.2802	0.986415	1028	122824	0	898	1
0.986306	24	123916	0	810	100	0.649424	99.3506	0.000387209	0.0193642	99.3507	0.986306	24	123916	0	810	100	0.649424	99.3506	0.000387209	0.0193642	99.3507	0.986306	24	123916	0	810	100	0.649424	99.3506	0.000387209	0.0193642	99.3507	0.986416	37	123814	0	899	1	0.00720855	0.992791	0.000597314	0.000298746	99.2794	0.986416	1028	122823	0	899	1
0.986307	24	123914	0	812	100	0.651027	99.349	0.000387215	0.0193645	99.3491	0.986307	24	123914	0	812	100	0.651027	99.349	0.000387215	0.0193645	99.3491	0.986307	24	123914	0	812	100	0.651027	99.349	0.000387215	0.0193645	99.3491	0.986417	37	123811	0	902	1	0.00723261	0.992767	0.000597328	0.000298753	99.277	0.986417	1028	122820	0	902	1
0.986308	24	123913	0	813	100	0.651829	99.3482	0.000387219	0.0193647	99.3483	0.986308	24	123913	0	813	100	0.651829	99.3482	0.000387219	0.0193647	99.3483	0.986308	24	123913	0	813	100	0.651829	99.3482	0.000387219	0.0193647	99.3483	0.986418	37	123809	0	904	1	0.00724864	0.992751	0.000597338	0.000298758	99.2754	0.986418	1028	122818	0	904	1
0.986309	24	123911	0	815	100	0.653432	99.3466	0.000387225	0.019365	99.3467	0.986309	24	123911	0	815	100	0.653432	99.3466	0.000387225	0.019365	99.3467	0.986309	24	123911	0	815	100	0.653432	99.3466	0.000387225	0.019365	99.3467	0.986419	37	123808	0	905	1	0.00725666	0.992743	0.000597343	0.000298761	99.2745	0.986419	1028	122817	0	905	1
0.986311	24	123908	0	818	100	0.655838	99.3442	0.000387234	0.0193655	99.3443	0.986311	24	123908	0	818	100	0.655838	99.3442	0.000387234	0.0193655	99.3443	0.986311	24	123908	0	818	100	0.655838	99.3442	0.000387234	0.0193655	99.3443	0.98642	37	123805	0	908	1	0.00728072	0.992719	0.000597357	0.000298768	99.2721	0.98642	1028	122814	0	908	1
0.986313	24	123906	0	820	100	0.657441	99.3426	0.00038724	0.0193658	99.3427	0.986313	24	123906	0	820	100	0.657441	99.3426	0.00038724	0.0193658	99.3427	0.986313	24	123906	0	820	100	0.657441	99.3426	0.00038724	0.0193658	99.3427	0.986421	37	123804	0	909	1	0.00728873	0.992711	0.000597362	0.00029877	99.2713	0.986421	1028	122813	0	909	1
0.986314	24	123905	0	821	100	0.658243	99.3418	0.000387244	0.0193659	99.3419	0.986314	24	123905	0	821	100	0.658243	99.3418	0.000387244	0.0193659	99.3419	0.986314	24	123905	0	821	100	0.658243	99.3418	0.000387244	0.0193659	99.3419	0.986422	37	123801	0	912	1	0.00731279	0.992687	0.000597376	0.000298777	99.2689	0.986422	1028	122810	0	912	1
0.986316	24	123903	0	823	100	0.659846	99.3402	0.00038725	0.0193662	99.3403	0.986316	24	123903	0	823	100	0.659846	99.3402	0.00038725	0.0193662	99.3403	0.986316	24	123903	0	823	100	0.659846	99.3402	0.00038725	0.0193662	99.3403	0.986423	37	123800	0	913	1	0.00732081	0.992679	0.000597381	0.00029878	99.2681	0.986423	1028	122809	0	913	1
0.986317	24	123902	0	824	100	0.660648	99.3394	0.000387253	0.0193664	99.3395	0.986317	24	123902	0	824	100	0.660648	99.3394	0.000387253	0.0193664	99.3395	0.986317	24	123902	0	824	100	0.660648	99.3394	0.000387253	0.0193664	99.3395	0.986425	37	123797	0	916	1	0.00734486	0.992655	0.000597396	0.000298787	99.2657	0.986425	1028	122806	0	916	1
0.986319	24	123901	0	825	100	0.66145	99.3386	0.000387256	0.0193666	99.3387	0.986319	24	123901	0	825	100	0.66145	99.3386	0.000387256	0.0193666	99.3387	0.986319	24	123901	0	825	100	0.66145	99.3386	0.000387256	0.0193666	99.3387	0.986426	37	123796	0	917	1	0.00735288	0.992647	0.000597401	0.000298789	99.2649	0.986426	1028	122805	0	917	1
0.98632	24	123900	0	826	100	0.662252	99.3377	0.000387259	0.0193667	99.3379	0.98632	24	123900	0	826	100	0.662252	99.3377	0.000387259	0.0193667	99.3379	0.98632	24	123900	0	826	100	0.662252	99.3377	0.000387259	0.0193667	99.3379	0.986427	37	123794	0	919	1	0.00736892	0.992631	0.00059741	0.000298794	99.2633	0.986427	1028	122803	0	919	1
0.986321	24	123898	0	828	100	0.663855	99.3361	0.000387265	0.019367	99.3363	0.986321	24	123898	0	828	100	0.663855	99.3361	0.000387265	0.019367	99.3363	0.986321	24	123898	0	828	100	0.663855	99.3361	0.000387265	0.019367	99.3363	0.986428	37	123792	0	921	1	0.00738496	0.992615	0.00059742	0.000298799	99.2617	0.986428	1028	122801	0	921	1
0.986322	24	123897	0	829	100	0.664657	99.3353	0.000387269	0.0193672	99.3355	0.986322	24	123897	0	829	100	0.664657	99.3353	0.000387269	0.0193672	99.3355	0.986322	24	123897	0	829	100	0.664657	99.3353	0.000387269	0.0193672	99.3355	0.986429	37	123791	0	922	1	0.00739297	0.992607	0.000597425	0.000298802	99.2609	0.986429	1028	122800	0	922	1
0.986323	24	123895	0	831	100	0.66626	99.3337	0.000387275	0.0193675	99.3339	0.986323	24	123895	0	831	100	0.66626	99.3337	0.000387275	0.0193675	99.3339	0.986323	24	123895	0	831	100	0.66626	99.3337	0.000387275	0.0193675	99.3339	0.98643	37	123789	0	924	1	0.00740901	0.992591	0.000597434	0.000298806	99.2593	0.98643	1028	122798	0	924	1
0.986324	24	123893	0	833	100	0.667864	99.3321	0.000387281	0.0193678	99.3323	0.986324	24	123893	0	833	100	0.667864	99.3321	0.000387281	0.0193678	99.3323	0.986324	24	123893	0	833	100	0.667864	99.3321	0.000387281	0.0193678	99.3323	0.986433	37	123786	0	927	1	0.00743307	0.992567	0.000597449	0.000298814	99.2569	0.986433	1028	122795	0	927	1
0.986325	24	123892	0	834	100	0.668666	99.3313	0.000387284	0.019368	99.3315	0.986325	24	123892	0	834	100	0.668666	99.3313	0.000387284	0.019368	99.3315	0.986325	24	123892	0	834	100	0.668666	99.3313	0.000387284	0.019368	99.3315	0.986434	37	123784	0	929	1	0.0074491	0.992551	0.000597458	0.000298818	99.2553	0.986434	1028	122793	0	929	1
0.986326	24	123891	0	835	100	0.669467	99.3305	0.000387287	0.0193681	99.3307	0.986326	24	123891	0	835	100	0.669467	99.3305	0.000387287	0.0193681	99.3307	0.986326	24	123891	0	835	100	0.669467	99.3305	0.000387287	0.0193681	99.3307	0.986435	37	123783	0	930	1	0.00745712	0.992543	0.000597463	0.000298821	99.2545	0.986435	1028	122792	0	930	1
0.986328	24	123889	0	837	100	0.671071	99.3289	0.000387294	0.0193684	99.3291	0.986328	24	123889	0	837	100	0.671071	99.3289	0.000387294	0.0193684	99.3291	0.986328	24	123889	0	837	100	0.671071	99.3289	0.000387294	0.0193684	99.3291	0.986436	37	123780	0	933	1	0.00748118	0.992519	0.000597478	0.000298828	99.2521	0.986436	1028	122789	0	933	1
0.986329	24	123888	0	838	100	0.671873	99.3281	0.000387297	0.0193686	99.3283	0.986329	24	123888	0	838	100	0.671873	99.3281	0.000387297	0.0193686	99.3283	0.986329	24	123888	0	838	100	0.671873	99.3281	0.000387297	0.0193686	99.3283	0.986438	37	123778	0	935	1	0.00749721	0.992503	0.000597487	0.000298833	99.2505	0.986438	1028	122787	0	935	1
0.98633	24	123885	0	841	100	0.674278	99.3257	0.000387306	0.0193691	99.3259	0.98633	24	123885	0	841	100	0.674278	99.3257	0.000387306	0.0193691	99.3259	0.98633	24	123885	0	841	100	0.674278	99.3257	0.000387306	0.0193691	99.3259	0.98644	37	123777	0	936	1	0.00750523	0.992495	0.000597492	0.000298835	99.2497	0.98644	1028	122786	0	936	1
0.986331	24	123881	0	845	100	0.677485	99.3225	0.000387319	0.0193697	99.3226	0.986331	24	123881	0	845	100	0.677485	99.3225	0.000387319	0.0193697	99.3226	0.986331	24	123881	0	845	100	0.677485	99.3225	0.000387319	0.0193697	99.3226	0.986441	37	123774	0	939	1	0.00752929	0.992471	0.000597507	0.000298843	99.2473	0.986441	1028	122783	0	939	1
0.986332	24	123880	0	846	100	0.678287	99.3217	0.000387322	0.0193698	99.3218	0.986332	24	123880	0	846	100	0.678287	99.3217	0.000387322	0.0193698	99.3218	0.986332	24	123880	0	846	100	0.678287	99.3217	0.000387322	0.0193698	99.3218	0.986442	37	123772	0	941	1	0.00754532	0.992455	0.000597516	0.000298847	99.2457	0.986442	1028	122781	0	941	1
0.986333	24	123878	0	848	100	0.67989	99.3201	0.000387328	0.0193701	99.3202	0.986333	24	123878	0	848	100	0.67989	99.3201	0.000387328	0.0193701	99.3202	0.986333	24	123878	0	848	100	0.67989	99.3201	0.000387328	0.0193701	99.3202	0.986443	37	123770	0	943	1	0.00756136	0.992439	0.000597526	0.000298852	99.2441	0.986443	1028	122779	0	943	1
0.986334	24	123876	0	850	100	0.681494	99.3185	0.000387334	0.0193705	99.3186	0.986334	24	123876	0	850	100	0.681494	99.3185	0.000387334	0.0193705	99.3186	0.986334	24	123876	0	850	100	0.681494	99.3185	0.000387334	0.0193705	99.3186	0.986444	37	123769	0	944	1	0.00756938	0.992431	0.000597531	0.000298855	99.2433	0.986444	1028	122778	0	944	1
0.986335	24	123873	0	853	100	0.683899	99.3161	0.000387344	0.0193709	99.3162	0.986335	24	123873	0	853	100	0.683899	99.3161	0.000387344	0.0193709	99.3162	0.986335	24	123873	0	853	100	0.683899	99.3161	0.000387344	0.0193709	99.3162	0.986446	37	123768	0	945	1	0.0075774	0.992423	0.000597536	0.000298857	99.2425	0.986446	1028	122777	0	945	1
0.986336	24	123871	0	855	100	0.685503	99.3145	0.00038735	0.0193712	99.3146	0.986336	24	123871	0	855	100	0.685503	99.3145	0.00038735	0.0193712	99.3146	0.986336	24	123871	0	855	100	0.685503	99.3145	0.00038735	0.0193712	99.3146	0.986447	37	123765	0	948	1	0.00760145	0.992399	0.00059755	0.000298864	99.2401	0.986447	1028	122774	0	948	1
0.986338	24	123870	0	856	100	0.686304	99.3137	0.000387353	0.0193714	99.3138	0.986338	24	123870	0	856	100	0.686304	99.3137	0.000387353	0.0193714	99.3138	0.986338	24	123870	0	856	100	0.686304	99.3137	0.000387353	0.0193714	99.3138	0.986448	37	123763	0	950	1	0.00761749	0.992383	0.00059756	0.000298869	99.2385	0.986448	1028	122772	0	950	1
0.98634	24	123868	0	858	100	0.687908	99.3121	0.000387359	0.0193717	99.3122	0.98634	24	123868	0	858	100	0.687908	99.3121	0.000387359	0.0193717	99.3122	0.98634	24	123868	0	858	100	0.687908	99.3121	0.000387359	0.0193717	99.3122	0.986449	37	123761	0	952	1	0.00763353	0.992366	0.000597569	0.000298874	99.2369	0.986449	1028	122770	0	952	1
0.986341	24	123865	0	861	100	0.690313	99.3097	0.000387369	0.0193722	99.3098	0.986341	24	123865	0	861	100	0.690313	99.3097	0.000387369	0.0193722	99.3098	0.986341	24	123865	0	861	100	0.690313	99.3097	0.000387369	0.0193722	99.3098	0.98645	37	123759	0	954	1	0.00764956	0.99235	0.000597579	0.000298879	99.2353	0.98645	1028	122768	0	954	1
0.986342	24	123862	0	864	100	0.692718	99.3073	0.000387378	0.0193726	99.3074	0.986342	24	123862	0	864	100	0.692718	99.3073	0.000387378	0.0193726	99.3074	0.986342	24	123862	0	864	100	0.692718	99.3073	0.000387378	0.0193726	99.3074	0.986451	37	123757	0	956	1	0.0076656	0.992334	0.000597589	0.000298884	99.2337	0.986451	1028	122766	0	956	1
0.986343	24	123861	0	865	100	0.69352	99.3065	0.000387381	0.0193728	99.3066	0.986343	24	123861	0	865	100	0.69352	99.3065	0.000387381	0.0193728	99.3066	0.986343	24	123861	0	865	100	0.69352	99.3065	0.000387381	0.0193728	99.3066	0.986453	37	123755	0	958	1	0.00768164	0.992318	0.000597598	0.000298888	99.2321	0.986453	1028	122764	0	958	1
0.986345	24	123860	0	866	100	0.694322	99.3057	0.000387384	0.019373	99.3058	0.986345	24	123860	0	866	100	0.694322	99.3057	0.000387384	0.019373	99.3058	0.986345	24	123860	0	866	100	0.694322	99.3057	0.000387384	0.019373	99.3058	0.986454	37	123752	0	961	1	0.00770569	0.992294	0.000597613	0.000298896	99.2297	0.986454	1028	122761	0	961	1
0.986347	24	123858	0	868	100	0.695925	99.3041	0.00038739	0.0193733	99.3042	0.986347	24	123858	0	868	100	0.695925	99.3041	0.00038739	0.0193733	99.3042	0.986347	24	123858	0	868	100	0.695925	99.3041	0.00038739	0.0193733	99.3042	0.986455	37	123750	0	963	1	0.00772173	0.992278	0.000597622	0.000298901	99.2281	0.986455	1028	122759	0	963	1
0.986349	24	123856	0	870	100	0.697529	99.3025	0.000387397	0.0193736	99.3026	0.986349	24	123856	0	870	100	0.697529	99.3025	0.000387397	0.0193736	99.3026	0.986349	24	123856	0	870	100	0.697529	99.3025	0.000387397	0.0193736	99.3026	0.986456	37	123749	0	964	1	0.00772975	0.99227	0.000597627	0.000298903	99.2273	0.986456	1028	122758	0	964	1
0.986352	24	123853	0	873	100	0.699934	99.3001	0.000387406	0.0193741	99.3002	0.986352	24	123853	0	873	100	0.699934	99.3001	0.000387406	0.0193741	99.3002	0.986352	24	123853	0	873	100	0.699934	99.3001	0.000387406	0.0193741	99.3002	0.986458	37	123746	0	967	1	0.0077538	0.992246	0.000597642	0.00029891	99.2248	0.986458	1028	122755	0	967	1
0.986353	24	123852	0	874	100	0.700736	99.2993	0.000387409	0.0193742	99.2994	0.986353	24	123852	0	874	100	0.700736	99.2993	0.000387409	0.0193742	99.2994	0.986353	24	123852	0	874	100	0.700736	99.2993	0.000387409	0.0193742	99.2994	0.986459	37	123744	0	969	1	0.00776984	0.99223	0.000597651	0.000298915	99.2232	0.986459	1028	122753	0	969	1
0.986354	24	123850	0	876	100	0.70234	99.2977	0.000387415	0.0193745	99.2978	0.986354	24	123850	0	876	100	0.70234	99.2977	0.000387415	0.0193745	99.2978	0.986354	24	123850	0	876	100	0.70234	99.2977	0.000387415	0.0193745	99.2978	0.98646	37	123743	0	970	1	0.00777786	0.992222	0.000597656	0.000298917	99.2224	0.98646	1028	122752	0	970	1
0.986355	24	123849	0	877	100	0.703141	99.2969	0.000387419	0.0193747	99.297	0.986355	24	123849	0	877	100	0.703141	99.2969	0.000387419	0.0193747	99.297	0.986355	24	123849	0	877	100	0.703141	99.2969	0.000387419	0.0193747	99.297	0.986461	37	123742	0	971	1	0.00778588	0.992214	0.000597661	0.00029892	99.2216	0.986461	1028	122751	0	971	1
0.986356	24	123846	0	880	100	0.705547	99.2945	0.000387428	0.0193752	99.2946	0.986356	24	123846	0	880	100	0.705547	99.2945	0.000387428	0.0193752	99.2946	0.986356	24	123846	0	880	100	0.705547	99.2945	0.000387428	0.0193752	99.2946	0.986462	37	123740	0	973	1	0.00780191	0.992198	0.000597671	0.000298925	99.22	0.986462	1028	122749	0	973	1
0.986358	24	123845	0	881	100	0.706348	99.2937	0.000387431	0.0193753	99.2938	0.986358	24	123845	0	881	100	0.706348	99.2937	0.000387431	0.0193753	99.2938	0.986358	24	123845	0	881	100	0.706348	99.2937	0.000387431	0.0193753	99.2938	0.986463	37	123738	0	975	1	0.00781795	0.992182	0.00059768	0.00029893	99.2184	0.986463	1028	122747	0	975	1
0.986359	24	123843	0	883	100	0.707952	99.292	0.000387437	0.0193756	99.2922	0.986359	24	123843	0	883	100	0.707952	99.292	0.000387437	0.0193756	99.2922	0.986359	24	123843	0	883	100	0.707952	99.292	0.000387437	0.0193756	99.2922	0.986464	37	123736	0	977	1	0.00783399	0.992166	0.00059769	0.000298934	99.2168	0.986464	1028	122745	0	977	1
0.98636	24	123842	0	884	100	0.708754	99.2912	0.00038744	0.0193758	99.2914	0.98636	24	123842	0	884	100	0.708754	99.2912	0.00038744	0.0193758	99.2914	0.98636	24	123842	0	884	100	0.708754	99.2912	0.00038744	0.0193758	99.2914	0.986465	37	123733	0	980	1	0.00785804	0.992142	0.000597704	0.000298942	99.2144	0.986465	1028	122742	0	980	1
0.986362	24	123841	0	885	100	0.709555	99.2904	0.000387444	0.0193759	99.2906	0.986362	24	123841	0	885	100	0.709555	99.2904	0.000387444	0.0193759	99.2906	0.986362	24	123841	0	885	100	0.709555	99.2904	0.000387444	0.0193759	99.2906	0.986467	37	123732	0	981	1	0.00786606	0.992134	0.000597709	0.000298944	99.2136	0.986467	1028	122741	0	981	1
0.986363	24	123838	0	888	100	0.711961	99.288	0.000387453	0.0193764	99.2882	0.986363	24	123838	0	888	100	0.711961	99.288	0.000387453	0.0193764	99.2882	0.986363	24	123838	0	888	100	0.711961	99.288	0.000387453	0.0193764	99.2882	0.986468	37	123731	0	982	1	0.00787408	0.992126	0.000597714	0.000298946	99.2128	0.986468	1028	122740	0	982	1
0.986366	24	123837	0	889	100	0.712762	99.2872	0.000387456	0.0193766	99.2874	0.986366	24	123837	0	889	100	0.712762	99.2872	0.000387456	0.0193766	99.2874	0.986366	24	123837	0	889	100	0.712762	99.2872	0.000387456	0.0193766	99.2874	0.98647	37	123730	0	983	1	0.0078821	0.992118	0.000597719	0.000298949	99.212	0.98647	1028	122739	0	983	1
0.986367	24	123836	0	890	100	0.713564	99.2864	0.000387459	0.0193767	99.2866	0.986367	24	123836	0	890	100	0.713564	99.2864	0.000387459	0.0193767	99.2866	0.986367	24	123836	0	890	100	0.713564	99.2864	0.000387459	0.0193767	99.2866	0.986471	37	123729	0	984	1	0.00789012	0.99211	0.000597724	0.000298951	99.2112	0.986471	1028	122738	0	984	1
0.986368	24	123834	0	892	100	0.715168	99.2848	0.000387465	0.019377	99.285	0.986368	24	123834	0	892	100	0.715168	99.2848	0.000387465	0.019377	99.285	0.986368	24	123834	0	892	100	0.715168	99.2848	0.000387465	0.019377	99.285	0.986473	37	123727	0	986	1	0.00790615	0.992094	0.000597733	0.000298956	99.2096	0.986473	1028	122736	0	986	1
0.986369	24	123833	0	893	100	0.715969	99.284	0.000387469	0.0193772	99.2842	0.986369	24	123833	0	893	100	0.715969	99.284	0.000387469	0.0193772	99.2842	0.986369	24	123833	0	893	100	0.715969	99.284	0.000387469	0.0193772	99.2842	0.986474	37	123722	0	991	1	0.00794624	0.992054	0.000597758	0.000298968	99.2056	0.986474	1028	122731	0	991	1
0.98637	24	123829	0	897	100	0.719176	99.2808	0.000387481	0.0193778	99.281	0.98637	24	123829	0	897	100	0.719176	99.2808	0.000387481	0.0193778	99.281	0.98637	24	123829	0	897	100	0.719176	99.2808	0.000387481	0.0193778	99.281	0.986475	37	123718	0	995	1	0.00797832	0.992022	0.000597777	0.000298978	99.2024	0.986475	1028	122727	0	995	1
0.986371	24	123828	0	898	100	0.719978	99.28	0.000387484	0.019378	99.2802	0.986371	24	123828	0	898	100	0.719978	99.28	0.000387484	0.019378	99.2802	0.986371	24	123828	0	898	100	0.719978	99.28	0.000387484	0.019378	99.2802	0.986476	37	123716	0	997	1	0.00799436	0.992006	0.000597787	0.000298983	99.2008	0.986476	1028	122725	0	997	1
0.986372	24	123827	0	899	100	0.72078	99.2792	0.000387487	0.0193781	99.2794	0.986372	24	123827	0	899	100	0.72078	99.2792	0.000387487	0.0193781	99.2794	0.986372	24	123827	0	899	100	0.72078	99.2792	0.000387487	0.0193781	99.2794	0.986479	37	123713	0	1000	1	0.00801841	0.991982	0.000597801	0.00029899	99.1984	0.986479	1028	122722	0	1000	1
0.986373	24	123824	0	902	100	0.723185	99.2768	0.000387497	0.0193786	99.277	0.986373	24	123824	0	902	100	0.723185	99.2768	0.000387497	0.0193786	99.277	0.986373	24	123824	0	902	100	0.723185	99.2768	0.000387497	0.0193786	99.277	0.986482	37	123712	0	1001	1	0.00802643	0.991974	0.000597806	0.000298992	99.1976	0.986482	1028	122721	0	1001	1
0.986374	24	123822	0	904	100	0.724789	99.2752	0.000387503	0.0193789	99.2754	0.986374	24	123822	0	904	100	0.724789	99.2752	0.000387503	0.0193789	99.2754	0.986374	24	123822	0	904	100	0.724789	99.2752	0.000387503	0.0193789	99.2754	0.986483	37	123710	0	1003	1	0.00804247	0.991958	0.000597816	0.000298997	99.196	0.986483	1028	122719	0	1003	1
0.986375	24	123820	0	906	100	0.726392	99.2736	0.000387509	0.0193792	99.2737	0.986375	24	123820	0	906	100	0.726392	99.2736	0.000387509	0.0193792	99.2737	0.986375	24	123820	0	906	100	0.726392	99.2736	0.000387509	0.0193792	99.2737	0.986484	37	123709	0	1004	1	0.00805048	0.99195	0.00059782	0.000299	99.1952	0.986484	1028	122718	0	1004	1
0.986376	24	123817	0	909	100	0.728798	99.2712	0.000387519	0.0193797	99.2713	0.986376	24	123817	0	909	100	0.728798	99.2712	0.000387519	0.0193797	99.2713	0.986376	24	123817	0	909	100	0.728798	99.2712	0.000387519	0.0193797	99.2713	0.986485	37	123706	0	1007	1	0.00807454	0.991925	0.000597835	0.000299007	99.1928	0.986485	1028	122715	0	1007	1
0.986377	24	123816	0	910	100	0.729599	99.2704	0.000387522	0.0193798	99.2705	0.986377	24	123816	0	910	100	0.729599	99.2704	0.000387522	0.0193798	99.2705	0.986377	24	123816	0	910	100	0.729599	99.2704	0.000387522	0.0193798	99.2705	0.986486	37	123702	0	1011	1	0.00810661	0.991893	0.000597854	0.000299016	99.1896	0.986486	1028	122711	0	1011	1
0.986378	24	123814	0	912	100	0.731203	99.2688	0.000387528	0.0193802	99.2689	0.986378	24	123814	0	912	100	0.731203	99.2688	0.000387528	0.0193802	99.2689	0.986378	24	123814	0	912	100	0.731203	99.2688	0.000387528	0.0193802	99.2689	0.986487	37	123701	0	1012	1	0.00811463	0.991885	0.000597859	0.000299019	99.1888	0.986487	1028	122710	0	1012	1
0.986379	24	123812	0	914	100	0.732806	99.2672	0.000387534	0.0193805	99.2673	0.986379	24	123812	0	914	100	0.732806	99.2672	0.000387534	0.0193805	99.2673	0.986379	24	123812	0	914	100	0.732806	99.2672	0.000387534	0.0193805	99.2673	0.986488	37	123699	0	1014	1	0.00813067	0.991869	0.000597869	0.000299024	99.1872	0.986488	1028	122708	0	1014	1
0.98638	24	123811	0	915	100	0.733608	99.2664	0.000387537	0.0193806	99.2665	0.98638	24	123811	0	915	100	0.733608	99.2664	0.000387537	0.0193806	99.2665	0.98638	24	123811	0	915	100	0.733608	99.2664	0.000387537	0.0193806	99.2665	0.98649	37	123696	0	1017	1	0.00815472	0.991845	0.000597883	0.000299031	99.1848	0.98649	1028	122705	0	1017	1
0.986381	24	123810	0	916	100	0.73441	99.2656	0.000387541	0.0193808	99.2657	0.986381	24	123810	0	916	100	0.73441	99.2656	0.000387541	0.0193808	99.2657	0.986381	24	123810	0	916	100	0.73441	99.2656	0.000387541	0.0193808	99.2657	0.986491	37	123694	0	1019	1	0.00817076	0.991829	0.000597893	0.000299036	99.1832	0.986491	1028	122703	0	1019	1
0.986382	24	123808	0	918	100	0.736013	99.264	0.000387547	0.0193811	99.2641	0.986382	24	123808	0	918	100	0.736013	99.264	0.000387547	0.0193811	99.2641	0.986382	24	123808	0	918	100	0.736013	99.264	0.000387547	0.0193811	99.2641	0.986492	37	123693	0	1020	1	0.00817878	0.991821	0.000597898	0.000299038	99.1824	0.986492	1028	122702	0	1020	1
0.986383	24	123805	0	921	100	0.738419	99.2616	0.000387556	0.0193816	99.2617	0.986383	24	123805	0	921	100	0.738419	99.2616	0.000387556	0.0193816	99.2617	0.986383	24	123805	0	921	100	0.738419	99.2616	0.000387556	0.0193816	99.2617	0.986493	37	123689	0	1024	1	0.00821085	0.991789	0.000597917	0.000299048	99.1792	0.986493	1028	122698	0	1024	1
0.986385	24	123804	0	922	100	0.73922	99.2608	0.000387559	0.0193817	99.2609	0.986385	24	123804	0	922	100	0.73922	99.2608	0.000387559	0.0193817	99.2609	0.986385	24	123804	0	922	100	0.73922	99.2608	0.000387559	0.0193817	99.2609	0.986494	37	123688	0	1025	1	0.00821887	0.991781	0.000597922	0.00029905	99.1784	0.986494	1028	122697	0	1025	1
0.986387	24	123802	0	924	100	0.740824	99.2592	0.000387566	0.019382	99.2593	0.986387	24	123802	0	924	100	0.740824	99.2592	0.000387566	0.019382	99.2593	0.986387	24	123802	0	924	100	0.740824	99.2592	0.000387566	0.019382	99.2593	0.986495	37	123681	0	1032	1	0.008275	0.991725	0.000597956	0.000299067	99.1727	0.986495	1028	122690	0	1032	1
0.986388	24	123798	0	928	100	0.744031	99.256	0.000387578	0.0193827	99.2561	0.986388	24	123798	0	928	100	0.744031	99.256	0.000387578	0.0193827	99.2561	0.986388	24	123798	0	928	100	0.744031	99.256	0.000387578	0.0193827	99.2561	0.986496	37	123677	0	1036	1	0.00830707	0.991693	0.000597975	0.000299077	99.1695	0.986496	1028	122686	0	1036	1
0.98639	24	123797	0	929	100	0.744833	99.2552	0.000387581	0.0193828	99.2553	0.98639	24	123797	0	929	100	0.744833	99.2552	0.000387581	0.0193828	99.2553	0.98639	24	123797	0	929	100	0.744833	99.2552	0.000387581	0.0193828	99.2553	0.986497	37	123675	0	1038	1	0.00832311	0.991677	0.000597985	0.000299082	99.1679	0.986497	1028	122684	0	1038	1
0.986391	24	123796	0	930	100	0.745634	99.2544	0.000387584	0.019383	99.2545	0.986391	24	123796	0	930	100	0.745634	99.2544	0.000387584	0.019383	99.2545	0.986391	24	123796	0	930	100	0.745634	99.2544	0.000387584	0.019383	99.2545	0.986498	37	123672	0	1041	1	0.00834717	0.991653	0.000597999	0.000299089	99.1655	0.986498	1028	122681	0	1041	1
0.986392	24	123793	0	933	100	0.74804	99.252	0.000387594	0.0193834	99.2521	0.986392	24	123793	0	933	100	0.74804	99.252	0.000387594	0.0193834	99.2521	0.986392	24	123793	0	933	100	0.74804	99.252	0.000387594	0.0193834	99.2521	0.9865	37	123669	0	1044	1	0.00837122	0.991629	0.000598014	0.000299096	99.1631	0.9865	1028	122678	0	1044	1
0.986393	24	123792	0	934	100	0.748841	99.2512	0.000387597	0.0193836	99.2513	0.986393	24	123792	0	934	100	0.748841	99.2512	0.000387597	0.0193836	99.2513	0.986393	24	123792	0	934	100	0.748841	99.2512	0.000387597	0.0193836	99.2513	0.986501	37	123668	0	1045	1	0.00837924	0.991621	0.000598018	0.000299099	99.1623	0.986501	1028	122677	0	1045	1
0.986395	24	123791	0	935	100	0.749643	99.2504	0.0003876	0.0193838	99.2505	0.986395	24	123791	0	935	100	0.749643	99.2504	0.0003876	0.0193838	99.2505	0.986395	24	123791	0	935	100	0.749643	99.2504	0.0003876	0.0193838	99.2505	0.986502	37	123665	0	1048	1	0.00840329	0.991597	0.000598033	0.000299106	99.1599	0.986502	1028	122674	0	1048	1
0.986396	24	123789	0	937	100	0.751247	99.2488	0.000387606	0.0193841	99.2489	0.986396	24	123789	0	937	100	0.751247	99.2488	0.000387606	0.0193841	99.2489	0.986396	24	123789	0	937	100	0.751247	99.2488	0.000387606	0.0193841	99.2489	0.986503	37	123664	0	1049	1	0.00841131	0.991589	0.000598038	0.000299108	99.1591	0.986503	1028	122673	0	1049	1
0.986397	24	123785	0	941	100	0.754454	99.2455	0.000387619	0.0193847	99.2457	0.986397	24	123785	0	941	100	0.754454	99.2455	0.000387619	0.0193847	99.2457	0.986397	24	123785	0	941	100	0.754454	99.2455	0.000387619	0.0193847	99.2457	0.986504	37	123663	0	1050	1	0.00841933	0.991581	0.000598043	0.000299111	99.1583	0.986504	1028	122672	0	1050	1
0.986398	24	123784	0	942	100	0.755256	99.2447	0.000387622	0.0193849	99.2449	0.986398	24	123784	0	942	100	0.755256	99.2447	0.000387622	0.0193849	99.2449	0.986398	24	123784	0	942	100	0.755256	99.2447	0.000387622	0.0193849	99.2449	0.986505	37	123657	0	1056	1	0.00846744	0.991533	0.000598072	0.000299125	99.1535	0.986505	1028	122666	0	1056	1
0.986399	24	123782	0	944	100	0.756859	99.2431	0.000387628	0.0193852	99.2433	0.986399	24	123782	0	944	100	0.756859	99.2431	0.000387628	0.0193852	99.2433	0.986399	24	123782	0	944	100	0.756859	99.2431	0.000387628	0.0193852	99.2433	0.986506	37	123654	0	1059	1	0.0084915	0.991509	0.000598086	0.000299133	99.1511	0.986506	1028	122663	0	1059	1
0.9864	24	123781	0	945	100	0.757661	99.2423	0.000387631	0.0193853	99.2425	0.9864	24	123781	0	945	100	0.757661	99.2423	0.000387631	0.0193853	99.2425	0.9864	24	123781	0	945	100	0.757661	99.2423	0.000387631	0.0193853	99.2425	0.986507	37	123652	0	1061	1	0.00850753	0.991492	0.000598096	0.000299137	99.1495	0.986507	1028	122661	0	1061	1
0.986403	24	123780	0	946	100	0.758463	99.2415	0.000387634	0.0193855	99.2417	0.986403	24	123780	0	946	100	0.758463	99.2415	0.000387634	0.0193855	99.2417	0.986403	24	123780	0	946	100	0.758463	99.2415	0.000387634	0.0193855	99.2417	0.986508	37	123649	0	1064	1	0.00853159	0.991468	0.00059811	0.000299145	99.1471	0.986508	1028	122658	0	1064	1
0.986404	24	123778	0	948	100	0.760066	99.2399	0.000387641	0.0193858	99.2401	0.986404	24	123778	0	948	100	0.760066	99.2399	0.000387641	0.0193858	99.2401	0.986404	24	123778	0	948	100	0.760066	99.2399	0.000387641	0.0193858	99.2401	0.986509	37	123647	0	1066	1	0.00854763	0.991452	0.00059812	0.000299149	99.1455	0.986509	1028	122656	0	1066	1
0.986407	24	123775	0	951	100	0.762471	99.2375	0.00038765	0.0193863	99.2377	0.986407	24	123775	0	951	100	0.762471	99.2375	0.00038765	0.0193863	99.2377	0.986407	24	123775	0	951	100	0.762471	99.2375	0.00038765	0.0193863	99.2377	0.98651	37	123646	0	1067	1	0.00855564	0.991444	0.000598125	0.000299152	99.1447	0.98651	1028	122655	0	1067	1
0.986408	24	123772	0	954	100	0.764877	99.2351	0.00038766	0.0193867	99.2353	0.986408	24	123772	0	954	100	0.764877	99.2351	0.00038766	0.0193867	99.2353	0.986408	24	123772	0	954	100	0.764877	99.2351	0.00038766	0.0193867	99.2353	0.986511	37	123641	0	1072	1	0.00859574	0.991404	0.000598149	0.000299164	99.1407	0.986511	1028	122650	0	1072	1
0.986409	24	123770	0	956	100	0.76648	99.2335	0.000387666	0.019387	99.2337	0.986409	24	123770	0	956	100	0.76648	99.2335	0.000387666	0.019387	99.2337	0.986409	24	123770	0	956	100	0.76648	99.2335	0.000387666	0.019387	99.2337	0.986513	37	123640	0	1073	1	0.00860375	0.991396	0.000598154	0.000299166	99.1399	0.986513	1028	122649	0	1073	1
0.98641	24	123769	0	957	100	0.767282	99.2327	0.000387669	0.0193872	99.2329	0.98641	24	123769	0	957	100	0.767282	99.2327	0.000387669	0.0193872	99.2329	0.98641	24	123769	0	957	100	0.767282	99.2327	0.000387669	0.0193872	99.2329	0.986514	37	123639	0	1074	1	0.00861177	0.991388	0.000598159	0.000299169	99.1391	0.986514	1028	122648	0	1074	1
0.986411	24	123766	0	960	100	0.769687	99.2303	0.000387678	0.0193877	99.2305	0.986411	24	123766	0	960	100	0.769687	99.2303	0.000387678	0.0193877	99.2305	0.986411	24	123766	0	960	100	0.769687	99.2303	0.000387678	0.0193877	99.2305	0.986515	37	123638	0	1075	1	0.00861979	0.99138	0.000598163	0.000299171	99.1383	0.986515	1028	122647	0	1075	1
0.986412	24	123764	0	962	100	0.771291	99.2287	0.000387685	0.019388	99.2289	0.986412	24	123764	0	962	100	0.771291	99.2287	0.000387685	0.019388	99.2289	0.986412	24	123764	0	962	100	0.771291	99.2287	0.000387685	0.019388	99.2289	0.986516	37	123635	0	1078	1	0.00864385	0.991356	0.000598178	0.000299178	99.1359	0.986516	1028	122644	0	1078	1
0.986414	24	123761	0	965	100	0.773696	99.2263	0.000387694	0.0193885	99.2265	0.986414	24	123761	0	965	100	0.773696	99.2263	0.000387694	0.0193885	99.2265	0.986414	24	123761	0	965	100	0.773696	99.2263	0.000387694	0.0193885	99.2265	0.986517	37	123629	0	1084	1	0.00869196	0.991308	0.000598207	0.000299193	99.1311	0.986517	1028	122638	0	1084	1
0.986416	24	123760	0	966	100	0.774498	99.2255	0.000387697	0.0193886	99.2257	0.986416	24	123760	0	966	100	0.774498	99.2255	0.000387697	0.0193886	99.2257	0.986416	24	123760	0	966	100	0.774498	99.2255	0.000387697	0.0193886	99.2257	0.986518	37	123626	0	1087	1	0.00871601	0.991284	0.000598222	0.0002992	99.1287	0.986518	1028	122635	0	1087	1
0.986417	24	123759	0	967	100	0.775299	99.2247	0.0003877	0.0193888	99.2248	0.986417	24	123759	0	967	100	0.775299	99.2247	0.0003877	0.0193888	99.2248	0.986417	24	123759	0	967	100	0.775299	99.2247	0.0003877	0.0193888	99.2248	0.986519	37	123621	0	1092	1	0.0087561	0.991244	0.000598246	0.000299212	99.1246	0.986519	1028	122630	0	1092	1
0.98642	24	123755	0	971	100	0.778506	99.2215	0.000387713	0.0193894	99.2216	0.98642	24	123755	0	971	100	0.778506	99.2215	0.000387713	0.0193894	99.2216	0.98642	24	123755	0	971	100	0.778506	99.2215	0.000387713	0.0193894	99.2216	0.98652	37	123619	0	1094	1	0.00877214	0.991228	0.000598255	0.000299217	99.123	0.98652	1028	122628	0	1094	1
0.986421	24	123752	0	974	100	0.780912	99.2191	0.000387722	0.0193899	99.2192	0.986421	24	123752	0	974	100	0.780912	99.2191	0.000387722	0.0193899	99.2192	0.986421	24	123752	0	974	100	0.780912	99.2191	0.000387722	0.0193899	99.2192	0.986521	37	123617	0	1096	1	0.00878818	0.991212	0.000598265	0.000299222	99.1214	0.986521	1028	122626	0	1096	1
0.986423	24	123750	0	976	100	0.782515	99.2175	0.000387728	0.0193902	99.2176	0.986423	24	123750	0	976	100	0.782515	99.2175	0.000387728	0.0193902	99.2176	0.986423	24	123750	0	976	100	0.782515	99.2175	0.000387728	0.0193902	99.2176	0.986522	37	123615	0	1098	1	0.00880421	0.991196	0.000598275	0.000299227	99.1198	0.986522	1028	122624	0	1098	1
0.986424	24	123749	0	977	100	0.783317	99.2167	0.000387732	0.0193903	99.2168	0.986424	24	123749	0	977	100	0.783317	99.2167	0.000387732	0.0193903	99.2168	0.986424	24	123749	0	977	100	0.783317	99.2167	0.000387732	0.0193903	99.2168	0.986523	37	123611	0	1102	1	0.00883629	0.991164	0.000598294	0.000299237	99.1166	0.986523	1028	122620	0	1102	1
0.986425	24	123748	0	978	100	0.784119	99.2159	0.000387735	0.0193905	99.216	0.986425	24	123748	0	978	100	0.784119	99.2159	0.000387735	0.0193905	99.216	0.986425	24	123748	0	978	100	0.784119	99.2159	0.000387735	0.0193905	99.216	0.986525	37	123606	0	1107	1	0.00887638	0.991124	0.000598318	0.000299249	99.1126	0.986525	1028	122615	0	1107	1
0.986426	24	123747	0	979	100	0.784921	99.2151	0.000387738	0.0193906	99.2152	0.986426	24	123747	0	979	100	0.784921	99.2151	0.000387738	0.0193906	99.2152	0.986426	24	123747	0	979	100	0.784921	99.2151	0.000387738	0.0193906	99.2152	0.986526	37	123604	0	1109	1	0.00889242	0.991108	0.000598328	0.000299253	99.111	0.986526	1028	122613	0	1109	1
0.986427	24	123746	0	980	100	0.785722	99.2143	0.000387741	0.0193908	99.2144	0.986427	24	123746	0	980	100	0.785722	99.2143	0.000387741	0.0193908	99.2144	0.986427	24	123746	0	980	100	0.785722	99.2143	0.000387741	0.0193908	99.2144	0.986527	37	123603	0	1110	1	0.00890044	0.9911	0.000598333	0.000299256	99.1102	0.986527	1028	122612	0	1110	1
0.986428	24	123745	0	981	100	0.786524	99.2135	0.000387744	0.019391	99.2136	0.986428	24	123745	0	981	100	0.786524	99.2135	0.000387744	0.019391	99.2136	0.986428	24	123745	0	981	100	0.786524	99.2135	0.000387744	0.019391	99.2136	0.986528	37	123602	0	1111	1	0.00890845	0.991092	0.000598338	0.000299258	99.1094	0.986528	1028	122611	0	1111	1
0.986429	24	123744	0	982	100	0.787326	99.2127	0.000387747	0.0193911	99.2128	0.986429	24	123744	0	982	100	0.787326	99.2127	0.000387747	0.0193911	99.2128	0.986429	24	123744	0	982	100	0.787326	99.2127	0.000387747	0.0193911	99.2128	0.986529	37	123600	0	1113	1	0.00892449	0.991076	0.000598347	0.000299263	99.1078	0.986529	1028	122609	0	1113	1
0.986431	24	123741	0	985	100	0.789731	99.2103	0.000387757	0.0193916	99.2104	0.986431	24	123741	0	985	100	0.789731	99.2103	0.000387757	0.0193916	99.2104	0.986431	24	123741	0	985	100	0.789731	99.2103	0.000387757	0.0193916	99.2104	0.98653	37	123599	0	1114	1	0.00893251	0.991067	0.000598352	0.000299266	99.107	0.98653	1028	122608	0	1114	1
0.986433	24	123738	0	988	100	0.792136	99.2079	0.000387766	0.0193921	99.208	0.986433	24	123738	0	988	100	0.792136	99.2079	0.000387766	0.0193921	99.208	0.986433	24	123738	0	988	100	0.792136	99.2079	0.000387766	0.0193921	99.208	0.986531	37	123598	0	1115	1	0.00894053	0.991059	0.000598357	0.000299268	99.1062	0.986531	1028	122607	0	1115	1
0.986434	24	123736	0	990	100	0.79374	99.2063	0.000387772	0.0193924	99.2064	0.986434	24	123736	0	990	100	0.79374	99.2063	0.000387772	0.0193924	99.2064	0.986434	24	123736	0	990	100	0.79374	99.2063	0.000387772	0.0193924	99.2064	0.986532	37	123592	0	1121	1	0.00898864	0.991011	0.000598386	0.000299283	99.1014	0.986532	1028	122601	0	1121	1
0.986435	24	123732	0	994	100	0.796947	99.2031	0.000387785	0.019393	99.2032	0.986435	24	123732	0	994	100	0.796947	99.2031	0.000387785	0.019393	99.2032	0.986435	24	123732	0	994	100	0.796947	99.2031	0.000387785	0.019393	99.2032	0.986533	37	123591	0	1122	1	0.00899666	0.991003	0.000598391	0.000299285	99.1006	0.986533	1028	122600	0	1122	1
0.986436	24	123729	0	997	100	0.799352	99.2006	0.000387794	0.0193935	99.2008	0.986436	24	123729	0	997	100	0.799352	99.2006	0.000387794	0.0193935	99.2008	0.986436	24	123729	0	997	100	0.799352	99.2006	0.000387794	0.0193935	99.2008	0.986534	37	123588	0	1125	1	0.00902071	0.990979	0.000598405	0.000299292	99.0982	0.986534	1028	122597	0	1125	1
0.986438	24	123728	0	998	100	0.800154	99.1998	0.000387797	0.0193936	99.2	0.986438	24	123728	0	998	100	0.800154	99.1998	0.000387797	0.0193936	99.2	0.986438	24	123728	0	998	100	0.800154	99.1998	0.000387797	0.0193936	99.2	0.986535	37	123585	0	1128	1	0.00904477	0.990955	0.00059842	0.000299299	99.0958	0.986535	1028	122594	0	1128	1
0.986439	24	123726	0	1000	100	0.801757	99.1982	0.000387804	0.0193939	99.1984	0.986439	24	123726	0	1000	100	0.801757	99.1982	0.000387804	0.0193939	99.1984	0.986439	24	123726	0	1000	100	0.801757	99.1982	0.000387804	0.0193939	99.1984	0.986536	37	123584	0	1129	1	0.00905279	0.990947	0.000598425	0.000299302	99.095	0.986536	1028	122593	0	1129	1
0.98644	24	123723	0	1003	100	0.804163	99.1958	0.000387813	0.0193944	99.196	0.98644	24	123723	0	1003	100	0.804163	99.1958	0.000387813	0.0193944	99.196	0.98644	24	123723	0	1003	100	0.804163	99.1958	0.000387813	0.0193944	99.196	0.986537	37	123579	0	1134	1	0.00909288	0.990907	0.000598449	0.000299314	99.091	0.986537	1028	122588	0	1134	1
0.986441	24	123720	0	1006	100	0.806568	99.1934	0.000387822	0.0193949	99.1936	0.986441	24	123720	0	1006	100	0.806568	99.1934	0.000387822	0.0193949	99.1936	0.986441	24	123720	0	1006	100	0.806568	99.1934	0.000387822	0.0193949	99.1936	0.986538	37	123576	0	1137	1	0.00911693	0.990883	0.000598463	0.000299321	99.0886	0.986538	1028	122585	0	1137	1
0.986442	24	123719	0	1007	100	0.80737	99.1926	0.000387826	0.019395	99.1928	0.986442	24	123719	0	1007	100	0.80737	99.1926	0.000387826	0.019395	99.1928	0.986442	24	123719	0	1007	100	0.80737	99.1926	0.000387826	0.019395	99.1928	0.986539	37	123573	0	1140	1	0.00914099	0.990859	0.000598478	0.000299329	99.0862	0.986539	1028	122582	0	1140	1
0.986443	24	123716	0	1010	100	0.809775	99.1902	0.000387835	0.0193955	99.1904	0.986443	24	123716	0	1010	100	0.809775	99.1902	0.000387835	0.0193955	99.1904	0.986443	24	123716	0	1010	100	0.809775	99.1902	0.000387835	0.0193955	99.1904	0.98654	37	123572	0	1141	1	0.00914901	0.990851	0.000598483	0.000299331	99.0854	0.98654	1028	122581	0	1141	1
0.986444	24	123715	0	1011	100	0.810577	99.1894	0.000387838	0.0193957	99.1896	0.986444	24	123715	0	1011	100	0.810577	99.1894	0.000387838	0.0193957	99.1896	0.986444	24	123715	0	1011	100	0.810577	99.1894	0.000387838	0.0193957	99.1896	0.986541	37	123571	0	1142	1	0.00915702	0.990843	0.000598488	0.000299333	99.0846	0.986541	1028	122580	0	1142	1
0.986445	24	123712	0	1014	100	0.812982	99.187	0.000387847	0.0193961	99.1872	0.986445	24	123712	0	1014	100	0.812982	99.187	0.000387847	0.0193961	99.1872	0.986445	24	123712	0	1014	100	0.812982	99.187	0.000387847	0.0193961	99.1872	0.986542	37	123566	0	1147	1	0.00919712	0.990803	0.000598512	0.000299345	99.0806	0.986542	1028	122575	0	1147	1
0.986446	24	123710	0	1016	100	0.814586	99.1854	0.000387854	0.0193964	99.1856	0.986446	24	123710	0	1016	100	0.814586	99.1854	0.000387854	0.0193964	99.1856	0.986446	24	123710	0	1016	100	0.814586	99.1854	0.000387854	0.0193964	99.1856	0.986543	37	123562	0	1151	1	0.00922919	0.990771	0.000598531	0.000299355	99.0774	0.986543	1028	122571	0	1151	1
0.986447	24	123708	0	1018	100	0.816189	99.1838	0.00038786	0.0193968	99.184	0.986447	24	123708	0	1018	100	0.816189	99.1838	0.00038786	0.0193968	99.184	0.986447	24	123708	0	1018	100	0.816189	99.1838	0.00038786	0.0193968	99.184	0.986545	37	123559	0	1154	1	0.00925325	0.990747	0.000598546	0.000299362	99.0749	0.986545	1028	122568	0	1154	1
0.986448	24	123706	0	1020	100	0.817793	99.1822	0.000387866	0.0193971	99.1824	0.986448	24	123706	0	1020	100	0.817793	99.1822	0.000387866	0.0193971	99.1824	0.986448	24	123706	0	1020	100	0.817793	99.1822	0.000387866	0.0193971	99.1824	0.986546	37	123557	0	1156	1	0.00926928	0.990731	0.000598555	0.000299367	99.0733	0.986546	1028	122566	0	1156	1
0.98645	24	123704	0	1022	100	0.819396	99.1806	0.000387873	0.0193974	99.1808	0.98645	24	123704	0	1022	100	0.819396	99.1806	0.000387873	0.0193974	99.1808	0.98645	24	123704	0	1022	100	0.819396	99.1806	0.000387873	0.0193974	99.1808	0.986547	37	123555	0	1158	1	0.00928532	0.990715	0.000598565	0.000299372	99.0717	0.986547	1028	122564	0	1158	1
0.986451	24	123700	0	1026	100	0.822603	99.1774	0.000387885	0.019398	99.1776	0.986451	24	123700	0	1026	100	0.822603	99.1774	0.000387885	0.019398	99.1776	0.986451	24	123700	0	1026	100	0.822603	99.1774	0.000387885	0.019398	99.1776	0.986548	37	123554	0	1159	1	0.00929334	0.990707	0.00059857	0.000299375	99.0709	0.986548	1028	122563	0	1159	1
0.986452	24	123698	0	1028	100	0.824207	99.1758	0.000387891	0.0193983	99.176	0.986452	24	123698	0	1028	100	0.824207	99.1758	0.000387891	0.0193983	99.176	0.986452	24	123698	0	1028	100	0.824207	99.1758	0.000387891	0.0193983	99.176	0.986549	37	123553	0	1160	1	0.00930136	0.990699	0.000598575	0.000299377	99.0701	0.986549	1028	122562	0	1160	1
0.986453	24	123695	0	1031	100	0.826612	99.1734	0.000387901	0.0193988	99.1735	0.986453	24	123695	0	1031	100	0.826612	99.1734	0.000387901	0.0193988	99.1735	0.986453	24	123695	0	1031	100	0.826612	99.1734	0.000387901	0.0193988	99.1735	0.98655	37	123551	0	1162	1	0.00931739	0.990683	0.000598584	0.000299382	99.0685	0.98655	1028	122560	0	1162	1
0.986454	24	123690	0	1036	100	0.830621	99.1694	0.000387916	0.0193996	99.1695	0.986454	24	123690	0	1036	100	0.830621	99.1694	0.000387916	0.0193996	99.1695	0.986454	24	123690	0	1036	100	0.830621	99.1694	0.000387916	0.0193996	99.1695	0.986551	37	123549	0	1164	1	0.00933343	0.990667	0.000598594	0.000299387	99.0669	0.986551	1028	122558	0	1164	1
0.986455	24	123689	0	1037	100	0.831422	99.1686	0.00038792	0.0193997	99.1687	0.986455	24	123689	0	1037	100	0.831422	99.1686	0.00038792	0.0193997	99.1687	0.986455	24	123689	0	1037	100	0.831422	99.1686	0.00038792	0.0193997	99.1687	0.986553	37	123548	0	1165	1	0.00934145	0.990659	0.000598599	0.000299389	99.0661	0.986553	1028	122557	0	1165	1
0.986456	24	123687	0	1039	100	0.833026	99.167	0.000387926	0.0194001	99.1671	0.986456	24	123687	0	1039	100	0.833026	99.167	0.000387926	0.0194001	99.1671	0.986456	24	123687	0	1039	100	0.833026	99.167	0.000387926	0.0194001	99.1671	0.986554	37	123545	0	1168	1	0.0093655	0.990634	0.000598613	0.000299396	99.0637	0.986554	1028	122554	0	1168	1
0.986458	24	123682	0	1044	100	0.837035	99.163	0.000387941	0.0194008	99.1631	0.986458	24	123682	0	1044	100	0.837035	99.163	0.000387941	0.0194008	99.1631	0.986458	24	123682	0	1044	100	0.837035	99.163	0.000387941	0.0194008	99.1631	0.986555	37	123543	0	1170	1	0.00938154	0.990618	0.000598623	0.000299401	99.0621	0.986555	1028	122552	0	1170	1
0.986459	24	123680	0	1046	100	0.838638	99.1614	0.000387948	0.0194012	99.1615	0.986459	24	123680	0	1046	100	0.838638	99.1614	0.000387948	0.0194012	99.1615	0.986459	24	123680	0	1046	100	0.838638	99.1614	0.000387948	0.0194012	99.1615	0.986556	37	123541	0	1172	1	0.00939758	0.990602	0.000598633	0.000299406	99.0605	0.986556	1028	122550	0	1172	1
0.98646	24	123678	0	1048	100	0.840242	99.1598	0.000387954	0.0194015	99.1599	0.98646	24	123678	0	1048	100	0.840242	99.1598	0.000387954	0.0194015	99.1599	0.98646	24	123678	0	1048	100	0.840242	99.1598	0.000387954	0.0194015	99.1599	0.986557	37	123538	0	1175	1	0.00942163	0.990578	0.000598647	0.000299413	99.0581	0.986557	1028	122547	0	1175	1
0.986461	24	123676	0	1050	100	0.841845	99.1582	0.00038796	0.0194018	99.1583	0.986461	24	123676	0	1050	100	0.841845	99.1582	0.00038796	0.0194018	99.1583	0.986461	24	123676	0	1050	100	0.841845	99.1582	0.00038796	0.0194018	99.1583	0.986558	37	123535	0	1178	1	0.00944569	0.990554	0.000598662	0.000299421	99.0557	0.986558	1028	122544	0	1178	1
0.986462	24	123671	0	1055	100	0.845854	99.1541	0.000387976	0.0194026	99.1543	0.986462	24	123671	0	1055	100	0.845854	99.1541	0.000387976	0.0194026	99.1543	0.986462	24	123671	0	1055	100	0.845854	99.1541	0.000387976	0.0194026	99.1543	0.986559	37	123534	0	1179	1	0.00945371	0.990546	0.000598667	0.000299423	99.0549	0.986559	1028	122543	0	1179	1
0.986463	24	123670	0	1056	100	0.846656	99.1533	0.000387979	0.0194027	99.1535	0.986463	24	123670	0	1056	100	0.846656	99.1533	0.000387979	0.0194027	99.1535	0.986463	24	123670	0	1056	100	0.846656	99.1533	0.000387979	0.0194027	99.1535	0.98656	37	123533	0	1180	1	0.00946172	0.990538	0.000598672	0.000299425	99.0541	0.98656	1028	122542	0	1180	1
0.986464	24	123669	0	1057	100	0.847458	99.1525	0.000387982	0.0194029	99.1527	0.986464	24	123669	0	1057	100	0.847458	99.1525	0.000387982	0.0194029	99.1527	0.986464	24	123669	0	1057	100	0.847458	99.1525	0.000387982	0.0194029	99.1527	0.986561	37	123531	0	1182	1	0.00947776	0.990522	0.000598681	0.00029943	99.0525	0.986561	1028	122540	0	1182	1
0.986465	24	123668	0	1058	100	0.848259	99.1517	0.000387985	0.019403	99.1519	0.986465	24	123668	0	1058	100	0.848259	99.1517	0.000387985	0.019403	99.1519	0.986465	24	123668	0	1058	100	0.848259	99.1517	0.000387985	0.019403	99.1519	0.986562	37	123529	0	1184	1	0.0094938	0.990506	0.000598691	0.000299435	99.0509	0.986562	1028	122538	0	1184	1
0.986466	24	123665	0	1061	100	0.850665	99.1493	0.000387995	0.0194035	99.1495	0.986466	24	123665	0	1061	100	0.850665	99.1493	0.000387995	0.0194035	99.1495	0.986466	24	123665	0	1061	100	0.850665	99.1493	0.000387995	0.0194035	99.1495	0.986563	37	123528	0	1185	1	0.00950182	0.990498	0.000598696	0.000299438	99.0501	0.986563	1028	122537	0	1185	1
0.986467	24	123663	0	1063	100	0.852268	99.1477	0.000388001	0.0194038	99.1479	0.986467	24	123663	0	1063	100	0.852268	99.1477	0.000388001	0.0194038	99.1479	0.986467	24	123663	0	1063	100	0.852268	99.1477	0.000388001	0.0194038	99.1479	0.986564	37	123527	0	1186	1	0.00950983	0.99049	0.000598701	0.00029944	99.0493	0.986564	1028	122536	0	1186	1
0.986468	24	123662	0	1064	100	0.85307	99.1469	0.000388004	0.019404	99.1471	0.986468	24	123662	0	1064	100	0.85307	99.1469	0.000388004	0.019404	99.1471	0.986468	24	123662	0	1064	100	0.85307	99.1469	0.000388004	0.019404	99.1471	0.986565	37	123522	0	1191	1	0.00954993	0.99045	0.000598725	0.000299452	99.0453	0.986565	1028	122531	0	1191	1
0.986469	24	123659	0	1067	100	0.855475	99.1445	0.000388014	0.0194044	99.1447	0.986469	24	123659	0	1067	100	0.855475	99.1445	0.000388014	0.0194044	99.1447	0.986469	24	123659	0	1067	100	0.855475	99.1445	0.000388014	0.0194044	99.1447	0.986566	37	123521	0	1192	1	0.00955795	0.990442	0.00059873	0.000299455	99.0445	0.986566	1028	122530	0	1192	1
0.986471	24	123656	0	1070	100	0.85788	99.1421	0.000388023	0.0194049	99.1423	0.986471	24	123656	0	1070	100	0.85788	99.1421	0.000388023	0.0194049	99.1423	0.986471	24	123656	0	1070	100	0.85788	99.1421	0.000388023	0.0194049	99.1423	0.986567	37	123519	0	1194	1	0.00957398	0.990426	0.000598739	0.000299459	99.0429	0.986567	1028	122528	0	1194	1
0.986473	24	123654	0	1072	100	0.859484	99.1405	0.000388029	0.0194052	99.1407	0.986473	24	123654	0	1072	100	0.859484	99.1405	0.000388029	0.0194052	99.1407	0.986473	24	123654	0	1072	100	0.859484	99.1405	0.000388029	0.0194052	99.1407	0.986568	37	123517	0	1196	1	0.00959002	0.99041	0.000598749	0.000299464	99.0413	0.986568	1028	122526	0	1196	1
0.986474	24	123651	0	1075	100	0.861889	99.1381	0.000388039	0.0194057	99.1383	0.986474	24	123651	0	1075	100	0.861889	99.1381	0.000388039	0.0194057	99.1383	0.986474	24	123651	0	1075	100	0.861889	99.1381	0.000388039	0.0194057	99.1383	0.98657	37	123512	0	1201	1	0.00963011	0.99037	0.000598773	0.000299476	99.0373	0.98657	1028	122521	0	1201	1
0.986475	24	123650	0	1076	100	0.862691	99.1373	0.000388042	0.0194059	99.1375	0.986475	24	123650	0	1076	100	0.862691	99.1373	0.000388042	0.0194059	99.1375	0.986475	24	123650	0	1076	100	0.862691	99.1373	0.000388042	0.0194059	99.1375	0.986571	37	123506	0	1207	1	0.00967822	0.990322	0.000598802	0.000299491	99.0325	0.986571	1028	122515	0	1207	1
0.986476	24	123649	0	1077	100	0.863493	99.1365	0.000388045	0.019406	99.1367	0.986476	24	123649	0	1077	100	0.863493	99.1365	0.000388045	0.019406	99.1367	0.986476	24	123649	0	1077	100	0.863493	99.1365	0.000388045	0.019406	99.1367	0.986572	37	123502	0	1211	1	0.00971029	0.99029	0.000598822	0.000299501	99.0293	0.986572	1028	122511	0	1211	1
0.986477	24	123646	0	1080	100	0.865898	99.1341	0.000388054	0.0194065	99.1343	0.986477	24	123646	0	1080	100	0.865898	99.1341	0.000388054	0.0194065	99.1343	0.986477	24	123646	0	1080	100	0.865898	99.1341	0.000388054	0.0194065	99.1343	0.986573	37	123498	0	1215	1	0.00974237	0.990258	0.000598841	0.00029951	99.0261	0.986573	1028	122507	0	1215	1
0.986478	24	123641	0	1085	100	0.869907	99.1301	0.00038807	0.0194073	99.1303	0.986478	24	123641	0	1085	100	0.869907	99.1301	0.00038807	0.0194073	99.1303	0.986478	24	123641	0	1085	100	0.869907	99.1301	0.00038807	0.0194073	99.1303	0.986574	37	123497	0	1216	1	0.00975039	0.99025	0.000598846	0.000299513	99.0253	0.986574	1028	122506	0	1216	1
0.986479	24	123639	0	1087	100	0.87151	99.1285	0.000388076	0.0194076	99.1287	0.986479	24	123639	0	1087	100	0.87151	99.1285	0.000388076	0.0194076	99.1287	0.986479	24	123639	0	1087	100	0.87151	99.1285	0.000388076	0.0194076	99.1287	0.986575	37	123495	0	1218	1	0.00976642	0.990234	0.000598856	0.000299518	99.0236	0.986575	1028	122504	0	1218	1
0.98648	24	123637	0	1089	100	0.873114	99.1269	0.000388083	0.0194079	99.1271	0.98648	24	123637	0	1089	100	0.873114	99.1269	0.000388083	0.0194079	99.1271	0.98648	24	123637	0	1089	100	0.873114	99.1269	0.000388083	0.0194079	99.1271	0.986576	37	123492	0	1221	1	0.00979048	0.99021	0.00059887	0.000299525	99.0212	0.986576	1028	122501	0	1221	1
0.986481	24	123636	0	1090	100	0.873916	99.1261	0.000388086	0.0194081	99.1263	0.986481	24	123636	0	1090	100	0.873916	99.1261	0.000388086	0.0194081	99.1263	0.986481	24	123636	0	1090	100	0.873916	99.1261	0.000388086	0.0194081	99.1263	0.986577	37	123486	0	1227	1	0.00983859	0.990161	0.000598899	0.000299539	99.0164	0.986577	1028	122495	0	1227	1
0.986482	24	123634	0	1092	100	0.875519	99.1245	0.000388092	0.0194084	99.1246	0.986482	24	123634	0	1092	100	0.875519	99.1245	0.000388092	0.0194084	99.1246	0.986482	24	123634	0	1092	100	0.875519	99.1245	0.000388092	0.0194084	99.1246	0.986578	37	123485	0	1228	1	0.00984661	0.990153	0.000598904	0.000299542	99.0156	0.986578	1028	122494	0	1228	1
0.986483	24	123631	0	1095	100	0.877924	99.1221	0.000388101	0.0194088	99.1222	0.986483	24	123631	0	1095	100	0.877924	99.1221	0.000388101	0.0194088	99.1222	0.986483	24	123631	0	1095	100	0.877924	99.1221	0.000388101	0.0194088	99.1222	0.986579	37	123483	0	1230	1	0.00986264	0.990137	0.000598914	0.000299547	99.014	0.986579	1028	122492	0	1230	1
0.986484	24	123629	0	1097	100	0.879528	99.1205	0.000388108	0.0194092	99.1206	0.986484	24	123629	0	1097	100	0.879528	99.1205	0.000388108	0.0194092	99.1206	0.986484	24	123629	0	1097	100	0.879528	99.1205	0.000388108	0.0194092	99.1206	0.98658	37	123481	0	1232	1	0.00987868	0.990121	0.000598924	0.000299551	99.0124	0.98658	1028	122490	0	1232	1
0.986485	24	123622	0	1104	100	0.88514	99.1149	0.00038813	0.0194103	99.115	0.986485	24	123622	0	1104	100	0.88514	99.1149	0.00038813	0.0194103	99.115	0.986485	24	123622	0	1104	100	0.88514	99.1149	0.00038813	0.0194103	99.115	0.986581	37	123479	0	1234	1	0.00989472	0.990105	0.000598933	0.000299556	99.0108	0.986581	1028	122488	0	1234	1
0.986486	24	123620	0	1106	100	0.886744	99.1133	0.000388136	0.0194106	99.1134	0.986486	24	123620	0	1106	100	0.886744	99.1133	0.000388136	0.0194106	99.1134	0.986486	24	123620	0	1106	100	0.886744	99.1133	0.000388136	0.0194106	99.1134	0.986582	37	123475	0	1238	1	0.00992679	0.990073	0.000598953	0.000299566	99.0076	0.986582	1028	122484	0	1238	1
0.986487	24	123614	0	1112	100	0.891554	99.1084	0.000388155	0.0194115	99.1086	0.986487	24	123614	0	1112	100	0.891554	99.1084	0.000388155	0.0194115	99.1086	0.986487	24	123614	0	1112	100	0.891554	99.1084	0.000388155	0.0194115	99.1086	0.986583	37	123471	0	1242	1	0.00995887	0.990041	0.000598972	0.000299576	99.0044	0.986583	1028	122480	0	1242	1
0.986488	24	123613	0	1113	100	0.892356	99.1076	0.000388158	0.0194117	99.1078	0.986488	24	123613	0	1113	100	0.892356	99.1076	0.000388158	0.0194117	99.1078	0.986488	24	123613	0	1113	100	0.892356	99.1076	0.000388158	0.0194117	99.1078	0.986584	37	123467	0	1246	1	0.00999094	0.990009	0.000598991	0.000299585	99.0012	0.986584	1028	122476	0	1246	1
0.986489	24	123611	0	1115	100	0.89396	99.106	0.000388164	0.019412	99.1062	0.986489	24	123611	0	1115	100	0.89396	99.106	0.000388164	0.019412	99.1062	0.986489	24	123611	0	1115	100	0.89396	99.106	0.000388164	0.019412	99.1062	0.986585	37	123464	0	1249	1	0.010015	0.989985	0.000599006	0.000299593	98.9988	0.986585	1028	122473	0	1249	1
0.98649	24	123609	0	1117	100	0.895563	99.1044	0.000388171	0.0194123	99.1046	0.98649	24	123609	0	1117	100	0.895563	99.1044	0.000388171	0.0194123	99.1046	0.98649	24	123609	0	1117	100	0.895563	99.1044	0.000388171	0.0194123	99.1046	0.986586	37	123462	0	1251	1	0.010031	0.989969	0.000599016	0.000299598	98.9972	0.986586	1028	122471	0	1251	1
0.986491	24	123608	0	1118	100	0.896365	99.1036	0.000388174	0.0194124	99.1038	0.986491	24	123608	0	1118	100	0.896365	99.1036	0.000388174	0.0194124	99.1038	0.986491	24	123608	0	1118	100	0.896365	99.1036	0.000388174	0.0194124	99.1038	0.986587	37	123461	0	1252	1	0.010039	0.989961	0.000599021	0.0002996	98.9964	0.986587	1028	122470	0	1252	1
0.986492	24	123607	0	1119	100	0.897167	99.1028	0.000388177	0.0194126	99.103	0.986492	24	123607	0	1119	100	0.897167	99.1028	0.000388177	0.0194126	99.103	0.986492	24	123607	0	1119	100	0.897167	99.1028	0.000388177	0.0194126	99.103	0.986588	37	123459	0	1254	1	0.0100551	0.989945	0.00059903	0.000299605	98.9948	0.986588	1028	122468	0	1254	1
0.986493	24	123605	0	1121	100	0.89877	99.1012	0.000388183	0.0194129	99.1014	0.986493	24	123605	0	1121	100	0.89877	99.1012	0.000388183	0.0194129	99.1014	0.986493	24	123605	0	1121	100	0.89877	99.1012	0.000388183	0.0194129	99.1014	0.986589	37	123452	0	1261	1	0.0101112	0.989889	0.000599064	0.000299622	98.9892	0.986589	1028	122461	0	1261	1
0.986494	24	123601	0	1125	100	0.901977	99.098	0.000388196	0.0194135	99.0982	0.986494	24	123601	0	1125	100	0.901977	99.098	0.000388196	0.0194135	99.0982	0.986494	24	123601	0	1125	100	0.901977	99.098	0.000388196	0.0194135	99.0982	0.986591	37	123448	0	1265	1	0.0101433	0.989857	0.000599084	0.000299632	98.986	0.986591	1028	122457	0	1265	1
0.986495	24	123599	0	1127	100	0.903581	99.0964	0.000388202	0.0194139	99.0966	0.986495	24	123599	0	1127	100	0.903581	99.0964	0.000388202	0.0194139	99.0966	0.986495	24	123599	0	1127	100	0.903581	99.0964	0.000388202	0.0194139	99.0966	0.986592	37	123447	0	1266	1	0.0101513	0.989849	0.000599088	0.000299634	98.9852	0.986592	1028	122456	0	1266	1
0.986496	24	123596	0	1130	100	0.905986	99.094	0.000388211	0.0194143	99.0942	0.986496	24	123596	0	1130	100	0.905986	99.094	0.000388211	0.0194143	99.0942	0.986496	24	123596	0	1130	100	0.905986	99.094	0.000388211	0.0194143	99.0942	0.986593	37	123443	0	1270	1	0.0101834	0.989817	0.000599108	0.000299644	98.982	0.986593	1028	122452	0	1270	1
0.986497	24	123592	0	1134	100	0.909193	99.0908	0.000388224	0.019415	99.091	0.986497	24	123592	0	1134	100	0.909193	99.0908	0.000388224	0.019415	99.091	0.986497	24	123592	0	1134	100	0.909193	99.0908	0.000388224	0.019415	99.091	0.986594	37	123441	0	1272	1	0.0101994	0.989801	0.000599118	0.000299649	98.9804	0.986594	1028	122450	0	1272	1
0.986498	24	123591	0	1135	100	0.909995	99.09	0.000388227	0.0194151	99.0902	0.986498	24	123591	0	1135	100	0.909995	99.09	0.000388227	0.0194151	99.0902	0.986498	24	123591	0	1135	100	0.909995	99.09	0.000388227	0.0194151	99.0902	0.986595	37	123438	0	1275	1	0.0102235	0.989777	0.000599132	0.000299656	98.978	0.986595	1028	122447	0	1275	1
0.986499	24	123589	0	1137	100	0.911598	99.0884	0.000388233	0.0194154	99.0886	0.986499	24	123589	0	1137	100	0.911598	99.0884	0.000388233	0.0194154	99.0886	0.986499	24	123589	0	1137	100	0.911598	99.0884	0.000388233	0.0194154	99.0886	0.986596	37	123437	0	1276	1	0.0102315	0.989769	0.000599137	0.000299658	98.9772	0.986596	1028	122446	0	1276	1
0.9865	24	123585	0	1141	100	0.914805	99.0852	0.000388246	0.0194161	99.0854	0.9865	24	123585	0	1141	100	0.914805	99.0852	0.000388246	0.0194161	99.0854	0.9865	24	123585	0	1141	100	0.914805	99.0852	0.000388246	0.0194161	99.0854	0.986597	37	123431	0	1282	1	0.0102796	0.98972	0.000599166	0.000299673	98.9723	0.986597	1028	122440	0	1282	1
0.986501	24	123582	0	1144	100	0.917211	99.0828	0.000388255	0.0194165	99.083	0.986501	24	123582	0	1144	100	0.917211	99.0828	0.000388255	0.0194165	99.083	0.986501	24	123582	0	1144	100	0.917211	99.0828	0.000388255	0.0194165	99.083	0.986598	37	123429	0	1284	1	0.0102956	0.989704	0.000599176	0.000299678	98.9707	0.986598	1028	122438	0	1284	1
0.986502	24	123580	0	1146	100	0.918814	99.0812	0.000388262	0.0194168	99.0814	0.986502	24	123580	0	1146	100	0.918814	99.0812	0.000388262	0.0194168	99.0814	0.986502	24	123580	0	1146	100	0.918814	99.0812	0.000388262	0.0194168	99.0814	0.986599	37	123427	0	1286	1	0.0103117	0.989688	0.000599185	0.000299682	98.9691	0.986599	1028	122436	0	1286	1
0.986503	24	123577	0	1149	100	0.921219	99.0788	0.000388271	0.0194173	99.079	0.986503	24	123577	0	1149	100	0.921219	99.0788	0.000388271	0.0194173	99.079	0.986503	24	123577	0	1149	100	0.921219	99.0788	0.000388271	0.0194173	99.079	0.9866	37	123426	0	1287	1	0.0103197	0.98968	0.00059919	0.000299685	98.9683	0.9866	1028	122435	0	1287	1
0.986504	24	123576	0	1150	100	0.922021	99.078	0.000388274	0.0194175	99.0782	0.986504	24	123576	0	1150	100	0.922021	99.078	0.000388274	0.0194175	99.0782	0.986504	24	123576	0	1150	100	0.922021	99.078	0.000388274	0.0194175	99.0782	0.986601	37	123424	0	1289	1	0.0103357	0.989664	0.0005992	0.00029969	98.9667	0.986601	1028	122433	0	1289	1
0.986505	24	123575	0	1151	100	0.922823	99.0772	0.000388277	0.0194176	99.0774	0.986505	24	123575	0	1151	100	0.922823	99.0772	0.000388277	0.0194176	99.0774	0.986505	24	123575	0	1151	100	0.922823	99.0772	0.000388277	0.0194176	99.0774	0.986603	37	123418	0	1295	1	0.0103838	0.989616	0.000599229	0.000299704	98.9619	0.986603	1028	122427	0	1295	1
0.986506	24	123572	0	1154	100	0.925228	99.0748	0.000388287	0.0194181	99.0749	0.986506	24	123572	0	1154	100	0.925228	99.0748	0.000388287	0.0194181	99.0749	0.986506	24	123572	0	1154	100	0.925228	99.0748	0.000388287	0.0194181	99.0749	0.986604	37	123415	0	1298	1	0.0104079	0.989592	0.000599244	0.000299712	98.9595	0.986604	1028	122424	0	1298	1
0.986507	24	123570	0	1156	100	0.926832	99.0732	0.000388293	0.0194184	99.0733	0.986507	24	123570	0	1156	100	0.926832	99.0732	0.000388293	0.0194184	99.0733	0.986507	24	123570	0	1156	100	0.926832	99.0732	0.000388293	0.0194184	99.0733	0.986605	37	123413	0	1300	1	0.0104239	0.989576	0.000599253	0.000299716	98.9579	0.986605	1028	122422	0	1300	1
0.986508	24	123565	0	1161	100	0.93084	99.0692	0.000388309	0.0194192	99.0693	0.986508	24	123565	0	1161	100	0.93084	99.0692	0.000388309	0.0194192	99.0693	0.986508	24	123565	0	1161	100	0.93084	99.0692	0.000388309	0.0194192	99.0693	0.986606	37	123410	0	1303	1	0.010448	0.989552	0.000599268	0.000299724	98.9555	0.986606	1028	122419	0	1303	1
0.986509	24	123563	0	1163	100	0.932444	99.0676	0.000388315	0.0194195	99.0677	0.986509	24	123563	0	1163	100	0.932444	99.0676	0.000388315	0.0194195	99.0677	0.986509	24	123563	0	1163	100	0.932444	99.0676	0.000388315	0.0194195	99.0677	0.986607	37	123406	0	1307	1	0.0104801	0.98952	0.000599287	0.000299733	98.9523	0.986607	1028	122415	0	1307	1
0.98651	24	123560	0	1166	100	0.934849	99.0652	0.000388324	0.01942	99.0653	0.98651	24	123560	0	1166	100	0.934849	99.0652	0.000388324	0.01942	99.0653	0.98651	24	123560	0	1166	100	0.934849	99.0652	0.000388324	0.01942	99.0653	0.986608	37	123402	0	1311	1	0.0105121	0.989488	0.000599307	0.000299743	98.9491	0.986608	1028	122411	0	1311	1
0.986511	24	123559	0	1167	100	0.935651	99.0643	0.000388328	0.0194201	99.0645	0.986511	24	123559	0	1167	100	0.935651	99.0643	0.000388328	0.0194201	99.0645	0.986511	24	123559	0	1167	100	0.935651	99.0643	0.000388328	0.0194201	99.0645	0.986609	37	123399	0	1314	1	0.0105362	0.989464	0.000599321	0.00029975	98.9467	0.986609	1028	122408	0	1314	1
0.986512	24	123556	0	1170	100	0.938056	99.0619	0.000388337	0.0194206	99.0621	0.986512	24	123556	0	1170	100	0.938056	99.0619	0.000388337	0.0194206	99.0621	0.986512	24	123556	0	1170	100	0.938056	99.0619	0.000388337	0.0194206	99.0621	0.98661	37	123397	0	1316	1	0.0105522	0.989448	0.000599331	0.000299755	98.9451	0.98661	1028	122406	0	1316	1
0.986513	24	123554	0	1172	100	0.93966	99.0603	0.000388343	0.0194209	99.0605	0.986513	24	123554	0	1172	100	0.93966	99.0603	0.000388343	0.0194209	99.0605	0.986513	24	123554	0	1172	100	0.93966	99.0603	0.000388343	0.0194209	99.0605	0.986611	37	123396	0	1317	1	0.0105602	0.98944	0.000599336	0.000299758	98.9443	0.986611	1028	122405	0	1317	1
0.986514	24	123551	0	1175	100	0.942065	99.0579	0.000388353	0.0194214	99.0581	0.986514	24	123551	0	1175	100	0.942065	99.0579	0.000388353	0.0194214	99.0581	0.986514	24	123551	0	1175	100	0.942065	99.0579	0.000388353	0.0194214	99.0581	0.986612	37	123395	0	1318	1	0.0105683	0.989432	0.000599341	0.00029976	98.9435	0.986612	1028	122404	0	1318	1
0.986515	24	123547	0	1179	100	0.945272	99.0547	0.000388365	0.019422	99.0549	0.986515	24	123547	0	1179	100	0.945272	99.0547	0.000388365	0.019422	99.0549	0.986515	24	123547	0	1179	100	0.945272	99.0547	0.000388365	0.019422	99.0549	0.986613	37	123391	0	1322	1	0.0106003	0.9894	0.00059936	0.00029977	98.9403	0.986613	1028	122400	0	1322	1
0.986516	24	123544	0	1182	100	0.947677	99.0523	0.000388375	0.0194225	99.0525	0.986516	24	123544	0	1182	100	0.947677	99.0523	0.000388375	0.0194225	99.0525	0.986516	24	123544	0	1182	100	0.947677	99.0523	0.000388375	0.0194225	99.0525	0.986614	37	123390	0	1323	1	0.0106084	0.989392	0.000599365	0.000299772	98.9395	0.986614	1028	122399	0	1323	1
0.986517	24	123543	0	1183	100	0.948479	99.0515	0.000388378	0.0194227	99.0517	0.986517	24	123543	0	1183	100	0.948479	99.0515	0.000388378	0.0194227	99.0517	0.986517	24	123543	0	1183	100	0.948479	99.0515	0.000388378	0.0194227	99.0517	0.986615	37	123385	0	1328	1	0.0106484	0.989352	0.000599389	0.000299784	98.9355	0.986615	1028	122394	0	1328	1
0.986518	24	123542	0	1184	100	0.949281	99.0507	0.000388381	0.0194228	99.0509	0.986518	24	123542	0	1184	100	0.949281	99.0507	0.000388381	0.0194228	99.0509	0.986518	24	123542	0	1184	100	0.949281	99.0507	0.000388381	0.0194228	99.0509	0.986616	37	123384	0	1329	1	0.0106565	0.989344	0.000599394	0.000299787	98.9347	0.986616	1028	122393	0	1329	1
0.986519	24	123540	0	1186	100	0.950884	99.0491	0.000388387	0.0194231	99.0493	0.986519	24	123540	0	1186	100	0.950884	99.0491	0.000388387	0.0194231	99.0493	0.986519	24	123540	0	1186	100	0.950884	99.0491	0.000388387	0.0194231	99.0493	0.986617	37	123382	0	1331	1	0.0106725	0.989327	0.000599404	0.000299792	98.9331	0.986617	1028	122391	0	1331	1
0.98652	24	123538	0	1188	100	0.952488	99.0475	0.000388394	0.0194234	99.0477	0.98652	24	123538	0	1188	100	0.952488	99.0475	0.000388394	0.0194234	99.0477	0.98652	24	123538	0	1188	100	0.952488	99.0475	0.000388394	0.0194234	99.0477	0.986618	37	123381	0	1332	1	0.0106805	0.989319	0.000599409	0.000299794	98.9323	0.986618	1028	122390	0	1332	1
0.986521	24	123534	0	1192	100	0.955695	99.0443	0.000388406	0.0194241	99.0445	0.986521	24	123534	0	1192	100	0.955695	99.0443	0.000388406	0.0194241	99.0445	0.986521	24	123534	0	1192	100	0.955695	99.0443	0.000388406	0.0194241	99.0445	0.986619	37	123380	0	1333	1	0.0106885	0.989311	0.000599414	0.000299797	98.9315	0.986619	1028	122389	0	1333	1
0.986522	24	123533	0	1193	100	0.956497	99.0435	0.000388409	0.0194242	99.0437	0.986522	24	123533	0	1193	100	0.956497	99.0435	0.000388409	0.0194242	99.0437	0.986522	24	123533	0	1193	100	0.956497	99.0435	0.000388409	0.0194242	99.0437	0.98662	37	123375	0	1338	1	0.0107286	0.989271	0.000599438	0.000299809	98.9275	0.98662	1028	122384	0	1338	1
0.986523	24	123529	0	1197	100	0.959704	99.0403	0.000388422	0.0194249	99.0405	0.986523	24	123529	0	1197	100	0.959704	99.0403	0.000388422	0.0194249	99.0405	0.986523	24	123529	0	1197	100	0.959704	99.0403	0.000388422	0.0194249	99.0405	0.986621	37	123374	0	1339	1	0.0107367	0.989263	0.000599443	0.000299811	98.9267	0.986621	1028	122383	0	1339	1
0.986524	24	123527	0	1199	100	0.961307	99.0387	0.000388428	0.0194252	99.0389	0.986524	24	123527	0	1199	100	0.961307	99.0387	0.000388428	0.0194252	99.0389	0.986524	24	123527	0	1199	100	0.961307	99.0387	0.000388428	0.0194252	99.0389	0.986622	37	123372	0	1341	1	0.0107527	0.989247	0.000599452	0.000299816	98.9251	0.986622	1028	122381	0	1341	1
0.986525	24	123520	0	1206	100	0.966919	99.0331	0.00038845	0.0194263	99.0333	0.986525	24	123520	0	1206	100	0.966919	99.0331	0.00038845	0.0194263	99.0333	0.986525	24	123520	0	1206	100	0.966919	99.0331	0.00038845	0.0194263	99.0333	0.986623	37	123371	0	1342	1	0.0107607	0.989239	0.000599457	0.000299818	98.9242	0.986623	1028	122380	0	1342	1
0.986527	24	123518	0	1208	100	0.968523	99.0315	0.000388456	0.0194266	99.0317	0.986527	24	123518	0	1208	100	0.968523	99.0315	0.000388456	0.0194266	99.0317	0.986527	24	123518	0	1208	100	0.968523	99.0315	0.000388456	0.0194266	99.0317	0.986624	37	123370	0	1343	1	0.0107687	0.989231	0.000599462	0.000299821	98.9234	0.986624	1028	122379	0	1343	1
0.986528	24	123516	0	1210	100	0.970127	99.0299	0.000388463	0.0194269	99.0301	0.986528	24	123516	0	1210	100	0.970127	99.0299	0.000388463	0.0194269	99.0301	0.986528	24	123516	0	1210	100	0.970127	99.0299	0.000388463	0.0194269	99.0301	0.986625	37	123369	0	1344	1	0.0107767	0.989223	0.000599467	0.000299823	98.9226	0.986625	1028	122378	0	1344	1
0.986529	24	123515	0	1211	100	0.970928	99.0291	0.000388466	0.0194271	99.0293	0.986529	24	123515	0	1211	100	0.970928	99.0291	0.000388466	0.0194271	99.0293	0.986529	24	123515	0	1211	100	0.970928	99.0291	0.000388466	0.0194271	99.0293	0.986626	37	123368	0	1345	1	0.0107848	0.989215	0.000599472	0.000299826	98.9218	0.986626	1028	122377	0	1345	1
0.98653	24	123512	0	1214	100	0.973334	99.0267	0.000388475	0.0194275	99.0269	0.98653	24	123512	0	1214	100	0.973334	99.0267	0.000388475	0.0194275	99.0269	0.98653	24	123512	0	1214	100	0.973334	99.0267	0.000388475	0.0194275	99.0269	0.986627	37	123367	0	1346	1	0.0107928	0.989207	0.000599477	0.000299828	98.921	0.986627	1028	122376	0	1346	1
0.986531	24	123508	0	1218	100	0.976541	99.0235	0.000388488	0.0194282	99.0236	0.986531	24	123508	0	1218	100	0.976541	99.0235	0.000388488	0.0194282	99.0236	0.986531	24	123508	0	1218	100	0.976541	99.0235	0.000388488	0.0194282	99.0236	0.986628	37	123365	0	1348	1	0.0108088	0.989191	0.000599486	0.000299833	98.9194	0.986628	1028	122374	0	1348	1
0.986532	24	123507	0	1219	100	0.977342	99.0227	0.000388491	0.0194283	99.0228	0.986532	24	123507	0	1219	100	0.977342	99.0227	0.000388491	0.0194283	99.0228	0.986532	24	123507	0	1219	100	0.977342	99.0227	0.000388491	0.0194283	99.0228	0.986629	37	123364	0	1349	1	0.0108168	0.989183	0.000599491	0.000299835	98.9186	0.986629	1028	122373	0	1349	1
0.986533	24	123506	0	1220	100	0.978144	99.0219	0.000388494	0.0194285	99.022	0.986533	24	123506	0	1220	100	0.978144	99.0219	0.000388494	0.0194285	99.022	0.986533	24	123506	0	1220	100	0.978144	99.0219	0.000388494	0.0194285	99.022	0.98663	37	123363	0	1350	1	0.0108249	0.989175	0.000599496	0.000299838	98.9178	0.98663	1028	122372	0	1350	1
0.986536	24	123504	0	1222	100	0.979748	99.0203	0.0003885	0.0194288	99.0204	0.986536	24	123504	0	1222	100	0.979748	99.0203	0.0003885	0.0194288	99.0204	0.986536	24	123504	0	1222	100	0.979748	99.0203	0.0003885	0.0194288	99.0204	0.986631	37	123355	0	1358	1	0.010889	0.989111	0.000599535	0.000299857	98.9114	0.986631	1028	122364	0	1358	1
0.986537	24	123501	0	1225	100	0.982153	99.0178	0.00038851	0.0194293	99.018	0.986537	24	123501	0	1225	100	0.982153	99.0178	0.00038851	0.0194293	99.018	0.986537	24	123501	0	1225	100	0.982153	99.0178	0.00038851	0.0194293	99.018	0.986632	37	123353	0	1360	1	0.010905	0.989095	0.000599545	0.000299862	98.9098	0.986632	1028	122362	0	1360	1
0.986538	24	123498	0	1228	100	0.984558	99.0154	0.000388519	0.0194297	99.0156	0.986538	24	123498	0	1228	100	0.984558	99.0154	0.000388519	0.0194297	99.0156	0.986538	24	123498	0	1228	100	0.984558	99.0154	0.000388519	0.0194297	99.0156	0.986634	37	123352	0	1361	1	0.0109131	0.989087	0.00059955	0.000299865	98.909	0.986634	1028	122361	0	1361	1
0.986539	24	123496	0	1230	100	0.986162	99.0138	0.000388526	0.0194301	99.014	0.986539	24	123496	0	1230	100	0.986162	99.0138	0.000388526	0.0194301	99.014	0.986539	24	123496	0	1230	100	0.986162	99.0138	0.000388526	0.0194301	99.014	0.986635	37	123351	0	1362	1	0.0109211	0.989079	0.000599554	0.000299867	98.9082	0.986635	1028	122360	0	1362	1
0.98654	24	123494	0	1232	100	0.987765	99.0122	0.000388532	0.0194304	99.0124	0.98654	24	123494	0	1232	100	0.987765	99.0122	0.000388532	0.0194304	99.0124	0.98654	24	123494	0	1232	100	0.987765	99.0122	0.000388532	0.0194304	99.0124	0.986636	37	123349	0	1364	1	0.0109371	0.989063	0.000599564	0.000299872	98.9066	0.986636	1028	122358	0	1364	1
0.986541	24	123492	0	1234	100	0.989369	99.0106	0.000388538	0.0194307	99.0108	0.986541	24	123492	0	1234	100	0.989369	99.0106	0.000388538	0.0194307	99.0108	0.986541	24	123492	0	1234	100	0.989369	99.0106	0.000388538	0.0194307	99.0108	0.986637	37	123346	0	1367	1	0.0109612	0.989039	0.000599579	0.000299879	98.9042	0.986637	1028	122355	0	1367	1
0.986542	24	123488	0	1238	100	0.992576	99.0074	0.000388551	0.0194313	99.0076	0.986542	24	123488	0	1238	100	0.992576	99.0074	0.000388551	0.0194313	99.0076	0.986542	24	123488	0	1238	100	0.992576	99.0074	0.000388551	0.0194313	99.0076	0.986638	37	123343	0	1370	1	0.0109852	0.989015	0.000599593	0.000299887	98.9018	0.986638	1028	122352	0	1370	1
0.986543	24	123486	0	1240	100	0.994179	99.0058	0.000388557	0.0194316	99.006	0.986543	24	123486	0	1240	100	0.994179	99.0058	0.000388557	0.0194316	99.006	0.986543	24	123486	0	1240	100	0.994179	99.0058	0.000388557	0.0194316	99.006	0.986639	37	123341	0	1372	1	0.0110013	0.988999	0.000599603	0.000299891	98.9002	0.986639	1028	122350	0	1372	1
0.986544	24	123483	0	1243	100	0.996585	99.0034	0.000388566	0.0194321	99.0036	0.986544	24	123483	0	1243	100	0.996585	99.0034	0.000388566	0.0194321	99.0036	0.986544	24	123483	0	1243	100	0.996585	99.0034	0.000388566	0.0194321	99.0036	0.98664	37	123340	0	1373	1	0.0110093	0.988991	0.000599608	0.000299894	98.8994	0.98664	1028	122349	0	1373	1
0.986545	24	123482	0	1244	100	0.997386	99.0026	0.00038857	0.0194323	99.0028	0.986545	24	123482	0	1244	100	0.997386	99.0026	0.00038857	0.0194323	99.0028	0.986545	24	123482	0	1244	100	0.997386	99.0026	0.00038857	0.0194323	99.0028	0.986641	37	123339	0	1374	1	0.0110173	0.988983	0.000599613	0.000299896	98.8986	0.986641	1028	122348	0	1374	1
0.986546	24	123478	0	1248	100	1.00059	98.9994	0.000388582	0.0194329	98.9996	0.986546	24	123478	0	1248	100	1.00059	98.9994	0.000388582	0.0194329	98.9996	0.986546	24	123478	0	1248	100	1.00059	98.9994	0.000388582	0.0194329	98.9996	0.986642	37	123336	0	1377	1	0.0110414	0.988959	0.000599627	0.000299904	98.8962	0.986642	1028	122345	0	1377	1
0.986547	24	123476	0	1250	100	1.0022	98.9978	0.000388588	0.0194332	98.998	0.986547	24	123476	0	1250	100	1.0022	98.9978	0.000388588	0.0194332	98.998	0.986547	24	123476	0	1250	100	1.0022	98.9978	0.000388588	0.0194332	98.998	0.986643	37	123334	0	1379	1	0.0110574	0.988943	0.000599637	0.000299908	98.8946	0.986643	1028	122343	0	1379	1
0.986549	24	123475	0	1251	100	1.003	98.997	0.000388592	0.0194334	98.9972	0.986549	24	123475	0	1251	100	1.003	98.997	0.000388592	0.0194334	98.9972	0.986549	24	123475	0	1251	100	1.003	98.997	0.000388592	0.0194334	98.9972	0.986644	37	123331	0	1382	1	0.0110814	0.988919	0.000599652	0.000299916	98.8922	0.986644	1028	122340	0	1382	1
0.98655	24	123473	0	1253	100	1.0046	98.9954	0.000388598	0.0194337	98.9956	0.98655	24	123473	0	1253	100	1.0046	98.9954	0.000388598	0.0194337	98.9956	0.98655	24	123473	0	1253	100	1.0046	98.9954	0.000388598	0.0194337	98.9956	0.986645	37	123330	0	1383	1	0.0110895	0.988911	0.000599656	0.000299918	98.8914	0.986645	1028	122339	0	1383	1
0.986551	24	123472	0	1254	100	1.0054	98.9946	0.000388601	0.0194338	98.9948	0.986551	24	123472	0	1254	100	1.0054	98.9946	0.000388601	0.0194338	98.9948	0.986551	24	123472	0	1254	100	1.0054	98.9946	0.000388601	0.0194338	98.9948	0.986646	37	123326	0	1387	1	0.0111215	0.988878	0.000599676	0.000299928	98.8882	0.986646	1028	122335	0	1387	1
0.986552	24	123469	0	1257	100	1.00781	98.9922	0.00038861	0.0194343	98.9924	0.986552	24	123469	0	1257	100	1.00781	98.9922	0.00038861	0.0194343	98.9924	0.986552	24	123469	0	1257	100	1.00781	98.9922	0.00038861	0.0194343	98.9924	0.986647	37	123324	0	1389	1	0.0111376	0.988862	0.000599686	0.000299933	98.8866	0.986647	1028	122333	0	1389	1
0.986553	24	123467	0	1259	100	1.00941	98.9906	0.000388617	0.0194346	98.9908	0.986553	24	123467	0	1259	100	1.00941	98.9906	0.000388617	0.0194346	98.9908	0.986553	24	123467	0	1259	100	1.00941	98.9906	0.000388617	0.0194346	98.9908	0.986648	37	123323	0	1390	1	0.0111456	0.988854	0.00059969	0.000299935	98.8858	0.986648	1028	122332	0	1390	1
0.986554	24	123465	0	1261	100	1.01102	98.989	0.000388623	0.0194349	98.9892	0.986554	24	123465	0	1261	100	1.01102	98.989	0.000388623	0.0194349	98.9892	0.986554	24	123465	0	1261	100	1.01102	98.989	0.000388623	0.0194349	98.9892	0.986649	37	123320	0	1393	1	0.0111696	0.98883	0.000599705	0.000299942	98.8834	0.986649	1028	122329	0	1393	1
0.986555	24	123462	0	1264	100	1.01342	98.9866	0.000388632	0.0194354	98.9868	0.986555	24	123462	0	1264	100	1.01342	98.9866	0.000388632	0.0194354	98.9868	0.986555	24	123462	0	1264	100	1.01342	98.9866	0.000388632	0.0194354	98.9868	0.98665	37	123319	0	1394	1	0.0111777	0.988822	0.00059971	0.000299945	98.8826	0.98665	1028	122328	0	1394	1
0.986556	24	123459	0	1267	100	1.01583	98.9842	0.000388642	0.0194359	98.9844	0.986556	24	123459	0	1267	100	1.01583	98.9842	0.000388642	0.0194359	98.9844	0.986556	24	123459	0	1267	100	1.01583	98.9842	0.000388642	0.0194359	98.9844	0.986651	37	123315	0	1398	1	0.0112097	0.98879	0.000599729	0.000299955	98.8794	0.986651	1028	122324	0	1398	1
0.986557	24	123457	0	1269	100	1.01743	98.9826	0.000388648	0.0194362	98.9828	0.986557	24	123457	0	1269	100	1.01743	98.9826	0.000388648	0.0194362	98.9828	0.986557	24	123457	0	1269	100	1.01743	98.9826	0.000388648	0.0194362	98.9828	0.986652	37	123310	0	1403	1	0.0112498	0.98875	0.000599754	0.000299967	98.8754	0.986652	1028	122319	0	1403	1
0.986558	24	123454	0	1272	100	1.01984	98.9802	0.000388658	0.0194367	98.9804	0.986558	24	123454	0	1272	100	1.01984	98.9802	0.000388658	0.0194367	98.9804	0.986558	24	123454	0	1272	100	1.01984	98.9802	0.000388658	0.0194367	98.9804	0.986653	37	123308	0	1405	1	0.0112659	0.988734	0.000599763	0.000299972	98.8737	0.986653	1028	122317	0	1405	1
0.986559	24	123453	0	1273	100	1.02064	98.9794	0.000388661	0.0194368	98.9796	0.986559	24	123453	0	1273	100	1.02064	98.9794	0.000388661	0.0194368	98.9796	0.986559	24	123453	0	1273	100	1.02064	98.9794	0.000388661	0.0194368	98.9796	0.986654	37	123305	0	1408	1	0.0112899	0.98871	0.000599778	0.000299979	98.8713	0.986654	1028	122314	0	1408	1
0.986561	24	123451	0	1275	100	1.02224	98.9778	0.000388667	0.0194371	98.978	0.986561	24	123451	0	1275	100	1.02224	98.9778	0.000388667	0.0194371	98.978	0.986561	24	123451	0	1275	100	1.02224	98.9778	0.000388667	0.0194371	98.978	0.986655	37	123303	0	1410	1	0.011306	0.988694	0.000599788	0.000299984	98.8697	0.986655	1028	122312	0	1410	1
0.986562	24	123447	0	1279	100	1.02545	98.9746	0.00038868	0.0194378	98.9747	0.986562	24	123447	0	1279	100	1.02545	98.9746	0.00038868	0.0194378	98.9747	0.986562	24	123447	0	1279	100	1.02545	98.9746	0.00038868	0.0194378	98.9747	0.986656	37	123301	0	1412	1	0.011322	0.988678	0.000599797	0.000299989	98.8681	0.986656	1028	122310	0	1412	1
0.986563	24	123443	0	1283	100	1.02865	98.9713	0.000388692	0.0194384	98.9715	0.986563	24	123443	0	1283	100	1.02865	98.9713	0.000388692	0.0194384	98.9715	0.986563	24	123443	0	1283	100	1.02865	98.9713	0.000388692	0.0194384	98.9715	0.986657	37	123298	0	1415	1	0.0113461	0.988654	0.000599812	0.000299996	98.8657	0.986657	1028	122307	0	1415	1
0.986564	24	123441	0	1285	100	1.03026	98.9697	0.000388699	0.0194387	98.9699	0.986564	24	123441	0	1285	100	1.03026	98.9697	0.000388699	0.0194387	98.9699	0.986564	24	123441	0	1285	100	1.03026	98.9697	0.000388699	0.0194387	98.9699	0.986659	37	123295	0	1418	1	0.0113701	0.98863	0.000599827	0.000300003	98.8633	0.986659	1028	122304	0	1418	1
0.986565	24	123439	0	1287	100	1.03186	98.9681	0.000388705	0.019439	98.9683	0.986565	24	123439	0	1287	100	1.03186	98.9681	0.000388705	0.019439	98.9683	0.986565	24	123439	0	1287	100	1.03186	98.9681	0.000388705	0.019439	98.9683	0.98666	37	123290	0	1423	1	0.0114102	0.98859	0.000599851	0.000300015	98.8593	0.98666	1028	122299	0	1423	1
0.986566	24	123438	0	1288	100	1.03266	98.9673	0.000388708	0.0194392	98.9675	0.986566	24	123438	0	1288	100	1.03266	98.9673	0.000388708	0.0194392	98.9675	0.986566	24	123438	0	1288	100	1.03266	98.9673	0.000388708	0.0194392	98.9675	0.986661	37	123286	0	1427	1	0.0114423	0.988558	0.00059987	0.000300025	98.8561	0.986661	1028	122295	0	1427	1
0.986567	24	123435	0	1291	100	1.03507	98.9649	0.000388717	0.0194397	98.9651	0.986567	24	123435	0	1291	100	1.03507	98.9649	0.000388717	0.0194397	98.9651	0.986567	24	123435	0	1291	100	1.03507	98.9649	0.000388717	0.0194397	98.9651	0.986662	37	123283	0	1430	1	0.0114663	0.988534	0.000599885	0.000300032	98.8537	0.986662	1028	122292	0	1430	1
0.986568	24	123432	0	1294	100	1.03747	98.9625	0.000388727	0.0194401	98.9627	0.986568	24	123432	0	1294	100	1.03747	98.9625	0.000388727	0.0194401	98.9627	0.986568	24	123432	0	1294	100	1.03747	98.9625	0.000388727	0.0194401	98.9627	0.986663	37	123280	0	1433	1	0.0114904	0.98851	0.000599899	0.00030004	98.8513	0.986663	1028	122289	0	1433	1
0.986569	24	123431	0	1295	100	1.03828	98.9617	0.00038873	0.0194403	98.9619	0.986569	24	123431	0	1295	100	1.03828	98.9617	0.00038873	0.0194403	98.9619	0.986569	24	123431	0	1295	100	1.03828	98.9617	0.00038873	0.0194403	98.9619	0.986664	37	123278	0	1435	1	0.0115064	0.988494	0.000599909	0.000300045	98.8497	0.986664	1028	122287	0	1435	1
0.98657	24	123430	0	1296	100	1.03908	98.9609	0.000388733	0.0194404	98.9611	0.98657	24	123430	0	1296	100	1.03908	98.9609	0.000388733	0.0194404	98.9611	0.98657	24	123430	0	1296	100	1.03908	98.9609	0.000388733	0.0194404	98.9611	0.986665	37	123275	0	1438	1	0.0115305	0.98847	0.000599924	0.000300052	98.8473	0.986665	1028	122284	0	1438	1
0.986571	24	123428	0	1298	100	1.04068	98.9593	0.00038874	0.0194408	98.9595	0.986571	24	123428	0	1298	100	1.04068	98.9593	0.00038874	0.0194408	98.9595	0.986571	24	123428	0	1298	100	1.04068	98.9593	0.00038874	0.0194408	98.9595	0.986666	37	123273	0	1440	1	0.0115465	0.988453	0.000599934	0.000300057	98.8457	0.986666	1028	122282	0	1440	1
0.986572	24	123425	0	1301	100	1.04309	98.9569	0.000388749	0.0194412	98.9571	0.986572	24	123425	0	1301	100	1.04309	98.9569	0.000388749	0.0194412	98.9571	0.986572	24	123425	0	1301	100	1.04309	98.9569	0.000388749	0.0194412	98.9571	0.986667	37	123272	0	1441	1	0.0115545	0.988445	0.000599938	0.000300059	98.8449	0.986667	1028	122281	0	1441	1
0.986573	24	123423	0	1303	100	1.04469	98.9553	0.000388755	0.0194415	98.9555	0.986573	24	123423	0	1303	100	1.04469	98.9553	0.000388755	0.0194415	98.9555	0.986573	24	123423	0	1303	100	1.04469	98.9553	0.000388755	0.0194415	98.9555	0.986668	37	123271	0	1442	1	0.0115625	0.988437	0.000599943	0.000300062	98.8441	0.986668	1028	122280	0	1442	1
0.986574	24	123420	0	1306	100	1.0471	98.9529	0.000388765	0.019442	98.9531	0.986574	24	123420	0	1306	100	1.0471	98.9529	0.000388765	0.019442	98.9531	0.986574	24	123420	0	1306	100	1.0471	98.9529	0.000388765	0.019442	98.9531	0.986669	37	123269	0	1444	1	0.0115786	0.988421	0.000599953	0.000300067	98.8425	0.986669	1028	122278	0	1444	1
0.986575	24	123419	0	1307	100	1.0479	98.9521	0.000388768	0.0194422	98.9523	0.986575	24	123419	0	1307	100	1.0479	98.9521	0.000388768	0.0194422	98.9523	0.986575	24	123419	0	1307	100	1.0479	98.9521	0.000388768	0.0194422	98.9523	0.98667	37	123267	0	1446	1	0.0115946	0.988405	0.000599963	0.000300071	98.8409	0.98667	1028	122276	0	1446	1
0.986576	24	123416	0	1310	100	1.0503	98.9497	0.000388777	0.0194426	98.9499	0.986576	24	123416	0	1310	100	1.0503	98.9497	0.000388777	0.0194426	98.9499	0.986576	24	123416	0	1310	100	1.0503	98.9497	0.000388777	0.0194426	98.9499	0.986671	37	123265	0	1448	1	0.0116107	0.988389	0.000599972	0.000300076	98.8393	0.986671	1028	122274	0	1448	1
0.986577	24	123414	0	1312	100	1.05191	98.9481	0.000388784	0.019443	98.9483	0.986577	24	123414	0	1312	100	1.05191	98.9481	0.000388784	0.019443	98.9483	0.986577	24	123414	0	1312	100	1.05191	98.9481	0.000388784	0.019443	98.9483	0.986672	37	123263	0	1450	1	0.0116267	0.988373	0.000599982	0.000300081	98.8377	0.986672	1028	122272	0	1450	1
0.986578	24	123412	0	1314	100	1.05351	98.9465	0.00038879	0.0194433	98.9467	0.986578	24	123412	0	1314	100	1.05351	98.9465	0.00038879	0.0194433	98.9467	0.986578	24	123412	0	1314	100	1.05351	98.9465	0.00038879	0.0194433	98.9467	0.986673	37	123260	0	1453	1	0.0116508	0.988349	0.000599997	0.000300088	98.8353	0.986673	1028	122269	0	1453	1
0.986579	24	123410	0	1316	100	1.05511	98.9449	0.000388796	0.0194436	98.9451	0.986579	24	123410	0	1316	100	1.05511	98.9449	0.000388796	0.0194436	98.9451	0.986579	24	123410	0	1316	100	1.05511	98.9449	0.000388796	0.0194436	98.9451	0.986674	37	123259	0	1454	1	0.0116588	0.988341	0.000600002	0.000300091	98.8345	0.986674	1028	122268	0	1454	1
0.986582	24	123409	0	1317	100	1.05591	98.9441	0.000388799	0.0194437	98.9443	0.986582	24	123409	0	1317	100	1.05591	98.9441	0.000388799	0.0194437	98.9443	0.986582	24	123409	0	1317	100	1.05591	98.9441	0.000388799	0.0194437	98.9443	0.986675	37	123257	0	1456	1	0.0116748	0.988325	0.000600011	0.000300096	98.8329	0.986675	1028	122266	0	1456	1
0.986583	24	123406	0	1320	100	1.05832	98.9417	0.000388809	0.0194442	98.9419	0.986583	24	123406	0	1320	100	1.05832	98.9417	0.000388809	0.0194442	98.9419	0.986583	24	123406	0	1320	100	1.05832	98.9417	0.000388809	0.0194442	98.9419	0.986676	37	123256	0	1457	1	0.0116828	0.988317	0.000600016	0.000300098	98.8321	0.986676	1028	122265	0	1457	1
0.986584	24	123405	0	1321	100	1.05912	98.9409	0.000388812	0.0194444	98.9411	0.986584	24	123405	0	1321	100	1.05912	98.9409	0.000388812	0.0194444	98.9411	0.986584	24	123405	0	1321	100	1.05912	98.9409	0.000388812	0.0194444	98.9411	0.986677	37	123255	0	1458	1	0.0116908	0.988309	0.000600021	0.000300101	98.8313	0.986677	1028	122264	0	1458	1
0.986586	24	123402	0	1324	100	1.06153	98.9385	0.000388821	0.0194448	98.9387	0.986586	24	123402	0	1324	100	1.06153	98.9385	0.000388821	0.0194448	98.9387	0.986586	24	123402	0	1324	100	1.06153	98.9385	0.000388821	0.0194448	98.9387	0.986679	37	123250	0	1463	1	0.0117309	0.988269	0.000600045	0.000300113	98.8273	0.986679	1028	122259	0	1463	1
0.986587	24	123400	0	1326	100	1.06313	98.9369	0.000388828	0.0194452	98.9371	0.986587	24	123400	0	1326	100	1.06313	98.9369	0.000388828	0.0194452	98.9371	0.986587	24	123400	0	1326	100	1.06313	98.9369	0.000388828	0.0194452	98.9371	0.98668	37	123247	0	1466	1	0.011755	0.988245	0.00060006	0.00030012	98.8248	0.98668	1028	122256	0	1466	1
0.986588	24	123398	0	1328	100	1.06473	98.9353	0.000388834	0.0194455	98.9355	0.986588	24	123398	0	1328	100	1.06473	98.9353	0.000388834	0.0194455	98.9355	0.986588	24	123398	0	1328	100	1.06473	98.9353	0.000388834	0.0194455	98.9355	0.986683	37	123245	0	1468	1	0.011771	0.988229	0.00060007	0.000300125	98.8232	0.986683	1028	122254	0	1468	1
0.986589	24	123395	0	1331	100	1.06714	98.9329	0.000388843	0.019446	98.9331	0.986589	24	123395	0	1331	100	1.06714	98.9329	0.000388843	0.019446	98.9331	0.986589	24	123395	0	1331	100	1.06714	98.9329	0.000388843	0.019446	98.9331	0.986684	37	123243	0	1470	1	0.0117871	0.988213	0.000600079	0.00030013	98.8216	0.986684	1028	122252	0	1470	1
0.98659	24	123394	0	1332	100	1.06794	98.9321	0.000388847	0.0194461	98.9323	0.98659	24	123394	0	1332	100	1.06794	98.9321	0.000388847	0.0194461	98.9323	0.98659	24	123394	0	1332	100	1.06794	98.9321	0.000388847	0.0194461	98.9323	0.986685	37	123242	0	1471	1	0.0117951	0.988205	0.000600084	0.000300132	98.8208	0.986685	1028	122251	0	1471	1
0.986591	24	123392	0	1334	100	1.06954	98.9305	0.000388853	0.0194464	98.9307	0.986591	24	123392	0	1334	100	1.06954	98.9305	0.000388853	0.0194464	98.9307	0.986591	24	123392	0	1334	100	1.06954	98.9305	0.000388853	0.0194464	98.9307	0.986686	37	123240	0	1473	1	0.0118111	0.988189	0.000600094	0.000300137	98.8192	0.986686	1028	122249	0	1473	1
0.986592	24	123390	0	1336	100	1.07115	98.9289	0.000388859	0.0194467	98.9291	0.986592	24	123390	0	1336	100	1.07115	98.9289	0.000388859	0.0194467	98.9291	0.986592	24	123390	0	1336	100	1.07115	98.9289	0.000388859	0.0194467	98.9291	0.986687	37	123237	0	1476	1	0.0118352	0.988165	0.000600109	0.000300144	98.8168	0.986687	1028	122246	0	1476	1
0.986594	24	123385	0	1341	100	1.07516	98.9248	0.000388875	0.0194475	98.9251	0.986594	24	123385	0	1341	100	1.07516	98.9248	0.000388875	0.0194475	98.9251	0.986594	24	123385	0	1341	100	1.07516	98.9248	0.000388875	0.0194475	98.9251	0.986688	37	123236	0	1477	1	0.0118432	0.988157	0.000600114	0.000300147	98.816	0.986688	1028	122245	0	1477	1
0.986595	24	123381	0	1345	100	1.07836	98.9216	0.000388888	0.0194482	98.9218	0.986595	24	123381	0	1345	100	1.07836	98.9216	0.000388888	0.0194482	98.9218	0.986595	24	123381	0	1345	100	1.07836	98.9216	0.000388888	0.0194482	98.9218	0.986689	37	123234	0	1479	1	0.0118592	0.988141	0.000600123	0.000300152	98.8144	0.986689	1028	122243	0	1479	1
0.986596	24	123376	0	1350	100	1.08237	98.9176	0.000388903	0.0194489	98.9178	0.986596	24	123376	0	1350	100	1.08237	98.9176	0.000388903	0.0194489	98.9178	0.986596	24	123376	0	1350	100	1.08237	98.9176	0.000388903	0.0194489	98.9178	0.986691	37	123231	0	1482	1	0.0118833	0.988117	0.000600138	0.000300159	98.812	0.986691	1028	122240	0	1482	1
0.986598	24	123375	0	1351	100	1.08317	98.9168	0.000388906	0.0194491	98.917	0.986598	24	123375	0	1351	100	1.08317	98.9168	0.000388906	0.0194491	98.917	0.986598	24	123375	0	1351	100	1.08317	98.9168	0.000388906	0.0194491	98.917	0.986692	37	123224	0	1489	1	0.0119394	0.988061	0.000600172	0.000300176	98.8064	0.986692	1028	122233	0	1489	1
0.986599	24	123374	0	1352	100	1.08398	98.916	0.00038891	0.0194493	98.9162	0.986599	24	123374	0	1352	100	1.08398	98.916	0.00038891	0.0194493	98.9162	0.986599	24	123374	0	1352	100	1.08398	98.916	0.00038891	0.0194493	98.9162	0.986693	37	123223	0	1490	1	0.0119474	0.988053	0.000600177	0.000300178	98.8056	0.986693	1028	122232	0	1490	1
0.986601	24	123372	0	1354	100	1.08558	98.9144	0.000388916	0.0194496	98.9146	0.986601	24	123372	0	1354	100	1.08558	98.9144	0.000388916	0.0194496	98.9146	0.986601	24	123372	0	1354	100	1.08558	98.9144	0.000388916	0.0194496	98.9146	0.986694	37	123218	0	1495	1	0.0119875	0.988012	0.000600201	0.000300191	98.8016	0.986694	1028	122227	0	1495	1
0.986602	24	123370	0	1356	100	1.08718	98.9128	0.000388922	0.0194499	98.913	0.986602	24	123370	0	1356	100	1.08718	98.9128	0.000388922	0.0194499	98.913	0.986602	24	123370	0	1356	100	1.08718	98.9128	0.000388922	0.0194499	98.913	0.986695	37	123215	0	1498	1	0.0120116	0.987988	0.000600216	0.000300198	98.7992	0.986695	1028	122224	0	1498	1
0.986603	24	123365	0	1361	100	1.09119	98.9088	0.000388938	0.0194507	98.909	0.986603	24	123365	0	1361	100	1.09119	98.9088	0.000388938	0.0194507	98.909	0.986603	24	123365	0	1361	100	1.09119	98.9088	0.000388938	0.0194507	98.909	0.986696	37	123211	0	1502	1	0.0120437	0.987956	0.000600235	0.000300208	98.796	0.986696	1028	122220	0	1502	1
0.986604	24	123363	0	1363	100	1.0928	98.9072	0.000388944	0.019451	98.9074	0.986604	24	123363	0	1363	100	1.0928	98.9072	0.000388944	0.019451	98.9074	0.986604	24	123363	0	1363	100	1.0928	98.9072	0.000388944	0.019451	98.9074	0.986697	37	123208	0	1505	1	0.0120677	0.987932	0.00060025	0.000300215	98.7936	0.986697	1028	122217	0	1505	1
0.986605	24	123360	0	1366	100	1.0952	98.9048	0.000388954	0.0194515	98.905	0.986605	24	123360	0	1366	100	1.0952	98.9048	0.000388954	0.0194515	98.905	0.986605	24	123360	0	1366	100	1.0952	98.9048	0.000388954	0.0194515	98.905	0.986698	37	123206	0	1507	1	0.0120837	0.987916	0.00060026	0.00030022	98.792	0.986698	1028	122215	0	1507	1
0.986606	24	123358	0	1368	100	1.0968	98.9032	0.00038896	0.0194518	98.9034	0.986606	24	123358	0	1368	100	1.0968	98.9032	0.00038896	0.0194518	98.9034	0.986606	24	123358	0	1368	100	1.0968	98.9032	0.00038896	0.0194518	98.9034	0.986699	37	123205	0	1508	1	0.0120918	0.987908	0.000600264	0.000300222	98.7912	0.986699	1028	122214	0	1508	1
0.986607	24	123352	0	1374	100	1.10161	98.8984	0.000388979	0.0194527	98.8986	0.986607	24	123352	0	1374	100	1.10161	98.8984	0.000388979	0.0194527	98.8986	0.986607	24	123352	0	1374	100	1.10161	98.8984	0.000388979	0.0194527	98.8986	0.9867	37	123199	0	1514	1	0.0121399	0.98786	0.000600294	0.000300237	98.7864	0.9867	1028	122208	0	1514	1
0.986608	24	123349	0	1377	100	1.10402	98.896	0.000388988	0.0194532	98.8962	0.986608	24	123349	0	1377	100	1.10402	98.896	0.000388988	0.0194532	98.8962	0.986608	24	123349	0	1377	100	1.10402	98.896	0.000388988	0.0194532	98.8962	0.986701	37	123198	0	1515	1	0.0121479	0.987852	0.000600299	0.000300239	98.7856	0.986701	1028	122207	0	1515	1
0.98661	24	123347	0	1379	100	1.10562	98.8944	0.000388995	0.0194535	98.8946	0.98661	24	123347	0	1379	100	1.10562	98.8944	0.000388995	0.0194535	98.8946	0.98661	24	123347	0	1379	100	1.10562	98.8944	0.000388995	0.0194535	98.8946	0.986702	37	123192	0	1521	1	0.012196	0.987804	0.000600328	0.000300254	98.7808	0.986702	1028	122201	0	1521	1
0.986611	24	123346	0	1380	100	1.10643	98.8936	0.000388998	0.0194537	98.8938	0.986611	24	123346	0	1380	100	1.10643	98.8936	0.000388998	0.0194537	98.8938	0.986611	24	123346	0	1380	100	1.10643	98.8936	0.000388998	0.0194537	98.8938	0.986703	37	123189	0	1524	1	0.0122201	0.98778	0.000600342	0.000300261	98.7784	0.986703	1028	122198	0	1524	1
0.986612	24	123344	0	1382	100	1.10803	98.892	0.000389004	0.019454	98.8922	0.986612	24	123344	0	1382	100	1.10803	98.892	0.000389004	0.019454	98.8922	0.986612	24	123344	0	1382	100	1.10803	98.892	0.000389004	0.019454	98.8922	0.986704	37	123188	0	1525	1	0.0122281	0.987772	0.000600347	0.000300264	98.7776	0.986704	1028	122197	0	1525	1
0.986614	24	123337	0	1389	100	1.11364	98.8864	0.000389026	0.0194551	98.8866	0.986614	24	123337	0	1389	100	1.11364	98.8864	0.000389026	0.0194551	98.8866	0.986614	24	123337	0	1389	100	1.11364	98.8864	0.000389026	0.0194551	98.8866	0.986705	37	123186	0	1527	1	0.0122441	0.987756	0.000600357	0.000300269	98.776	0.986705	1028	122195	0	1527	1
0.986615	24	123334	0	1392	100	1.11605	98.884	0.000389036	0.0194556	98.8842	0.986615	24	123334	0	1392	100	1.11605	98.884	0.000389036	0.0194556	98.8842	0.986615	24	123334	0	1392	100	1.11605	98.884	0.000389036	0.0194556	98.8842	0.986706	37	123184	0	1529	1	0.0122601	0.98774	0.000600367	0.000300273	98.7743	0.986706	1028	122193	0	1529	1
0.986617	24	123333	0	1393	100	1.11685	98.8832	0.000389039	0.0194557	98.8834	0.986617	24	123333	0	1393	100	1.11685	98.8832	0.000389039	0.0194557	98.8834	0.986617	24	123333	0	1393	100	1.11685	98.8832	0.000389039	0.0194557	98.8834	0.986707	37	123183	0	1530	1	0.0122682	0.987732	0.000600372	0.000300276	98.7735	0.986707	1028	122192	0	1530	1
0.986618	24	123329	0	1397	100	1.12006	98.8799	0.000389051	0.0194564	98.8802	0.986618	24	123329	0	1397	100	1.12006	98.8799	0.000389051	0.0194564	98.8802	0.986618	24	123329	0	1397	100	1.12006	98.8799	0.000389051	0.0194564	98.8802	0.986708	37	123180	0	1533	1	0.0122922	0.987708	0.000600386	0.000300283	98.7711	0.986708	1028	122189	0	1533	1
0.986619	24	123327	0	1399	100	1.12166	98.8783	0.000389058	0.0194567	98.8786	0.986619	24	123327	0	1399	100	1.12166	98.8783	0.000389058	0.0194567	98.8786	0.986619	24	123327	0	1399	100	1.12166	98.8783	0.000389058	0.0194567	98.8786	0.986709	37	123179	0	1534	1	0.0123002	0.9877	0.000600391	0.000300286	98.7703	0.986709	1028	122188	0	1534	1
0.98662	24	123322	0	1404	100	1.12567	98.8743	0.000389074	0.0194575	98.8745	0.98662	24	123322	0	1404	100	1.12567	98.8743	0.000389074	0.0194575	98.8745	0.98662	24	123322	0	1404	100	1.12567	98.8743	0.000389074	0.0194575	98.8745	0.98671	37	123177	0	1536	1	0.0123163	0.987684	0.000600401	0.000300291	98.7687	0.98671	1028	122186	0	1536	1
0.986621	24	123319	0	1407	100	1.12807	98.8719	0.000389083	0.0194579	98.8721	0.986621	24	123319	0	1407	100	1.12807	98.8719	0.000389083	0.0194579	98.8721	0.986621	24	123319	0	1407	100	1.12807	98.8719	0.000389083	0.0194579	98.8721	0.986711	37	123175	0	1538	1	0.0123323	0.987668	0.000600411	0.000300295	98.7671	0.986711	1028	122184	0	1538	1
0.986622	24	123318	0	1408	100	1.12887	98.8711	0.000389086	0.0194581	98.8713	0.986622	24	123318	0	1408	100	1.12887	98.8711	0.000389086	0.0194581	98.8713	0.986622	24	123318	0	1408	100	1.12887	98.8711	0.000389086	0.0194581	98.8713	0.986713	37	123173	0	1540	1	0.0123484	0.987652	0.00060042	0.0003003	98.7655	0.986713	1028	122182	0	1540	1
0.986623	24	123317	0	1409	100	1.12968	98.8703	0.000389089	0.0194582	98.8705	0.986623	24	123317	0	1409	100	1.12968	98.8703	0.000389089	0.0194582	98.8705	0.986623	24	123317	0	1409	100	1.12968	98.8703	0.000389089	0.0194582	98.8705	0.986714	37	123168	0	1545	1	0.0123884	0.987612	0.000600445	0.000300312	98.7615	0.986714	1028	122177	0	1545	1
0.986624	24	123314	0	1412	100	1.13208	98.8679	0.000389099	0.0194587	98.8681	0.986624	24	123314	0	1412	100	1.13208	98.8679	0.000389099	0.0194587	98.8681	0.986624	24	123314	0	1412	100	1.13208	98.8679	0.000389099	0.0194587	98.8681	0.986715	37	123167	0	1546	1	0.0123965	0.987604	0.00060045	0.000300315	98.7607	0.986715	1028	122176	0	1546	1
0.986625	24	123309	0	1417	100	1.13609	98.8639	0.000389115	0.0194595	98.8641	0.986625	24	123309	0	1417	100	1.13609	98.8639	0.000389115	0.0194595	98.8641	0.986625	24	123309	0	1417	100	1.13609	98.8639	0.000389115	0.0194595	98.8641	0.986716	37	123165	0	1548	1	0.0124125	0.987588	0.000600459	0.00030032	98.7591	0.986716	1028	122174	0	1548	1
0.986626	24	123308	0	1418	100	1.13689	98.8631	0.000389118	0.0194597	98.8633	0.986626	24	123308	0	1418	100	1.13689	98.8631	0.000389118	0.0194597	98.8633	0.986626	24	123308	0	1418	100	1.13689	98.8631	0.000389118	0.0194597	98.8633	0.986717	37	123164	0	1549	1	0.0124205	0.987579	0.000600464	0.000300322	98.7583	0.986717	1028	122173	0	1549	1
0.986627	24	123306	0	1420	100	1.1385	98.8615	0.000389124	0.01946	98.8617	0.986627	24	123306	0	1420	100	1.1385	98.8615	0.000389124	0.01946	98.8617	0.986627	24	123306	0	1420	100	1.1385	98.8615	0.000389124	0.01946	98.8617	0.986718	37	123160	0	1553	1	0.0124526	0.987547	0.000600484	0.000300332	98.7551	0.986718	1028	122169	0	1553	1
0.986628	24	123303	0	1423	100	1.1409	98.8591	0.000389133	0.0194605	98.8593	0.986628	24	123303	0	1423	100	1.1409	98.8591	0.000389133	0.0194605	98.8593	0.986628	24	123303	0	1423	100	1.1409	98.8591	0.000389133	0.0194605	98.8593	0.986719	37	123159	0	1554	1	0.0124606	0.987539	0.000600489	0.000300334	98.7543	0.986719	1028	122168	0	1554	1
0.986629	24	123299	0	1427	100	1.14411	98.8559	0.000389146	0.0194611	98.8561	0.986629	24	123299	0	1427	100	1.14411	98.8559	0.000389146	0.0194611	98.8561	0.986629	24	123299	0	1427	100	1.14411	98.8559	0.000389146	0.0194611	98.8561	0.98672	37	123156	0	1557	1	0.0124847	0.987515	0.000600503	0.000300342	98.7519	0.98672	1028	122165	0	1557	1
0.98663	24	123297	0	1429	100	1.14571	98.8543	0.000389152	0.0194614	98.8545	0.98663	24	123297	0	1429	100	1.14571	98.8543	0.000389152	0.0194614	98.8545	0.98663	24	123297	0	1429	100	1.14571	98.8543	0.000389152	0.0194614	98.8545	0.986721	37	123155	0	1558	1	0.0124927	0.987507	0.000600508	0.000300344	98.7511	0.986721	1028	122164	0	1558	1
0.986632	24	123293	0	1433	100	1.14892	98.8511	0.000389165	0.019462	98.8513	0.986632	24	123293	0	1433	100	1.14892	98.8511	0.000389165	0.019462	98.8513	0.986632	24	123293	0	1433	100	1.14892	98.8511	0.000389165	0.019462	98.8513	0.986722	37	123147	0	1566	1	0.0125568	0.987443	0.000600547	0.000300364	98.7447	0.986722	1028	122156	0	1566	1
0.986633	24	123289	0	1437	100	1.15213	98.8479	0.000389178	0.0194627	98.8481	0.986633	24	123289	0	1437	100	1.15213	98.8479	0.000389178	0.0194627	98.8481	0.986633	24	123289	0	1437	100	1.15213	98.8479	0.000389178	0.0194627	98.8481	0.986723	37	123145	0	1568	1	0.0125729	0.987427	0.000600557	0.000300369	98.7431	0.986723	1028	122154	0	1568	1
0.986634	24	123287	0	1439	100	1.15373	98.8463	0.000389184	0.019463	98.8465	0.986634	24	123287	0	1439	100	1.15373	98.8463	0.000389184	0.019463	98.8465	0.986634	24	123287	0	1439	100	1.15373	98.8463	0.000389184	0.019463	98.8465	0.986724	37	123141	0	1572	1	0.0126049	0.987395	0.000600576	0.000300378	98.7399	0.986724	1028	122150	0	1572	1
0.986635	24	123285	0	1441	100	1.15533	98.8447	0.00038919	0.0194633	98.8449	0.986635	24	123285	0	1441	100	1.15533	98.8447	0.00038919	0.0194633	98.8449	0.986635	24	123285	0	1441	100	1.15533	98.8447	0.00038919	0.0194633	98.8449	0.986725	37	123139	0	1574	1	0.012621	0.987379	0.000600586	0.000300383	98.7383	0.986725	1028	122148	0	1574	1
0.986636	24	123282	0	1444	100	1.15774	98.8423	0.0003892	0.0194638	98.8425	0.986636	24	123282	0	1444	100	1.15774	98.8423	0.0003892	0.0194638	98.8425	0.986636	24	123282	0	1444	100	1.15774	98.8423	0.0003892	0.0194638	98.8425	0.986726	37	123136	0	1577	1	0.012645	0.987355	0.000600601	0.000300391	98.7359	0.986726	1028	122145	0	1577	1
0.986637	24	123279	0	1447	100	1.16014	98.8399	0.000389209	0.0194642	98.8401	0.986637	24	123279	0	1447	100	1.16014	98.8399	0.000389209	0.0194642	98.8401	0.986637	24	123279	0	1447	100	1.16014	98.8399	0.000389209	0.0194642	98.8401	0.986727	37	123131	0	1582	1	0.0126851	0.987315	0.000600625	0.000300403	98.7319	0.986727	1028	122140	0	1582	1
0.986638	24	123276	0	1450	100	1.16255	98.8375	0.000389219	0.0194647	98.8377	0.986638	24	123276	0	1450	100	1.16255	98.8375	0.000389219	0.0194647	98.8377	0.986638	24	123276	0	1450	100	1.16255	98.8375	0.000389219	0.0194647	98.8377	0.986728	37	123126	0	1587	1	0.0127252	0.987275	0.000600649	0.000300415	98.7279	0.986728	1028	122135	0	1587	1
0.986639	24	123274	0	1452	100	1.16415	98.8358	0.000389225	0.019465	98.8361	0.986639	24	123274	0	1452	100	1.16415	98.8358	0.000389225	0.019465	98.8361	0.986639	24	123274	0	1452	100	1.16415	98.8358	0.000389225	0.019465	98.8361	0.98673	37	123124	0	1589	1	0.0127413	0.987259	0.000600659	0.00030042	98.7263	0.98673	1028	122133	0	1589	1
0.98664	24	123273	0	1453	100	1.16495	98.835	0.000389228	0.0194652	98.8353	0.98664	24	123273	0	1453	100	1.16495	98.835	0.000389228	0.0194652	98.8353	0.98664	24	123273	0	1453	100	1.16495	98.835	0.000389228	0.0194652	98.8353	0.986732	37	123120	0	1593	1	0.0127733	0.987227	0.000600679	0.00030043	98.723	0.986732	1028	122129	0	1593	1
0.986641	24	123271	0	1455	100	1.16656	98.8334	0.000389234	0.0194655	98.8337	0.986641	24	123271	0	1455	100	1.16656	98.8334	0.000389234	0.0194655	98.8337	0.986641	24	123271	0	1455	100	1.16656	98.8334	0.000389234	0.0194655	98.8337	0.986733	37	123113	0	1600	1	0.0128295	0.987171	0.000600713	0.000300447	98.7174	0.986733	1028	122122	0	1600	1
0.986642	24	123266	0	1460	100	1.17057	98.8294	0.00038925	0.0194663	98.8297	0.986642	24	123266	0	1460	100	1.17057	98.8294	0.00038925	0.0194663	98.8297	0.986642	24	123266	0	1460	100	1.17057	98.8294	0.00038925	0.0194663	98.8297	0.986734	37	123111	0	1602	1	0.0128455	0.987155	0.000600722	0.000300451	98.7158	0.986734	1028	122120	0	1602	1
0.986643	24	123265	0	1461	100	1.17137	98.8286	0.000389253	0.0194665	98.8289	0.986643	24	123265	0	1461	100	1.17137	98.8286	0.000389253	0.0194665	98.8289	0.986643	24	123265	0	1461	100	1.17137	98.8286	0.000389253	0.0194665	98.8289	0.986735	37	123107	0	1606	1	0.0128776	0.987122	0.000600742	0.000300461	98.7126	0.986735	1028	122116	0	1606	1
0.986644	24	123262	0	1464	100	1.17377	98.8262	0.000389263	0.0194669	98.8265	0.986644	24	123262	0	1464	100	1.17377	98.8262	0.000389263	0.0194669	98.8265	0.986644	24	123262	0	1464	100	1.17377	98.8262	0.000389263	0.0194669	98.8265	0.986736	37	123101	0	1612	1	0.0129257	0.987074	0.000600771	0.000300476	98.7078	0.986736	1028	122110	0	1612	1
0.986646	24	123259	0	1467	100	1.17618	98.8238	0.000389272	0.0194674	98.824	0.986646	24	123259	0	1467	100	1.17618	98.8238	0.000389272	0.0194674	98.824	0.986646	24	123259	0	1467	100	1.17618	98.8238	0.000389272	0.0194674	98.824	0.986737	37	123098	0	1615	1	0.0129497	0.98705	0.000600786	0.000300483	98.7054	0.986737	1028	122107	0	1615	1
0.986647	24	123258	0	1468	100	1.17698	98.823	0.000389275	0.0194676	98.8232	0.986647	24	123258	0	1468	100	1.17698	98.823	0.000389275	0.0194676	98.8232	0.986647	24	123258	0	1468	100	1.17698	98.823	0.000389275	0.0194676	98.8232	0.986738	37	123095	0	1618	1	0.0129738	0.987026	0.000600801	0.000300491	98.703	0.986738	1028	122104	0	1618	1
0.986648	24	123253	0	1473	100	1.18099	98.819	0.000389291	0.0194684	98.8192	0.986648	24	123253	0	1473	100	1.18099	98.819	0.000389291	0.0194684	98.8192	0.986648	24	123253	0	1473	100	1.18099	98.819	0.000389291	0.0194684	98.8192	0.986739	37	123094	0	1619	1	0.0129818	0.987018	0.000600805	0.000300493	98.7022	0.986739	1028	122103	0	1619	1
0.986649	24	123251	0	1475	100	1.18259	98.8174	0.000389298	0.0194687	98.8176	0.986649	24	123251	0	1475	100	1.18259	98.8174	0.000389298	0.0194687	98.8176	0.986649	24	123251	0	1475	100	1.18259	98.8174	0.000389298	0.0194687	98.8176	0.98674	37	123092	0	1621	1	0.0129978	0.987002	0.000600815	0.000300498	98.7006	0.98674	1028	122101	0	1621	1
0.98665	24	123250	0	1476	100	1.18339	98.8166	0.000389301	0.0194688	98.8168	0.98665	24	123250	0	1476	100	1.18339	98.8166	0.000389301	0.0194688	98.8168	0.98665	24	123250	0	1476	100	1.18339	98.8166	0.000389301	0.0194688	98.8168	0.986741	37	123091	0	1622	1	0.0130059	0.986994	0.00060082	0.0003005	98.6998	0.986741	1028	122100	0	1622	1
0.986651	24	123247	0	1479	100	1.1858	98.8142	0.00038931	0.0194693	98.8144	0.986651	24	123247	0	1479	100	1.1858	98.8142	0.00038931	0.0194693	98.8144	0.986651	24	123247	0	1479	100	1.1858	98.8142	0.00038931	0.0194693	98.8144	0.986742	37	123090	0	1623	1	0.0130139	0.986986	0.000600825	0.000300503	98.699	0.986742	1028	122099	0	1623	1
0.986652	24	123245	0	1481	100	1.1874	98.8126	0.000389317	0.0194696	98.8128	0.986652	24	123245	0	1481	100	1.1874	98.8126	0.000389317	0.0194696	98.8128	0.986652	24	123245	0	1481	100	1.1874	98.8126	0.000389317	0.0194696	98.8128	0.986743	37	123089	0	1624	1	0.0130219	0.986978	0.00060083	0.000300505	98.6982	0.986743	1028	122098	0	1624	1
0.986653	24	123244	0	1482	100	1.1882	98.8118	0.00038932	0.0194698	98.812	0.986653	24	123244	0	1482	100	1.1882	98.8118	0.00038932	0.0194698	98.812	0.986653	24	123244	0	1482	100	1.1882	98.8118	0.00038932	0.0194698	98.812	0.986744	37	123087	0	1626	1	0.0130379	0.986962	0.00060084	0.00030051	98.6966	0.986744	1028	122096	0	1626	1
0.986654	24	123241	0	1485	100	1.19061	98.8094	0.000389329	0.0194702	98.8096	0.986654	24	123241	0	1485	100	1.19061	98.8094	0.000389329	0.0194702	98.8096	0.986654	24	123241	0	1485	100	1.19061	98.8094	0.000389329	0.0194702	98.8096	0.986745	37	123082	0	1631	1	0.013078	0.986922	0.000600864	0.000300522	98.6926	0.986745	1028	122091	0	1631	1
0.986655	24	123239	0	1487	100	1.19221	98.8078	0.000389335	0.0194706	98.808	0.986655	24	123239	0	1487	100	1.19221	98.8078	0.000389335	0.0194706	98.808	0.986655	24	123239	0	1487	100	1.19221	98.8078	0.000389335	0.0194706	98.808	0.986746	37	123081	0	1632	1	0.013086	0.986914	0.000600869	0.000300525	98.6918	0.986746	1028	122090	0	1632	1
0.986656	24	123238	0	1488	100	1.19302	98.807	0.000389339	0.0194707	98.8072	0.986656	24	123238	0	1488	100	1.19302	98.807	0.000389339	0.0194707	98.8072	0.986656	24	123238	0	1488	100	1.19302	98.807	0.000389339	0.0194707	98.8072	0.986747	37	123076	0	1637	1	0.0131261	0.986874	0.000600893	0.000300537	98.6878	0.986747	1028	122085	0	1637	1
0.986657	24	123236	0	1490	100	1.19462	98.8054	0.000389345	0.019471	98.8056	0.986657	24	123236	0	1490	100	1.19462	98.8054	0.000389345	0.019471	98.8056	0.986657	24	123236	0	1490	100	1.19462	98.8054	0.000389345	0.019471	98.8056	0.986748	37	123071	0	1642	1	0.0131662	0.986834	0.000600918	0.000300549	98.6838	0.986748	1028	122080	0	1642	1
0.986658	24	123232	0	1494	100	1.19783	98.8022	0.000389358	0.0194717	98.8024	0.986658	24	123232	0	1494	100	1.19783	98.8022	0.000389358	0.0194717	98.8024	0.986658	24	123232	0	1494	100	1.19783	98.8022	0.000389358	0.0194717	98.8024	0.986749	37	123070	0	1643	1	0.0131742	0.986826	0.000600922	0.000300552	98.683	0.986749	1028	122079	0	1643	1
0.986659	24	123230	0	1496	100	1.19943	98.8006	0.000389364	0.019472	98.8008	0.986659	24	123230	0	1496	100	1.19943	98.8006	0.000389364	0.019472	98.8008	0.986659	24	123230	0	1496	100	1.19943	98.8006	0.000389364	0.019472	98.8008	0.98675	37	123068	0	1645	1	0.0131903	0.98681	0.000600932	0.000300556	98.6814	0.98675	1028	122077	0	1645	1
0.98666	24	123228	0	1498	100	1.20103	98.799	0.00038937	0.0194723	98.7992	0.98666	24	123228	0	1498	100	1.20103	98.799	0.00038937	0.0194723	98.7992	0.98666	24	123228	0	1498	100	1.20103	98.799	0.00038937	0.0194723	98.7992	0.986751	37	123067	0	1646	1	0.0131983	0.986802	0.000600937	0.000300559	98.6806	0.986751	1028	122076	0	1646	1
0.986662	24	123222	0	1504	100	1.20584	98.7942	0.000389389	0.0194732	98.7944	0.986662	24	123222	0	1504	100	1.20584	98.7942	0.000389389	0.0194732	98.7944	0.986662	24	123222	0	1504	100	1.20584	98.7942	0.000389389	0.0194732	98.7944	0.986753	37	123063	0	1650	1	0.0132304	0.98677	0.000600957	0.000300569	98.6774	0.986753	1028	122072	0	1650	1
0.986663	24	123221	0	1505	100	1.20664	98.7934	0.000389392	0.0194734	98.7936	0.986663	24	123221	0	1505	100	1.20664	98.7934	0.000389392	0.0194734	98.7936	0.986663	24	123221	0	1505	100	1.20664	98.7934	0.000389392	0.0194734	98.7936	0.986754	37	123062	0	1651	1	0.0132384	0.986762	0.000600962	0.000300571	98.6766	0.986754	1028	122071	0	1651	1
0.986664	24	123216	0	1510	100	1.21065	98.7893	0.000389408	0.0194742	98.7896	0.986664	24	123216	0	1510	100	1.21065	98.7893	0.000389408	0.0194742	98.7896	0.986664	24	123216	0	1510	100	1.21065	98.7893	0.000389408	0.0194742	98.7896	0.986755	37	123060	0	1653	1	0.0132544	0.986746	0.000600971	0.000300576	98.6749	0.986755	1028	122069	0	1653	1
0.986665	24	123213	0	1513	100	1.21306	98.7869	0.000389418	0.0194747	98.7872	0.986665	24	123213	0	1513	100	1.21306	98.7869	0.000389418	0.0194747	98.7872	0.986665	24	123213	0	1513	100	1.21306	98.7869	0.000389418	0.0194747	98.7872	0.986756	37	123058	0	1655	1	0.0132705	0.98673	0.000600981	0.000300581	98.6733	0.986756	1028	122067	0	1655	1
0.986666	24	123212	0	1514	100	1.21386	98.7861	0.000389421	0.0194748	98.7864	0.986666	24	123212	0	1514	100	1.21386	98.7861	0.000389421	0.0194748	98.7864	0.986666	24	123212	0	1514	100	1.21386	98.7861	0.000389421	0.0194748	98.7864	0.986757	37	123055	0	1658	1	0.0132945	0.986705	0.000600996	0.000300588	98.6709	0.986757	1028	122064	0	1658	1
0.986667	24	123208	0	1518	100	1.21707	98.7829	0.000389433	0.0194755	98.7832	0.986667	24	123208	0	1518	100	1.21707	98.7829	0.000389433	0.0194755	98.7832	0.986667	24	123208	0	1518	100	1.21707	98.7829	0.000389433	0.0194755	98.7832	0.986758	37	123053	0	1660	1	0.0133106	0.986689	0.000601005	0.000300593	98.6693	0.986758	1028	122062	0	1660	1
0.986668	24	123206	0	1520	100	1.21867	98.7813	0.00038944	0.0194758	98.7816	0.986668	24	123206	0	1520	100	1.21867	98.7813	0.00038944	0.0194758	98.7816	0.986668	24	123206	0	1520	100	1.21867	98.7813	0.00038944	0.0194758	98.7816	0.986759	37	123051	0	1662	1	0.0133266	0.986673	0.000601015	0.000300598	98.6677	0.986759	1028	122060	0	1662	1
0.986669	24	123205	0	1521	100	1.21947	98.7805	0.000389443	0.0194759	98.7808	0.986669	24	123205	0	1521	100	1.21947	98.7805	0.000389443	0.0194759	98.7808	0.986669	24	123205	0	1521	100	1.21947	98.7805	0.000389443	0.0194759	98.7808	0.98676	37	123050	0	1663	1	0.0133346	0.986665	0.00060102	0.0003006	98.6669	0.98676	1028	122059	0	1663	1
0.98667	24	123201	0	1525	100	1.22268	98.7773	0.000389455	0.0194766	98.7776	0.98667	24	123201	0	1525	100	1.22268	98.7773	0.000389455	0.0194766	98.7776	0.98667	24	123201	0	1525	100	1.22268	98.7773	0.000389455	0.0194766	98.7776	0.986761	37	123045	0	1668	1	0.0133747	0.986625	0.000601045	0.000300613	98.6629	0.986761	1028	122054	0	1668	1
0.986671	24	123198	0	1528	100	1.22509	98.7749	0.000389465	0.019477	98.7752	0.986671	24	123198	0	1528	100	1.22509	98.7749	0.000389465	0.019477	98.7752	0.986671	24	123198	0	1528	100	1.22509	98.7749	0.000389465	0.019477	98.7752	0.986762	37	123044	0	1669	1	0.0133827	0.986617	0.000601049	0.000300615	98.6621	0.986762	1028	122053	0	1669	1
0.986672	24	123192	0	1534	100	1.2299	98.7701	0.000389484	0.019478	98.7703	0.986672	24	123192	0	1534	100	1.2299	98.7701	0.000389484	0.019478	98.7703	0.986672	24	123192	0	1534	100	1.2299	98.7701	0.000389484	0.019478	98.7703	0.986763	37	123038	0	1675	1	0.0134308	0.986569	0.000601079	0.00030063	98.6573	0.986763	1028	122047	0	1675	1
0.986673	24	123185	0	1541	100	1.23551	98.7645	0.000389506	0.0194791	98.7647	0.986673	24	123185	0	1541	100	1.23551	98.7645	0.000389506	0.0194791	98.7647	0.986673	24	123185	0	1541	100	1.23551	98.7645	0.000389506	0.0194791	98.7647	0.986764	37	123037	0	1676	1	0.0134389	0.986561	0.000601084	0.000300632	98.6565	0.986764	1028	122046	0	1676	1
0.986674	24	123184	0	1542	100	1.23631	98.7637	0.000389509	0.0194793	98.7639	0.986674	24	123184	0	1542	100	1.23631	98.7637	0.000389509	0.0194793	98.7639	0.986674	24	123184	0	1542	100	1.23631	98.7637	0.000389509	0.0194793	98.7639	0.986765	37	123032	0	1681	1	0.0134789	0.986521	0.000601108	0.000300644	98.6525	0.986765	1028	122041	0	1681	1
0.986675	24	123178	0	1548	100	1.24112	98.7589	0.000389528	0.0194802	98.7591	0.986675	24	123178	0	1548	100	1.24112	98.7589	0.000389528	0.0194802	98.7591	0.986675	24	123178	0	1548	100	1.24112	98.7589	0.000389528	0.0194802	98.7591	0.986766	37	123030	0	1683	1	0.013495	0.986505	0.000601118	0.000300649	98.6509	0.986766	1028	122039	0	1683	1
0.986676	24	123174	0	1552	100	1.24433	98.7557	0.000389541	0.0194808	98.7559	0.986676	24	123174	0	1552	100	1.24433	98.7557	0.000389541	0.0194808	98.7559	0.986676	24	123174	0	1552	100	1.24433	98.7557	0.000389541	0.0194808	98.7559	0.986767	37	123028	0	1685	1	0.013511	0.986489	0.000601128	0.000300654	98.6493	0.986767	1028	122037	0	1685	1
0.986677	24	123169	0	1557	100	1.24834	98.7517	0.000389557	0.0194816	98.7519	0.986677	24	123169	0	1557	100	1.24834	98.7517	0.000389557	0.0194816	98.7519	0.986677	24	123169	0	1557	100	1.24834	98.7517	0.000389557	0.0194816	98.7519	0.986768	37	123027	0	1686	1	0.013519	0.986481	0.000601132	0.000300657	98.6485	0.986768	1028	122036	0	1686	1
0.986678	24	123162	0	1564	100	1.25395	98.7461	0.000389579	0.0194827	98.7463	0.986678	24	123162	0	1564	100	1.25395	98.7461	0.000389579	0.0194827	98.7463	0.986678	24	123162	0	1564	100	1.25395	98.7461	0.000389579	0.0194827	98.7463	0.986769	37	123024	0	1689	1	0.0135431	0.986457	0.000601147	0.000300664	98.6461	0.986769	1028	122033	0	1689	1
0.986679	24	123160	0	1566	100	1.25555	98.7444	0.000389585	0.019483	98.7447	0.986679	24	123160	0	1566	100	1.25555	98.7444	0.000389585	0.019483	98.7447	0.986679	24	123160	0	1566	100	1.25555	98.7444	0.000389585	0.019483	98.7447	0.98677	37	123020	0	1693	1	0.0135752	0.986425	0.000601167	0.000300674	98.6429	0.98677	1028	122029	0	1693	1
0.98668	24	123159	0	1567	100	1.25635	98.7436	0.000389588	0.0194832	98.7439	0.98668	24	123159	0	1567	100	1.25635	98.7436	0.000389588	0.0194832	98.7439	0.98668	24	123159	0	1567	100	1.25635	98.7436	0.000389588	0.0194832	98.7439	0.986772	37	123016	0	1697	1	0.0136072	0.986393	0.000601186	0.000300683	98.6397	0.986772	1028	122025	0	1697	1
0.986681	24	123158	0	1568	100	1.25716	98.7428	0.000389591	0.0194834	98.7431	0.986681	24	123158	0	1568	100	1.25716	98.7428	0.000389591	0.0194834	98.7431	0.986681	24	123158	0	1568	100	1.25716	98.7428	0.000389591	0.0194834	98.7431	0.986773	37	123015	0	1698	1	0.0136153	0.986385	0.000601191	0.000300686	98.6389	0.986773	1028	122024	0	1698	1
0.986682	24	123156	0	1570	100	1.25876	98.7412	0.000389598	0.0194837	98.7415	0.986682	24	123156	0	1570	100	1.25876	98.7412	0.000389598	0.0194837	98.7415	0.986682	24	123156	0	1570	100	1.25876	98.7412	0.000389598	0.0194837	98.7415	0.986775	37	123014	0	1699	1	0.0136233	0.986377	0.000601196	0.000300688	98.6381	0.986775	1028	122023	0	1699	1
0.986684	24	123151	0	1575	100	1.26277	98.7372	0.000389614	0.0194845	98.7375	0.986684	24	123151	0	1575	100	1.26277	98.7372	0.000389614	0.0194845	98.7375	0.986684	24	123151	0	1575	100	1.26277	98.7372	0.000389614	0.0194845	98.7375	0.986777	37	123009	0	1704	1	0.0136634	0.986337	0.00060122	0.000300701	98.6341	0.986777	1028	122018	0	1704	1
0.986685	24	123148	0	1578	100	1.26517	98.7348	0.000389623	0.0194849	98.7351	0.986685	24	123148	0	1578	100	1.26517	98.7348	0.000389623	0.0194849	98.7351	0.986685	24	123148	0	1578	100	1.26517	98.7348	0.000389623	0.0194849	98.7351	0.986778	37	123005	0	1708	1	0.0136954	0.986305	0.00060124	0.00030071	98.6309	0.986778	1028	122014	0	1708	1
0.986686	24	123143	0	1583	100	1.26918	98.7308	0.000389639	0.0194857	98.7311	0.986686	24	123143	0	1583	100	1.26918	98.7308	0.000389639	0.0194857	98.7311	0.986686	24	123143	0	1583	100	1.26918	98.7308	0.000389639	0.0194857	98.7311	0.986779	37	122998	0	1715	1	0.0137516	0.986248	0.000601274	0.000300727	98.6253	0.986779	1028	122007	0	1715	1
0.986687	24	123140	0	1586	100	1.27159	98.7284	0.000389648	0.0194862	98.7287	0.986687	24	123140	0	1586	100	1.27159	98.7284	0.000389648	0.0194862	98.7287	0.986687	24	123140	0	1586	100	1.27159	98.7284	0.000389648	0.0194862	98.7287	0.98678	37	122996	0	1717	1	0.0137676	0.986232	0.000601284	0.000300732	98.6236	0.98678	1028	122005	0	1717	1
0.986688	24	123137	0	1589	100	1.27399	98.726	0.000389658	0.0194867	98.7263	0.986688	24	123137	0	1589	100	1.27399	98.726	0.000389658	0.0194867	98.7263	0.986688	24	123137	0	1589	100	1.27399	98.726	0.000389658	0.0194867	98.7263	0.986781	37	122994	0	1719	1	0.0137836	0.986216	0.000601294	0.000300737	98.622	0.986781	1028	122003	0	1719	1
0.986689	24	123135	0	1591	100	1.2756	98.7244	0.000389664	0.019487	98.7246	0.986689	24	123135	0	1591	100	1.2756	98.7244	0.000389664	0.019487	98.7246	0.986689	24	123135	0	1591	100	1.2756	98.7244	0.000389664	0.019487	98.7246	0.986782	37	122988	0	1725	1	0.0138318	0.986168	0.000601323	0.000300752	98.6172	0.986782	1028	121997	0	1725	1
0.986691	24	123132	0	1594	100	1.278	98.722	0.000389674	0.0194875	98.7222	0.986691	24	123132	0	1594	100	1.278	98.722	0.000389674	0.0194875	98.7222	0.986691	24	123132	0	1594	100	1.278	98.722	0.000389674	0.0194875	98.7222	0.986784	37	122983	0	1730	1	0.0138718	0.986128	0.000601347	0.000300764	98.6132	0.986784	1028	121992	0	1730	1
0.986692	24	123130	0	1596	100	1.2796	98.7204	0.00038968	0.0194878	98.7206	0.986692	24	123130	0	1596	100	1.2796	98.7204	0.00038968	0.0194878	98.7206	0.986692	24	123130	0	1596	100	1.2796	98.7204	0.00038968	0.0194878	98.7206	0.986785	37	122981	0	1732	1	0.0138879	0.986112	0.000601357	0.000300769	98.6116	0.986785	1028	121990	0	1732	1
0.986693	24	123125	0	1601	100	1.28361	98.7164	0.000389696	0.0194886	98.7166	0.986693	24	123125	0	1601	100	1.28361	98.7164	0.000389696	0.0194886	98.7166	0.986693	24	123125	0	1601	100	1.28361	98.7164	0.000389696	0.0194886	98.7166	0.986786	37	122980	0	1733	1	0.0138959	0.986104	0.000601362	0.000300771	98.6108	0.986786	1028	121989	0	1733	1
0.986694	24	123119	0	1607	100	1.28842	98.7116	0.000389715	0.0194895	98.7118	0.986694	24	123119	0	1607	100	1.28842	98.7116	0.000389715	0.0194895	98.7118	0.986694	24	123119	0	1607	100	1.28842	98.7116	0.000389715	0.0194895	98.7118	0.986787	37	122978	0	1735	1	0.0139119	0.986088	0.000601372	0.000300776	98.6092	0.986787	1028	121987	0	1735	1
0.986696	24	123116	0	1610	100	1.29083	98.7092	0.000389724	0.01949	98.7094	0.986696	24	123116	0	1610	100	1.29083	98.7092	0.000389724	0.01949	98.7094	0.986696	24	123116	0	1610	100	1.29083	98.7092	0.000389724	0.01949	98.7094	0.986788	37	122975	0	1738	1	0.013936	0.986064	0.000601386	0.000300784	98.6068	0.986788	1028	121984	0	1738	1
0.986697	24	123113	0	1613	100	1.29323	98.7068	0.000389734	0.0194905	98.707	0.986697	24	123113	0	1613	100	1.29323	98.7068	0.000389734	0.0194905	98.707	0.986697	24	123113	0	1613	100	1.29323	98.7068	0.000389734	0.0194905	98.707	0.986789	37	122972	0	1741	1	0.0139601	0.98604	0.000601401	0.000300791	98.6044	0.986789	1028	121981	0	1741	1
0.986698	24	123111	0	1615	100	1.29484	98.7052	0.00038974	0.0194908	98.7054	0.986698	24	123111	0	1615	100	1.29484	98.7052	0.00038974	0.0194908	98.7054	0.986698	24	123111	0	1615	100	1.29484	98.7052	0.00038974	0.0194908	98.7054	0.98679	37	122965	0	1748	1	0.0140162	0.985984	0.000601435	0.000300808	98.5988	0.98679	1028	121974	0	1748	1
0.986699	24	123108	0	1618	100	1.29724	98.7028	0.00038975	0.0194913	98.703	0.986699	24	123108	0	1618	100	1.29724	98.7028	0.00038975	0.0194913	98.703	0.986699	24	123108	0	1618	100	1.29724	98.7028	0.00038975	0.0194913	98.703	0.986791	37	122963	0	1750	1	0.0140322	0.985968	0.000601445	0.000300813	98.5972	0.986791	1028	121972	0	1750	1
0.9867	24	123104	0	1622	100	1.30045	98.6995	0.000389762	0.0194919	98.6998	0.9867	24	123104	0	1622	100	1.30045	98.6995	0.000389762	0.0194919	98.6998	0.9867	24	123104	0	1622	100	1.30045	98.6995	0.000389762	0.0194919	98.6998	0.986792	37	122960	0	1753	1	0.0140563	0.985944	0.00060146	0.00030082	98.5948	0.986792	1028	121969	0	1753	1
0.986701	24	123103	0	1623	100	1.30125	98.6987	0.000389765	0.0194921	98.699	0.986701	24	123103	0	1623	100	1.30125	98.6987	0.000389765	0.0194921	98.699	0.986701	24	123103	0	1623	100	1.30125	98.6987	0.000389765	0.0194921	98.699	0.986793	37	122956	0	1757	1	0.0140883	0.985912	0.000601479	0.00030083	98.5916	0.986793	1028	121965	0	1757	1
0.986702	24	123100	0	1626	100	1.30366	98.6963	0.000389775	0.0194925	98.6966	0.986702	24	123100	0	1626	100	1.30366	98.6963	0.000389775	0.0194925	98.6966	0.986702	24	123100	0	1626	100	1.30366	98.6963	0.000389775	0.0194925	98.6966	0.986794	37	122952	0	1761	1	0.0141204	0.98588	0.000601499	0.00030084	98.5884	0.986794	1028	121961	0	1761	1
0.986703	24	123099	0	1627	100	1.30446	98.6955	0.000389778	0.0194927	98.6958	0.986703	24	123099	0	1627	100	1.30446	98.6955	0.000389778	0.0194927	98.6958	0.986703	24	123099	0	1627	100	1.30446	98.6955	0.000389778	0.0194927	98.6958	0.986795	37	122949	0	1764	1	0.0141445	0.985856	0.000601514	0.000300847	98.586	0.986795	1028	121958	0	1764	1
0.986704	24	123096	0	1630	100	1.30686	98.6931	0.000389788	0.0194932	98.6934	0.986704	24	123096	0	1630	100	1.30686	98.6931	0.000389788	0.0194932	98.6934	0.986704	24	123096	0	1630	100	1.30686	98.6931	0.000389788	0.0194932	98.6934	0.986796	37	122945	0	1768	1	0.0141765	0.985823	0.000601533	0.000300857	98.5828	0.986796	1028	121954	0	1768	1
0.986705	24	123093	0	1633	100	1.30927	98.6907	0.000389797	0.0194937	98.691	0.986705	24	123093	0	1633	100	1.30927	98.6907	0.000389797	0.0194937	98.691	0.986705	24	123093	0	1633	100	1.30927	98.6907	0.000389797	0.0194937	98.691	0.986798	37	122941	0	1772	1	0.0142086	0.985791	0.000601553	0.000300867	98.5796	0.986798	1028	121950	0	1772	1
0.986706	24	123090	0	1636	100	1.31168	98.6883	0.000389807	0.0194941	98.6886	0.986706	24	123090	0	1636	100	1.31168	98.6883	0.000389807	0.0194941	98.6886	0.986706	24	123090	0	1636	100	1.31168	98.6883	0.000389807	0.0194941	98.6886	0.986799	37	122939	0	1774	1	0.0142247	0.985775	0.000601562	0.000300872	98.578	0.986799	1028	121948	0	1774	1
0.986707	24	123085	0	1641	100	1.31568	98.6843	0.000389822	0.0194949	98.6846	0.986707	24	123085	0	1641	100	1.31568	98.6843	0.000389822	0.0194949	98.6846	0.986707	24	123085	0	1641	100	1.31568	98.6843	0.000389822	0.0194949	98.6846	0.9868	37	122934	0	1779	1	0.0142648	0.985735	0.000601587	0.000300884	98.5739	0.9868	1028	121943	0	1779	1
0.986708	24	123083	0	1643	100	1.31729	98.6827	0.000389829	0.0194952	98.683	0.986708	24	123083	0	1643	100	1.31729	98.6827	0.000389829	0.0194952	98.683	0.986708	24	123083	0	1643	100	1.31729	98.6827	0.000389829	0.0194952	98.683	0.986801	37	122930	0	1783	1	0.0142968	0.985703	0.000601606	0.000300894	98.5707	0.986801	1028	121939	0	1783	1
0.986709	24	123082	0	1644	100	1.31809	98.6819	0.000389832	0.0194954	98.6822	0.986709	24	123082	0	1644	100	1.31809	98.6819	0.000389832	0.0194954	98.6822	0.986709	24	123082	0	1644	100	1.31809	98.6819	0.000389832	0.0194954	98.6822	0.986802	37	122929	0	1784	1	0.0143048	0.985695	0.000601611	0.000300896	98.5699	0.986802	1028	121938	0	1784	1
0.98671	24	123079	0	1647	100	1.32049	98.6795	0.000389841	0.0194959	98.6798	0.98671	24	123079	0	1647	100	1.32049	98.6795	0.000389841	0.0194959	98.6798	0.98671	24	123079	0	1647	100	1.32049	98.6795	0.000389841	0.0194959	98.6798	0.986803	37	122925	0	1788	1	0.0143369	0.985663	0.000601631	0.000300906	98.5667	0.986803	1028	121934	0	1788	1
0.986711	24	123078	0	1648	100	1.3213	98.6787	0.000389845	0.019496	98.679	0.986711	24	123078	0	1648	100	1.3213	98.6787	0.000389845	0.019496	98.679	0.986711	24	123078	0	1648	100	1.3213	98.6787	0.000389845	0.019496	98.679	0.986804	37	122921	0	1792	1	0.014369	0.985631	0.00060165	0.000300916	98.5635	0.986804	1028	121930	0	1792	1
0.986712	24	123075	0	1651	100	1.3237	98.6763	0.000389854	0.0194965	98.6766	0.986712	24	123075	0	1651	100	1.3237	98.6763	0.000389854	0.0194965	98.6766	0.986712	24	123075	0	1651	100	1.3237	98.6763	0.000389854	0.0194965	98.6766	0.986806	37	122918	0	1795	1	0.014393	0.985607	0.000601665	0.000300923	98.5611	0.986806	1028	121927	0	1795	1
0.986713	24	123074	0	1652	100	1.3245	98.6755	0.000389857	0.0194967	98.6758	0.986713	24	123074	0	1652	100	1.3245	98.6755	0.000389857	0.0194967	98.6758	0.986713	24	123074	0	1652	100	1.3245	98.6755	0.000389857	0.0194967	98.6758	0.986807	37	122915	0	1798	1	0.0144171	0.985583	0.00060168	0.00030093	98.5587	0.986807	1028	121924	0	1798	1
0.986714	24	123071	0	1655	100	1.32691	98.6731	0.000389867	0.0194971	98.6733	0.986714	24	123071	0	1655	100	1.32691	98.6731	0.000389867	0.0194971	98.6733	0.986714	24	123071	0	1655	100	1.32691	98.6731	0.000389867	0.0194971	98.6733	0.986808	37	122912	0	1801	1	0.0144412	0.985559	0.000601695	0.000300938	98.5563	0.986808	1028	121921	0	1801	1
0.986715	24	123069	0	1657	100	1.32851	98.6715	0.000389873	0.0194975	98.6717	0.986715	24	123069	0	1657	100	1.32851	98.6715	0.000389873	0.0194975	98.6717	0.986715	24	123069	0	1657	100	1.32851	98.6715	0.000389873	0.0194975	98.6717	0.986809	37	122909	0	1804	1	0.0144652	0.985535	0.000601709	0.000300945	98.5539	0.986809	1028	121918	0	1804	1
0.986716	24	123066	0	1660	100	1.33092	98.6691	0.000389883	0.0194979	98.6693	0.986716	24	123066	0	1660	100	1.33092	98.6691	0.000389883	0.0194979	98.6693	0.986716	24	123066	0	1660	100	1.33092	98.6691	0.000389883	0.0194979	98.6693	0.98681	37	122907	0	1806	1	0.0144812	0.985519	0.000601719	0.00030095	98.5523	0.98681	1028	121916	0	1806	1
0.986717	24	123063	0	1663	100	1.33332	98.6667	0.000389892	0.0194984	98.6669	0.986717	24	123063	0	1663	100	1.33332	98.6667	0.000389892	0.0194984	98.6669	0.986717	24	123063	0	1663	100	1.33332	98.6667	0.000389892	0.0194984	98.6669	0.986811	37	122906	0	1807	1	0.0144893	0.985511	0.000601724	0.000300952	98.5515	0.986811	1028	121915	0	1807	1
0.986718	24	123060	0	1666	100	1.33573	98.6643	0.000389902	0.0194989	98.6645	0.986718	24	123060	0	1666	100	1.33573	98.6643	0.000389902	0.0194989	98.6645	0.986718	24	123060	0	1666	100	1.33573	98.6643	0.000389902	0.0194989	98.6645	0.986812	37	122903	0	1810	1	0.0145133	0.985487	0.000601739	0.00030096	98.5491	0.986812	1028	121912	0	1810	1
0.986719	24	123055	0	1671	100	1.33974	98.6603	0.000389917	0.0194997	98.6605	0.986719	24	123055	0	1671	100	1.33974	98.6603	0.000389917	0.0194997	98.6605	0.986719	24	123055	0	1671	100	1.33974	98.6603	0.000389917	0.0194997	98.6605	0.986813	37	122899	0	1814	1	0.0145454	0.985455	0.000601758	0.00030097	98.5459	0.986813	1028	121908	0	1814	1
0.98672	24	123051	0	1675	100	1.34294	98.6571	0.00038993	0.0195003	98.6573	0.98672	24	123051	0	1675	100	1.34294	98.6571	0.00038993	0.0195003	98.6573	0.98672	24	123051	0	1675	100	1.34294	98.6571	0.00038993	0.0195003	98.6573	0.986814	37	122896	0	1817	1	0.0145695	0.985431	0.000601773	0.000300977	98.5435	0.986814	1028	121905	0	1817	1
0.986721	24	123050	0	1676	100	1.34375	98.6563	0.000389933	0.0195005	98.6565	0.986721	24	123050	0	1676	100	1.34375	98.6563	0.000389933	0.0195005	98.6565	0.986721	24	123050	0	1676	100	1.34375	98.6563	0.000389933	0.0195005	98.6565	0.986815	37	122893	0	1820	1	0.0145935	0.985406	0.000601787	0.000300984	98.5411	0.986815	1028	121902	0	1820	1
0.986722	24	123049	0	1677	100	1.34455	98.6555	0.000389936	0.0195006	98.6557	0.986722	24	123049	0	1677	100	1.34455	98.6555	0.000389936	0.0195006	98.6557	0.986722	24	123049	0	1677	100	1.34455	98.6555	0.000389936	0.0195006	98.6557	0.986817	37	122889	0	1824	1	0.0146256	0.985374	0.000601807	0.000300994	98.5379	0.986817	1028	121898	0	1824	1
0.986724	24	123044	0	1682	100	1.34856	98.6514	0.000389952	0.0195014	98.6517	0.986724	24	123044	0	1682	100	1.34856	98.6514	0.000389952	0.0195014	98.6517	0.986724	24	123044	0	1682	100	1.34856	98.6514	0.000389952	0.0195014	98.6517	0.986818	37	122887	0	1826	1	0.0146416	0.985358	0.000601817	0.000300999	98.5363	0.986818	1028	121896	0	1826	1
0.986726	24	123043	0	1683	100	1.34936	98.6506	0.000389955	0.0195016	98.6509	0.986726	24	123043	0	1683	100	1.34936	98.6506	0.000389955	0.0195016	98.6509	0.986726	24	123043	0	1683	100	1.34936	98.6506	0.000389955	0.0195016	98.6509	0.986819	37	122886	0	1827	1	0.0146496	0.98535	0.000601822	0.000301001	98.5355	0.986819	1028	121895	0	1827	1
0.986727	24	123040	0	1686	100	1.35176	98.6482	0.000389965	0.019502	98.6485	0.986727	24	123040	0	1686	100	1.35176	98.6482	0.000389965	0.019502	98.6485	0.986727	24	123040	0	1686	100	1.35176	98.6482	0.000389965	0.019502	98.6485	0.98682	37	122879	0	1834	1	0.0147058	0.985294	0.000601856	0.000301019	98.5299	0.98682	1028	121888	0	1834	1
0.986728	24	123036	0	1690	100	1.35497	98.645	0.000389978	0.0195027	98.6453	0.986728	24	123036	0	1690	100	1.35497	98.645	0.000389978	0.0195027	98.6453	0.986728	24	123036	0	1690	100	1.35497	98.645	0.000389978	0.0195027	98.6453	0.986821	37	122877	0	1836	1	0.0147218	0.985278	0.000601866	0.000301023	98.5283	0.986821	1028	121886	0	1836	1
0.986729	24	123034	0	1692	100	1.35657	98.6434	0.000389984	0.019503	98.6437	0.986729	24	123034	0	1692	100	1.35657	98.6434	0.000389984	0.019503	98.6437	0.986729	24	123034	0	1692	100	1.35657	98.6434	0.000389984	0.019503	98.6437	0.986822	37	122872	0	1841	1	0.0147619	0.985238	0.00060189	0.000301036	98.5242	0.986822	1028	121881	0	1841	1
0.98673	24	123033	0	1693	100	1.35738	98.6426	0.000389987	0.0195032	98.6429	0.98673	24	123033	0	1693	100	1.35738	98.6426	0.000389987	0.0195032	98.6429	0.98673	24	123033	0	1693	100	1.35738	98.6426	0.000389987	0.0195032	98.6429	0.986823	37	122869	0	1844	1	0.0147859	0.985214	0.000601905	0.000301043	98.5218	0.986823	1028	121878	0	1844	1
0.986732	24	123030	0	1696	100	1.35978	98.6402	0.000389997	0.0195036	98.6405	0.986732	24	123030	0	1696	100	1.35978	98.6402	0.000389997	0.0195036	98.6405	0.986732	24	123030	0	1696	100	1.35978	98.6402	0.000389997	0.0195036	98.6405	0.986824	37	122866	0	1847	1	0.01481	0.98519	0.00060192	0.00030105	98.5194	0.986824	1028	121875	0	1847	1
0.986733	24	123027	0	1699	100	1.36219	98.6378	0.000390006	0.0195041	98.6381	0.986733	24	123027	0	1699	100	1.36219	98.6378	0.000390006	0.0195041	98.6381	0.986733	24	123027	0	1699	100	1.36219	98.6378	0.000390006	0.0195041	98.6381	0.986825	37	122864	0	1849	1	0.014826	0.985174	0.000601929	0.000301055	98.5178	0.986825	1028	121873	0	1849	1
0.986735	24	123024	0	1702	100	1.36459	98.6354	0.000390016	0.0195046	98.6357	0.986735	24	123024	0	1702	100	1.36459	98.6354	0.000390016	0.0195046	98.6357	0.986735	24	123024	0	1702	100	1.36459	98.6354	0.000390016	0.0195046	98.6357	0.986827	37	122863	0	1850	1	0.0148341	0.985166	0.000601934	0.000301058	98.517	0.986827	1028	121872	0	1850	1
0.986736	24	123020	0	1706	100	1.3678	98.6322	0.000390028	0.0195052	98.6325	0.986736	24	123020	0	1706	100	1.3678	98.6322	0.000390028	0.0195052	98.6325	0.986736	24	123020	0	1706	100	1.3678	98.6322	0.000390028	0.0195052	98.6325	0.986828	37	122862	0	1851	1	0.0148421	0.985158	0.000601939	0.00030106	98.5162	0.986828	1028	121871	0	1851	1
0.986737	24	123019	0	1707	100	1.3686	98.6314	0.000390031	0.0195054	98.6317	0.986737	24	123019	0	1707	100	1.3686	98.6314	0.000390031	0.0195054	98.6317	0.986737	24	123019	0	1707	100	1.3686	98.6314	0.000390031	0.0195054	98.6317	0.986829	37	122859	0	1854	1	0.0148661	0.985134	0.000601954	0.000301068	98.5138	0.986829	1028	121868	0	1854	1
0.986738	24	123018	0	1708	100	1.3694	98.6306	0.000390035	0.0195055	98.6309	0.986738	24	123018	0	1708	100	1.3694	98.6306	0.000390035	0.0195055	98.6309	0.986738	24	123018	0	1708	100	1.3694	98.6306	0.000390035	0.0195055	98.6309	0.98683	37	122855	0	1858	1	0.0148982	0.985102	0.000601973	0.000301077	98.5106	0.98683	1028	121864	0	1858	1
0.986739	24	123016	0	1710	100	1.37101	98.629	0.000390041	0.0195059	98.6293	0.986739	24	123016	0	1710	100	1.37101	98.629	0.000390041	0.0195059	98.6293	0.986739	24	123016	0	1710	100	1.37101	98.629	0.000390041	0.0195059	98.6293	0.986831	37	122853	0	1860	1	0.0149142	0.985086	0.000601983	0.000301082	98.509	0.986831	1028	121862	0	1860	1
0.98674	24	123014	0	1712	100	1.37261	98.6274	0.000390047	0.0195062	98.6277	0.98674	24	123014	0	1712	100	1.37261	98.6274	0.000390047	0.0195062	98.6277	0.98674	24	123014	0	1712	100	1.37261	98.6274	0.000390047	0.0195062	98.6277	0.986832	37	122850	0	1863	1	0.0149383	0.985062	0.000601998	0.00030109	98.5066	0.986832	1028	121859	0	1863	1
0.986741	24	123011	0	1715	100	1.37501	98.625	0.000390057	0.0195066	98.6253	0.986741	24	123011	0	1715	100	1.37501	98.625	0.000390057	0.0195066	98.6253	0.986741	24	123011	0	1715	100	1.37501	98.625	0.000390057	0.0195066	98.6253	0.986833	37	122848	0	1865	1	0.0149543	0.985046	0.000602008	0.000301095	98.505	0.986833	1028	121857	0	1865	1
0.986742	24	123008	0	1718	100	1.37742	98.6226	0.000390066	0.0195071	98.6228	0.986742	24	123008	0	1718	100	1.37742	98.6226	0.000390066	0.0195071	98.6228	0.986742	24	123008	0	1718	100	1.37742	98.6226	0.000390066	0.0195071	98.6228	0.986834	37	122846	0	1867	1	0.0149704	0.98503	0.000602018	0.000301099	98.5034	0.986834	1028	121855	0	1867	1
0.986743	24	123005	0	1721	100	1.37982	98.6202	0.000390076	0.0195076	98.6204	0.986743	24	123005	0	1721	100	1.37982	98.6202	0.000390076	0.0195076	98.6204	0.986743	24	123005	0	1721	100	1.37982	98.6202	0.000390076	0.0195076	98.6204	0.986835	37	122843	0	1870	1	0.0149944	0.985006	0.000602032	0.000301107	98.501	0.986835	1028	121852	0	1870	1
0.986744	24	123001	0	1725	100	1.38303	98.617	0.000390089	0.0195082	98.6172	0.986744	24	123001	0	1725	100	1.38303	98.617	0.000390089	0.0195082	98.6172	0.986744	24	123001	0	1725	100	1.38303	98.617	0.000390089	0.0195082	98.6172	0.986836	37	122840	0	1873	1	0.0150185	0.984982	0.000602047	0.000301114	98.4986	0.986836	1028	121849	0	1873	1
0.986745	24	122998	0	1728	100	1.38544	98.6146	0.000390098	0.0195087	98.6148	0.986745	24	122998	0	1728	100	1.38544	98.6146	0.000390098	0.0195087	98.6148	0.986745	24	122998	0	1728	100	1.38544	98.6146	0.000390098	0.0195087	98.6148	0.986837	37	122836	0	1877	1	0.0150506	0.984949	0.000602067	0.000301124	98.4954	0.986837	1028	121845	0	1877	1
0.986746	24	122997	0	1729	100	1.38624	98.6138	0.000390101	0.0195089	98.614	0.986746	24	122997	0	1729	100	1.38624	98.6138	0.000390101	0.0195089	98.614	0.986746	24	122997	0	1729	100	1.38624	98.6138	0.000390101	0.0195089	98.614	0.986838	37	122834	0	1879	1	0.0150666	0.984933	0.000602076	0.000301129	98.4938	0.986838	1028	121843	0	1879	1
0.986747	24	122995	0	1731	100	1.38784	98.6122	0.000390108	0.0195092	98.6124	0.986747	24	122995	0	1731	100	1.38784	98.6122	0.000390108	0.0195092	98.6124	0.986747	24	122995	0	1731	100	1.38784	98.6122	0.000390108	0.0195092	98.6124	0.986839	37	122831	0	1882	1	0.0150906	0.984909	0.000602091	0.000301136	98.4914	0.986839	1028	121840	0	1882	1
0.986748	24	122991	0	1735	100	1.39105	98.609	0.00039012	0.0195098	98.6092	0.986748	24	122991	0	1735	100	1.39105	98.609	0.00039012	0.0195098	98.6092	0.986748	24	122991	0	1735	100	1.39105	98.609	0.00039012	0.0195098	98.6092	0.98684	37	122829	0	1884	1	0.0151067	0.984893	0.000602101	0.000301141	98.4898	0.98684	1028	121838	0	1884	1
0.986749	24	122987	0	1739	100	1.39426	98.6057	0.000390133	0.0195105	98.606	0.986749	24	122987	0	1739	100	1.39426	98.6057	0.000390133	0.0195105	98.606	0.986749	24	122987	0	1739	100	1.39426	98.6057	0.000390133	0.0195105	98.606	0.986841	37	122828	0	1885	1	0.0151147	0.984885	0.000602106	0.000301144	98.489	0.986841	1028	121837	0	1885	1
0.98675	24	122986	0	1740	100	1.39506	98.6049	0.000390136	0.0195106	98.6052	0.98675	24	122986	0	1740	100	1.39506	98.6049	0.000390136	0.0195106	98.6052	0.98675	24	122986	0	1740	100	1.39506	98.6049	0.000390136	0.0195106	98.6052	0.986842	37	122824	0	1889	1	0.0151468	0.984853	0.000602125	0.000301153	98.4858	0.986842	1028	121833	0	1889	1
0.986751	24	122982	0	1744	100	1.39826	98.6017	0.000390149	0.0195112	98.602	0.986751	24	122982	0	1744	100	1.39826	98.6017	0.000390149	0.0195112	98.602	0.986751	24	122982	0	1744	100	1.39826	98.6017	0.000390149	0.0195112	98.602	0.986843	37	122823	0	1890	1	0.0151548	0.984845	0.00060213	0.000301156	98.485	0.986843	1028	121832	0	1890	1
0.986753	24	122978	0	1748	100	1.40147	98.5985	0.000390161	0.0195119	98.5988	0.986753	24	122978	0	1748	100	1.40147	98.5985	0.000390161	0.0195119	98.5988	0.986753	24	122978	0	1748	100	1.40147	98.5985	0.000390161	0.0195119	98.5988	0.986844	37	122820	0	1893	1	0.0151789	0.984821	0.000602145	0.000301163	98.4826	0.986844	1028	121829	0	1893	1
0.986754	24	122977	0	1749	100	1.40227	98.5977	0.000390165	0.019512	98.598	0.986754	24	122977	0	1749	100	1.40227	98.5977	0.000390165	0.019512	98.598	0.986754	24	122977	0	1749	100	1.40227	98.5977	0.000390165	0.019512	98.598	0.986845	37	122818	0	1895	1	0.0151949	0.984805	0.000602155	0.000301168	98.481	0.986845	1028	121827	0	1895	1
0.986755	24	122973	0	1753	100	1.40548	98.5945	0.000390177	0.0195127	98.5948	0.986755	24	122973	0	1753	100	1.40548	98.5945	0.000390177	0.0195127	98.5948	0.986755	24	122973	0	1753	100	1.40548	98.5945	0.000390177	0.0195127	98.5948	0.986847	37	122813	0	1900	1	0.015235	0.984765	0.000602179	0.00030118	98.477	0.986847	1028	121822	0	1900	1
0.986756	24	122971	0	1755	100	1.40708	98.5929	0.000390184	0.019513	98.5932	0.986756	24	122971	0	1755	100	1.40708	98.5929	0.000390184	0.019513	98.5932	0.986756	24	122971	0	1755	100	1.40708	98.5929	0.000390184	0.019513	98.5932	0.986849	37	122811	0	1902	1	0.015251	0.984749	0.000602189	0.000301185	98.4754	0.986849	1028	121820	0	1902	1
0.986758	24	122967	0	1759	100	1.41029	98.5897	0.000390196	0.0195136	98.59	0.986758	24	122967	0	1759	100	1.41029	98.5897	0.000390196	0.0195136	98.59	0.986758	24	122967	0	1759	100	1.41029	98.5897	0.000390196	0.0195136	98.59	0.98685	37	122809	0	1904	1	0.0152671	0.984733	0.000602199	0.00030119	98.4737	0.98685	1028	121818	0	1904	1
0.986759	24	122966	0	1760	100	1.41109	98.5889	0.000390199	0.0195138	98.5892	0.986759	24	122966	0	1760	100	1.41109	98.5889	0.000390199	0.0195138	98.5892	0.986759	24	122966	0	1760	100	1.41109	98.5889	0.000390199	0.0195138	98.5892	0.986851	37	122806	0	1907	1	0.0152911	0.984709	0.000602214	0.000301197	98.4713	0.986851	1028	121815	0	1907	1
0.98676	24	122961	0	1765	100	1.4151	98.5849	0.000390215	0.0195146	98.5852	0.98676	24	122961	0	1765	100	1.4151	98.5849	0.000390215	0.0195146	98.5852	0.98676	24	122961	0	1765	100	1.4151	98.5849	0.000390215	0.0195146	98.5852	0.986852	37	122800	0	1913	1	0.0153392	0.984661	0.000602243	0.000301212	98.4665	0.986852	1028	121809	0	1913	1
0.986761	24	122960	0	1766	100	1.4159	98.5841	0.000390219	0.0195147	98.5844	0.986761	24	122960	0	1766	100	1.4159	98.5841	0.000390219	0.0195147	98.5844	0.986761	24	122960	0	1766	100	1.4159	98.5841	0.000390219	0.0195147	98.5844	0.986853	37	122796	0	1917	1	0.0153713	0.984629	0.000602263	0.000301222	98.4633	0.986853	1028	121805	0	1917	1
0.986762	24	122951	0	1775	100	1.42312	98.5769	0.000390247	0.0195162	98.5772	0.986762	24	122951	0	1775	100	1.42312	98.5769	0.000390247	0.0195162	98.5772	0.986762	24	122951	0	1775	100	1.42312	98.5769	0.000390247	0.0195162	98.5772	0.986854	37	122794	0	1919	1	0.0153873	0.984613	0.000602272	0.000301227	98.4617	0.986854	1028	121803	0	1919	1
0.986763	24	122949	0	1777	100	1.42472	98.5753	0.000390253	0.0195165	98.5756	0.986763	24	122949	0	1777	100	1.42472	98.5753	0.000390253	0.0195165	98.5756	0.986763	24	122949	0	1777	100	1.42472	98.5753	0.000390253	0.0195165	98.5756	0.986855	37	122792	0	1921	1	0.0154034	0.984597	0.000602282	0.000301232	98.4601	0.986855	1028	121801	0	1921	1
0.986764	24	122948	0	1778	100	1.42552	98.5745	0.000390257	0.0195166	98.5747	0.986764	24	122948	0	1778	100	1.42552	98.5745	0.000390257	0.0195166	98.5747	0.986764	24	122948	0	1778	100	1.42552	98.5745	0.000390257	0.0195166	98.5747	0.986856	37	122789	0	1924	1	0.0154274	0.984573	0.000602297	0.000301239	98.4577	0.986856	1028	121798	0	1924	1
0.986765	24	122940	0	1786	100	1.43194	98.5681	0.000390282	0.0195179	98.5683	0.986765	24	122940	0	1786	100	1.43194	98.5681	0.000390282	0.0195179	98.5683	0.986765	24	122940	0	1786	100	1.43194	98.5681	0.000390282	0.0195179	98.5683	0.986857	37	122785	0	1928	1	0.0154595	0.984541	0.000602316	0.000301249	98.4545	0.986857	1028	121794	0	1928	1
0.986766	24	122938	0	1788	100	1.43354	98.5665	0.000390288	0.0195182	98.5667	0.986766	24	122938	0	1788	100	1.43354	98.5665	0.000390288	0.0195182	98.5667	0.986766	24	122938	0	1788	100	1.43354	98.5665	0.000390288	0.0195182	98.5667	0.986858	37	122783	0	1930	1	0.0154755	0.984524	0.000602326	0.000301254	98.4529	0.986858	1028	121792	0	1930	1
0.986767	24	122933	0	1793	100	1.43755	98.5624	0.000390304	0.019519	98.5627	0.986767	24	122933	0	1793	100	1.43755	98.5624	0.000390304	0.019519	98.5627	0.986767	24	122933	0	1793	100	1.43755	98.5624	0.000390304	0.019519	98.5627	0.986859	37	122781	0	1932	1	0.0154916	0.984508	0.000602336	0.000301259	98.4513	0.986859	1028	121790	0	1932	1
0.986769	24	122932	0	1794	100	1.43835	98.5616	0.000390307	0.0195192	98.5619	0.986769	24	122932	0	1794	100	1.43835	98.5616	0.000390307	0.0195192	98.5619	0.986769	24	122932	0	1794	100	1.43835	98.5616	0.000390307	0.0195192	98.5619	0.98686	37	122779	0	1934	1	0.0155076	0.984492	0.000602346	0.000301264	98.4497	0.98686	1028	121788	0	1934	1
0.98677	24	122928	0	1798	100	1.44156	98.5584	0.00039032	0.0195198	98.5587	0.98677	24	122928	0	1798	100	1.44156	98.5584	0.00039032	0.0195198	98.5587	0.98677	24	122928	0	1798	100	1.44156	98.5584	0.00039032	0.0195198	98.5587	0.986861	37	122771	0	1942	1	0.0155718	0.984428	0.000602385	0.000301283	98.4433	0.986861	1028	121780	0	1942	1
0.986771	24	122926	0	1800	100	1.44316	98.5568	0.000390326	0.0195201	98.5571	0.986771	24	122926	0	1800	100	1.44316	98.5568	0.000390326	0.0195201	98.5571	0.986771	24	122926	0	1800	100	1.44316	98.5568	0.000390326	0.0195201	98.5571	0.986863	37	122770	0	1943	1	0.0155798	0.98442	0.00060239	0.000301286	98.4425	0.986863	1028	121779	0	1943	1
0.986772	24	122924	0	1802	100	1.44477	98.5552	0.000390333	0.0195204	98.5555	0.986772	24	122924	0	1802	100	1.44477	98.5552	0.000390333	0.0195204	98.5555	0.986772	24	122924	0	1802	100	1.44477	98.5552	0.000390333	0.0195204	98.5555	0.986864	37	122763	0	1950	1	0.0156359	0.984364	0.000602424	0.000301303	98.4369	0.986864	1028	121772	0	1950	1
0.986773	24	122922	0	1804	100	1.44637	98.5536	0.000390339	0.0195208	98.5539	0.986773	24	122922	0	1804	100	1.44637	98.5536	0.000390339	0.0195208	98.5539	0.986773	24	122922	0	1804	100	1.44637	98.5536	0.000390339	0.0195208	98.5539	0.986865	37	122761	0	1952	1	0.0156519	0.984348	0.000602434	0.000301308	98.4353	0.986865	1028	121770	0	1952	1
0.986774	24	122921	0	1805	100	1.44717	98.5528	0.000390342	0.0195209	98.5531	0.986774	24	122921	0	1805	100	1.44717	98.5528	0.000390342	0.0195209	98.5531	0.986774	24	122921	0	1805	100	1.44717	98.5528	0.000390342	0.0195209	98.5531	0.986866	37	122759	0	1954	1	0.015668	0.984332	0.000602444	0.000301313	98.4337	0.986866	1028	121768	0	1954	1
0.986775	24	122919	0	1807	100	1.44878	98.5512	0.000390349	0.0195212	98.5515	0.986775	24	122919	0	1807	100	1.44878	98.5512	0.000390349	0.0195212	98.5515	0.986775	24	122919	0	1807	100	1.44878	98.5512	0.000390349	0.0195212	98.5515	0.986867	37	122756	0	1957	1	0.015692	0.984308	0.000602459	0.00030132	98.4313	0.986867	1028	121765	0	1957	1
0.986776	24	122916	0	1810	100	1.45118	98.5488	0.000390358	0.0195217	98.5491	0.986776	24	122916	0	1810	100	1.45118	98.5488	0.000390358	0.0195217	98.5491	0.986776	24	122916	0	1810	100	1.45118	98.5488	0.000390358	0.0195217	98.5491	0.986869	37	122753	0	1960	1	0.0157161	0.984284	0.000602473	0.000301327	98.4289	0.986869	1028	121762	0	1960	1
0.986777	24	122914	0	1812	100	1.45278	98.5472	0.000390365	0.019522	98.5475	0.986777	24	122914	0	1812	100	1.45278	98.5472	0.000390365	0.019522	98.5475	0.986777	24	122914	0	1812	100	1.45278	98.5472	0.000390365	0.019522	98.5475	0.98687	37	122747	0	1966	1	0.0157642	0.984236	0.000602503	0.000301342	98.424	0.98687	1028	121756	0	1966	1
0.986778	24	122912	0	1814	100	1.45439	98.5456	0.000390371	0.0195224	98.5459	0.986778	24	122912	0	1814	100	1.45439	98.5456	0.000390371	0.0195224	98.5459	0.986778	24	122912	0	1814	100	1.45439	98.5456	0.000390371	0.0195224	98.5459	0.986871	37	122746	0	1967	1	0.0157722	0.984228	0.000602508	0.000301345	98.4232	0.986871	1028	121755	0	1967	1
0.986779	24	122906	0	1820	100	1.4592	98.5408	0.00039039	0.0195233	98.5411	0.986779	24	122906	0	1820	100	1.4592	98.5408	0.00039039	0.0195233	98.5411	0.986779	24	122906	0	1820	100	1.4592	98.5408	0.00039039	0.0195233	98.5411	0.986872	37	122744	0	1969	1	0.0157882	0.984212	0.000602518	0.00030135	98.4216	0.986872	1028	121753	0	1969	1
0.98678	24	122903	0	1823	100	1.4616	98.5384	0.000390399	0.0195238	98.5387	0.98678	24	122903	0	1823	100	1.4616	98.5384	0.000390399	0.0195238	98.5387	0.98678	24	122903	0	1823	100	1.4616	98.5384	0.000390399	0.0195238	98.5387	0.986873	37	122741	0	1972	1	0.0158123	0.984188	0.000602532	0.000301357	98.4192	0.986873	1028	121750	0	1972	1
0.986781	24	122902	0	1824	100	1.46241	98.5376	0.000390403	0.0195239	98.5379	0.986781	24	122902	0	1824	100	1.46241	98.5376	0.000390403	0.0195239	98.5379	0.986781	24	122902	0	1824	100	1.46241	98.5376	0.000390403	0.0195239	98.5379	0.986874	37	122736	0	1977	1	0.0158524	0.984148	0.000602557	0.000301369	98.4152	0.986874	1028	121745	0	1977	1
0.986782	24	122898	0	1828	100	1.46561	98.5344	0.000390415	0.0195246	98.5347	0.986782	24	122898	0	1828	100	1.46561	98.5344	0.000390415	0.0195246	98.5347	0.986782	24	122898	0	1828	100	1.46561	98.5344	0.000390415	0.0195246	98.5347	0.986875	37	122732	0	1981	1	0.0158845	0.984116	0.000602576	0.000301379	98.412	0.986875	1028	121741	0	1981	1
0.986783	24	122895	0	1831	100	1.46802	98.532	0.000390425	0.0195251	98.5323	0.986783	24	122895	0	1831	100	1.46802	98.532	0.000390425	0.0195251	98.5323	0.986783	24	122895	0	1831	100	1.46802	98.532	0.000390425	0.0195251	98.5323	0.986877	37	122727	0	1986	1	0.0159246	0.984075	0.000602601	0.000301391	98.408	0.986877	1028	121736	0	1986	1
0.986784	24	122894	0	1832	100	1.46882	98.5312	0.000390428	0.0195252	98.5315	0.986784	24	122894	0	1832	100	1.46882	98.5312	0.000390428	0.0195252	98.5315	0.986784	24	122894	0	1832	100	1.46882	98.5312	0.000390428	0.0195252	98.5315	0.986878	37	122725	0	1988	1	0.0159406	0.984059	0.000602611	0.000301396	98.4064	0.986878	1028	121734	0	1988	1
0.986785	24	122893	0	1833	100	1.46962	98.5304	0.000390431	0.0195254	98.5307	0.986785	24	122893	0	1833	100	1.46962	98.5304	0.000390431	0.0195254	98.5307	0.986785	24	122893	0	1833	100	1.46962	98.5304	0.000390431	0.0195254	98.5307	0.986879	37	122723	0	1990	1	0.0159566	0.984043	0.000602621	0.000301401	98.4048	0.986879	1028	121732	0	1990	1
0.986786	24	122891	0	1835	100	1.47122	98.5288	0.000390438	0.0195257	98.5291	0.986786	24	122891	0	1835	100	1.47122	98.5288	0.000390438	0.0195257	98.5291	0.986786	24	122891	0	1835	100	1.47122	98.5288	0.000390438	0.0195257	98.5291	0.98688	37	122721	0	1992	1	0.0159727	0.984027	0.00060263	0.000301406	98.4032	0.98688	1028	121730	0	1992	1
0.986787	24	122887	0	1839	100	1.47443	98.5256	0.00039045	0.0195263	98.5259	0.986787	24	122887	0	1839	100	1.47443	98.5256	0.00039045	0.0195263	98.5259	0.986787	24	122887	0	1839	100	1.47443	98.5256	0.00039045	0.0195263	98.5259	0.986881	37	122716	0	1997	1	0.0160128	0.983987	0.000602655	0.000301418	98.3992	0.986881	1028	121725	0	1997	1
0.986788	24	122885	0	1841	100	1.47604	98.524	0.000390457	0.0195266	98.5242	0.986788	24	122885	0	1841	100	1.47604	98.524	0.000390457	0.0195266	98.5242	0.986788	24	122885	0	1841	100	1.47604	98.524	0.000390457	0.0195266	98.5242	0.986882	37	122713	0	2000	1	0.0160368	0.983963	0.00060267	0.000301426	98.3968	0.986882	1028	121722	0	2000	1
0.986789	24	122883	0	1843	100	1.47764	98.5224	0.000390463	0.019527	98.5226	0.986789	24	122883	0	1843	100	1.47764	98.5224	0.000390463	0.019527	98.5226	0.986789	24	122883	0	1843	100	1.47764	98.5224	0.000390463	0.019527	98.5226	0.986883	37	122709	0	2004	1	0.0160689	0.983931	0.000602689	0.000301435	98.3936	0.986883	1028	121718	0	2004	1
0.98679	24	122880	0	1846	100	1.48004	98.52	0.000390472	0.0195274	98.5202	0.98679	24	122880	0	1846	100	1.48004	98.52	0.000390472	0.0195274	98.5202	0.98679	24	122880	0	1846	100	1.48004	98.52	0.000390472	0.0195274	98.5202	0.986884	37	122708	0	2005	1	0.0160769	0.983923	0.000602694	0.000301438	98.3928	0.986884	1028	121717	0	2005	1
0.986791	24	122878	0	1848	100	1.48165	98.5184	0.000390479	0.0195278	98.5186	0.986791	24	122878	0	1848	100	1.48165	98.5184	0.000390479	0.0195278	98.5186	0.986791	24	122878	0	1848	100	1.48165	98.5184	0.000390479	0.0195278	98.5186	0.986885	37	122706	0	2007	1	0.0160929	0.983907	0.000602704	0.000301443	98.3912	0.986885	1028	121715	0	2007	1
0.986792	24	122877	0	1849	100	1.48245	98.5176	0.000390482	0.0195279	98.5178	0.986792	24	122877	0	1849	100	1.48245	98.5176	0.000390482	0.0195279	98.5178	0.986792	24	122877	0	1849	100	1.48245	98.5176	0.000390482	0.0195279	98.5178	0.986886	37	122704	0	2009	1	0.016109	0.983891	0.000602714	0.000301448	98.3896	0.986886	1028	121713	0	2009	1
0.986793	24	122874	0	1852	100	1.48485	98.5151	0.000390492	0.0195284	98.5154	0.986793	24	122874	0	1852	100	1.48485	98.5151	0.000390492	0.0195284	98.5154	0.986793	24	122874	0	1852	100	1.48485	98.5151	0.000390492	0.0195284	98.5154	0.986887	37	122701	0	2012	1	0.016133	0.983867	0.000602729	0.000301455	98.3872	0.986887	1028	121710	0	2012	1
0.986794	24	122869	0	1857	100	1.48886	98.5111	0.000390507	0.0195292	98.5114	0.986794	24	122869	0	1857	100	1.48886	98.5111	0.000390507	0.0195292	98.5114	0.986794	24	122869	0	1857	100	1.48886	98.5111	0.000390507	0.0195292	98.5114	0.986888	37	122697	0	2016	1	0.0161651	0.983835	0.000602748	0.000301465	98.384	0.986888	1028	121706	0	2016	1
0.986795	24	122865	0	1861	100	1.49207	98.5079	0.00039052	0.0195298	98.5082	0.986795	24	122865	0	1861	100	1.49207	98.5079	0.00039052	0.0195298	98.5082	0.986795	24	122865	0	1861	100	1.49207	98.5079	0.00039052	0.0195298	98.5082	0.986889	37	122694	0	2019	1	0.0161892	0.983811	0.000602763	0.000301472	98.3816	0.986889	1028	121703	0	2019	1
0.986796	24	122861	0	1865	100	1.49528	98.5047	0.000390533	0.0195305	98.505	0.986796	24	122861	0	1865	100	1.49528	98.5047	0.000390533	0.0195305	98.505	0.986796	24	122861	0	1865	100	1.49528	98.5047	0.000390533	0.0195305	98.505	0.98689	37	122692	0	2021	1	0.0162052	0.983795	0.000602773	0.000301477	98.38	0.98689	1028	121701	0	2021	1
0.986798	24	122858	0	1868	100	1.49768	98.5023	0.000390542	0.0195309	98.5026	0.986798	24	122858	0	1868	100	1.49768	98.5023	0.000390542	0.0195309	98.5026	0.986798	24	122858	0	1868	100	1.49768	98.5023	0.000390542	0.0195309	98.5026	0.986891	37	122689	0	2024	1	0.0162293	0.983771	0.000602787	0.000301485	98.3776	0.986891	1028	121698	0	2024	1
0.986799	24	122853	0	1873	100	1.50169	98.4983	0.000390558	0.0195317	98.4986	0.986799	24	122853	0	1873	100	1.50169	98.4983	0.000390558	0.0195317	98.4986	0.986799	24	122853	0	1873	100	1.50169	98.4983	0.000390558	0.0195317	98.4986	0.986892	37	122688	0	2025	1	0.0162373	0.983763	0.000602792	0.000301487	98.3768	0.986892	1028	121697	0	2025	1
0.9868	24	122852	0	1874	100	1.50249	98.4975	0.000390561	0.0195319	98.4978	0.9868	24	122852	0	1874	100	1.50249	98.4975	0.000390561	0.0195319	98.4978	0.9868	24	122852	0	1874	100	1.50249	98.4975	0.000390561	0.0195319	98.4978	0.986893	37	122687	0	2026	1	0.0162453	0.983755	0.000602797	0.00030149	98.376	0.986893	1028	121696	0	2026	1
0.986801	24	122848	0	1878	100	1.5057	98.4943	0.000390574	0.0195325	98.4946	0.986801	24	122848	0	1878	100	1.5057	98.4943	0.000390574	0.0195325	98.4946	0.986801	24	122848	0	1878	100	1.5057	98.4943	0.000390574	0.0195325	98.4946	0.986894	37	122685	0	2028	1	0.0162613	0.983739	0.000602807	0.000301494	98.3743	0.986894	1028	121694	0	2028	1
0.986802	24	122845	0	1881	100	1.50811	98.4919	0.000390584	0.019533	98.4922	0.986802	24	122845	0	1881	100	1.50811	98.4919	0.000390584	0.019533	98.4922	0.986802	24	122845	0	1881	100	1.50811	98.4919	0.000390584	0.019533	98.4922	0.986895	37	122683	0	2030	1	0.0162774	0.983723	0.000602817	0.000301499	98.3727	0.986895	1028	121692	0	2030	1
0.986803	24	122842	0	1884	100	1.51051	98.4895	0.000390593	0.0195335	98.4898	0.986803	24	122842	0	1884	100	1.51051	98.4895	0.000390593	0.0195335	98.4898	0.986803	24	122842	0	1884	100	1.51051	98.4895	0.000390593	0.0195335	98.4898	0.986897	37	122676	0	2037	1	0.0163335	0.983666	0.000602851	0.000301517	98.3671	0.986897	1028	121685	0	2037	1
0.986804	24	122840	0	1886	100	1.51211	98.4879	0.0003906	0.0195338	98.4882	0.986804	24	122840	0	1886	100	1.51211	98.4879	0.0003906	0.0195338	98.4882	0.986804	24	122840	0	1886	100	1.51211	98.4879	0.0003906	0.0195338	98.4882	0.986898	37	122674	0	2039	1	0.0163495	0.98365	0.000602861	0.000301521	98.3655	0.986898	1028	121683	0	2039	1
0.986805	24	122839	0	1887	100	1.51292	98.4871	0.000390603	0.019534	98.4874	0.986805	24	122839	0	1887	100	1.51292	98.4871	0.000390603	0.019534	98.4874	0.986805	24	122839	0	1887	100	1.51292	98.4871	0.000390603	0.019534	98.4874	0.986899	37	122670	0	2043	1	0.0163816	0.983618	0.000602881	0.000301531	98.3623	0.986899	1028	121679	0	2043	1
0.986806	24	122835	0	1891	100	1.51612	98.4839	0.000390615	0.0195346	98.4842	0.986806	24	122835	0	1891	100	1.51612	98.4839	0.000390615	0.0195346	98.4842	0.986806	24	122835	0	1891	100	1.51612	98.4839	0.000390615	0.0195346	98.4842	0.9869	37	122667	0	2046	1	0.0164057	0.983594	0.000602896	0.000301539	98.3599	0.9869	1028	121676	0	2046	1
0.986807	24	122834	0	1892	100	1.51693	98.4831	0.000390619	0.0195347	98.4834	0.986807	24	122834	0	1892	100	1.51693	98.4831	0.000390619	0.0195347	98.4834	0.986807	24	122834	0	1892	100	1.51693	98.4831	0.000390619	0.0195347	98.4834	0.986901	37	122664	0	2049	1	0.0164297	0.98357	0.00060291	0.000301546	98.3575	0.986901	1028	121673	0	2049	1
0.986808	24	122833	0	1893	100	1.51773	98.4823	0.000390622	0.0195349	98.4826	0.986808	24	122833	0	1893	100	1.51773	98.4823	0.000390622	0.0195349	98.4826	0.986808	24	122833	0	1893	100	1.51773	98.4823	0.000390622	0.0195349	98.4826	0.986902	37	122660	0	2053	1	0.0164618	0.983538	0.00060293	0.000301556	98.3543	0.986902	1028	121669	0	2053	1
0.98681	24	122831	0	1895	100	1.51933	98.4807	0.000390628	0.0195352	98.481	0.98681	24	122831	0	1895	100	1.51933	98.4807	0.000390628	0.0195352	98.481	0.98681	24	122831	0	1895	100	1.51933	98.4807	0.000390628	0.0195352	98.481	0.986903	37	122658	0	2055	1	0.0164778	0.983522	0.00060294	0.000301561	98.3527	0.986903	1028	121667	0	2055	1
0.986811	24	122830	0	1896	100	1.52013	98.4799	0.000390631	0.0195354	98.4802	0.986811	24	122830	0	1896	100	1.52013	98.4799	0.000390631	0.0195354	98.4802	0.986811	24	122830	0	1896	100	1.52013	98.4799	0.000390631	0.0195354	98.4802	0.986904	37	122656	0	2057	1	0.0164939	0.983506	0.00060295	0.000301566	98.3511	0.986904	1028	121665	0	2057	1
0.986812	24	122827	0	1899	100	1.52254	98.4775	0.000390641	0.0195359	98.4778	0.986812	24	122827	0	1899	100	1.52254	98.4775	0.000390641	0.0195359	98.4778	0.986812	24	122827	0	1899	100	1.52254	98.4775	0.000390641	0.0195359	98.4778	0.986905	37	122654	0	2059	1	0.0165099	0.98349	0.000602959	0.000301571	98.3495	0.986905	1028	121663	0	2059	1
0.986813	24	122823	0	1903	100	1.52574	98.4743	0.000390654	0.0195365	98.4745	0.986813	24	122823	0	1903	100	1.52574	98.4743	0.000390654	0.0195365	98.4745	0.986813	24	122823	0	1903	100	1.52574	98.4743	0.000390654	0.0195365	98.4745	0.986906	37	122651	0	2062	1	0.016534	0.983466	0.000602974	0.000301578	98.3471	0.986906	1028	121660	0	2062	1
0.986814	24	122821	0	1905	100	1.52735	98.4727	0.00039066	0.0195368	98.4729	0.986814	24	122821	0	1905	100	1.52735	98.4727	0.00039066	0.0195368	98.4729	0.986814	24	122821	0	1905	100	1.52735	98.4727	0.00039066	0.0195368	98.4729	0.986907	37	122650	0	2063	1	0.016542	0.983458	0.000602979	0.00030158	98.3463	0.986907	1028	121659	0	2063	1
0.986815	24	122819	0	1907	100	1.52895	98.471	0.000390666	0.0195371	98.4713	0.986815	24	122819	0	1907	100	1.52895	98.471	0.000390666	0.0195371	98.4713	0.986815	24	122819	0	1907	100	1.52895	98.471	0.000390666	0.0195371	98.4713	0.986908	37	122649	0	2064	1	0.01655	0.98345	0.000602984	0.000301583	98.3455	0.986908	1028	121658	0	2064	1
0.986816	24	122816	0	1910	100	1.53136	98.4686	0.000390676	0.0195376	98.4689	0.986816	24	122816	0	1910	100	1.53136	98.4686	0.000390676	0.0195376	98.4689	0.986816	24	122816	0	1910	100	1.53136	98.4686	0.000390676	0.0195376	98.4689	0.986909	37	122646	0	2067	1	0.0165741	0.983426	0.000602999	0.00030159	98.3431	0.986909	1028	121655	0	2067	1
0.986817	24	122814	0	1912	100	1.53296	98.467	0.000390682	0.0195379	98.4673	0.986817	24	122814	0	1912	100	1.53296	98.467	0.000390682	0.0195379	98.4673	0.986817	24	122814	0	1912	100	1.53296	98.467	0.000390682	0.0195379	98.4673	0.98691	37	122644	0	2069	1	0.0165901	0.98341	0.000603009	0.000301595	98.3415	0.98691	1028	121653	0	2069	1
0.986818	24	122809	0	1917	100	1.53697	98.463	0.000390698	0.0195387	98.4633	0.986818	24	122809	0	1917	100	1.53697	98.463	0.000390698	0.0195387	98.4633	0.986818	24	122809	0	1917	100	1.53697	98.463	0.000390698	0.0195387	98.4633	0.986911	37	122638	0	2075	1	0.0166382	0.983362	0.000603038	0.00030161	98.3367	0.986911	1028	121647	0	2075	1
0.986819	24	122805	0	1921	100	1.54018	98.4598	0.000390711	0.0195394	98.4601	0.986819	24	122805	0	1921	100	1.54018	98.4598	0.000390711	0.0195394	98.4601	0.986819	24	122805	0	1921	100	1.54018	98.4598	0.000390711	0.0195394	98.4601	0.986912	37	122637	0	2076	1	0.0166462	0.983354	0.000603043	0.000301612	98.3359	0.986912	1028	121646	0	2076	1
0.98682	24	122803	0	1923	100	1.54178	98.4582	0.000390717	0.0195397	98.4585	0.98682	24	122803	0	1923	100	1.54178	98.4582	0.000390717	0.0195397	98.4585	0.98682	24	122803	0	1923	100	1.54178	98.4582	0.000390717	0.0195397	98.4585	0.986913	37	122632	0	2081	1	0.0166863	0.983314	0.000603067	0.000301625	98.3319	0.986913	1028	121641	0	2081	1
0.986821	24	122800	0	1926	100	1.54418	98.4558	0.000390727	0.0195402	98.4561	0.986821	24	122800	0	1926	100	1.54418	98.4558	0.000390727	0.0195402	98.4561	0.986821	24	122800	0	1926	100	1.54418	98.4558	0.000390727	0.0195402	98.4561	0.986914	37	122630	0	2083	1	0.0167023	0.983298	0.000603077	0.00030163	98.3303	0.986914	1028	121639	0	2083	1
0.986822	24	122799	0	1927	100	1.54499	98.455	0.00039073	0.0195403	98.4553	0.986822	24	122799	0	1927	100	1.54499	98.455	0.00039073	0.0195403	98.4553	0.986822	24	122799	0	1927	100	1.54499	98.455	0.00039073	0.0195403	98.4553	0.986915	37	122626	0	2087	1	0.0167344	0.983266	0.000603097	0.000301639	98.3271	0.986915	1028	121635	0	2087	1
0.986823	24	122796	0	1930	100	1.54739	98.4526	0.000390739	0.0195408	98.4529	0.986823	24	122796	0	1930	100	1.54739	98.4526	0.000390739	0.0195408	98.4529	0.986823	24	122796	0	1930	100	1.54739	98.4526	0.000390739	0.0195408	98.4529	0.986916	37	122618	0	2095	1	0.0167986	0.983201	0.000603136	0.000301659	98.3206	0.986916	1028	121627	0	2095	1
0.986824	24	122795	0	1931	100	1.54819	98.4518	0.000390743	0.019541	98.4521	0.986824	24	122795	0	1931	100	1.54819	98.4518	0.000390743	0.019541	98.4521	0.986824	24	122795	0	1931	100	1.54819	98.4518	0.000390743	0.019541	98.4521	0.986917	37	122612	0	2101	1	0.0168467	0.983153	0.000603166	0.000301674	98.3158	0.986917	1028	121621	0	2101	1
0.986825	24	122794	0	1932	100	1.549	98.451	0.000390746	0.0195411	98.4513	0.986825	24	122794	0	1932	100	1.549	98.451	0.000390746	0.0195411	98.4513	0.986825	24	122794	0	1932	100	1.549	98.451	0.000390746	0.0195411	98.4513	0.986918	37	122608	0	2105	1	0.0168788	0.983121	0.000603185	0.000301684	98.3126	0.986918	1028	121617	0	2105	1
0.986826	24	122792	0	1934	100	1.5506	98.4494	0.000390752	0.0195414	98.4497	0.986826	24	122792	0	1934	100	1.5506	98.4494	0.000390752	0.0195414	98.4497	0.986826	24	122792	0	1934	100	1.5506	98.4494	0.000390752	0.0195414	98.4497	0.986919	37	122606	0	2107	1	0.0168948	0.983105	0.000603195	0.000301689	98.311	0.986919	1028	121615	0	2107	1
0.986827	24	122786	0	1940	100	1.55541	98.4446	0.000390771	0.0195424	98.4449	0.986827	24	122786	0	1940	100	1.55541	98.4446	0.000390771	0.0195424	98.4449	0.986827	24	122786	0	1940	100	1.55541	98.4446	0.000390771	0.0195424	98.4449	0.98692	37	122603	0	2110	1	0.0169188	0.983081	0.00060321	0.000301696	98.3086	0.98692	1028	121612	0	2110	1
0.986828	24	122785	0	1941	100	1.55621	98.4438	0.000390774	0.0195425	98.4441	0.986828	24	122785	0	1941	100	1.55621	98.4438	0.000390774	0.0195425	98.4441	0.986828	24	122785	0	1941	100	1.55621	98.4438	0.000390774	0.0195425	98.4441	0.986921	37	122598	0	2115	1	0.0169589	0.983041	0.000603235	0.000301708	98.3046	0.986921	1028	121607	0	2115	1
0.986829	24	122783	0	1943	100	1.55781	98.4422	0.000390781	0.0195429	98.4425	0.986829	24	122783	0	1943	100	1.55781	98.4422	0.000390781	0.0195429	98.4425	0.986829	24	122783	0	1943	100	1.55781	98.4422	0.000390781	0.0195429	98.4425	0.986922	37	122594	0	2119	1	0.016991	0.983009	0.000603254	0.000301718	98.3014	0.986922	1028	121603	0	2119	1
0.98683	24	122779	0	1947	100	1.56102	98.439	0.000390794	0.0195435	98.4393	0.98683	24	122779	0	1947	100	1.56102	98.439	0.000390794	0.0195435	98.4393	0.98683	24	122779	0	1947	100	1.56102	98.439	0.000390794	0.0195435	98.4393	0.986923	37	122592	0	2121	1	0.017007	0.982993	0.000603264	0.000301723	98.2998	0.986923	1028	121601	0	2121	1
0.986831	24	122778	0	1948	100	1.56182	98.4382	0.000390797	0.0195437	98.4385	0.986831	24	122778	0	1948	100	1.56182	98.4382	0.000390797	0.0195437	98.4385	0.986831	24	122778	0	1948	100	1.56182	98.4382	0.000390797	0.0195437	98.4385	0.986924	37	122590	0	2123	1	0.0170231	0.982977	0.000603274	0.000301728	98.2982	0.986924	1028	121599	0	2123	1
0.986833	24	122774	0	1952	100	1.56503	98.435	0.000390809	0.0195443	98.4353	0.986833	24	122774	0	1952	100	1.56503	98.435	0.000390809	0.0195443	98.4353	0.986833	24	122774	0	1952	100	1.56503	98.435	0.000390809	0.0195443	98.4353	0.986925	37	122587	0	2126	1	0.0170471	0.982953	0.000603289	0.000301735	98.2958	0.986925	1028	121596	0	2126	1
0.986834	24	122772	0	1954	100	1.56663	98.4334	0.000390816	0.0195446	98.4337	0.986834	24	122772	0	1954	100	1.56663	98.4334	0.000390816	0.0195446	98.4337	0.986834	24	122772	0	1954	100	1.56663	98.4334	0.000390816	0.0195446	98.4337	0.986926	37	122586	0	2127	1	0.0170552	0.982945	0.000603294	0.000301738	98.295	0.986926	1028	121595	0	2127	1
0.986835	24	122770	0	1956	100	1.56824	98.4318	0.000390822	0.0195449	98.4321	0.986835	24	122770	0	1956	100	1.56824	98.4318	0.000390822	0.0195449	98.4321	0.986835	24	122770	0	1956	100	1.56824	98.4318	0.000390822	0.0195449	98.4321	0.986927	37	122583	0	2130	1	0.0170792	0.982921	0.000603308	0.000301745	98.2926	0.986927	1028	121592	0	2130	1
0.986836	24	122767	0	1959	100	1.57064	98.4294	0.000390832	0.0195454	98.4297	0.986836	24	122767	0	1959	100	1.57064	98.4294	0.000390832	0.0195454	98.4297	0.986836	24	122767	0	1959	100	1.57064	98.4294	0.000390832	0.0195454	98.4297	0.986928	37	122581	0	2132	1	0.0170953	0.982905	0.000603318	0.00030175	98.291	0.986928	1028	121590	0	2132	1
0.986837	24	122764	0	1962	100	1.57305	98.427	0.000390841	0.0195459	98.4273	0.986837	24	122764	0	1962	100	1.57305	98.427	0.000390841	0.0195459	98.4273	0.986837	24	122764	0	1962	100	1.57305	98.427	0.000390841	0.0195459	98.4273	0.986929	37	122578	0	2135	1	0.0171193	0.982881	0.000603333	0.000301758	98.2886	0.986929	1028	121587	0	2135	1
0.986838	24	122762	0	1964	100	1.57465	98.4253	0.000390848	0.0195462	98.4257	0.986838	24	122762	0	1964	100	1.57465	98.4253	0.000390848	0.0195462	98.4257	0.986838	24	122762	0	1964	100	1.57465	98.4253	0.000390848	0.0195462	98.4257	0.98693	37	122576	0	2137	1	0.0171353	0.982865	0.000603343	0.000301762	98.287	0.98693	1028	121585	0	2137	1
0.986839	24	122759	0	1967	100	1.57706	98.4229	0.000390857	0.0195467	98.4232	0.986839	24	122759	0	1967	100	1.57706	98.4229	0.000390857	0.0195467	98.4232	0.986839	24	122759	0	1967	100	1.57706	98.4229	0.000390857	0.0195467	98.4232	0.986931	37	122573	0	2140	1	0.0171594	0.982841	0.000603358	0.00030177	98.2846	0.986931	1028	121582	0	2140	1
0.98684	24	122756	0	1970	100	1.57946	98.4205	0.000390867	0.0195472	98.4208	0.98684	24	122756	0	1970	100	1.57946	98.4205	0.000390867	0.0195472	98.4208	0.98684	24	122756	0	1970	100	1.57946	98.4205	0.000390867	0.0195472	98.4208	0.986932	37	122570	0	2143	1	0.0171835	0.982817	0.000603372	0.000301777	98.2822	0.986932	1028	121579	0	2143	1
0.986841	24	122752	0	1974	100	1.58267	98.4173	0.000390879	0.0195478	98.4176	0.986841	24	122752	0	1974	100	1.58267	98.4173	0.000390879	0.0195478	98.4176	0.986841	24	122752	0	1974	100	1.58267	98.4173	0.000390879	0.0195478	98.4176	0.986933	37	122567	0	2146	1	0.0172075	0.982792	0.000603387	0.000301785	98.2798	0.986933	1028	121576	0	2146	1
0.986842	24	122750	0	1976	100	1.58427	98.4157	0.000390886	0.0195481	98.416	0.986842	24	122750	0	1976	100	1.58427	98.4157	0.000390886	0.0195481	98.416	0.986842	24	122750	0	1976	100	1.58427	98.4157	0.000390886	0.0195481	98.416	0.986934	37	122565	0	2148	1	0.0172235	0.982776	0.000603397	0.00030179	98.2782	0.986934	1028	121574	0	2148	1
0.986843	24	122748	0	1978	100	1.58588	98.4141	0.000390892	0.0195484	98.4144	0.986843	24	122748	0	1978	100	1.58588	98.4141	0.000390892	0.0195484	98.4144	0.986843	24	122748	0	1978	100	1.58588	98.4141	0.000390892	0.0195484	98.4144	0.986935	37	122563	0	2150	1	0.0172396	0.98276	0.000603407	0.000301794	98.2766	0.986935	1028	121572	0	2150	1
0.986844	24	122742	0	1984	100	1.59069	98.4093	0.000390911	0.0195494	98.4096	0.986844	24	122742	0	1984	100	1.59069	98.4093	0.000390911	0.0195494	98.4096	0.986844	24	122742	0	1984	100	1.59069	98.4093	0.000390911	0.0195494	98.4096	0.986936	37	122560	0	2153	1	0.0172636	0.982736	0.000603422	0.000301802	98.2741	0.986936	1028	121569	0	2153	1
0.986846	24	122739	0	1987	100	1.59309	98.4069	0.000390921	0.0195499	98.4072	0.986846	24	122739	0	1987	100	1.59309	98.4069	0.000390921	0.0195499	98.4072	0.986846	24	122739	0	1987	100	1.59309	98.4069	0.000390921	0.0195499	98.4072	0.986937	37	122556	0	2157	1	0.0172957	0.982704	0.000603441	0.000301812	98.2709	0.986937	1028	121565	0	2157	1
0.986847	24	122737	0	1989	100	1.5947	98.4053	0.000390927	0.0195502	98.4056	0.986847	24	122737	0	1989	100	1.5947	98.4053	0.000390927	0.0195502	98.4056	0.986847	24	122737	0	1989	100	1.5947	98.4053	0.000390927	0.0195502	98.4056	0.986938	37	122553	0	2160	1	0.0173198	0.98268	0.000603456	0.000301819	98.2685	0.986938	1028	121562	0	2160	1
0.986848	24	122735	0	1991	100	1.5963	98.4037	0.000390934	0.0195505	98.404	0.986848	24	122735	0	1991	100	1.5963	98.4037	0.000390934	0.0195505	98.404	0.986848	24	122735	0	1991	100	1.5963	98.4037	0.000390934	0.0195505	98.404	0.986939	37	122549	0	2164	1	0.0173518	0.982648	0.000603476	0.000301829	98.2653	0.986939	1028	121558	0	2164	1
0.986849	24	122733	0	1993	100	1.5979	98.4021	0.00039094	0.0195508	98.4024	0.986849	24	122733	0	1993	100	1.5979	98.4021	0.00039094	0.0195508	98.4024	0.986849	24	122733	0	1993	100	1.5979	98.4021	0.00039094	0.0195508	98.4024	0.98694	37	122546	0	2167	1	0.0173759	0.982624	0.00060349	0.000301836	98.2629	0.98694	1028	121555	0	2167	1
0.98685	24	122730	0	1996	100	1.60031	98.3997	0.00039095	0.0195513	98.4	0.98685	24	122730	0	1996	100	1.60031	98.3997	0.00039095	0.0195513	98.4	0.98685	24	122730	0	1996	100	1.60031	98.3997	0.00039095	0.0195513	98.4	0.986941	37	122543	0	2170	1	0.0174	0.9826	0.000603505	0.000301844	98.2605	0.986941	1028	121552	0	2170	1
0.986851	24	122726	0	2000	100	1.60351	98.3965	0.000390962	0.0195519	98.3968	0.986851	24	122726	0	2000	100	1.60351	98.3965	0.000390962	0.0195519	98.3968	0.986851	24	122726	0	2000	100	1.60351	98.3965	0.000390962	0.0195519	98.3968	0.986942	37	122539	0	2174	1	0.017432	0.982568	0.000603525	0.000301854	98.2573	0.986942	1028	121548	0	2174	1
0.986852	24	122725	0	2001	100	1.60432	98.3957	0.000390965	0.0195521	98.396	0.986852	24	122725	0	2001	100	1.60432	98.3957	0.000390965	0.0195521	98.396	0.986852	24	122725	0	2001	100	1.60432	98.3957	0.000390965	0.0195521	98.396	0.986944	37	122536	0	2177	1	0.0174561	0.982544	0.00060354	0.000301861	98.2549	0.986944	1028	121545	0	2177	1
0.986853	24	122724	0	2002	100	1.60512	98.3949	0.000390969	0.0195523	98.3952	0.986853	24	122724	0	2002	100	1.60512	98.3949	0.000390969	0.0195523	98.3952	0.986853	24	122724	0	2002	100	1.60512	98.3949	0.000390969	0.0195523	98.3952	0.986945	37	122535	0	2178	1	0.0174641	0.982536	0.000603545	0.000301863	98.2541	0.986945	1028	121544	0	2178	1
0.986854	24	122721	0	2005	100	1.60752	98.3925	0.000390978	0.0195527	98.3928	0.986854	24	122721	0	2005	100	1.60752	98.3925	0.000390978	0.0195527	98.3928	0.986854	24	122721	0	2005	100	1.60752	98.3925	0.000390978	0.0195527	98.3928	0.986946	37	122527	0	2186	1	0.0175282	0.982472	0.000603584	0.000301883	98.2477	0.986946	1028	121536	0	2186	1
0.986855	24	122718	0	2008	100	1.60993	98.3901	0.000390988	0.0195532	98.3904	0.986855	24	122718	0	2008	100	1.60993	98.3901	0.000390988	0.0195532	98.3904	0.986855	24	122718	0	2008	100	1.60993	98.3901	0.000390988	0.0195532	98.3904	0.986947	37	122521	0	2192	1	0.0175764	0.982424	0.000603614	0.000301898	98.2429	0.986947	1028	121530	0	2192	1
0.986856	24	122714	0	2012	100	1.61314	98.3869	0.000391	0.0195538	98.3872	0.986856	24	122714	0	2012	100	1.61314	98.3869	0.000391	0.0195538	98.3872	0.986856	24	122714	0	2012	100	1.61314	98.3869	0.000391	0.0195538	98.3872	0.986948	37	122520	0	2193	1	0.0175844	0.982416	0.000603618	0.0003019	98.2421	0.986948	1028	121529	0	2193	1
0.986857	24	122712	0	2014	100	1.61474	98.3853	0.000391007	0.0195542	98.3856	0.986857	24	122712	0	2014	100	1.61474	98.3853	0.000391007	0.0195542	98.3856	0.986857	24	122712	0	2014	100	1.61474	98.3853	0.000391007	0.0195542	98.3856	0.986949	37	122515	0	2198	1	0.0176245	0.982376	0.000603643	0.000301913	98.2381	0.986949	1028	121524	0	2198	1
0.986858	24	122710	0	2016	100	1.61634	98.3837	0.000391013	0.0195545	98.384	0.986858	24	122710	0	2016	100	1.61634	98.3837	0.000391013	0.0195545	98.384	0.986858	24	122710	0	2016	100	1.61634	98.3837	0.000391013	0.0195545	98.384	0.98695	37	122513	0	2200	1	0.0176405	0.982359	0.000603653	0.000301918	98.2365	0.98695	1028	121522	0	2200	1
0.986859	24	122709	0	2017	100	1.61714	98.3829	0.000391016	0.0195546	98.3832	0.986859	24	122709	0	2017	100	1.61714	98.3829	0.000391016	0.0195546	98.3832	0.986859	24	122709	0	2017	100	1.61714	98.3829	0.000391016	0.0195546	98.3832	0.986951	37	122512	0	2201	1	0.0176485	0.982351	0.000603658	0.00030192	98.2357	0.986951	1028	121521	0	2201	1
0.98686	24	122706	0	2020	100	1.61955	98.3804	0.000391026	0.0195551	98.3808	0.98686	24	122706	0	2020	100	1.61955	98.3804	0.000391026	0.0195551	98.3808	0.98686	24	122706	0	2020	100	1.61955	98.3804	0.000391026	0.0195551	98.3808	0.986952	37	122510	0	2203	1	0.0176646	0.982335	0.000603668	0.000301925	98.2341	0.986952	1028	121519	0	2203	1
0.986861	24	122701	0	2025	100	1.62356	98.3764	0.000391042	0.0195559	98.3768	0.986861	24	122701	0	2025	100	1.62356	98.3764	0.000391042	0.0195559	98.3768	0.986861	24	122701	0	2025	100	1.62356	98.3764	0.000391042	0.0195559	98.3768	0.986953	37	122507	0	2206	1	0.0176886	0.982311	0.000603682	0.000301932	98.2317	0.986953	1028	121516	0	2206	1
0.986862	24	122697	0	2029	100	1.62677	98.3732	0.000391055	0.0195566	98.3735	0.986862	24	122697	0	2029	100	1.62677	98.3732	0.000391055	0.0195566	98.3735	0.986862	24	122697	0	2029	100	1.62677	98.3732	0.000391055	0.0195566	98.3735	0.986954	37	122499	0	2214	1	0.0177528	0.982247	0.000603722	0.000301952	98.2253	0.986954	1028	121508	0	2214	1
0.986863	24	122694	0	2032	100	1.62917	98.3708	0.000391064	0.019557	98.3711	0.986863	24	122694	0	2032	100	1.62917	98.3708	0.000391064	0.019557	98.3711	0.986863	24	122694	0	2032	100	1.62917	98.3708	0.000391064	0.019557	98.3711	0.986955	37	122497	0	2216	1	0.0177688	0.982231	0.000603732	0.000301957	98.2236	0.986955	1028	121506	0	2216	1
0.986864	24	122691	0	2035	100	1.63158	98.3684	0.000391074	0.0195575	98.3687	0.986864	24	122691	0	2035	100	1.63158	98.3684	0.000391074	0.0195575	98.3687	0.986864	24	122691	0	2035	100	1.63158	98.3684	0.000391074	0.0195575	98.3687	0.986956	37	122493	0	2220	1	0.0178009	0.982199	0.000603751	0.000301967	98.2204	0.986956	1028	121502	0	2220	1
0.986865	24	122689	0	2037	100	1.63318	98.3668	0.00039108	0.0195578	98.3671	0.986865	24	122689	0	2037	100	1.63318	98.3668	0.00039108	0.0195578	98.3671	0.986865	24	122689	0	2037	100	1.63318	98.3668	0.00039108	0.0195578	98.3671	0.986957	37	122486	0	2227	1	0.017857	0.982143	0.000603786	0.000301984	98.2148	0.986957	1028	121495	0	2227	1
0.986866	24	122686	0	2040	100	1.63559	98.3644	0.00039109	0.0195583	98.3647	0.986866	24	122686	0	2040	100	1.63559	98.3644	0.00039109	0.0195583	98.3647	0.986866	24	122686	0	2040	100	1.63559	98.3644	0.00039109	0.0195583	98.3647	0.986958	37	122483	0	2230	1	0.0178811	0.982119	0.000603801	0.000301992	98.2124	0.986958	1028	121492	0	2230	1
0.986867	24	122684	0	2042	100	1.63719	98.3628	0.000391096	0.0195586	98.3631	0.986867	24	122684	0	2042	100	1.63719	98.3628	0.000391096	0.0195586	98.3631	0.986867	24	122684	0	2042	100	1.63719	98.3628	0.000391096	0.0195586	98.3631	0.986959	37	122482	0	2231	1	0.0178891	0.982111	0.000603806	0.000301994	98.2116	0.986959	1028	121491	0	2231	1
0.986868	24	122680	0	2046	100	1.6404	98.3596	0.000391109	0.0195593	98.3599	0.986868	24	122680	0	2046	100	1.6404	98.3596	0.000391109	0.0195593	98.3599	0.986868	24	122680	0	2046	100	1.6404	98.3596	0.000391109	0.0195593	98.3599	0.98696	37	122478	0	2235	1	0.0179211	0.982079	0.000603825	0.000302004	98.2084	0.98696	1028	121487	0	2235	1
0.986869	24	122674	0	2052	100	1.64521	98.3548	0.000391128	0.0195602	98.3551	0.986869	24	122674	0	2052	100	1.64521	98.3548	0.000391128	0.0195602	98.3551	0.986869	24	122674	0	2052	100	1.64521	98.3548	0.000391128	0.0195602	98.3551	0.986961	37	122472	0	2241	1	0.0179693	0.982031	0.000603855	0.000302019	98.2036	0.986961	1028	121481	0	2241	1
0.98687	24	122668	0	2058	100	1.65002	98.35	0.000391147	0.0195612	98.3503	0.98687	24	122668	0	2058	100	1.65002	98.35	0.000391147	0.0195612	98.3503	0.98687	24	122668	0	2058	100	1.65002	98.35	0.000391147	0.0195612	98.3503	0.986962	37	122470	0	2243	1	0.0179853	0.982015	0.000603865	0.000302024	98.202	0.986962	1028	121479	0	2243	1
0.986871	24	122666	0	2060	100	1.65162	98.3484	0.000391153	0.0195615	98.3487	0.986871	24	122666	0	2060	100	1.65162	98.3484	0.000391153	0.0195615	98.3487	0.986871	24	122666	0	2060	100	1.65162	98.3484	0.000391153	0.0195615	98.3487	0.986963	37	122465	0	2248	1	0.0180254	0.981975	0.000603889	0.000302036	98.198	0.986963	1028	121474	0	2248	1
0.986872	24	122661	0	2065	100	1.65563	98.3444	0.000391169	0.0195623	98.3447	0.986872	24	122661	0	2065	100	1.65563	98.3444	0.000391169	0.0195623	98.3447	0.986872	24	122661	0	2065	100	1.65563	98.3444	0.000391169	0.0195623	98.3447	0.986964	37	122462	0	2251	1	0.0180494	0.981951	0.000603904	0.000302043	98.1956	0.986964	1028	121471	0	2251	1
0.986873	24	122658	0	2068	100	1.65803	98.342	0.000391179	0.0195628	98.3423	0.986873	24	122658	0	2068	100	1.65803	98.342	0.000391179	0.0195628	98.3423	0.986873	24	122658	0	2068	100	1.65803	98.342	0.000391179	0.0195628	98.3423	0.986965	37	122458	0	2255	1	0.0180815	0.981918	0.000603924	0.000302053	98.1924	0.986965	1028	121467	0	2255	1
0.986874	24	122654	0	2072	100	1.66124	98.3388	0.000391192	0.0195634	98.3391	0.986874	24	122654	0	2072	100	1.66124	98.3388	0.000391192	0.0195634	98.3391	0.986874	24	122654	0	2072	100	1.66124	98.3388	0.000391192	0.0195634	98.3391	0.986966	37	122454	0	2259	1	0.0181136	0.981886	0.000603944	0.000302063	98.1892	0.986966	1028	121463	0	2259	1
0.986875	24	122652	0	2074	100	1.66284	98.3372	0.000391198	0.0195637	98.3375	0.986875	24	122652	0	2074	100	1.66284	98.3372	0.000391198	0.0195637	98.3375	0.986875	24	122652	0	2074	100	1.66284	98.3372	0.000391198	0.0195637	98.3375	0.986968	37	122452	0	2261	1	0.0181296	0.98187	0.000603953	0.000302068	98.1876	0.986968	1028	121461	0	2261	1
0.986876	24	122649	0	2077	100	1.66525	98.3347	0.000391208	0.0195642	98.3351	0.986876	24	122649	0	2077	100	1.66525	98.3347	0.000391208	0.0195642	98.3351	0.986876	24	122649	0	2077	100	1.66525	98.3347	0.000391208	0.0195642	98.3351	0.986969	37	122447	0	2266	1	0.0181697	0.98183	0.000603978	0.00030208	98.1836	0.986969	1028	121456	0	2266	1
0.986877	24	122644	0	2082	100	1.66926	98.3307	0.000391224	0.019565	98.3311	0.986877	24	122644	0	2082	100	1.66926	98.3307	0.000391224	0.019565	98.3311	0.986877	24	122644	0	2082	100	1.66926	98.3307	0.000391224	0.019565	98.3311	0.98697	37	122442	0	2271	1	0.0182098	0.98179	0.000604003	0.000302093	98.1796	0.98697	1028	121451	0	2271	1
0.986878	24	122641	0	2085	100	1.67166	98.3283	0.000391233	0.0195655	98.3287	0.986878	24	122641	0	2085	100	1.67166	98.3283	0.000391233	0.0195655	98.3287	0.986878	24	122641	0	2085	100	1.67166	98.3283	0.000391233	0.0195655	98.3287	0.986971	37	122439	0	2274	1	0.0182339	0.981766	0.000604018	0.0003021	98.1772	0.986971	1028	121448	0	2274	1
0.986879	24	122634	0	2092	100	1.67728	98.3227	0.000391255	0.0195666	98.323	0.986879	24	122634	0	2092	100	1.67728	98.3227	0.000391255	0.0195666	98.323	0.986879	24	122634	0	2092	100	1.67728	98.3227	0.000391255	0.0195666	98.323	0.986972	37	122432	0	2281	1	0.01829	0.98171	0.000604052	0.000302117	98.1715	0.986972	1028	121441	0	2281	1
0.98688	24	122631	0	2095	100	1.67968	98.3203	0.000391265	0.0195671	98.3206	0.98688	24	122631	0	2095	100	1.67968	98.3203	0.000391265	0.0195671	98.3206	0.98688	24	122631	0	2095	100	1.67968	98.3203	0.000391265	0.0195671	98.3206	0.986973	37	122429	0	2284	1	0.018314	0.981686	0.000604067	0.000302125	98.1691	0.986973	1028	121438	0	2284	1
0.986881	24	122626	0	2100	100	1.68369	98.3163	0.000391281	0.0195679	98.3166	0.986881	24	122626	0	2100	100	1.68369	98.3163	0.000391281	0.0195679	98.3166	0.986881	24	122626	0	2100	100	1.68369	98.3163	0.000391281	0.0195679	98.3166	0.986974	37	122427	0	2286	1	0.0183301	0.98167	0.000604077	0.00030213	98.1675	0.986974	1028	121436	0	2286	1
0.986882	24	122624	0	2102	100	1.68529	98.3147	0.000391287	0.0195682	98.315	0.986882	24	122624	0	2102	100	1.68529	98.3147	0.000391287	0.0195682	98.315	0.986882	24	122624	0	2102	100	1.68529	98.3147	0.000391287	0.0195682	98.315	0.986975	37	122423	0	2290	1	0.0183622	0.981638	0.000604096	0.000302139	98.1643	0.986975	1028	121432	0	2290	1
0.986883	24	122616	0	2110	100	1.69171	98.3083	0.000391313	0.0195695	98.3086	0.986883	24	122616	0	2110	100	1.69171	98.3083	0.000391313	0.0195695	98.3086	0.986883	24	122616	0	2110	100	1.69171	98.3083	0.000391313	0.0195695	98.3086	0.986977	37	122421	0	2292	1	0.0183782	0.981622	0.000604106	0.000302144	98.1627	0.986977	1028	121430	0	2292	1
0.986884	24	122613	0	2113	100	1.69411	98.3059	0.000391322	0.01957	98.3062	0.986884	24	122613	0	2113	100	1.69411	98.3059	0.000391322	0.01957	98.3062	0.986884	24	122613	0	2113	100	1.69411	98.3059	0.000391322	0.01957	98.3062	0.986978	37	122418	0	2295	1	0.0184023	0.981598	0.000604121	0.000302152	98.1603	0.986978	1028	121427	0	2295	1
0.986885	24	122610	0	2116	100	1.69652	98.3035	0.000391332	0.0195704	98.3038	0.986885	24	122610	0	2116	100	1.69652	98.3035	0.000391332	0.0195704	98.3038	0.986885	24	122610	0	2116	100	1.69652	98.3035	0.000391332	0.0195704	98.3038	0.986979	37	122417	0	2296	1	0.0184103	0.98159	0.000604126	0.000302154	98.1595	0.986979	1028	121426	0	2296	1
0.986886	24	122609	0	2117	100	1.69732	98.3027	0.000391335	0.0195706	98.303	0.986886	24	122609	0	2117	100	1.69732	98.3027	0.000391335	0.0195706	98.303	0.986886	24	122609	0	2117	100	1.69732	98.3027	0.000391335	0.0195706	98.303	0.98698	37	122413	0	2300	1	0.0184423	0.981558	0.000604146	0.000302164	98.1563	0.98698	1028	121422	0	2300	1
0.986887	24	122603	0	2123	100	1.70213	98.2979	0.000391354	0.0195715	98.2982	0.986887	24	122603	0	2123	100	1.70213	98.2979	0.000391354	0.0195715	98.2982	0.986887	24	122603	0	2123	100	1.70213	98.2979	0.000391354	0.0195715	98.2982	0.986981	37	122410	0	2303	1	0.0184664	0.981534	0.000604161	0.000302172	98.1539	0.986981	1028	121419	0	2303	1
0.986888	24	122602	0	2124	100	1.70293	98.2971	0.000391358	0.0195717	98.2974	0.986888	24	122602	0	2124	100	1.70293	98.2971	0.000391358	0.0195717	98.2974	0.986888	24	122602	0	2124	100	1.70293	98.2971	0.000391358	0.0195717	98.2974	0.986982	37	122408	0	2305	1	0.0184824	0.981518	0.00060417	0.000302176	98.1523	0.986982	1028	121417	0	2305	1
0.986889	24	122601	0	2125	100	1.70373	98.2963	0.000391361	0.0195719	98.2966	0.986889	24	122601	0	2125	100	1.70373	98.2963	0.000391361	0.0195719	98.2966	0.986889	24	122601	0	2125	100	1.70373	98.2963	0.000391361	0.0195719	98.2966	0.986983	37	122402	0	2311	1	0.0185305	0.981469	0.0006042	0.000302191	98.1475	0.986983	1028	121411	0	2311	1
0.98689	24	122599	0	2127	100	1.70534	98.2947	0.000391367	0.0195722	98.295	0.98689	24	122599	0	2127	100	1.70534	98.2947	0.000391367	0.0195722	98.295	0.98689	24	122599	0	2127	100	1.70534	98.2947	0.000391367	0.0195722	98.295	0.986984	37	122401	0	2312	1	0.0185386	0.981461	0.000604205	0.000302194	98.1467	0.986984	1028	121410	0	2312	1
0.986891	24	122596	0	2130	100	1.70774	98.2923	0.000391377	0.0195727	98.2926	0.986891	24	122596	0	2130	100	1.70774	98.2923	0.000391377	0.0195727	98.2926	0.986891	24	122596	0	2130	100	1.70774	98.2923	0.000391377	0.0195727	98.2926	0.986986	37	122399	0	2314	1	0.0185546	0.981445	0.000604215	0.000302199	98.1451	0.986986	1028	121408	0	2314	1
0.986892	24	122595	0	2131	100	1.70855	98.2915	0.00039138	0.0195728	98.2918	0.986892	24	122595	0	2131	100	1.70855	98.2915	0.00039138	0.0195728	98.2918	0.986892	24	122595	0	2131	100	1.70855	98.2915	0.00039138	0.0195728	98.2918	0.986987	37	122397	0	2316	1	0.0185706	0.981429	0.000604225	0.000302204	98.1435	0.986987	1028	121406	0	2316	1
0.986893	24	122592	0	2134	100	1.71095	98.289	0.000391389	0.0195733	98.2894	0.986893	24	122592	0	2134	100	1.71095	98.289	0.000391389	0.0195733	98.2894	0.986893	24	122592	0	2134	100	1.71095	98.289	0.000391389	0.0195733	98.2894	0.986988	37	122393	0	2320	1	0.0186027	0.981397	0.000604244	0.000302214	98.1403	0.986988	1028	121402	0	2320	1
0.986894	24	122589	0	2137	100	1.71336	98.2866	0.000391399	0.0195738	98.287	0.986894	24	122589	0	2137	100	1.71336	98.2866	0.000391399	0.0195738	98.287	0.986894	24	122589	0	2137	100	1.71336	98.2866	0.000391399	0.0195738	98.287	0.986989	37	122390	0	2323	1	0.0186268	0.981373	0.000604259	0.000302221	98.1379	0.986989	1028	121399	0	2323	1
0.986895	24	122586	0	2140	100	1.71576	98.2842	0.000391409	0.0195743	98.2846	0.986895	24	122586	0	2140	100	1.71576	98.2842	0.000391409	0.0195743	98.2846	0.986895	24	122586	0	2140	100	1.71576	98.2842	0.000391409	0.0195743	98.2846	0.98699	37	122388	0	2325	1	0.0186428	0.981357	0.000604269	0.000302226	98.1363	0.98699	1028	121397	0	2325	1
0.986896	24	122582	0	2144	100	1.71897	98.281	0.000391421	0.0195749	98.2814	0.986896	24	122582	0	2144	100	1.71897	98.281	0.000391421	0.0195749	98.2814	0.986896	24	122582	0	2144	100	1.71897	98.281	0.000391421	0.0195749	98.2814	0.986991	37	122387	0	2326	1	0.0186508	0.981349	0.000604274	0.000302228	98.1355	0.986991	1028	121396	0	2326	1
0.986897	24	122580	0	2146	100	1.72057	98.2794	0.000391428	0.0195752	98.2798	0.986897	24	122580	0	2146	100	1.72057	98.2794	0.000391428	0.0195752	98.2798	0.986897	24	122580	0	2146	100	1.72057	98.2794	0.000391428	0.0195752	98.2798	0.986992	37	122384	0	2329	1	0.0186749	0.981325	0.000604289	0.000302236	98.1331	0.986992	1028	121393	0	2329	1
0.986898	24	122576	0	2150	100	1.72378	98.2762	0.000391441	0.0195759	98.2766	0.986898	24	122576	0	2150	100	1.72378	98.2762	0.000391441	0.0195759	98.2766	0.986898	24	122576	0	2150	100	1.72378	98.2762	0.000391441	0.0195759	98.2766	0.986993	37	122378	0	2335	1	0.018723	0.981277	0.000604318	0.000302251	98.1283	0.986993	1028	121387	0	2335	1
0.986899	24	122574	0	2152	100	1.72538	98.2746	0.000391447	0.0195762	98.2749	0.986899	24	122574	0	2152	100	1.72538	98.2746	0.000391447	0.0195762	98.2749	0.986899	24	122574	0	2152	100	1.72538	98.2746	0.000391447	0.0195762	98.2749	0.986995	37	122376	0	2337	1	0.018739	0.981261	0.000604328	0.000302255	98.1267	0.986995	1028	121385	0	2337	1
0.9869	24	122572	0	2154	100	1.72699	98.273	0.000391453	0.0195765	98.2733	0.9869	24	122572	0	2154	100	1.72699	98.273	0.000391453	0.0195765	98.2733	0.9869	24	122572	0	2154	100	1.72699	98.273	0.000391453	0.0195765	98.2733	0.986996	37	122369	0	2344	1	0.0187952	0.981205	0.000604363	0.000302273	98.121	0.986996	1028	121378	0	2344	1
0.986901	24	122570	0	2156	100	1.72859	98.2714	0.00039146	0.0195768	98.2717	0.986901	24	122570	0	2156	100	1.72859	98.2714	0.00039146	0.0195768	98.2717	0.986901	24	122570	0	2156	100	1.72859	98.2714	0.00039146	0.0195768	98.2717	0.986997	37	122366	0	2347	1	0.0188192	0.981181	0.000604378	0.00030228	98.1186	0.986997	1028	121375	0	2347	1
0.986903	24	122565	0	2161	100	1.7326	98.2674	0.000391476	0.0195776	98.2677	0.986903	24	122565	0	2161	100	1.7326	98.2674	0.000391476	0.0195776	98.2677	0.986903	24	122565	0	2161	100	1.7326	98.2674	0.000391476	0.0195776	98.2677	0.986998	37	122363	0	2350	1	0.0188433	0.981157	0.000604392	0.000302288	98.1162	0.986998	1028	121372	0	2350	1
0.986904	24	122562	0	2164	100	1.735	98.265	0.000391485	0.0195781	98.2653	0.986904	24	122562	0	2164	100	1.735	98.265	0.000391485	0.0195781	98.2653	0.986904	24	122562	0	2164	100	1.735	98.265	0.000391485	0.0195781	98.2653	0.986999	37	122360	0	2353	1	0.0188673	0.981133	0.000604407	0.000302295	98.1138	0.986999	1028	121369	0	2353	1
0.986905	24	122559	0	2167	100	1.73741	98.2626	0.000391495	0.0195786	98.2629	0.986905	24	122559	0	2167	100	1.73741	98.2626	0.000391495	0.0195786	98.2629	0.986905	24	122559	0	2167	100	1.73741	98.2626	0.000391495	0.0195786	98.2629	0.987	37	122358	0	2355	1	0.0188834	0.981117	0.000604417	0.0003023	98.1122	0.987	1028	121367	0	2355	1
0.986906	24	122557	0	2169	100	1.73901	98.261	0.000391501	0.0195789	98.2613	0.986906	24	122557	0	2169	100	1.73901	98.261	0.000391501	0.0195789	98.2613	0.986906	24	122557	0	2169	100	1.73901	98.261	0.000391501	0.0195789	98.2613	0.987001	37	122356	0	2357	1	0.0188994	0.981101	0.000604427	0.000302305	98.1106	0.987001	1028	121365	0	2357	1
0.986907	24	122554	0	2172	100	1.74142	98.2586	0.000391511	0.0195794	98.2589	0.986907	24	122554	0	2172	100	1.74142	98.2586	0.000391511	0.0195794	98.2589	0.986907	24	122554	0	2172	100	1.74142	98.2586	0.000391511	0.0195794	98.2589	0.987002	37	122352	0	2361	1	0.0189315	0.981069	0.000604447	0.000302315	98.1074	0.987002	1028	121361	0	2361	1
0.986908	24	122552	0	2174	100	1.74302	98.257	0.000391517	0.0195797	98.2573	0.986908	24	122552	0	2174	100	1.74302	98.257	0.000391517	0.0195797	98.2573	0.986908	24	122552	0	2174	100	1.74302	98.257	0.000391517	0.0195797	98.2573	0.987003	37	122351	0	2362	1	0.0189395	0.981061	0.000604452	0.000302317	98.1066	0.987003	1028	121360	0	2362	1
0.986909	24	122548	0	2178	100	1.74623	98.2538	0.00039153	0.0195803	98.2541	0.986909	24	122548	0	2178	100	1.74623	98.2538	0.00039153	0.0195803	98.2541	0.986909	24	122548	0	2178	100	1.74623	98.2538	0.00039153	0.0195803	98.2541	0.987004	37	122349	0	2364	1	0.0189555	0.981044	0.000604462	0.000302322	98.105	0.987004	1028	121358	0	2364	1
0.98691	24	122546	0	2180	100	1.74783	98.2522	0.000391536	0.0195806	98.2525	0.98691	24	122546	0	2180	100	1.74783	98.2522	0.000391536	0.0195806	98.2525	0.98691	24	122546	0	2180	100	1.74783	98.2522	0.000391536	0.0195806	98.2525	0.987005	37	122346	0	2367	1	0.0189796	0.98102	0.000604476	0.00030233	98.1026	0.987005	1028	121355	0	2367	1
0.986911	24	122543	0	2183	100	1.75024	98.2498	0.000391546	0.0195811	98.2501	0.986911	24	122543	0	2183	100	1.75024	98.2498	0.000391546	0.0195811	98.2501	0.986911	24	122543	0	2183	100	1.75024	98.2498	0.000391546	0.0195811	98.2501	0.987006	37	122345	0	2368	1	0.0189876	0.981012	0.000604481	0.000302332	98.1018	0.987006	1028	121354	0	2368	1
0.986912	24	122542	0	2184	100	1.75104	98.249	0.000391549	0.0195813	98.2493	0.986912	24	122542	0	2184	100	1.75104	98.249	0.000391549	0.0195813	98.2493	0.986912	24	122542	0	2184	100	1.75104	98.249	0.000391549	0.0195813	98.2493	0.987007	37	122340	0	2373	1	0.0190277	0.980972	0.000604506	0.000302344	98.0978	0.987007	1028	121349	0	2373	1
0.986913	24	122540	0	2186	100	1.75264	98.2474	0.000391555	0.0195816	98.2477	0.986913	24	122540	0	2186	100	1.75264	98.2474	0.000391555	0.0195816	98.2477	0.986913	24	122540	0	2186	100	1.75264	98.2474	0.000391555	0.0195816	98.2477	0.987008	37	122333	0	2380	1	0.0190838	0.980916	0.000604541	0.000302362	98.0922	0.987008	1028	121342	0	2380	1
0.986914	24	122538	0	2188	100	1.75425	98.2458	0.000391562	0.0195819	98.2461	0.986914	24	122538	0	2188	100	1.75425	98.2458	0.000391562	0.0195819	98.2461	0.986914	24	122538	0	2188	100	1.75425	98.2458	0.000391562	0.0195819	98.2461	0.987009	37	122326	0	2387	1	0.0191399	0.98086	0.000604575	0.000302379	98.0866	0.987009	1028	121335	0	2387	1
0.986915	24	122537	0	2189	100	1.75505	98.245	0.000391565	0.0195821	98.2453	0.986915	24	122537	0	2189	100	1.75505	98.245	0.000391565	0.0195821	98.2453	0.986915	24	122537	0	2189	100	1.75505	98.245	0.000391565	0.0195821	98.2453	0.98701	37	122324	0	2389	1	0.019156	0.980844	0.000604585	0.000302384	98.085	0.98701	1028	121333	0	2389	1
0.986916	24	122536	0	2190	100	1.75585	98.2442	0.000391568	0.0195822	98.2445	0.986916	24	122536	0	2190	100	1.75585	98.2442	0.000391568	0.0195822	98.2445	0.986916	24	122536	0	2190	100	1.75585	98.2442	0.000391568	0.0195822	98.2445	0.987011	37	122322	0	2391	1	0.019172	0.980828	0.000604595	0.000302389	98.0834	0.987011	1028	121331	0	2391	1
0.986917	24	122532	0	2194	100	1.75906	98.2409	0.000391581	0.0195829	98.2413	0.986917	24	122532	0	2194	100	1.75906	98.2409	0.000391581	0.0195829	98.2413	0.986917	24	122532	0	2194	100	1.75906	98.2409	0.000391581	0.0195829	98.2413	0.987012	37	122318	0	2395	1	0.0192041	0.980796	0.000604615	0.000302399	98.0802	0.987012	1028	121327	0	2395	1
0.986918	24	122528	0	2198	100	1.76226	98.2377	0.000391594	0.0195835	98.2381	0.986918	24	122528	0	2198	100	1.76226	98.2377	0.000391594	0.0195835	98.2381	0.986918	24	122528	0	2198	100	1.76226	98.2377	0.000391594	0.0195835	98.2381	0.987013	37	122313	0	2400	1	0.0192442	0.980756	0.000604639	0.000302411	98.0762	0.987013	1028	121322	0	2400	1
0.986919	24	122523	0	2203	100	1.76627	98.2337	0.00039161	0.0195843	98.2341	0.986919	24	122523	0	2203	100	1.76627	98.2337	0.00039161	0.0195843	98.2341	0.986919	24	122523	0	2203	100	1.76627	98.2337	0.00039161	0.0195843	98.2341	0.987014	37	122307	0	2406	1	0.0192923	0.980708	0.000604669	0.000302426	98.0713	0.987014	1028	121316	0	2406	1
0.98692	24	122521	0	2205	100	1.76788	98.2321	0.000391616	0.0195846	98.2325	0.98692	24	122521	0	2205	100	1.76788	98.2321	0.000391616	0.0195846	98.2325	0.98692	24	122521	0	2205	100	1.76788	98.2321	0.000391616	0.0195846	98.2325	0.987015	37	122303	0	2410	1	0.0193244	0.980676	0.000604689	0.000302436	98.0681	0.987015	1028	121312	0	2410	1
0.986921	24	122517	0	2209	100	1.77108	98.2289	0.000391629	0.0195853	98.2293	0.986921	24	122517	0	2209	100	1.77108	98.2289	0.000391629	0.0195853	98.2293	0.986921	24	122517	0	2209	100	1.77108	98.2289	0.000391629	0.0195853	98.2293	0.987016	37	122300	0	2413	1	0.0193484	0.980652	0.000604704	0.000302443	98.0657	0.987016	1028	121309	0	2413	1
0.986922	24	122513	0	2213	100	1.77429	98.2257	0.000391642	0.0195859	98.2261	0.986922	24	122513	0	2213	100	1.77429	98.2257	0.000391642	0.0195859	98.2261	0.986922	24	122513	0	2213	100	1.77429	98.2257	0.000391642	0.0195859	98.2261	0.987017	37	122295	0	2418	1	0.0193885	0.980611	0.000604728	0.000302456	98.0617	0.987017	1028	121304	0	2418	1
0.986923	24	122509	0	2217	100	1.7775	98.2225	0.000391654	0.0195866	98.2228	0.986923	24	122509	0	2217	100	1.7775	98.2225	0.000391654	0.0195866	98.2228	0.986923	24	122509	0	2217	100	1.7775	98.2225	0.000391654	0.0195866	98.2228	0.987018	37	122293	0	2420	1	0.0194046	0.980595	0.000604738	0.000302461	98.0601	0.987018	1028	121302	0	2420	1
0.986924	24	122507	0	2219	100	1.7791	98.2209	0.000391661	0.0195869	98.2212	0.986924	24	122507	0	2219	100	1.7791	98.2209	0.000391661	0.0195869	98.2212	0.986924	24	122507	0	2219	100	1.7791	98.2209	0.000391661	0.0195869	98.2212	0.987019	37	122290	0	2423	1	0.0194286	0.980571	0.000604753	0.000302468	98.0577	0.987019	1028	121299	0	2423	1
0.986925	24	122504	0	2222	100	1.78151	98.2185	0.00039167	0.0195874	98.2188	0.986925	24	122504	0	2222	100	1.78151	98.2185	0.00039167	0.0195874	98.2188	0.986925	24	122504	0	2222	100	1.78151	98.2185	0.00039167	0.0195874	98.2188	0.98702	37	122286	0	2427	1	0.0194607	0.980539	0.000604773	0.000302478	98.0545	0.98702	1028	121295	0	2427	1
0.986926	24	122501	0	2225	100	1.78391	98.2161	0.00039168	0.0195878	98.2164	0.986926	24	122501	0	2225	100	1.78391	98.2161	0.00039168	0.0195878	98.2164	0.986926	24	122501	0	2225	100	1.78391	98.2161	0.00039168	0.0195878	98.2164	0.987021	37	122282	0	2431	1	0.0194928	0.980507	0.000604793	0.000302488	98.0513	0.987021	1028	121291	0	2431	1
0.986927	24	122495	0	2231	100	1.78872	98.2113	0.000391699	0.0195888	98.2116	0.986927	24	122495	0	2231	100	1.78872	98.2113	0.000391699	0.0195888	98.2116	0.986927	24	122495	0	2231	100	1.78872	98.2113	0.000391699	0.0195888	98.2116	0.987022	37	122280	0	2433	1	0.0195088	0.980491	0.000604802	0.000302493	98.0497	0.987022	1028	121289	0	2433	1
0.986928	24	122493	0	2233	100	1.79032	98.2097	0.000391706	0.0195891	98.21	0.986928	24	122493	0	2233	100	1.79032	98.2097	0.000391706	0.0195891	98.21	0.986928	24	122493	0	2233	100	1.79032	98.2097	0.000391706	0.0195891	98.21	0.987023	37	122273	0	2440	1	0.0195649	0.980435	0.000604837	0.00030251	98.0441	0.987023	1028	121282	0	2440	1
0.986929	24	122492	0	2234	100	1.79113	98.2089	0.000391709	0.0195893	98.2092	0.986929	24	122492	0	2234	100	1.79113	98.2089	0.000391709	0.0195893	98.2092	0.986929	24	122492	0	2234	100	1.79113	98.2089	0.000391709	0.0195893	98.2092	0.987024	37	122270	0	2443	1	0.019589	0.980411	0.000604852	0.000302517	98.0417	0.987024	1028	121279	0	2443	1
0.98693	24	122491	0	2235	100	1.79193	98.2081	0.000391712	0.0195894	98.2084	0.98693	24	122491	0	2235	100	1.79193	98.2081	0.000391712	0.0195894	98.2084	0.98693	24	122491	0	2235	100	1.79193	98.2081	0.000391712	0.0195894	98.2084	0.987025	37	122266	0	2447	1	0.019621	0.980379	0.000604872	0.000302527	98.0385	0.987025	1028	121275	0	2447	1
0.986932	24	122488	0	2238	100	1.79433	98.2057	0.000391722	0.0195899	98.206	0.986932	24	122488	0	2238	100	1.79433	98.2057	0.000391722	0.0195899	98.206	0.986932	24	122488	0	2238	100	1.79433	98.2057	0.000391722	0.0195899	98.206	0.987026	37	122265	0	2448	1	0.0196291	0.980371	0.000604877	0.00030253	98.0377	0.987026	1028	121274	0	2448	1
0.986933	24	122483	0	2243	100	1.79834	98.2017	0.000391738	0.0195907	98.202	0.986933	24	122483	0	2243	100	1.79834	98.2017	0.000391738	0.0195907	98.202	0.986933	24	122483	0	2243	100	1.79834	98.2017	0.000391738	0.0195907	98.202	0.987027	37	122260	0	2453	1	0.0196692	0.980331	0.000604901	0.000302542	98.0337	0.987027	1028	121269	0	2453	1
0.986934	24	122479	0	2247	100	1.80155	98.1985	0.00039175	0.0195914	98.1988	0.986934	24	122479	0	2247	100	1.80155	98.1985	0.00039175	0.0195914	98.1988	0.986934	24	122479	0	2247	100	1.80155	98.1985	0.00039175	0.0195914	98.1988	0.987028	37	122257	0	2456	1	0.0196932	0.980307	0.000604916	0.00030255	98.0313	0.987028	1028	121266	0	2456	1
0.986935	24	122475	0	2251	100	1.80476	98.1952	0.000391763	0.019592	98.1956	0.986935	24	122475	0	2251	100	1.80476	98.1952	0.000391763	0.019592	98.1956	0.986935	24	122475	0	2251	100	1.80476	98.1952	0.000391763	0.019592	98.1956	0.987029	37	122252	0	2461	1	0.0197333	0.980267	0.000604941	0.000302562	98.0273	0.987029	1028	121261	0	2461	1
0.986936	24	122471	0	2255	100	1.80796	98.192	0.000391776	0.0195926	98.1924	0.986936	24	122471	0	2255	100	1.80796	98.192	0.000391776	0.0195926	98.1924	0.986936	24	122471	0	2255	100	1.80796	98.192	0.000391776	0.0195926	98.1924	0.98703	37	122250	0	2463	1	0.0197493	0.980251	0.000604951	0.000302567	98.0257	0.98703	1028	121259	0	2463	1
0.986937	24	122464	0	2262	100	1.81358	98.1864	0.000391798	0.0195938	98.1868	0.986937	24	122464	0	2262	100	1.81358	98.1864	0.000391798	0.0195938	98.1868	0.986937	24	122464	0	2262	100	1.81358	98.1864	0.000391798	0.0195938	98.1868	0.987031	37	122248	0	2465	1	0.0197654	0.980235	0.000604961	0.000302572	98.024	0.987031	1028	121257	0	2465	1
0.986938	24	122463	0	2263	100	1.81438	98.1856	0.000391802	0.0195939	98.186	0.986938	24	122463	0	2263	100	1.81438	98.1856	0.000391802	0.0195939	98.186	0.986938	24	122463	0	2263	100	1.81438	98.1856	0.000391802	0.0195939	98.186	0.987032	37	122247	0	2466	1	0.0197734	0.980227	0.000604966	0.000302574	98.0232	0.987032	1028	121256	0	2466	1
0.986939	24	122459	0	2267	100	1.81758	98.1824	0.000391814	0.0195946	98.1828	0.986939	24	122459	0	2267	100	1.81758	98.1824	0.000391814	0.0195946	98.1828	0.986939	24	122459	0	2267	100	1.81758	98.1824	0.000391814	0.0195946	98.1828	0.987033	37	122243	0	2470	1	0.0198055	0.980195	0.000604985	0.000302584	98.02	0.987033	1028	121252	0	2470	1
0.98694	24	122457	0	2269	100	1.81919	98.1808	0.000391821	0.0195949	98.1812	0.98694	24	122457	0	2269	100	1.81919	98.1808	0.000391821	0.0195949	98.1812	0.98694	24	122457	0	2269	100	1.81919	98.1808	0.000391821	0.0195949	98.1812	0.987034	37	122241	0	2472	1	0.0198215	0.980178	0.000604995	0.000302589	98.0184	0.987034	1028	121250	0	2472	1
0.986941	24	122452	0	2274	100	1.8232	98.1768	0.000391837	0.0195957	98.1772	0.986941	24	122452	0	2274	100	1.8232	98.1768	0.000391837	0.0195957	98.1772	0.986941	24	122452	0	2274	100	1.8232	98.1768	0.000391837	0.0195957	98.1772	0.987035	37	122240	0	2473	1	0.0198295	0.98017	0.000605	0.000302592	98.0176	0.987035	1028	121249	0	2473	1
0.986942	24	122449	0	2277	100	1.8256	98.1744	0.000391846	0.0195962	98.1747	0.986942	24	122449	0	2277	100	1.8256	98.1744	0.000391846	0.0195962	98.1747	0.986942	24	122449	0	2277	100	1.8256	98.1744	0.000391846	0.0195962	98.1747	0.987036	37	122237	0	2476	1	0.0198536	0.980146	0.000605015	0.000302599	98.0152	0.987036	1028	121246	0	2476	1
0.986943	24	122445	0	2281	100	1.82881	98.1712	0.000391859	0.0195968	98.1715	0.986943	24	122445	0	2281	100	1.82881	98.1712	0.000391859	0.0195968	98.1715	0.986943	24	122445	0	2281	100	1.82881	98.1712	0.000391859	0.0195968	98.1715	0.987037	37	122234	0	2479	1	0.0198776	0.980122	0.00060503	0.000302607	98.0128	0.987037	1028	121243	0	2479	1
0.986944	24	122443	0	2283	100	1.83041	98.1696	0.000391866	0.0195971	98.1699	0.986944	24	122443	0	2283	100	1.83041	98.1696	0.000391866	0.0195971	98.1699	0.986944	24	122443	0	2283	100	1.83041	98.1696	0.000391866	0.0195971	98.1699	0.987038	37	122230	0	2483	1	0.0199097	0.98009	0.00060505	0.000302616	98.0096	0.987038	1028	121239	0	2483	1
0.986945	24	122440	0	2286	100	1.83282	98.1672	0.000391875	0.0195976	98.1675	0.986945	24	122440	0	2286	100	1.83282	98.1672	0.000391875	0.0195976	98.1675	0.986945	24	122440	0	2286	100	1.83282	98.1672	0.000391875	0.0195976	98.1675	0.987039	37	122225	0	2488	1	0.0199498	0.98005	0.000605074	0.000302629	98.0056	0.987039	1028	121234	0	2488	1
0.986946	24	122439	0	2287	100	1.83362	98.1664	0.000391878	0.0195978	98.1667	0.986946	24	122439	0	2287	100	1.83362	98.1664	0.000391878	0.0195978	98.1667	0.986946	24	122439	0	2287	100	1.83362	98.1664	0.000391878	0.0195978	98.1667	0.98704	37	122220	0	2493	1	0.0199899	0.98001	0.000605099	0.000302641	98.0016	0.98704	1028	121229	0	2493	1
0.986947	24	122435	0	2291	100	1.83683	98.1632	0.000391891	0.0195984	98.1635	0.986947	24	122435	0	2291	100	1.83683	98.1632	0.000391891	0.0195984	98.1635	0.986947	24	122435	0	2291	100	1.83683	98.1632	0.000391891	0.0195984	98.1635	0.987041	37	122216	0	2497	1	0.020022	0.979978	0.000605119	0.000302651	97.9984	0.987041	1028	121225	0	2497	1
0.986948	24	122429	0	2297	100	1.84164	98.1584	0.00039191	0.0195994	98.1587	0.986948	24	122429	0	2297	100	1.84164	98.1584	0.00039191	0.0195994	98.1587	0.986948	24	122429	0	2297	100	1.84164	98.1584	0.00039191	0.0195994	98.1587	0.987042	37	122210	0	2503	1	0.0200701	0.97993	0.000605149	0.000302666	97.9936	0.987042	1028	121219	0	2503	1
0.986949	24	122428	0	2298	100	1.84244	98.1576	0.000391914	0.0195995	98.1579	0.986949	24	122428	0	2298	100	1.84244	98.1576	0.000391914	0.0195995	98.1579	0.986949	24	122428	0	2298	100	1.84244	98.1576	0.000391914	0.0195995	98.1579	0.987043	37	122207	0	2506	1	0.0200941	0.979906	0.000605164	0.000302673	97.9912	0.987043	1028	121216	0	2506	1
0.98695	24	122425	0	2301	100	1.84484	98.1552	0.000391923	0.0196	98.1555	0.98695	24	122425	0	2301	100	1.84484	98.1552	0.000391923	0.0196	98.1555	0.98695	24	122425	0	2301	100	1.84484	98.1552	0.000391923	0.0196	98.1555	0.987044	37	122197	0	2516	1	0.0201743	0.979826	0.000605213	0.000302698	97.9832	0.987044	1028	121206	0	2516	1
0.986951	24	122422	0	2304	100	1.84725	98.1528	0.000391933	0.0196005	98.1531	0.986951	24	122422	0	2304	100	1.84725	98.1528	0.000391933	0.0196005	98.1531	0.986951	24	122422	0	2304	100	1.84725	98.1528	0.000391933	0.0196005	98.1531	0.987045	37	122194	0	2519	1	0.0201984	0.979802	0.000605228	0.000302706	97.9808	0.987045	1028	121203	0	2519	1
0.986952	24	122418	0	2308	100	1.85046	98.1495	0.000391946	0.0196011	98.1499	0.986952	24	122418	0	2308	100	1.85046	98.1495	0.000391946	0.0196011	98.1499	0.986952	24	122418	0	2308	100	1.85046	98.1495	0.000391946	0.0196011	98.1499	0.987046	37	122188	0	2525	1	0.0202465	0.979754	0.000605258	0.00030272	97.976	0.987046	1028	121197	0	2525	1
0.986953	24	122416	0	2310	100	1.85206	98.1479	0.000391952	0.0196014	98.1483	0.986953	24	122416	0	2310	100	1.85206	98.1479	0.000391952	0.0196014	98.1483	0.986953	24	122416	0	2310	100	1.85206	98.1479	0.000391952	0.0196014	98.1483	0.987047	37	122182	0	2531	1	0.0202946	0.979705	0.000605287	0.000302735	97.9711	0.987047	1028	121191	0	2531	1
0.986954	24	122411	0	2315	100	1.85607	98.1439	0.000391968	0.0196022	98.1443	0.986954	24	122411	0	2315	100	1.85607	98.1439	0.000391968	0.0196022	98.1443	0.986954	24	122411	0	2315	100	1.85607	98.1439	0.000391968	0.0196022	98.1443	0.987048	37	122178	0	2535	1	0.0203267	0.979673	0.000605307	0.000302745	97.9679	0.987048	1028	121187	0	2535	1
0.986955	24	122409	0	2317	100	1.85767	98.1423	0.000391974	0.0196026	98.1427	0.986955	24	122409	0	2317	100	1.85767	98.1423	0.000391974	0.0196026	98.1427	0.986955	24	122409	0	2317	100	1.85767	98.1423	0.000391974	0.0196026	98.1427	0.987049	37	122177	0	2536	1	0.0203347	0.979665	0.000605312	0.000302748	97.9671	0.987049	1028	121186	0	2536	1
0.986956	24	122404	0	2322	100	1.86168	98.1383	0.00039199	0.0196034	98.1387	0.986956	24	122404	0	2322	100	1.86168	98.1383	0.00039199	0.0196034	98.1387	0.986956	24	122404	0	2322	100	1.86168	98.1383	0.00039199	0.0196034	98.1387	0.98705	37	122173	0	2540	1	0.0203668	0.979633	0.000605332	0.000302758	97.9639	0.98705	1028	121182	0	2540	1
0.986957	24	122401	0	2325	100	1.86409	98.1359	0.000392	0.0196038	98.1363	0.986957	24	122401	0	2325	100	1.86409	98.1359	0.000392	0.0196038	98.1363	0.986957	24	122401	0	2325	100	1.86409	98.1359	0.000392	0.0196038	98.1363	0.987051	37	122172	0	2541	1	0.0203748	0.979625	0.000605337	0.00030276	97.9631	0.987051	1028	121181	0	2541	1
0.986958	24	122397	0	2329	100	1.86729	98.1327	0.000392013	0.0196045	98.1331	0.986958	24	122397	0	2329	100	1.86729	98.1327	0.000392013	0.0196045	98.1331	0.986958	24	122397	0	2329	100	1.86729	98.1327	0.000392013	0.0196045	98.1331	0.987052	37	122170	0	2543	1	0.0203908	0.979609	0.000605347	0.000302765	97.9615	0.987052	1028	121179	0	2543	1
0.986959	24	122395	0	2331	100	1.8689	98.1311	0.000392019	0.0196048	98.1315	0.986959	24	122395	0	2331	100	1.8689	98.1311	0.000392019	0.0196048	98.1315	0.986959	24	122395	0	2331	100	1.8689	98.1311	0.000392019	0.0196048	98.1315	0.987053	37	122166	0	2547	1	0.0204229	0.979577	0.000605366	0.000302775	97.9583	0.987053	1028	121175	0	2547	1
0.98696	24	122390	0	2336	100	1.87291	98.1271	0.000392035	0.0196056	98.1275	0.98696	24	122390	0	2336	100	1.87291	98.1271	0.000392035	0.0196056	98.1275	0.98696	24	122390	0	2336	100	1.87291	98.1271	0.000392035	0.0196056	98.1275	0.987054	37	122164	0	2549	1	0.0204389	0.979561	0.000605376	0.00030278	97.9567	0.987054	1028	121173	0	2549	1
0.986961	24	122389	0	2337	100	1.87371	98.1263	0.000392038	0.0196058	98.1267	0.986961	24	122389	0	2337	100	1.87371	98.1263	0.000392038	0.0196058	98.1267	0.986961	24	122389	0	2337	100	1.87371	98.1263	0.000392038	0.0196058	98.1267	0.987055	37	122158	0	2555	1	0.020487	0.979513	0.000605406	0.000302795	97.9519	0.987055	1028	121167	0	2555	1
0.986962	24	122383	0	2343	100	1.87852	98.1215	0.000392058	0.0196067	98.1218	0.986962	24	122383	0	2343	100	1.87852	98.1215	0.000392058	0.0196067	98.1218	0.986962	24	122383	0	2343	100	1.87852	98.1215	0.000392058	0.0196067	98.1218	0.987056	37	122157	0	2556	1	0.0204951	0.979505	0.000605411	0.000302797	97.9511	0.987056	1028	121166	0	2556	1
0.986964	24	122380	0	2346	100	1.88092	98.1191	0.000392067	0.0196072	98.1194	0.986964	24	122380	0	2346	100	1.88092	98.1191	0.000392067	0.0196072	98.1194	0.986964	24	122380	0	2346	100	1.88092	98.1191	0.000392067	0.0196072	98.1194	0.987057	37	122152	0	2561	1	0.0205351	0.979465	0.000605436	0.00030281	97.9471	0.987057	1028	121161	0	2561	1
0.986965	24	122375	0	2351	100	1.88493	98.1151	0.000392083	0.019608	98.1154	0.986965	24	122375	0	2351	100	1.88493	98.1151	0.000392083	0.019608	98.1154	0.986965	24	122375	0	2351	100	1.88493	98.1151	0.000392083	0.019608	98.1154	0.987058	37	122147	0	2566	1	0.0205752	0.979425	0.000605461	0.000302822	97.9431	0.987058	1028	121156	0	2566	1
0.986966	24	122369	0	2357	100	1.88974	98.1103	0.000392102	0.019609	98.1106	0.986966	24	122369	0	2357	100	1.88974	98.1103	0.000392102	0.019609	98.1106	0.986966	24	122369	0	2357	100	1.88974	98.1103	0.000392102	0.019609	98.1106	0.987059	37	122144	0	2569	1	0.0205993	0.979401	0.000605475	0.000302829	97.9407	0.987059	1028	121153	0	2569	1
0.986967	24	122365	0	2361	100	1.89295	98.1071	0.000392115	0.0196096	98.1074	0.986967	24	122365	0	2361	100	1.89295	98.1071	0.000392115	0.0196096	98.1074	0.986967	24	122365	0	2361	100	1.89295	98.1071	0.000392115	0.0196096	98.1074	0.98706	37	122141	0	2572	1	0.0206234	0.979377	0.00060549	0.000302837	97.9383	0.98706	1028	121150	0	2572	1
0.986968	24	122362	0	2364	100	1.89535	98.1046	0.000392125	0.0196101	98.105	0.986968	24	122362	0	2364	100	1.89535	98.1046	0.000392125	0.0196101	98.105	0.986968	24	122362	0	2364	100	1.89535	98.1046	0.000392125	0.0196101	98.105	0.987061	37	122139	0	2574	1	0.0206394	0.979361	0.0006055	0.000302842	97.9367	0.987061	1028	121148	0	2574	1
0.986969	24	122359	0	2367	100	1.89776	98.1022	0.000392134	0.0196106	98.1026	0.986969	24	122359	0	2367	100	1.89776	98.1022	0.000392134	0.0196106	98.1026	0.986969	24	122359	0	2367	100	1.89776	98.1022	0.000392134	0.0196106	98.1026	0.987062	37	122137	0	2576	1	0.0206554	0.979345	0.00060551	0.000302847	97.9351	0.987062	1028	121146	0	2576	1
0.98697	24	122353	0	2373	100	1.90257	98.0974	0.000392154	0.0196115	98.0978	0.98697	24	122353	0	2373	100	1.90257	98.0974	0.000392154	0.0196115	98.0978	0.98697	24	122353	0	2373	100	1.90257	98.0974	0.000392154	0.0196115	98.0978	0.987063	37	122133	0	2580	1	0.0206875	0.979313	0.00060553	0.000302857	97.9319	0.987063	1028	121142	0	2580	1
0.986972	24	122351	0	2375	100	1.90417	98.0958	0.00039216	0.0196118	98.0962	0.986972	24	122351	0	2375	100	1.90417	98.0958	0.00039216	0.0196118	98.0962	0.986972	24	122351	0	2375	100	1.90417	98.0958	0.00039216	0.0196118	98.0962	0.987064	37	122130	0	2583	1	0.0207116	0.979288	0.000605545	0.000302864	97.9295	0.987064	1028	121139	0	2583	1
0.986973	24	122350	0	2376	100	1.90498	98.095	0.000392163	0.019612	98.0954	0.986973	24	122350	0	2376	100	1.90498	98.095	0.000392163	0.019612	98.0954	0.986973	24	122350	0	2376	100	1.90498	98.095	0.000392163	0.019612	98.0954	0.987065	37	122129	0	2584	1	0.0207196	0.97928	0.00060555	0.000302867	97.9287	0.987065	1028	121138	0	2584	1
0.986974	24	122347	0	2379	100	1.90738	98.0926	0.000392173	0.0196125	98.093	0.986974	24	122347	0	2379	100	1.90738	98.0926	0.000392173	0.0196125	98.093	0.986974	24	122347	0	2379	100	1.90738	98.0926	0.000392173	0.0196125	98.093	0.987066	37	122123	0	2590	1	0.0207677	0.979232	0.00060558	0.000302881	97.9238	0.987066	1028	121132	0	2590	1
0.986975	24	122344	0	2382	100	1.90979	98.0902	0.000392182	0.019613	98.0906	0.986975	24	122344	0	2382	100	1.90979	98.0902	0.000392182	0.019613	98.0906	0.986975	24	122344	0	2382	100	1.90979	98.0902	0.000392182	0.019613	98.0906	0.987067	37	122119	0	2594	1	0.0207998	0.9792	0.000605599	0.000302891	97.9206	0.987067	1028	121128	0	2594	1
0.986976	24	122343	0	2383	100	1.91059	98.0894	0.000392186	0.0196131	98.0898	0.986976	24	122343	0	2383	100	1.91059	98.0894	0.000392186	0.0196131	98.0898	0.986976	24	122343	0	2383	100	1.91059	98.0894	0.000392186	0.0196131	98.0898	0.987068	37	122117	0	2596	1	0.0208158	0.979184	0.000605609	0.000302896	97.919	0.987068	1028	121126	0	2596	1
0.986977	24	122342	0	2384	100	1.91139	98.0886	0.000392189	0.0196133	98.089	0.986977	24	122342	0	2384	100	1.91139	98.0886	0.000392189	0.0196133	98.089	0.986977	24	122342	0	2384	100	1.91139	98.0886	0.000392189	0.0196133	98.089	0.987069	37	122113	0	2600	1	0.0208479	0.979152	0.000605629	0.000302906	97.9158	0.987069	1028	121122	0	2600	1
0.986978	24	122337	0	2389	100	1.9154	98.0846	0.000392205	0.0196141	98.085	0.986978	24	122337	0	2389	100	1.9154	98.0846	0.000392205	0.0196141	98.085	0.986978	24	122337	0	2389	100	1.9154	98.0846	0.000392205	0.0196141	98.085	0.98707	37	122108	0	2605	1	0.020888	0.979112	0.000605654	0.000302919	97.9118	0.98707	1028	121117	0	2605	1
0.986979	24	122331	0	2395	100	1.92021	98.0798	0.000392224	0.0196151	98.0802	0.986979	24	122331	0	2395	100	1.92021	98.0798	0.000392224	0.0196151	98.0802	0.986979	24	122331	0	2395	100	1.92021	98.0798	0.000392224	0.0196151	98.0802	0.987071	37	122105	0	2608	1	0.020912	0.979088	0.000605669	0.000302926	97.9094	0.987071	1028	121114	0	2608	1
0.98698	24	122329	0	2397	100	1.92181	98.0782	0.000392231	0.0196154	98.0786	0.98698	24	122329	0	2397	100	1.92181	98.0782	0.000392231	0.0196154	98.0786	0.98698	24	122329	0	2397	100	1.92181	98.0782	0.000392231	0.0196154	98.0786	0.987072	37	122100	0	2613	1	0.0209521	0.979048	0.000605694	0.000302939	97.9054	0.987072	1028	121109	0	2613	1
0.986981	24	122325	0	2401	100	1.92502	98.075	0.000392243	0.019616	98.0754	0.986981	24	122325	0	2401	100	1.92502	98.075	0.000392243	0.019616	98.0754	0.986981	24	122325	0	2401	100	1.92502	98.075	0.000392243	0.019616	98.0754	0.987073	37	122096	0	2617	1	0.0209842	0.979016	0.000605713	0.000302948	97.9022	0.987073	1028	121105	0	2617	1
0.986982	24	122322	0	2404	100	1.92742	98.0726	0.000392253	0.0196165	98.0729	0.986982	24	122322	0	2404	100	1.92742	98.0726	0.000392253	0.0196165	98.0729	0.986982	24	122322	0	2404	100	1.92742	98.0726	0.000392253	0.0196165	98.0729	0.987074	37	122089	0	2624	1	0.0210403	0.97896	0.000605748	0.000302966	97.8966	0.987074	1028	121098	0	2624	1
0.986983	24	122321	0	2405	100	1.92823	98.0718	0.000392256	0.0196167	98.0721	0.986983	24	122321	0	2405	100	1.92823	98.0718	0.000392256	0.0196167	98.0721	0.986983	24	122321	0	2405	100	1.92823	98.0718	0.000392256	0.0196167	98.0721	0.987075	37	122086	0	2627	1	0.0210644	0.978936	0.000605763	0.000302973	97.8942	0.987075	1028	121095	0	2627	1
0.986984	24	122315	0	2411	100	1.93304	98.067	0.000392275	0.0196176	98.0673	0.986984	24	122315	0	2411	100	1.93304	98.067	0.000392275	0.0196176	98.0673	0.986984	24	122315	0	2411	100	1.93304	98.067	0.000392275	0.0196176	98.0673	0.987076	37	122081	0	2632	1	0.0211045	0.978896	0.000605788	0.000302986	97.8902	0.987076	1028	121090	0	2632	1
0.986985	24	122311	0	2415	100	1.93624	98.0638	0.000392288	0.0196183	98.0641	0.986985	24	122311	0	2415	100	1.93624	98.0638	0.000392288	0.0196183	98.0641	0.986985	24	122311	0	2415	100	1.93624	98.0638	0.000392288	0.0196183	98.0641	0.987077	37	122077	0	2636	1	0.0211365	0.978863	0.000605808	0.000302996	97.887	0.987077	1028	121086	0	2636	1
0.986986	24	122309	0	2417	100	1.93785	98.0622	0.000392295	0.0196186	98.0625	0.986986	24	122309	0	2417	100	1.93785	98.0622	0.000392295	0.0196186	98.0625	0.986986	24	122309	0	2417	100	1.93785	98.0622	0.000392295	0.0196186	98.0625	0.987078	37	122069	0	2644	1	0.0212007	0.978799	0.000605847	0.000303015	97.8806	0.987078	1028	121078	0	2644	1
0.986987	24	122306	0	2420	100	1.94025	98.0597	0.000392304	0.0196191	98.0601	0.986987	24	122306	0	2420	100	1.94025	98.0597	0.000392304	0.0196191	98.0601	0.986987	24	122306	0	2420	100	1.94025	98.0597	0.000392304	0.0196191	98.0601	0.987079	37	122061	0	2652	1	0.0212648	0.978735	0.000605887	0.000303035	97.8741	0.987079	1028	121070	0	2652	1
0.986988	24	122305	0	2421	100	1.94105	98.0589	0.000392308	0.0196192	98.0593	0.986988	24	122305	0	2421	100	1.94105	98.0589	0.000392308	0.0196192	98.0593	0.986988	24	122305	0	2421	100	1.94105	98.0589	0.000392308	0.0196192	98.0593	0.98708	37	122058	0	2655	1	0.0212889	0.978711	0.000605902	0.000303043	97.8717	0.98708	1028	121067	0	2655	1
0.986989	24	122303	0	2423	100	1.94266	98.0573	0.000392314	0.0196195	98.0577	0.986989	24	122303	0	2423	100	1.94266	98.0573	0.000392314	0.0196195	98.0577	0.986989	24	122303	0	2423	100	1.94266	98.0573	0.000392314	0.0196195	98.0577	0.987081	37	122049	0	2664	1	0.021361	0.978639	0.000605946	0.000303065	97.8645	0.987081	1028	121058	0	2664	1
0.98699	24	122302	0	2424	100	1.94346	98.0565	0.000392317	0.0196197	98.0569	0.98699	24	122302	0	2424	100	1.94346	98.0565	0.000392317	0.0196197	98.0569	0.98699	24	122302	0	2424	100	1.94346	98.0565	0.000392317	0.0196197	98.0569	0.987083	37	122043	0	2670	1	0.0214092	0.978591	0.000605976	0.00030308	97.8597	0.987083	1028	121052	0	2670	1
0.986991	24	122298	0	2428	100	1.94667	98.0533	0.00039233	0.0196203	98.0537	0.986991	24	122298	0	2428	100	1.94667	98.0533	0.00039233	0.0196203	98.0537	0.986991	24	122298	0	2428	100	1.94667	98.0533	0.00039233	0.0196203	98.0537	0.987085	37	122037	0	2676	1	0.0214573	0.978543	0.000606006	0.000303095	97.8549	0.987085	1028	121046	0	2676	1
0.986992	24	122291	0	2435	100	1.95228	98.0477	0.000392352	0.0196215	98.0481	0.986992	24	122291	0	2435	100	1.95228	98.0477	0.000392352	0.0196215	98.0481	0.986992	24	122291	0	2435	100	1.95228	98.0477	0.000392352	0.0196215	98.0481	0.987086	37	122032	0	2681	1	0.0214974	0.978503	0.000606031	0.000303107	97.8509	0.987086	1028	121041	0	2681	1
0.986993	24	122285	0	2441	100	1.95709	98.0429	0.000392372	0.0196224	98.0433	0.986993	24	122285	0	2441	100	1.95709	98.0429	0.000392372	0.0196224	98.0433	0.986993	24	122285	0	2441	100	1.95709	98.0429	0.000392372	0.0196224	98.0433	0.987087	37	122024	0	2689	1	0.0215615	0.978438	0.000606071	0.000303127	97.8445	0.987087	1028	121033	0	2689	1
0.986994	24	122281	0	2445	100	1.9603	98.0397	0.000392384	0.0196231	98.0401	0.986994	24	122281	0	2445	100	1.9603	98.0397	0.000392384	0.0196231	98.0401	0.986994	24	122281	0	2445	100	1.9603	98.0397	0.000392384	0.0196231	98.0401	0.987088	37	122022	0	2691	1	0.0215775	0.978422	0.00060608	0.000303132	97.8429	0.987088	1028	121031	0	2691	1
0.986995	24	122278	0	2448	100	1.9627	98.0373	0.000392394	0.0196236	98.0377	0.986995	24	122278	0	2448	100	1.9627	98.0373	0.000392394	0.0196236	98.0377	0.986995	24	122278	0	2448	100	1.9627	98.0373	0.000392394	0.0196236	98.0377	0.987089	37	122018	0	2695	1	0.0216096	0.97839	0.0006061	0.000303142	97.8397	0.987089	1028	121027	0	2695	1
0.986996	24	122276	0	2450	100	1.96431	98.0357	0.000392401	0.0196239	98.0361	0.986996	24	122276	0	2450	100	1.96431	98.0357	0.000392401	0.0196239	98.0361	0.986996	24	122276	0	2450	100	1.96431	98.0357	0.000392401	0.0196239	98.0361	0.98709	37	122014	0	2699	1	0.0216417	0.978358	0.00060612	0.000303152	97.8365	0.98709	1028	121023	0	2699	1
0.986997	24	122272	0	2454	100	1.96751	98.0325	0.000392413	0.0196245	98.0329	0.986997	24	122272	0	2454	100	1.96751	98.0325	0.000392413	0.0196245	98.0329	0.986997	24	122272	0	2454	100	1.96751	98.0325	0.000392413	0.0196245	98.0329	0.987091	37	122011	0	2702	1	0.0216657	0.978334	0.000606135	0.000303159	97.8341	0.987091	1028	121020	0	2702	1
0.986998	24	122270	0	2456	100	1.96912	98.0309	0.00039242	0.0196248	98.0313	0.986998	24	122270	0	2456	100	1.96912	98.0309	0.00039242	0.0196248	98.0313	0.986998	24	122270	0	2456	100	1.96912	98.0309	0.00039242	0.0196248	98.0313	0.987092	37	122009	0	2704	1	0.0216818	0.978318	0.000606145	0.000303164	97.8325	0.987092	1028	121018	0	2704	1
0.986999	24	122269	0	2457	100	1.96992	98.0301	0.000392423	0.019625	98.0305	0.986999	24	122269	0	2457	100	1.96992	98.0301	0.000392423	0.019625	98.0305	0.986999	24	122269	0	2457	100	1.96992	98.0301	0.000392423	0.019625	98.0305	0.987093	37	122005	0	2708	1	0.0217139	0.978286	0.000606165	0.000303174	97.8293	0.987093	1028	121014	0	2708	1
0.987	24	122266	0	2460	100	1.97232	98.0277	0.000392433	0.0196255	98.0281	0.987	24	122266	0	2460	100	1.97232	98.0277	0.000392433	0.0196255	98.0281	0.987	24	122266	0	2460	100	1.97232	98.0277	0.000392433	0.0196255	98.0281	0.987094	37	122002	0	2711	1	0.0217379	0.978262	0.00060618	0.000303182	97.8269	0.987094	1028	121011	0	2711	1
0.987001	24	122262	0	2464	100	1.97553	98.0245	0.000392445	0.0196261	98.0248	0.987001	24	122262	0	2464	100	1.97553	98.0245	0.000392445	0.0196261	98.0248	0.987001	24	122262	0	2464	100	1.97553	98.0245	0.000392445	0.0196261	98.0248	0.987095	37	122001	0	2712	1	0.0217459	0.978254	0.000606185	0.000303184	97.8261	0.987095	1028	121010	0	2712	1
0.987002	24	122260	0	2466	100	1.97713	98.0229	0.000392452	0.0196264	98.0232	0.987002	24	122260	0	2466	100	1.97713	98.0229	0.000392452	0.0196264	98.0232	0.987002	24	122260	0	2466	100	1.97713	98.0229	0.000392452	0.0196264	98.0232	0.987096	37	121999	0	2714	1	0.021762	0.978238	0.000606195	0.000303189	97.8244	0.987096	1028	121008	0	2714	1
0.987003	24	122254	0	2472	100	1.98194	98.0181	0.000392471	0.0196274	98.0184	0.987003	24	122254	0	2472	100	1.98194	98.0181	0.000392471	0.0196274	98.0184	0.987003	24	122254	0	2472	100	1.98194	98.0181	0.000392471	0.0196274	98.0184	0.987097	37	121994	0	2719	1	0.0218021	0.978198	0.000606219	0.000303202	97.8204	0.987097	1028	121003	0	2719	1
0.987004	24	122252	0	2474	100	1.98355	98.0165	0.000392478	0.0196277	98.0168	0.987004	24	122252	0	2474	100	1.98355	98.0165	0.000392478	0.0196277	98.0168	0.987004	24	122252	0	2474	100	1.98355	98.0165	0.000392478	0.0196277	98.0168	0.987098	37	121990	0	2723	1	0.0218341	0.978166	0.000606239	0.000303212	97.8172	0.987098	1028	120999	0	2723	1
0.987005	24	122247	0	2479	100	1.98756	98.0124	0.000392494	0.0196285	98.0128	0.987005	24	122247	0	2479	100	1.98756	98.0124	0.000392494	0.0196285	98.0128	0.987005	24	122247	0	2479	100	1.98756	98.0124	0.000392494	0.0196285	98.0128	0.987099	37	121987	0	2726	1	0.0218582	0.978142	0.000606254	0.000303219	97.8148	0.987099	1028	120996	0	2726	1
0.987006	24	122243	0	2483	100	1.99076	98.0092	0.000392506	0.0196292	98.0096	0.987006	24	122243	0	2483	100	1.99076	98.0092	0.000392506	0.0196292	98.0096	0.987006	24	122243	0	2483	100	1.99076	98.0092	0.000392506	0.0196292	98.0096	0.9871	37	121983	0	2730	1	0.0218903	0.97811	0.000606274	0.000303229	97.8116	0.9871	1028	120992	0	2730	1
0.987007	24	122242	0	2484	100	1.99157	98.0084	0.00039251	0.0196293	98.0088	0.987007	24	122242	0	2484	100	1.99157	98.0084	0.00039251	0.0196293	98.0088	0.987007	24	122242	0	2484	100	1.99157	98.0084	0.00039251	0.0196293	98.0088	0.987101	37	121979	0	2734	1	0.0219223	0.978078	0.000606294	0.000303239	97.8084	0.987101	1028	120988	0	2734	1
0.987008	24	122240	0	2486	100	1.99317	98.0068	0.000392516	0.0196297	98.0072	0.987008	24	122240	0	2486	100	1.99317	98.0068	0.000392516	0.0196297	98.0072	0.987008	24	122240	0	2486	100	1.99317	98.0068	0.000392516	0.0196297	98.0072	0.987102	37	121974	0	2739	1	0.0219624	0.978038	0.000606319	0.000303251	97.8044	0.987102	1028	120983	0	2739	1
0.987009	24	122239	0	2487	100	1.99397	98.006	0.000392519	0.0196298	98.0064	0.987009	24	122239	0	2487	100	1.99397	98.006	0.000392519	0.0196298	98.0064	0.987009	24	122239	0	2487	100	1.99397	98.006	0.000392519	0.0196298	98.0064	0.987103	37	121967	0	2746	1	0.0220186	0.977981	0.000606354	0.000303269	97.7988	0.987103	1028	120976	0	2746	1
0.98701	24	122235	0	2491	100	1.99718	98.0028	0.000392532	0.0196305	98.0032	0.98701	24	122235	0	2491	100	1.99718	98.0028	0.000392532	0.0196305	98.0032	0.98701	24	122235	0	2491	100	1.99718	98.0028	0.000392532	0.0196305	98.0032	0.987104	37	121965	0	2748	1	0.0220346	0.977965	0.000606364	0.000303274	97.7972	0.987104	1028	120974	0	2748	1
0.987011	24	122228	0	2498	100	2.00279	97.9972	0.000392555	0.0196316	97.9976	0.987011	24	122228	0	2498	100	2.00279	97.9972	0.000392555	0.0196316	97.9976	0.987011	24	122228	0	2498	100	2.00279	97.9972	0.000392555	0.0196316	97.9976	0.987105	37	121962	0	2751	1	0.0220586	0.977941	0.000606378	0.000303281	97.7948	0.987105	1028	120971	0	2751	1
0.987012	24	122227	0	2499	100	2.00359	97.9964	0.000392558	0.0196317	97.9968	0.987012	24	122227	0	2499	100	2.00359	97.9964	0.000392558	0.0196317	97.9968	0.987012	24	122227	0	2499	100	2.00359	97.9964	0.000392558	0.0196317	97.9968	0.987106	37	121956	0	2757	1	0.0221068	0.977893	0.000606408	0.000303296	97.79	0.987106	1028	120965	0	2757	1
0.987014	24	122223	0	2503	100	2.0068	97.9932	0.000392571	0.0196324	97.9936	0.987014	24	122223	0	2503	100	2.0068	97.9932	0.000392571	0.0196324	97.9936	0.987014	24	122223	0	2503	100	2.0068	97.9932	0.000392571	0.0196324	97.9936	0.987107	37	121952	0	2761	1	0.0221388	0.977861	0.000606428	0.000303306	97.7868	0.987107	1028	120961	0	2761	1
[truncated: 12,417 more rows]
[truncated: 202 more columns]
