# Supplementary material for: K-mer based prediction of Clostridioides difficile relatedness and ribotypes
Source: Microb Genom. 2022 Apr 6;8(4):000804. doi: 10.1099/mgen.0.000804 (PMC9453075; doi:10.1099/mgen.0.000804)
Supplement: Supplementary material 6 [file mgen-8-0804-s006.xlsx]

## Sheet: Table_S5
<=10SNPs										<=50SNPs										<=100SNPs
Sourmash distance	True positives	False positives	True negatives	Sensitivity	Specificity	False positive rate	F1 score	Positive predictive value	Reduction in search space (%)	Sourmash distance	True positives	False positives	True negatives	Sensitivity	Specificity	False positive rate	F1 score	Positive predictive value	Reduction in search space (%)	Sourmash distance	True positives	False positives	True negatives	Sensitivity	Specificity	False positive rate	F1 score	Positive predictive value	Reduction in search space (%)
0	52020	1761540	0	1	0	1	0.0557682	0.0286839	0	0	132638	1680922	0	1	0	1	0.136305	0.0731368	0	0	139892	1673668	0	1	0	1	0.143225	0.0771367	0
0.001	52020	1761540	0	1	0	1	0.0557682	0.0286839	0	0.001	132638	1680922	0	1	0	1	0.136305	0.0731368	0	0.001	139892	1673668	0	1	0	1	0.143225	0.0771367	0
0.002	52020	1761540	0	1	0	1	0.0557682	0.0286839	0	0.002	132638	1680922	0	1	0	1	0.136305	0.0731368	0	0.002	139892	1673668	0	1	0	1	0.143225	0.0771367	0
0.003	52020	1761540	0	1	0	1	0.0557682	0.0286839	0	0.003	132638	1680922	0	1	0	1	0.136305	0.0731368	0	0.003	139892	1673668	0	1	0	1	0.143225	0.0771367	0
0.004	52020	1761540	0	1	0	1	0.0557682	0.0286839	0	0.004	132638	1680922	0	1	0	1	0.136305	0.0731368	0	0.004	139892	1673668	0	1	0	1	0.143225	0.0771367	0
0.005	52020	1761540	0	1	0	1	0.0557682	0.0286839	0	0.005	132638	1680922	0	1	0	1	0.136305	0.0731368	0	0.005	139892	1673668	0	1	0	1	0.143225	0.0771367	0
0.006	52020	1761540	0	1	0	1	0.0557682	0.0286839	0	0.006	132638	1680922	0	1	0	1	0.136305	0.0731368	0	0.006	139892	1673668	0	1	0	1	0.143225	0.0771367	0
0.007	52020	1761540	0	1	0	1	0.0557682	0.0286839	0	0.007	132638	1680922	0	1	0	1	0.136305	0.0731368	0	0.007	139892	1673668	0	1	0	1	0.143225	0.0771367	0
0.008	52020	1761540	0	1	0	1	0.0557682	0.0286839	0	0.008	132638	1680922	0	1	0	1	0.136305	0.0731368	0	0.008	139892	1673668	0	1	0	1	0.143225	0.0771367	0
0.009	52020	1761540	0	1	0	1	0.0557682	0.0286839	0	0.009	132638	1680922	0	1	0	1	0.136305	0.0731368	0	0.009	139892	1673668	0	1	0	1	0.143225	0.0771367	0
0.01	52020	1761540	0	1	0	1	0.0557682	0.0286839	0	0.01	132638	1680922	0	1	0	1	0.136305	0.0731368	0	0.01	139892	1673668	0	1	0	1	0.143225	0.0771367	0
0.011	52020	1761540	0	1	0	1	0.0557682	0.0286839	0	0.011	132638	1680922	0	1	0	1	0.136305	0.0731368	0	0.011	139892	1673668	0	1	0	1	0.143225	0.0771367	0
0.012	52020	1761540	0	1	0	1	0.0557682	0.0286839	0	0.012	132638	1680922	0	1	0	1	0.136305	0.0731368	0	0.012	139892	1673668	0	1	0	1	0.143225	0.0771367	0
0.013	52020	1761540	0	1	0	1	0.0557682	0.0286839	0	0.013	132638	1680922	0	1	0	1	0.136305	0.0731368	0	0.013	139892	1673668	0	1	0	1	0.143225	0.0771367	0
0.014	52020	1761540	0	1	0	1	0.0557682	0.0286839	0	0.014	132638	1680922	0	1	0	1	0.136305	0.0731368	0	0.014	139892	1673668	0	1	0	1	0.143225	0.0771367	0
0.015	52020	1761540	0	1	0	1	0.0557682	0.0286839	0	0.015	132638	1680922	0	1	0	1	0.136305	0.0731368	0	0.015	139892	1673668	0	1	0	1	0.143225	0.0771367	0
0.016	52020	1761540	0	1	0	1	0.0557682	0.0286839	0	0.016	132638	1680922	0	1	0	1	0.136305	0.0731368	0	0.016	139892	1673668	0	1	0	1	0.143225	0.0771367	0
0.017	52020	1761540	0	1	0	1	0.0557682	0.0286839	0	0.017	132638	1680922	0	1	0	1	0.136305	0.0731368	0	0.017	139892	1673668	0	1	0	1	0.143225	0.0771367	0
0.018	52020	1761540	0	1	0	1	0.0557682	0.0286839	0	0.018	132638	1680922	0	1	0	1	0.136305	0.0731368	0	0.018	139892	1673668	0	1	0	1	0.143225	0.0771367	0
0.019	52020	1761540	0	1	0	1	0.0557682	0.0286839	0	0.019	132638	1680922	0	1	0	1	0.136305	0.0731368	0	0.019	139892	1673668	0	1	0	1	0.143225	0.0771367	0
0.02	52020	1761540	0	1	0	1	0.0557682	0.0286839	0	0.02	132638	1680922	0	1	0	1	0.136305	0.0731368	0	0.02	139892	1673668	0	1	0	1	0.143225	0.0771367	0
0.021	52020	1761540	0	1	0	1	0.0557682	0.0286839	0	0.021	132638	1680922	0	1	0	1	0.136305	0.0731368	0	0.021	139892	1673668	0	1	0	1	0.143225	0.0771367	0
0.022	52020	1761540	0	1	0	1	0.0557682	0.0286839	0	0.022	132638	1680922	0	1	0	1	0.136305	0.0731368	0	0.022	139892	1673668	0	1	0	1	0.143225	0.0771367	0
0.023	52020	1761540	0	1	0	1	0.0557682	0.0286839	0	0.023	132638	1680922	0	1	0	1	0.136305	0.0731368	0	0.023	139892	1673668	0	1	0	1	0.143225	0.0771367	0
0.024	52020	1761540	0	1	0	1	0.0557682	0.0286839	0	0.024	132638	1680922	0	1	0	1	0.136305	0.0731368	0	0.024	139892	1673668	0	1	0	1	0.143225	0.0771367	0
0.025	52020	1761540	0	1	0	1	0.0557682	0.0286839	0	0.025	132638	1680922	0	1	0	1	0.136305	0.0731368	0	0.025	139892	1673668	0	1	0	1	0.143225	0.0771367	0
0.026	52020	1761540	0	1	0	1	0.0557682	0.0286839	0	0.026	132638	1680922	0	1	0	1	0.136305	0.0731368	0	0.026	139892	1673668	0	1	0	1	0.143225	0.0771367	0
0.027	52020	1761540	0	1	0	1	0.0557682	0.0286839	0	0.027	132638	1680922	0	1	0	1	0.136305	0.0731368	0	0.027	139892	1673668	0	1	0	1	0.143225	0.0771367	0
0.028	52020	1761540	0	1	0	1	0.0557682	0.0286839	0	0.028	132638	1680922	0	1	0	1	0.136305	0.0731368	0	0.028	139892	1673668	0	1	0	1	0.143225	0.0771367	0
0.029	52020	1761540	0	1	0	1	0.0557682	0.0286839	0	0.029	132638	1680922	0	1	0	1	0.136305	0.0731368	0	0.029	139892	1673668	0	1	0	1	0.143225	0.0771367	0
0.03	52020	1761540	0	1	0	1	0.0557682	0.0286839	0	0.03	132638	1680922	0	1	0	1	0.136305	0.0731368	0	0.03	139892	1673668	0	1	0	1	0.143225	0.0771367	0
0.031	52020	1761540	0	1	0	1	0.0557682	0.0286839	0	0.031	132638	1680922	0	1	0	1	0.136305	0.0731368	0	0.031	139892	1673668	0	1	0	1	0.143225	0.0771367	0
0.032	52020	1761540	0	1	0	1	0.0557682	0.0286839	0	0.032	132638	1680922	0	1	0	1	0.136305	0.0731368	0	0.032	139892	1673668	0	1	0	1	0.143225	0.0771367	0
0.033	52020	1761540	0	1	0	1	0.0557682	0.0286839	0	0.033	132638	1680922	0	1	0	1	0.136305	0.0731368	0	0.033	139892	1673668	0	1	0	1	0.143225	0.0771367	0
0.034	52020	1761540	0	1	0	1	0.0557682	0.0286839	0	0.034	132638	1680922	0	1	0	1	0.136305	0.0731368	0	0.034	139892	1673668	0	1	0	1	0.143225	0.0771367	0
0.035	52020	1761540	0	1	0	1	0.0557682	0.0286839	0	0.035	132638	1680922	0	1	0	1	0.136305	0.0731368	0	0.035	139892	1673668	0	1	0	1	0.143225	0.0771367	0
0.036	52020	1761540	0	1	0	1	0.0557682	0.0286839	0	0.036	132638	1680922	0	1	0	1	0.136305	0.0731368	0	0.036	139892	1673668	0	1	0	1	0.143225	0.0771367	0
0.037	52020	1761540	0	1	0	1	0.0557682	0.0286839	0	0.037	132638	1680922	0	1	0	1	0.136305	0.0731368	0	0.037	139892	1673668	0	1	0	1	0.143225	0.0771367	0
0.038	52020	1761540	0	1	0	1	0.0557682	0.0286839	0	0.038	132638	1680922	0	1	0	1	0.136305	0.0731368	0	0.038	139892	1673668	0	1	0	1	0.143225	0.0771367	0
0.039	52020	1761540	0	1	0	1	0.0557682	0.0286839	0	0.039	132638	1680922	0	1	0	1	0.136305	0.0731368	0	0.039	139892	1673668	0	1	0	1	0.143225	0.0771367	0
0.04	52020	1761540	0	1	0	1	0.0557682	0.0286839	0	0.04	132638	1680922	0	1	0	1	0.136305	0.0731368	0	0.04	139892	1673668	0	1	0	1	0.143225	0.0771367	0
0.041	52020	1761540	0	1	0	1	0.0557682	0.0286839	0	0.041	132638	1680922	0	1	0	1	0.136305	0.0731368	0	0.041	139892	1673668	0	1	0	1	0.143225	0.0771367	0
0.042	52020	1761540	0	1	0	1	0.0557682	0.0286839	0	0.042	132638	1680922	0	1	0	1	0.136305	0.0731368	0	0.042	139892	1673668	0	1	0	1	0.143225	0.0771367	0
0.043	52020	1761540	0	1	0	1	0.0557682	0.0286839	0	0.043	132638	1680922	0	1	0	1	0.136305	0.0731368	0	0.043	139892	1673668	0	1	0	1	0.143225	0.0771367	0
0.044	52020	1761540	0	1	0	1	0.0557682	0.0286839	0	0.044	132638	1680922	0	1	0	1	0.136305	0.0731368	0	0.044	139892	1673668	0	1	0	1	0.143225	0.0771367	0
0.045	52020	1761540	0	1	0	1	0.0557682	0.0286839	0	0.045	132638	1680922	0	1	0	1	0.136305	0.0731368	0	0.045	139892	1673668	0	1	0	1	0.143225	0.0771367	0
0.046	52020	1761540	0	1	0	1	0.0557682	0.0286839	0	0.046	132638	1680922	0	1	0	1	0.136305	0.0731368	0	0.046	139892	1673668	0	1	0	1	0.143225	0.0771367	0
0.047	52020	1761540	0	1	0	1	0.0557682	0.0286839	0	0.047	132638	1680922	0	1	0	1	0.136305	0.0731368	0	0.047	139892	1673668	0	1	0	1	0.143225	0.0771367	0
0.048	52020	1761540	0	1	0	1	0.0557682	0.0286839	0	0.048	132638	1680922	0	1	0	1	0.136305	0.0731368	0	0.048	139892	1673668	0	1	0	1	0.143225	0.0771367	0
0.049	52020	1761540	0	1	0	1	0.0557682	0.0286839	0	0.049	132638	1680922	0	1	0	1	0.136305	0.0731368	0	0.049	139892	1673668	0	1	0	1	0.143225	0.0771367	0
0.05	52020	1761540	0	1	0	1	0.0557682	0.0286839	0	0.05	132638	1680922	0	1	0	1	0.136305	0.0731368	0	0.05	139892	1673668	0	1	0	1	0.143225	0.0771367	0
0.051	52020	1761540	0	1	0	1	0.0557682	0.0286839	0	0.051	132638	1680922	0	1	0	1	0.136305	0.0731368	0	0.051	139892	1673668	0	1	0	1	0.143225	0.0771367	0
0.052	52020	1761540	0	1	0	1	0.0557682	0.0286839	0	0.052	132638	1680922	0	1	0	1	0.136305	0.0731368	0	0.052	139892	1673668	0	1	0	1	0.143225	0.0771367	0
0.053	52020	1761540	0	1	0	1	0.0557682	0.0286839	0	0.053	132638	1680922	0	1	0	1	0.136305	0.0731368	0	0.053	139892	1673668	0	1	0	1	0.143225	0.0771367	0
0.054	52020	1761540	0	1	0	1	0.0557682	0.0286839	0	0.054	132638	1680922	0	1	0	1	0.136305	0.0731368	0	0.054	139892	1673668	0	1	0	1	0.143225	0.0771367	0
0.055	52020	1761540	0	1	0	1	0.0557682	0.0286839	0	0.055	132638	1680922	0	1	0	1	0.136305	0.0731368	0	0.055	139892	1673668	0	1	0	1	0.143225	0.0771367	0
0.056	52020	1761540	0	1	0	1	0.0557682	0.0286839	0	0.056	132638	1680922	0	1	0	1	0.136305	0.0731368	0	0.056	139892	1673668	0	1	0	1	0.143225	0.0771367	0
0.057	52020	1761538	2	1	1.14e-06	0.999999	0.0557682	0.0286839	0.00011028	0.057	132638	1680920	2	1	1.19e-06	0.999999	0.136305	0.0731369	0.00011028	0.057	139892	1673666	2	1	1.19e-06	0.999999	0.143226	0.0771368	0.00011028
0.058	52020	1761513	27	1	1.53e-05	0.999985	0.055769	0.0286843	0.00148878	0.058	132638	1680895	27	1	1.61e-05	0.999984	0.136307	0.0731379	0.00148878	0.058	139892	1673641	27	1	1.61e-05	0.999984	0.143227	0.0771378	0.00148878
0.059	52020	1760716	824	1	0.000467773	0.999532	0.0557928	0.028697	0.0454355	0.059	132638	1680098	824	1	0.000490207	0.99951	0.136362	0.0731701	0.0454355	0.059	139892	1672844	824	1	0.000492332	0.999508	0.143286	0.0771717	0.0454355
0.06	52020	1760716	824	1	0.000467773	0.999532	0.0557928	0.028697	0.0454355	0.06	132638	1680098	824	1	0.000490207	0.99951	0.136362	0.0731701	0.0454355	0.06	139892	1672844	824	1	0.000492332	0.999508	0.143286	0.0771717	0.0454355
0.061	52020	1760272	1268	1	0.000719825	0.99928	0.0558061	0.028704	0.0699177	0.061	132638	1679654	1268	1	0.000754348	0.999246	0.136394	0.073188	0.0699177	0.061	139892	1672400	1268	1	0.000757617	0.999242	0.143318	0.0771907	0.0699177
0.062	52020	1760057	1483	1	0.000841877	0.999158	0.0558125	0.0287074	0.0817729	0.062	132638	1679439	1483	1	0.000882254	0.999118	0.136409	0.0731967	0.0817729	0.062	139892	1672185	1483	1	0.000886078	0.999114	0.143334	0.0771998	0.0817729
0.063	52020	1759940	1600	1	0.000908296	0.999092	0.055816	0.0287092	0.0882243	0.063	132638	1679322	1600	1	0.000951859	0.999048	0.136417	0.0732014	0.0882243	0.063	139892	1672068	1600	1	0.000955984	0.999044	0.143343	0.0772048	0.0882243
0.064	52020	1759883	1657	1	0.000940654	0.999059	0.0558178	0.0287101	0.0913673	0.064	132638	1679265	1657	1	0.000985769	0.999014	0.136421	0.0732037	0.0913673	0.064	139892	1672011	1657	1	0.000990041	0.99901	0.143347	0.0772072	0.0913673
0.065	52020	1759746	1794	1	0.00101843	0.998982	0.0558219	0.0287123	0.0989215	0.065	132638	1679128	1794	1	0.00106727	0.998933	0.13643	0.0732092	0.0989215	0.065	139892	1671874	1794	1	0.0010719	0.998928	0.143357	0.0772131	0.0989215
0.066	52020	1759657	1883	1	0.00106895	0.998931	0.0558245	0.0287137	0.103829	0.066	132638	1679039	1883	1	0.00112022	0.99888	0.136437	0.0732128	0.103829	0.066	139892	1671785	1883	1	0.00112507	0.998875	0.143364	0.0772169	0.103829
0.067	52020	1759639	1901	1	0.00107917	0.998921	0.0558251	0.028714	0.104821	0.067	132638	1679021	1901	1	0.00113093	0.998869	0.136438	0.0732136	0.104821	0.067	139892	1671767	1901	1	0.00113583	0.998864	0.143365	0.0772176	0.104821
0.068	52020	1759636	1904	1	0.00108087	0.998919	0.0558252	0.0287141	0.104987	0.068	132638	1679018	1904	1	0.00113271	0.998867	0.136438	0.0732137	0.104987	0.068	139892	1671764	1904	1	0.00113762	0.998862	0.143365	0.0772178	0.104987
0.069	52020	1759636	1904	1	0.00108087	0.998919	0.0558252	0.0287141	0.104987	0.069	132638	1679018	1904	1	0.00113271	0.998867	0.136438	0.0732137	0.104987	0.069	139892	1671764	1904	1	0.00113762	0.998862	0.143365	0.0772178	0.104987
0.07	52020	1759636	1904	1	0.00108087	0.998919	0.0558252	0.0287141	0.104987	0.07	132638	1679018	1904	1	0.00113271	0.998867	0.136438	0.0732137	0.104987	0.07	139892	1671764	1904	1	0.00113762	0.998862	0.143365	0.0772178	0.104987
0.071	52020	1759636	1904	1	0.00108087	0.998919	0.0558252	0.0287141	0.104987	0.071	132638	1679018	1904	1	0.00113271	0.998867	0.136438	0.0732137	0.104987	0.071	139892	1671764	1904	1	0.00113762	0.998862	0.143365	0.0772178	0.104987
0.072	52020	1759636	1904	1	0.00108087	0.998919	0.0558252	0.0287141	0.104987	0.072	132638	1679018	1904	1	0.00113271	0.998867	0.136438	0.0732137	0.104987	0.072	139892	1671764	1904	1	0.00113762	0.998862	0.143365	0.0772178	0.104987
0.073	52020	1759636	1904	1	0.00108087	0.998919	0.0558252	0.0287141	0.104987	0.073	132638	1679018	1904	1	0.00113271	0.998867	0.136438	0.0732137	0.104987	0.073	139892	1671764	1904	1	0.00113762	0.998862	0.143365	0.0772178	0.104987
0.074	52020	1759636	1904	1	0.00108087	0.998919	0.0558252	0.0287141	0.104987	0.074	132638	1679018	1904	1	0.00113271	0.998867	0.136438	0.0732137	0.104987	0.074	139892	1671764	1904	1	0.00113762	0.998862	0.143365	0.0772178	0.104987
0.075	52020	1759636	1904	1	0.00108087	0.998919	0.0558252	0.0287141	0.104987	0.075	132638	1679018	1904	1	0.00113271	0.998867	0.136438	0.0732137	0.104987	0.075	139892	1671764	1904	1	0.00113762	0.998862	0.143365	0.0772178	0.104987
0.076	52020	1759636	1904	1	0.00108087	0.998919	0.0558252	0.0287141	0.104987	0.076	132638	1679018	1904	1	0.00113271	0.998867	0.136438	0.0732137	0.104987	0.076	139892	1671764	1904	1	0.00113762	0.998862	0.143365	0.0772178	0.104987
0.077	52020	1759636	1904	1	0.00108087	0.998919	0.0558252	0.0287141	0.104987	0.077	132638	1679018	1904	1	0.00113271	0.998867	0.136438	0.0732137	0.104987	0.077	139892	1671764	1904	1	0.00113762	0.998862	0.143365	0.0772178	0.104987
0.078	52020	1759636	1904	1	0.00108087	0.998919	0.0558252	0.0287141	0.104987	0.078	132638	1679018	1904	1	0.00113271	0.998867	0.136438	0.0732137	0.104987	0.078	139892	1671764	1904	1	0.00113762	0.998862	0.143365	0.0772178	0.104987
0.079	52020	1759636	1904	1	0.00108087	0.998919	0.0558252	0.0287141	0.104987	0.079	132638	1679018	1904	1	0.00113271	0.998867	0.136438	0.0732137	0.104987	0.079	139892	1671764	1904	1	0.00113762	0.998862	0.143365	0.0772178	0.104987
0.08	52020	1759636	1904	1	0.00108087	0.998919	0.0558252	0.0287141	0.104987	0.08	132638	1679018	1904	1	0.00113271	0.998867	0.136438	0.0732137	0.104987	0.08	139892	1671764	1904	1	0.00113762	0.998862	0.143365	0.0772178	0.104987
0.081	52020	1759636	1904	1	0.00108087	0.998919	0.0558252	0.0287141	0.104987	0.081	132638	1679018	1904	1	0.00113271	0.998867	0.136438	0.0732137	0.104987	0.081	139892	1671764	1904	1	0.00113762	0.998862	0.143365	0.0772178	0.104987
0.082	52020	1759636	1904	1	0.00108087	0.998919	0.0558252	0.0287141	0.104987	0.082	132638	1679018	1904	1	0.00113271	0.998867	0.136438	0.0732137	0.104987	0.082	139892	1671764	1904	1	0.00113762	0.998862	0.143365	0.0772178	0.104987
0.083	52020	1759636	1904	1	0.00108087	0.998919	0.0558252	0.0287141	0.104987	0.083	132638	1679018	1904	1	0.00113271	0.998867	0.136438	0.0732137	0.104987	0.083	139892	1671764	1904	1	0.00113762	0.998862	0.143365	0.0772178	0.104987
0.084	52020	1759636	1904	1	0.00108087	0.998919	0.0558252	0.0287141	0.104987	0.084	132638	1679018	1904	1	0.00113271	0.998867	0.136438	0.0732137	0.104987	0.084	139892	1671764	1904	1	0.00113762	0.998862	0.143365	0.0772178	0.104987
0.085	52020	1759636	1904	1	0.00108087	0.998919	0.0558252	0.0287141	0.104987	0.085	132638	1679018	1904	1	0.00113271	0.998867	0.136438	0.0732137	0.104987	0.085	139892	1671764	1904	1	0.00113762	0.998862	0.143365	0.0772178	0.104987
0.086	52020	1759636	1904	1	0.00108087	0.998919	0.0558252	0.0287141	0.104987	0.086	132638	1679018	1904	1	0.00113271	0.998867	0.136438	0.0732137	0.104987	0.086	139892	1671764	1904	1	0.00113762	0.998862	0.143365	0.0772178	0.104987
0.087	52020	1759636	1904	1	0.00108087	0.998919	0.0558252	0.0287141	0.104987	0.087	132638	1679018	1904	1	0.00113271	0.998867	0.136438	0.0732137	0.104987	0.087	139892	1671764	1904	1	0.00113762	0.998862	0.143365	0.0772178	0.104987
0.088	52020	1759636	1904	1	0.00108087	0.998919	0.0558252	0.0287141	0.104987	0.088	132638	1679018	1904	1	0.00113271	0.998867	0.136438	0.0732137	0.104987	0.088	139892	1671764	1904	1	0.00113762	0.998862	0.143365	0.0772178	0.104987
0.089	52020	1759636	1904	1	0.00108087	0.998919	0.0558252	0.0287141	0.104987	0.089	132638	1679018	1904	1	0.00113271	0.998867	0.136438	0.0732137	0.104987	0.089	139892	1671764	1904	1	0.00113762	0.998862	0.143365	0.0772178	0.104987
0.09	52020	1759636	1904	1	0.00108087	0.998919	0.0558252	0.0287141	0.104987	0.09	132638	1679018	1904	1	0.00113271	0.998867	0.136438	0.0732137	0.104987	0.09	139892	1671764	1904	1	0.00113762	0.998862	0.143365	0.0772178	0.104987
0.091	52020	1759636	1904	1	0.00108087	0.998919	0.0558252	0.0287141	0.104987	0.091	132638	1679018	1904	1	0.00113271	0.998867	0.136438	0.0732137	0.104987	0.091	139892	1671764	1904	1	0.00113762	0.998862	0.143365	0.0772178	0.104987
0.092	52020	1759636	1904	1	0.00108087	0.998919	0.0558252	0.0287141	0.104987	0.092	132638	1679018	1904	1	0.00113271	0.998867	0.136438	0.0732137	0.104987	0.092	139892	1671764	1904	1	0.00113762	0.998862	0.143365	0.0772178	0.104987
0.093	52020	1759636	1904	1	0.00108087	0.998919	0.0558252	0.0287141	0.104987	0.093	132638	1679018	1904	1	0.00113271	0.998867	0.136438	0.0732137	0.104987	0.093	139892	1671764	1904	1	0.00113762	0.998862	0.143365	0.0772178	0.104987
0.094	52020	1759636	1904	1	0.00108087	0.998919	0.0558252	0.0287141	0.104987	0.094	132638	1679018	1904	1	0.00113271	0.998867	0.136438	0.0732137	0.104987	0.094	139892	1671764	1904	1	0.00113762	0.998862	0.143365	0.0772178	0.104987
0.095	52020	1759636	1904	1	0.00108087	0.998919	0.0558252	0.0287141	0.104987	0.095	132638	1679018	1904	1	0.00113271	0.998867	0.136438	0.0732137	0.104987	0.095	139892	1671764	1904	1	0.00113762	0.998862	0.143365	0.0772178	0.104987
0.096	52020	1759636	1904	1	0.00108087	0.998919	0.0558252	0.0287141	0.104987	0.096	132638	1679018	1904	1	0.00113271	0.998867	0.136438	0.0732137	0.104987	0.096	139892	1671764	1904	1	0.00113762	0.998862	0.143365	0.0772178	0.104987
0.097	52020	1759636	1904	1	0.00108087	0.998919	0.0558252	0.0287141	0.104987	0.097	132638	1679018	1904	1	0.00113271	0.998867	0.136438	0.0732137	0.104987	0.097	139892	1671764	1904	1	0.00113762	0.998862	0.143365	0.0772178	0.104987
0.098	52020	1759636	1904	1	0.00108087	0.998919	0.0558252	0.0287141	0.104987	0.098	132638	1679018	1904	1	0.00113271	0.998867	0.136438	0.0732137	0.104987	0.098	139892	1671764	1904	1	0.00113762	0.998862	0.143365	0.0772178	0.104987
0.099	52020	1759636	1904	1	0.00108087	0.998919	0.0558252	0.0287141	0.104987	0.099	132638	1679018	1904	1	0.00113271	0.998867	0.136438	0.0732137	0.104987	0.099	139892	1671764	1904	1	0.00113762	0.998862	0.143365	0.0772178	0.104987
0.1	52020	1759636	1904	1	0.00108087	0.998919	0.0558252	0.0287141	0.104987	0.1	132638	1679018	1904	1	0.00113271	0.998867	0.136438	0.0732137	0.104987	0.1	139892	1671764	1904	1	0.00113762	0.998862	0.143365	0.0772178	0.104987
0.101	52020	1759636	1904	1	0.00108087	0.998919	0.0558252	0.0287141	0.104987	0.101	132638	1679018	1904	1	0.00113271	0.998867	0.136438	0.0732137	0.104987	0.101	139892	1671764	1904	1	0.00113762	0.998862	0.143365	0.0772178	0.104987
0.102	52020	1759636	1904	1	0.00108087	0.998919	0.0558252	0.0287141	0.104987	0.102	132638	1679018	1904	1	0.00113271	0.998867	0.136438	0.0732137	0.104987	0.102	139892	1671764	1904	1	0.00113762	0.998862	0.143365	0.0772178	0.104987
0.103	52020	1759636	1904	1	0.00108087	0.998919	0.0558252	0.0287141	0.104987	0.103	132638	1679018	1904	1	0.00113271	0.998867	0.136438	0.0732137	0.104987	0.103	139892	1671764	1904	1	0.00113762	0.998862	0.143365	0.0772178	0.104987
0.104	52020	1759636	1904	1	0.00108087	0.998919	0.0558252	0.0287141	0.104987	0.104	132638	1679018	1904	1	0.00113271	0.998867	0.136438	0.0732137	0.104987	0.104	139892	1671764	1904	1	0.00113762	0.998862	0.143365	0.0772178	0.104987
0.105	52020	1759636	1904	1	0.00108087	0.998919	0.0558252	0.0287141	0.104987	0.105	132638	1679018	1904	1	0.00113271	0.998867	0.136438	0.0732137	0.104987	0.105	139892	1671764	1904	1	0.00113762	0.998862	0.143365	0.0772178	0.104987
0.106	52020	1759636	1904	1	0.00108087	0.998919	0.0558252	0.0287141	0.104987	0.106	132638	1679018	1904	1	0.00113271	0.998867	0.136438	0.0732137	0.104987	0.106	139892	1671764	1904	1	0.00113762	0.998862	0.143365	0.0772178	0.104987
0.107	52020	1759636	1904	1	0.00108087	0.998919	0.0558252	0.0287141	0.104987	0.107	132638	1679018	1904	1	0.00113271	0.998867	0.136438	0.0732137	0.104987	0.107	139892	1671764	1904	1	0.00113762	0.998862	0.143365	0.0772178	0.104987
0.108	52020	1759636	1904	1	0.00108087	0.998919	0.0558252	0.0287141	0.104987	0.108	132638	1679018	1904	1	0.00113271	0.998867	0.136438	0.0732137	0.104987	0.108	139892	1671764	1904	1	0.00113762	0.998862	0.143365	0.0772178	0.104987
0.109	52020	1759636	1904	1	0.00108087	0.998919	0.0558252	0.0287141	0.104987	0.109	132638	1679018	1904	1	0.00113271	0.998867	0.136438	0.0732137	0.104987	0.109	139892	1671764	1904	1	0.00113762	0.998862	0.143365	0.0772178	0.104987
0.11	52020	1759636	1904	1	0.00108087	0.998919	0.0558252	0.0287141	0.104987	0.11	132638	1679018	1904	1	0.00113271	0.998867	0.136438	0.0732137	0.104987	0.11	139892	1671764	1904	1	0.00113762	0.998862	0.143365	0.0772178	0.104987
0.111	52020	1759636	1904	1	0.00108087	0.998919	0.0558252	0.0287141	0.104987	0.111	132638	1679018	1904	1	0.00113271	0.998867	0.136438	0.0732137	0.104987	0.111	139892	1671764	1904	1	0.00113762	0.998862	0.143365	0.0772178	0.104987
0.112	52020	1759636	1904	1	0.00108087	0.998919	0.0558252	0.0287141	0.104987	0.112	132638	1679018	1904	1	0.00113271	0.998867	0.136438	0.0732137	0.104987	0.112	139892	1671764	1904	1	0.00113762	0.998862	0.143365	0.0772178	0.104987
0.113	52020	1759636	1904	1	0.00108087	0.998919	0.0558252	0.0287141	0.104987	0.113	132638	1679018	1904	1	0.00113271	0.998867	0.136438	0.0732137	0.104987	0.113	139892	1671764	1904	1	0.00113762	0.998862	0.143365	0.0772178	0.104987
0.114	52020	1759636	1904	1	0.00108087	0.998919	0.0558252	0.0287141	0.104987	0.114	132638	1679018	1904	1	0.00113271	0.998867	0.136438	0.0732137	0.104987	0.114	139892	1671764	1904	1	0.00113762	0.998862	0.143365	0.0772178	0.104987
0.115	52020	1759636	1904	1	0.00108087	0.998919	0.0558252	0.0287141	0.104987	0.115	132638	1679018	1904	1	0.00113271	0.998867	0.136438	0.0732137	0.104987	0.115	139892	1671764	1904	1	0.00113762	0.998862	0.143365	0.0772178	0.104987
0.116	52020	1759636	1904	1	0.00108087	0.998919	0.0558252	0.0287141	0.104987	0.116	132638	1679018	1904	1	0.00113271	0.998867	0.136438	0.0732137	0.104987	0.116	139892	1671764	1904	1	0.00113762	0.998862	0.143365	0.0772178	0.104987
0.117	52020	1759636	1904	1	0.00108087	0.998919	0.0558252	0.0287141	0.104987	0.117	132638	1679018	1904	1	0.00113271	0.998867	0.136438	0.0732137	0.104987	0.117	139892	1671764	1904	1	0.00113762	0.998862	0.143365	0.0772178	0.104987
0.118	52020	1759590	1950	1	0.00110699	0.998893	0.0558265	0.0287148	0.107523	0.118	132638	1678972	1950	1	0.00116008	0.99884	0.136441	0.0732155	0.107523	0.118	139892	1671718	1950	1	0.00116511	0.998835	0.143369	0.0772197	0.107523
0.119	52020	1759486	2054	1	0.00116603	0.998834	0.0558296	0.0287164	0.113258	0.119	132638	1678868	2054	1	0.00122195	0.998778	0.136449	0.0732197	0.113258	0.119	139892	1671614	2054	1	0.00122725	0.998773	0.143376	0.0772241	0.113258
0.12	52020	1759486	2054	1	0.00116603	0.998834	0.0558296	0.0287164	0.113258	0.12	132638	1678868	2054	1	0.00122195	0.998778	0.136449	0.0732197	0.113258	0.12	139892	1671614	2054	1	0.00122725	0.998773	0.143376	0.0772241	0.113258
0.121	52020	1759272	2268	1	0.00128751	0.998712	0.0558361	0.0287198	0.125058	0.121	132638	1678654	2268	1	0.00134926	0.998651	0.136464	0.0732284	0.125058	0.121	139892	1671400	2268	1	0.00135511	0.998645	0.143392	0.0772333	0.125058
0.122	52020	1758938	2602	1	0.00147712	0.998523	0.0558461	0.0287251	0.143475	0.122	132638	1678320	2602	1	0.00154796	0.998452	0.136487	0.0732419	0.143475	0.122	139892	1671066	2602	1	0.00155467	0.998445	0.143416	0.0772475	0.143475
0.123	52020	1757877	3663	1	0.00207943	0.997921	0.0558779	0.028742	0.201978	0.123	132638	1677259	3663	1	0.00217916	0.997821	0.136562	0.0732848	0.201978	0.123	139892	1670005	3663	1	0.00218861	0.997811	0.143495	0.0772928	0.201978
0.124	52020	1755319	6221	1	0.00353157	0.996468	0.0559548	0.0287826	0.343027	0.124	132638	1674701	6221	1	0.00370095	0.996299	0.136742	0.0733886	0.343027	0.124	139892	1667447	6221	1	0.00371699	0.996283	0.143683	0.0774022	0.343027
0.125	52020	1751490	10050	1	0.00570524	0.994295	0.0560702	0.0288438	0.554159	0.125	132638	1670872	10050	1	0.00597886	0.994021	0.137012	0.0735444	0.554159	0.125	139892	1663618	10050	1	0.00600478	0.993995	0.143966	0.0775665	0.554159
0.126	52020	1749624	11916	1	0.00676454	0.993235	0.0561267	0.0288736	0.65705	0.126	132638	1669006	11916	1	0.00708897	0.992911	0.137144	0.0736205	0.65705	0.126	139892	1661752	11916	1	0.00711969	0.99288	0.144104	0.0776469	0.65705
0.127	52020	1744025	17515	1	0.009943	0.990057	0.0562967	0.0289636	0.96578	0.127	132638	1663407	17515	1	0.0104199	0.98958	0.137543	0.07385	0.96578	0.127	139892	1656153	17515	1	0.010465	0.989535	0.144521	0.0778889	0.96578
0.128	52020	1735463	26077	1	0.0148035	0.985196	0.0565588	0.0291024	1.43789	0.128	132638	1654845	26077	1	0.0155135	0.984486	0.138156	0.0742038	1.43789	0.128	139892	1647591	26077	1	0.0155807	0.984419	0.145163	0.078262	1.43789
0.129	52020	1723542	37998	1	0.0215709	0.978429	0.0569277	0.0292978	2.09522	0.129	132638	1642924	37998	1	0.0226055	0.977395	0.139019	0.074702	2.09522	0.129	139892	1635670	37998	1	0.0227034	0.977297	0.146067	0.0787874	2.09522
0.13	52020	1709431	52109	1	0.0295815	0.970418	0.0573706	0.0295325	2.8733	0.13	132638	1628813	52109	1	0.0310002	0.969	0.140055	0.0753004	2.8733	0.13	139892	1621559	52109	1	0.0311346	0.968865	0.147151	0.0794186	2.8733
0.131	52020	1692856	68684	1	0.0389909	0.961009	0.0578998	0.029813	3.78725	0.131	132638	1612238	68684	1	0.0408609	0.959139	0.141291	0.0760157	3.78725	0.131	139892	1604984	68684	1	0.041038	0.958962	0.148445	0.080173	3.78725
0.132	52020	1673143	88397	1	0.0501817	0.949818	0.0585421	0.0301537	4.87423	0.132	132638	1592525	88397	1	0.0525884	0.947412	0.14279	0.0768843	4.87423	0.132	139892	1585271	88397	1	0.0528163	0.947184	0.150014	0.0810891	4.87423
0.133	52020	1648455	113085	1	0.0641967	0.935803	0.0593668	0.0305915	6.23553	0.133	132638	1567837	113085	1	0.0672756	0.932724	0.144713	0.0780006	6.23553	0.133	139892	1560583	113085	1	0.0675672	0.932433	0.152026	0.0822664	6.23553
0.134	52020	1616902	144638	1	0.0821088	0.917891	0.0604553	0.0311698	7.97536	0.134	132638	1536284	144638	1	0.0860468	0.913953	0.147248	0.0794753	7.97536	0.134	139892	1529030	144638	1	0.0864198	0.91358	0.154678	0.0838218	7.97536
0.135	52020	1581344	180196	1	0.102295	0.897705	0.0617307	0.0318484	9.93604	0.135	132638	1500726	180196	1	0.107201	0.892799	0.150213	0.0812054	9.93604	0.135	139892	1493472	180196	1	0.107665	0.892335	0.15778	0.0856466	9.93604
0.136	52020	1554496	207044	1	0.117536	0.882464	0.06273	0.0323806	11.4164	0.136	132638	1473878	207044	1	0.123173	0.876827	0.152532	0.0825625	11.4164	0.136	139892	1466624	207044	1	0.123707	0.876293	0.160205	0.0870779	11.4164
0.137	52020	1527374	234166	1	0.132933	0.867067	0.0637729	0.0329367	12.912	0.137	132638	1446756	234166	1	0.139308	0.860692	0.154948	0.0839803	12.912	0.137	139892	1439502	234166	1	0.139912	0.860088	0.162733	0.0885732	12.912
0.138	52020	1527374	234166	1	0.132933	0.867067	0.0637729	0.0329367	12.912	0.138	132638	1446756	234166	1	0.139308	0.860692	0.154948	0.0839803	12.912	0.138	139892	1439502	234166	1	0.139912	0.860088	0.162733	0.0885732	12.912
0.139	52020	1521056	240484	1	0.136519	0.863481	0.0640208	0.033069	13.2603	0.139	132638	1440438	240484	1	0.143067	0.856933	0.155522	0.0843176	13.2603	0.139	139892	1433184	240484	1	0.143687	0.856313	0.163333	0.088929	13.2603
0.14	52020	1517155	244385	1	0.138734	0.861266	0.0641749	0.0331512	13.4754	0.14	132638	1436537	244385	1	0.145387	0.854613	0.155878	0.0845272	13.4754	0.14	139892	1429283	244385	1	0.146018	0.853982	0.163706	0.08915	13.4754
0.141	52020	1512993	248547	1	0.141096	0.858904	0.0643401	0.0332393	13.7049	0.141	132638	1432375	248547	1	0.147863	0.852137	0.156261	0.084752	13.7049	0.141	139892	1425121	248547	1	0.148504	0.851496	0.164105	0.0893871	13.7049
0.142	52020	1512478	249062	1	0.141389	0.858611	0.0643606	0.0332503	13.7333	0.142	132638	1431860	249062	1	0.14817	0.85183	0.156308	0.0847799	13.7333	0.142	139892	1424606	249062	1	0.148812	0.851188	0.164155	0.0894165	13.7333
0.143	52020	1512478	249062	1	0.141389	0.858611	0.0643606	0.0332503	13.7333	0.143	132638	1431860	249062	1	0.14817	0.85183	0.156308	0.0847799	13.7333	0.143	139892	1424606	249062	1	0.148812	0.851188	0.164155	0.0894165	13.7333
0.144	52020	1511880	249660	1	0.141728	0.858272	0.0643844	0.033263	13.7663	0.144	132638	1431262	249660	1	0.148526	0.851474	0.156363	0.0848123	13.7663	0.144	139892	1424008	249660	1	0.149169	0.850831	0.164213	0.0894507	13.7663
0.145	52020	1511588	249952	1	0.141894	0.858106	0.064396	0.0332692	13.7824	0.145	132638	1430970	249952	1	0.148699	0.851301	0.15639	0.0848282	13.7824	0.145	139892	1423716	249952	1	0.149344	0.850656	0.164241	0.0894674	13.7824
0.146	52020	1511484	250056	1	0.141953	0.858047	0.0644002	0.0332714	13.7881	0.146	132638	1430866	250056	1	0.148761	0.851239	0.1564	0.0848338	13.7881	0.146	139892	1423612	250056	1	0.149406	0.850594	0.164251	0.0894734	13.7881
0.147	52020	1511445	250095	1	0.141975	0.858025	0.0644017	0.0332723	13.7903	0.147	132638	1430827	250095	1	0.148784	0.851216	0.156403	0.0848359	13.7903	0.147	139892	1423573	250095	1	0.149429	0.850571	0.164254	0.0894756	13.7903
0.148	52020	1511426	250114	1	0.141986	0.858014	0.0644025	0.0332727	13.7913	0.148	132638	1430808	250114	1	0.148796	0.851204	0.156405	0.084837	13.7913	0.148	139892	1423554	250114	1	0.149441	0.850559	0.164256	0.0894767	13.7913
0.149	52020	1511392	250148	1	0.142005	0.857995	0.0644038	0.0332734	13.7932	0.149	132638	1430774	250148	1	0.148816	0.851184	0.156408	0.0848388	13.7932	0.149	139892	1423520	250148	1	0.149461	0.850539	0.16426	0.0894787	13.7932
0.15	52020	1511335	250205	1	0.142038	0.857962	0.0644061	0.0332746	13.7963	0.15	132638	1430717	250205	1	0.14885	0.85115	0.156413	0.0848419	13.7963	0.15	139892	1423463	250205	1	0.149495	0.850505	0.164265	0.0894819	13.7963
0.151	52020	1511191	250349	1	0.142119	0.857881	0.0644118	0.0332777	13.8043	0.151	132638	1430573	250349	1	0.148936	0.851064	0.156427	0.0848497	13.8043	0.151	139892	1423319	250349	1	0.149581	0.850419	0.164279	0.0894902	13.8043
0.152	52020	1510917	250623	1	0.142275	0.857725	0.0644228	0.0332835	13.8194	0.152	132638	1430299	250623	1	0.149099	0.850901	0.156452	0.0848646	13.8194	0.152	139892	1423045	250623	1	0.149745	0.850255	0.164305	0.0895058	13.8194
0.153	52020	1510547	250993	1	0.142485	0.857515	0.0644375	0.0332914	13.8398	0.153	132638	1429929	250993	1	0.149319	0.850681	0.156486	0.0848847	13.8398	0.153	139892	1422675	250993	1	0.149966	0.850034	0.164341	0.089527	13.8398
0.154	52020	1510013	251527	1	0.142788	0.857212	0.0644588	0.0333028	13.8692	0.154	132638	1429395	251527	1	0.149636	0.850364	0.156535	0.0849137	13.8692	0.154	139892	1422141	251527	1	0.150285	0.849715	0.164393	0.0895576	13.8692
0.155	52020	1509334	252206	1	0.143174	0.856826	0.064486	0.0333172	13.9067	0.155	132638	1428716	252206	1	0.15004	0.84996	0.156598	0.0849506	13.9067	0.155	139892	1421462	252206	1	0.150691	0.849309	0.164458	0.0895966	13.9067
0.156	52020	1508527	253013	1	0.143632	0.856368	0.0645182	0.0333345	13.9512	0.156	132638	1427909	253013	1	0.15052	0.84948	0.156673	0.0849946	13.9512	0.156	139892	1420655	253013	1	0.151173	0.848827	0.164536	0.0896429	13.9512
0.157	52020	1508073	253467	1	0.143889	0.856111	0.0645364	0.0333442	13.9762	0.157	132638	1427455	253467	1	0.15079	0.84921	0.156715	0.0850193	13.9762	0.157	139892	1420201	253467	1	0.151444	0.848556	0.16458	0.089669	13.9762
0.158	52020	1507162	254378	1	0.144407	0.855593	0.0645729	0.0333636	14.0264	0.158	132638	1426544	254378	1	0.151332	0.848668	0.156799	0.085069	14.0264	0.158	139892	1419290	254378	1	0.151988	0.848012	0.164669	0.0897214	14.0264
0.159	52020	1506046	255494	1	0.14504	0.85496	0.0646177	0.0333875	14.088	0.159	132638	1425428	255494	1	0.151996	0.848004	0.156903	0.0851299	14.088	0.159	139892	1418174	255494	1	0.152655	0.847345	0.164777	0.0897857	14.088
0.16	52020	1505217	256323	1	0.145511	0.854489	0.064651	0.0334053	14.1337	0.16	132638	1424599	256323	1	0.15249	0.84751	0.15698	0.0851752	14.1337	0.16	139892	1417345	256323	1	0.15315	0.84685	0.164857	0.0898335	14.1337
0.161	52020	1504816	256724	1	0.145738	0.854262	0.0646671	0.0334139	14.1558	0.161	132638	1424198	256724	1	0.152728	0.847272	0.157017	0.0851972	14.1558	0.161	139892	1416944	256724	1	0.15339	0.84661	0.164896	0.0898566	14.1558
0.162	52020	1504658	256882	1	0.145828	0.854172	0.0646734	0.0334173	14.1645	0.162	132638	1424040	256882	1	0.152822	0.847178	0.157032	0.0852058	14.1645	0.162	139892	1416786	256882	1	0.153484	0.846516	0.164912	0.0898657	14.1645
0.163	52020	1504603	256937	1	0.145859	0.854141	0.0646756	0.0334185	14.1675	0.163	132638	1423985	256937	1	0.152855	0.847145	0.157037	0.0852088	14.1675	0.163	139892	1416731	256937	1	0.153517	0.846483	0.164917	0.0898689	14.1675
0.164	52020	1504581	256959	1	0.145872	0.854128	0.0646765	0.033419	14.1688	0.164	132638	1423963	256959	1	0.152868	0.847132	0.157039	0.08521	14.1688	0.164	139892	1416709	256959	1	0.15353	0.84647	0.164919	0.0898702	14.1688
0.165	52020	1504581	256959	1	0.145872	0.854128	0.0646765	0.033419	14.1688	0.165	132638	1423963	256959	1	0.152868	0.847132	0.157039	0.08521	14.1688	0.165	139892	1416709	256959	1	0.15353	0.84647	0.164919	0.0898702	14.1688
0.166	52020	1504581	256959	1	0.145872	0.854128	0.0646765	0.033419	14.1688	0.166	132638	1423963	256959	1	0.152868	0.847132	0.157039	0.08521	14.1688	0.166	139892	1416709	256959	1	0.15353	0.84647	0.164919	0.0898702	14.1688
0.167	52020	1504581	256959	1	0.145872	0.854128	0.0646765	0.033419	14.1688	0.167	132638	1423963	256959	1	0.152868	0.847132	0.157039	0.08521	14.1688	0.167	139892	1416709	256959	1	0.15353	0.84647	0.164919	0.0898702	14.1688
0.168	52020	1504581	256959	1	0.145872	0.854128	0.0646765	0.033419	14.1688	0.168	132638	1423963	256959	1	0.152868	0.847132	0.157039	0.08521	14.1688	0.168	139892	1416709	256959	1	0.15353	0.84647	0.164919	0.0898702	14.1688
0.169	52020	1504581	256959	1	0.145872	0.854128	0.0646765	0.033419	14.1688	0.169	132638	1423963	256959	1	0.152868	0.847132	0.157039	0.08521	14.1688	0.169	139892	1416709	256959	1	0.15353	0.84647	0.164919	0.0898702	14.1688
0.17	52020	1504581	256959	1	0.145872	0.854128	0.0646765	0.033419	14.1688	0.17	132638	1423963	256959	1	0.152868	0.847132	0.157039	0.08521	14.1688	0.17	139892	1416709	256959	1	0.15353	0.84647	0.164919	0.0898702	14.1688
0.171	52020	1504581	256959	1	0.145872	0.854128	0.0646765	0.033419	14.1688	0.171	132638	1423963	256959	1	0.152868	0.847132	0.157039	0.08521	14.1688	0.171	139892	1416709	256959	1	0.15353	0.84647	0.164919	0.0898702	14.1688
0.172	52020	1504581	256959	1	0.145872	0.854128	0.0646765	0.033419	14.1688	0.172	132638	1423963	256959	1	0.152868	0.847132	0.157039	0.08521	14.1688	0.172	139892	1416709	256959	1	0.15353	0.84647	0.164919	0.0898702	14.1688
0.173	52020	1504581	256959	1	0.145872	0.854128	0.0646765	0.033419	14.1688	0.173	132638	1423963	256959	1	0.152868	0.847132	0.157039	0.08521	14.1688	0.173	139892	1416709	256959	1	0.15353	0.84647	0.164919	0.0898702	14.1688
0.174	52020	1504581	256959	1	0.145872	0.854128	0.0646765	0.033419	14.1688	0.174	132638	1423963	256959	1	0.152868	0.847132	0.157039	0.08521	14.1688	0.174	139892	1416709	256959	1	0.15353	0.84647	0.164919	0.0898702	14.1688
0.175	52020	1504581	256959	1	0.145872	0.854128	0.0646765	0.033419	14.1688	0.175	132638	1423963	256959	1	0.152868	0.847132	0.157039	0.08521	14.1688	0.175	139892	1416709	256959	1	0.15353	0.84647	0.164919	0.0898702	14.1688
0.176	52020	1504581	256959	1	0.145872	0.854128	0.0646765	0.033419	14.1688	0.176	132638	1423963	256959	1	0.152868	0.847132	0.157039	0.08521	14.1688	0.176	139892	1416709	256959	1	0.15353	0.84647	0.164919	0.0898702	14.1688
0.177	52020	1504581	256959	1	0.145872	0.854128	0.0646765	0.033419	14.1688	0.177	132638	1423963	256959	1	0.152868	0.847132	0.157039	0.08521	14.1688	0.177	139892	1416709	256959	1	0.15353	0.84647	0.164919	0.0898702	14.1688
0.178	52020	1504581	256959	1	0.145872	0.854128	0.0646765	0.033419	14.1688	0.178	132638	1423963	256959	1	0.152868	0.847132	0.157039	0.08521	14.1688	0.178	139892	1416709	256959	1	0.15353	0.84647	0.164919	0.0898702	14.1688
0.179	52020	1504581	256959	1	0.145872	0.854128	0.0646765	0.033419	14.1688	0.179	132638	1423963	256959	1	0.152868	0.847132	0.157039	0.08521	14.1688	0.179	139892	1416709	256959	1	0.15353	0.84647	0.164919	0.0898702	14.1688
0.18	52020	1504581	256959	1	0.145872	0.854128	0.0646765	0.033419	14.1688	0.18	132638	1423963	256959	1	0.152868	0.847132	0.157039	0.08521	14.1688	0.18	139892	1416709	256959	1	0.15353	0.84647	0.164919	0.0898702	14.1688
0.181	52020	1504581	256959	1	0.145872	0.854128	0.0646765	0.033419	14.1688	0.181	132638	1423963	256959	1	0.152868	0.847132	0.157039	0.08521	14.1688	0.181	139892	1416709	256959	1	0.15353	0.84647	0.164919	0.0898702	14.1688
0.182	52020	1504581	256959	1	0.145872	0.854128	0.0646765	0.033419	14.1688	0.182	132638	1423963	256959	1	0.152868	0.847132	0.157039	0.08521	14.1688	0.182	139892	1416709	256959	1	0.15353	0.84647	0.164919	0.0898702	14.1688
0.183	52020	1504581	256959	1	0.145872	0.854128	0.0646765	0.033419	14.1688	0.183	132638	1423963	256959	1	0.152868	0.847132	0.157039	0.08521	14.1688	0.183	139892	1416709	256959	1	0.15353	0.84647	0.164919	0.0898702	14.1688
0.184	52020	1504581	256959	1	0.145872	0.854128	0.0646765	0.033419	14.1688	0.184	132638	1423963	256959	1	0.152868	0.847132	0.157039	0.08521	14.1688	0.184	139892	1416709	256959	1	0.15353	0.84647	0.164919	0.0898702	14.1688
0.185	52020	1504581	256959	1	0.145872	0.854128	0.0646765	0.033419	14.1688	0.185	132638	1423963	256959	1	0.152868	0.847132	0.157039	0.08521	14.1688	0.185	139892	1416709	256959	1	0.15353	0.84647	0.164919	0.0898702	14.1688
0.186	52020	1504581	256959	1	0.145872	0.854128	0.0646765	0.033419	14.1688	0.186	132638	1423963	256959	1	0.152868	0.847132	0.157039	0.08521	14.1688	0.186	139892	1416709	256959	1	0.15353	0.84647	0.164919	0.0898702	14.1688
0.187	52020	1504581	256959	1	0.145872	0.854128	0.0646765	0.033419	14.1688	0.187	132638	1423963	256959	1	0.152868	0.847132	0.157039	0.08521	14.1688	0.187	139892	1416709	256959	1	0.15353	0.84647	0.164919	0.0898702	14.1688
0.188	52020	1504581	256959	1	0.145872	0.854128	0.0646765	0.033419	14.1688	0.188	132638	1423963	256959	1	0.152868	0.847132	0.157039	0.08521	14.1688	0.188	139892	1416709	256959	1	0.15353	0.84647	0.164919	0.0898702	14.1688
0.189	52020	1504581	256959	1	0.145872	0.854128	0.0646765	0.033419	14.1688	0.189	132638	1423963	256959	1	0.152868	0.847132	0.157039	0.08521	14.1688	0.189	139892	1416709	256959	1	0.15353	0.84647	0.164919	0.0898702	14.1688
0.19	52020	1504581	256959	1	0.145872	0.854128	0.0646765	0.033419	14.1688	0.19	132638	1423963	256959	1	0.152868	0.847132	0.157039	0.08521	14.1688	0.19	139892	1416709	256959	1	0.15353	0.84647	0.164919	0.0898702	14.1688
0.191	52020	1504581	256959	1	0.145872	0.854128	0.0646765	0.033419	14.1688	0.191	132638	1423963	256959	1	0.152868	0.847132	0.157039	0.08521	14.1688	0.191	139892	1416709	256959	1	0.15353	0.84647	0.164919	0.0898702	14.1688
0.192	52020	1504581	256959	1	0.145872	0.854128	0.0646765	0.033419	14.1688	0.192	132638	1423963	256959	1	0.152868	0.847132	0.157039	0.08521	14.1688	0.192	139892	1416709	256959	1	0.15353	0.84647	0.164919	0.0898702	14.1688
0.193	52020	1504581	256959	1	0.145872	0.854128	0.0646765	0.033419	14.1688	0.193	132638	1423963	256959	1	0.152868	0.847132	0.157039	0.08521	14.1688	0.193	139892	1416709	256959	1	0.15353	0.84647	0.164919	0.0898702	14.1688
0.194	52020	1504581	256959	1	0.145872	0.854128	0.0646765	0.033419	14.1688	0.194	132638	1423963	256959	1	0.152868	0.847132	0.157039	0.08521	14.1688	0.194	139892	1416709	256959	1	0.15353	0.84647	0.164919	0.0898702	14.1688
0.195	52020	1504581	256959	1	0.145872	0.854128	0.0646765	0.033419	14.1688	0.195	132638	1423963	256959	1	0.152868	0.847132	0.157039	0.08521	14.1688	0.195	139892	1416709	256959	1	0.15353	0.84647	0.164919	0.0898702	14.1688
0.196	52020	1504581	256959	1	0.145872	0.854128	0.0646765	0.033419	14.1688	0.196	132638	1423963	256959	1	0.152868	0.847132	0.157039	0.08521	14.1688	0.196	139892	1416709	256959	1	0.15353	0.84647	0.164919	0.0898702	14.1688
0.197	52020	1504581	256959	1	0.145872	0.854128	0.0646765	0.033419	14.1688	0.197	132638	1423963	256959	1	0.152868	0.847132	0.157039	0.08521	14.1688	0.197	139892	1416709	256959	1	0.15353	0.84647	0.164919	0.0898702	14.1688
0.198	52020	1504581	256959	1	0.145872	0.854128	0.0646765	0.033419	14.1688	0.198	132638	1423963	256959	1	0.152868	0.847132	0.157039	0.08521	14.1688	0.198	139892	1416709	256959	1	0.15353	0.84647	0.164919	0.0898702	14.1688
0.199	52020	1504581	256959	1	0.145872	0.854128	0.0646765	0.033419	14.1688	0.199	132638	1423963	256959	1	0.152868	0.847132	0.157039	0.08521	14.1688	0.199	139892	1416709	256959	1	0.15353	0.84647	0.164919	0.0898702	14.1688
0.2	52020	1504581	256959	1	0.145872	0.854128	0.0646765	0.033419	14.1688	0.2	132638	1423963	256959	1	0.152868	0.847132	0.157039	0.08521	14.1688	0.2	139892	1416709	256959	1	0.15353	0.84647	0.164919	0.0898702	14.1688
0.201	52020	1504581	256959	1	0.145872	0.854128	0.0646765	0.033419	14.1688	0.201	132638	1423963	256959	1	0.152868	0.847132	0.157039	0.08521	14.1688	0.201	139892	1416709	256959	1	0.15353	0.84647	0.164919	0.0898702	14.1688
0.202	52020	1504581	256959	1	0.145872	0.854128	0.0646765	0.033419	14.1688	0.202	132638	1423963	256959	1	0.152868	0.847132	0.157039	0.08521	14.1688	0.202	139892	1416709	256959	1	0.15353	0.84647	0.164919	0.0898702	14.1688
0.203	52020	1504581	256959	1	0.145872	0.854128	0.0646765	0.033419	14.1688	0.203	132638	1423963	256959	1	0.152868	0.847132	0.157039	0.08521	14.1688	0.203	139892	1416709	256959	1	0.15353	0.84647	0.164919	0.0898702	14.1688
0.204	52020	1504581	256959	1	0.145872	0.854128	0.0646765	0.033419	14.1688	0.204	132638	1423963	256959	1	0.152868	0.847132	0.157039	0.08521	14.1688	0.204	139892	1416709	256959	1	0.15353	0.84647	0.164919	0.0898702	14.1688
0.205	52020	1504581	256959	1	0.145872	0.854128	0.0646765	0.033419	14.1688	0.205	132638	1423963	256959	1	0.152868	0.847132	0.157039	0.08521	14.1688	0.205	139892	1416709	256959	1	0.15353	0.84647	0.164919	0.0898702	14.1688
0.206	52020	1504581	256959	1	0.145872	0.854128	0.0646765	0.033419	14.1688	0.206	132638	1423963	256959	1	0.152868	0.847132	0.157039	0.08521	14.1688	0.206	139892	1416709	256959	1	0.15353	0.84647	0.164919	0.0898702	14.1688
0.207	52020	1504581	256959	1	0.145872	0.854128	0.0646765	0.033419	14.1688	0.207	132638	1423963	256959	1	0.152868	0.847132	0.157039	0.08521	14.1688	0.207	139892	1416709	256959	1	0.15353	0.84647	0.164919	0.0898702	14.1688
0.208	52020	1504581	256959	1	0.145872	0.854128	0.0646765	0.033419	14.1688	0.208	132638	1423963	256959	1	0.152868	0.847132	0.157039	0.08521	14.1688	0.208	139892	1416709	256959	1	0.15353	0.84647	0.164919	0.0898702	14.1688
0.209	52020	1504581	256959	1	0.145872	0.854128	0.0646765	0.033419	14.1688	0.209	132638	1423963	256959	1	0.152868	0.847132	0.157039	0.08521	14.1688	0.209	139892	1416709	256959	1	0.15353	0.84647	0.164919	0.0898702	14.1688
0.21	52020	1504581	256959	1	0.145872	0.854128	0.0646765	0.033419	14.1688	0.21	132638	1423963	256959	1	0.152868	0.847132	0.157039	0.08521	14.1688	0.21	139892	1416709	256959	1	0.15353	0.84647	0.164919	0.0898702	14.1688
0.211	52020	1504581	256959	1	0.145872	0.854128	0.0646765	0.033419	14.1688	0.211	132638	1423963	256959	1	0.152868	0.847132	0.157039	0.08521	14.1688	0.211	139892	1416709	256959	1	0.15353	0.84647	0.164919	0.0898702	14.1688
0.212	52020	1504581	256959	1	0.145872	0.854128	0.0646765	0.033419	14.1688	0.212	132638	1423963	256959	1	0.152868	0.847132	0.157039	0.08521	14.1688	0.212	139892	1416709	256959	1	0.15353	0.84647	0.164919	0.0898702	14.1688
0.213	52020	1504581	256959	1	0.145872	0.854128	0.0646765	0.033419	14.1688	0.213	132638	1423963	256959	1	0.152868	0.847132	0.157039	0.08521	14.1688	0.213	139892	1416709	256959	1	0.15353	0.84647	0.164919	0.0898702	14.1688
0.214	52020	1504581	256959	1	0.145872	0.854128	0.0646765	0.033419	14.1688	0.214	132638	1423963	256959	1	0.152868	0.847132	0.157039	0.08521	14.1688	0.214	139892	1416709	256959	1	0.15353	0.84647	0.164919	0.0898702	14.1688
0.215	52020	1504581	256959	1	0.145872	0.854128	0.0646765	0.033419	14.1688	0.215	132638	1423963	256959	1	0.152868	0.847132	0.157039	0.08521	14.1688	0.215	139892	1416709	256959	1	0.15353	0.84647	0.164919	0.0898702	14.1688
0.216	52020	1504581	256959	1	0.145872	0.854128	0.0646765	0.033419	14.1688	0.216	132638	1423963	256959	1	0.152868	0.847132	0.157039	0.08521	14.1688	0.216	139892	1416709	256959	1	0.15353	0.84647	0.164919	0.0898702	14.1688
0.217	52020	1504581	256959	1	0.145872	0.854128	0.0646765	0.033419	14.1688	0.217	132638	1423963	256959	1	0.152868	0.847132	0.157039	0.08521	14.1688	0.217	139892	1416709	256959	1	0.15353	0.84647	0.164919	0.0898702	14.1688
0.218	52020	1504581	256959	1	0.145872	0.854128	0.0646765	0.033419	14.1688	0.218	132638	1423963	256959	1	0.152868	0.847132	0.157039	0.08521	14.1688	0.218	139892	1416709	256959	1	0.15353	0.84647	0.164919	0.0898702	14.1688
0.219	52020	1504581	256959	1	0.145872	0.854128	0.0646765	0.033419	14.1688	0.219	132638	1423963	256959	1	0.152868	0.847132	0.157039	0.08521	14.1688	0.219	139892	1416709	256959	1	0.15353	0.84647	0.164919	0.0898702	14.1688
0.22	52020	1504581	256959	1	0.145872	0.854128	0.0646765	0.033419	14.1688	0.22	132638	1423963	256959	1	0.152868	0.847132	0.157039	0.08521	14.1688	0.22	139892	1416709	256959	1	0.15353	0.84647	0.164919	0.0898702	14.1688
0.221	52020	1504581	256959	1	0.145872	0.854128	0.0646765	0.033419	14.1688	0.221	132638	1423963	256959	1	0.152868	0.847132	0.157039	0.08521	14.1688	0.221	139892	1416709	256959	1	0.15353	0.84647	0.164919	0.0898702	14.1688
0.222	52020	1504581	256959	1	0.145872	0.854128	0.0646765	0.033419	14.1688	0.222	132638	1423963	256959	1	0.152868	0.847132	0.157039	0.08521	14.1688	0.222	139892	1416709	256959	1	0.15353	0.84647	0.164919	0.0898702	14.1688
0.223	52020	1504581	256959	1	0.145872	0.854128	0.0646765	0.033419	14.1688	0.223	132638	1423963	256959	1	0.152868	0.847132	0.157039	0.08521	14.1688	0.223	139892	1416709	256959	1	0.15353	0.84647	0.164919	0.0898702	14.1688
0.224	52020	1504581	256959	1	0.145872	0.854128	0.0646765	0.033419	14.1688	0.224	132638	1423963	256959	1	0.152868	0.847132	0.157039	0.08521	14.1688	0.224	139892	1416709	256959	1	0.15353	0.84647	0.164919	0.0898702	14.1688
0.225	52020	1504581	256959	1	0.145872	0.854128	0.0646765	0.033419	14.1688	0.225	132638	1423963	256959	1	0.152868	0.847132	0.157039	0.08521	14.1688	0.225	139892	1416709	256959	1	0.15353	0.84647	0.164919	0.0898702	14.1688
0.226	52020	1504581	256959	1	0.145872	0.854128	0.0646765	0.033419	14.1688	0.226	132638	1423963	256959	1	0.152868	0.847132	0.157039	0.08521	14.1688	0.226	139892	1416709	256959	1	0.15353	0.84647	0.164919	0.0898702	14.1688
0.227	52020	1504581	256959	1	0.145872	0.854128	0.0646765	0.033419	14.1688	0.227	132638	1423963	256959	1	0.152868	0.847132	0.157039	0.08521	14.1688	0.227	139892	1416709	256959	1	0.15353	0.84647	0.164919	0.0898702	14.1688
0.228	52020	1504581	256959	1	0.145872	0.854128	0.0646765	0.033419	14.1688	0.228	132638	1423963	256959	1	0.152868	0.847132	0.157039	0.08521	14.1688	0.228	139892	1416709	256959	1	0.15353	0.84647	0.164919	0.0898702	14.1688
0.229	52020	1504581	256959	1	0.145872	0.854128	0.0646765	0.033419	14.1688	0.229	132638	1423963	256959	1	0.152868	0.847132	0.157039	0.08521	14.1688	0.229	139892	1416709	256959	1	0.15353	0.84647	0.164919	0.0898702	14.1688
0.23	52020	1504581	256959	1	0.145872	0.854128	0.0646765	0.033419	14.1688	0.23	132638	1423963	256959	1	0.152868	0.847132	0.157039	0.08521	14.1688	0.23	139892	1416709	256959	1	0.15353	0.84647	0.164919	0.0898702	14.1688
0.231	52020	1504581	256959	1	0.145872	0.854128	0.0646765	0.033419	14.1688	0.231	132638	1423963	256959	1	0.152868	0.847132	0.157039	0.08521	14.1688	0.231	139892	1416709	256959	1	0.15353	0.84647	0.164919	0.0898702	14.1688
0.232	52020	1504581	256959	1	0.145872	0.854128	0.0646765	0.033419	14.1688	0.232	132638	1423963	256959	1	0.152868	0.847132	0.157039	0.08521	14.1688	0.232	139892	1416709	256959	1	0.15353	0.84647	0.164919	0.0898702	14.1688
0.233	52020	1504581	256959	1	0.145872	0.854128	0.0646765	0.033419	14.1688	0.233	132638	1423963	256959	1	0.152868	0.847132	0.157039	0.08521	14.1688	0.233	139892	1416709	256959	1	0.15353	0.84647	0.164919	0.0898702	14.1688
0.234	52020	1504581	256959	1	0.145872	0.854128	0.0646765	0.033419	14.1688	0.234	132638	1423963	256959	1	0.152868	0.847132	0.157039	0.08521	14.1688	0.234	139892	1416709	256959	1	0.15353	0.84647	0.164919	0.0898702	14.1688
0.235	52020	1504581	256959	1	0.145872	0.854128	0.0646765	0.033419	14.1688	0.235	132638	1423963	256959	1	0.152868	0.847132	0.157039	0.08521	14.1688	0.235	139892	1416709	256959	1	0.15353	0.84647	0.164919	0.0898702	14.1688
0.236	52020	1504581	256959	1	0.145872	0.854128	0.0646765	0.033419	14.1688	0.236	132638	1423963	256959	1	0.152868	0.847132	0.157039	0.08521	14.1688	0.236	139892	1416709	256959	1	0.15353	0.84647	0.164919	0.0898702	14.1688
0.237	52020	1504581	256959	1	0.145872	0.854128	0.0646765	0.033419	14.1688	0.237	132638	1423963	256959	1	0.152868	0.847132	0.157039	0.08521	14.1688	0.237	139892	1416709	256959	1	0.15353	0.84647	0.164919	0.0898702	14.1688
0.238	52020	1504581	256959	1	0.145872	0.854128	0.0646765	0.033419	14.1688	0.238	132638	1423963	256959	1	0.152868	0.847132	0.157039	0.08521	14.1688	0.238	139892	1416709	256959	1	0.15353	0.84647	0.164919	0.0898702	14.1688
0.239	52020	1504581	256959	1	0.145872	0.854128	0.0646765	0.033419	14.1688	0.239	132638	1423963	256959	1	0.152868	0.847132	0.157039	0.08521	14.1688	0.239	139892	1416709	256959	1	0.15353	0.84647	0.164919	0.0898702	14.1688
0.24	52020	1504581	256959	1	0.145872	0.854128	0.0646765	0.033419	14.1688	0.24	132638	1423963	256959	1	0.152868	0.847132	0.157039	0.08521	14.1688	0.24	139892	1416709	256959	1	0.15353	0.84647	0.164919	0.0898702	14.1688
0.241	52020	1504581	256959	1	0.145872	0.854128	0.0646765	0.033419	14.1688	0.241	132638	1423963	256959	1	0.152868	0.847132	0.157039	0.08521	14.1688	0.241	139892	1416709	256959	1	0.15353	0.84647	0.164919	0.0898702	14.1688
0.242	52020	1504581	256959	1	0.145872	0.854128	0.0646765	0.033419	14.1688	0.242	132638	1423963	256959	1	0.152868	0.847132	0.157039	0.08521	14.1688	0.242	139892	1416709	256959	1	0.15353	0.84647	0.164919	0.0898702	14.1688
0.243	52020	1504581	256959	1	0.145872	0.854128	0.0646765	0.033419	14.1688	0.243	132638	1423963	256959	1	0.152868	0.847132	0.157039	0.08521	14.1688	0.243	139892	1416709	256959	1	0.15353	0.84647	0.164919	0.0898702	14.1688
0.244	52020	1504581	256959	1	0.145872	0.854128	0.0646765	0.033419	14.1688	0.244	132638	1423963	256959	1	0.152868	0.847132	0.157039	0.08521	14.1688	0.244	139892	1416709	256959	1	0.15353	0.84647	0.164919	0.0898702	14.1688
0.245	52020	1504581	256959	1	0.145872	0.854128	0.0646765	0.033419	14.1688	0.245	132638	1423963	256959	1	0.152868	0.847132	0.157039	0.08521	14.1688	0.245	139892	1416709	256959	1	0.15353	0.84647	0.164919	0.0898702	14.1688
0.246	52020	1504581	256959	1	0.145872	0.854128	0.0646765	0.033419	14.1688	0.246	132638	1423963	256959	1	0.152868	0.847132	0.157039	0.08521	14.1688	0.246	139892	1416709	256959	1	0.15353	0.84647	0.164919	0.0898702	14.1688
0.247	52020	1504581	256959	1	0.145872	0.854128	0.0646765	0.033419	14.1688	0.247	132638	1423963	256959	1	0.152868	0.847132	0.157039	0.08521	14.1688	0.247	139892	1416709	256959	1	0.15353	0.84647	0.164919	0.0898702	14.1688
0.248	52020	1504581	256959	1	0.145872	0.854128	0.0646765	0.033419	14.1688	0.248	132638	1423963	256959	1	0.152868	0.847132	0.157039	0.08521	14.1688	0.248	139892	1416709	256959	1	0.15353	0.84647	0.164919	0.0898702	14.1688
0.249	52020	1504581	256959	1	0.145872	0.854128	0.0646765	0.033419	14.1688	0.249	132638	1423963	256959	1	0.152868	0.847132	0.157039	0.08521	14.1688	0.249	139892	1416709	256959	1	0.15353	0.84647	0.164919	0.0898702	14.1688
0.25	52020	1504581	256959	1	0.145872	0.854128	0.0646765	0.033419	14.1688	0.25	132638	1423963	256959	1	0.152868	0.847132	0.157039	0.08521	14.1688	0.25	139892	1416709	256959	1	0.15353	0.84647	0.164919	0.0898702	14.1688
0.251	52020	1504581	256959	1	0.145872	0.854128	0.0646765	0.033419	14.1688	0.251	132638	1423963	256959	1	0.152868	0.847132	0.157039	0.08521	14.1688	0.251	139892	1416709	256959	1	0.15353	0.84647	0.164919	0.0898702	14.1688
0.252	52020	1504581	256959	1	0.145872	0.854128	0.0646765	0.033419	14.1688	0.252	132638	1423963	256959	1	0.152868	0.847132	0.157039	0.08521	14.1688	0.252	139892	1416709	256959	1	0.15353	0.84647	0.164919	0.0898702	14.1688
0.253	52020	1504581	256959	1	0.145872	0.854128	0.0646765	0.033419	14.1688	0.253	132638	1423963	256959	1	0.152868	0.847132	0.157039	0.08521	14.1688	0.253	139892	1416709	256959	1	0.15353	0.84647	0.164919	0.0898702	14.1688
0.254	52020	1504581	256959	1	0.145872	0.854128	0.0646765	0.033419	14.1688	0.254	132638	1423963	256959	1	0.152868	0.847132	0.157039	0.08521	14.1688	0.254	139892	1416709	256959	1	0.15353	0.84647	0.164919	0.0898702	14.1688
0.255	52020	1504581	256959	1	0.145872	0.854128	0.0646765	0.033419	14.1688	0.255	132638	1423963	256959	1	0.152868	0.847132	0.157039	0.08521	14.1688	0.255	139892	1416709	256959	1	0.15353	0.84647	0.164919	0.0898702	14.1688
0.256	52020	1504581	256959	1	0.145872	0.854128	0.0646765	0.033419	14.1688	0.256	132638	1423963	256959	1	0.152868	0.847132	0.157039	0.08521	14.1688	0.256	139892	1416709	256959	1	0.15353	0.84647	0.164919	0.0898702	14.1688
0.257	52020	1504580	256960	1	0.145872	0.854128	0.0646766	0.033419	14.1688	0.257	132638	1423962	256960	1	0.152868	0.847132	0.157039	0.0852101	14.1688	0.257	139892	1416708	256960	1	0.153531	0.846469	0.164919	0.0898702	14.1688
0.258	52020	1504580	256960	1	0.145872	0.854128	0.0646766	0.033419	14.1688	0.258	132638	1423962	256960	1	0.152868	0.847132	0.157039	0.0852101	14.1688	0.258	139892	1416708	256960	1	0.153531	0.846469	0.164919	0.0898702	14.1688
0.259	52020	1504579	256961	1	0.145873	0.854127	0.0646766	0.033419	14.1689	0.259	132638	1423961	256961	1	0.152869	0.847131	0.157039	0.0852101	14.1689	0.259	139892	1416707	256961	1	0.153532	0.846468	0.164919	0.0898703	14.1689
0.26	52020	1504579	256961	1	0.145873	0.854127	0.0646766	0.033419	14.1689	0.26	132638	1423961	256961	1	0.152869	0.847131	0.157039	0.0852101	14.1689	0.26	139892	1416707	256961	1	0.153532	0.846468	0.164919	0.0898703	14.1689
0.261	52020	1504579	256961	1	0.145873	0.854127	0.0646766	0.033419	14.1689	0.261	132638	1423961	256961	1	0.152869	0.847131	0.157039	0.0852101	14.1689	0.261	139892	1416707	256961	1	0.153532	0.846468	0.164919	0.0898703	14.1689
0.262	52020	1504579	256961	1	0.145873	0.854127	0.0646766	0.033419	14.1689	0.262	132638	1423961	256961	1	0.152869	0.847131	0.157039	0.0852101	14.1689	0.262	139892	1416707	256961	1	0.153532	0.846468	0.164919	0.0898703	14.1689
0.263	52020	1504577	256963	1	0.145874	0.854126	0.0646767	0.0334191	14.169	0.263	132638	1423959	256963	1	0.15287	0.84713	0.157039	0.0852102	14.169	0.263	139892	1416705	256963	1	0.153533	0.846467	0.164919	0.0898704	14.169
0.264	52020	1504577	256963	1	0.145874	0.854126	0.0646767	0.0334191	14.169	0.264	132638	1423959	256963	1	0.15287	0.84713	0.157039	0.0852102	14.169	0.264	139892	1416705	256963	1	0.153533	0.846467	0.164919	0.0898704	14.169
0.265	52020	1504577	256963	1	0.145874	0.854126	0.0646767	0.0334191	14.169	0.265	132638	1423959	256963	1	0.15287	0.84713	0.157039	0.0852102	14.169	0.265	139892	1416705	256963	1	0.153533	0.846467	0.164919	0.0898704	14.169
0.266	52020	1504576	256964	1	0.145875	0.854125	0.0646767	0.0334191	14.169	0.266	132638	1423958	256964	1	0.152871	0.847129	0.157039	0.0852103	14.169	0.266	139892	1416704	256964	1	0.153533	0.846467	0.16492	0.0898705	14.169
0.267	52020	1504574	256966	1	0.145876	0.854124	0.0646768	0.0334191	14.1691	0.267	132638	1423956	256966	1	0.152872	0.847128	0.157039	0.0852104	14.1691	0.267	139892	1416702	256966	1	0.153535	0.846465	0.16492	0.0898706	14.1691
0.268	52020	1504570	256970	1	0.145878	0.854122	0.064677	0.0334192	14.1694	0.268	132638	1423952	256970	1	0.152874	0.847126	0.15704	0.0852106	14.1694	0.268	139892	1416698	256970	1	0.153537	0.846463	0.16492	0.0898708	14.1694
0.269	52020	1504567	256973	1	0.14588	0.85412	0.0646771	0.0334193	14.1695	0.269	132638	1423949	256973	1	0.152876	0.847124	0.15704	0.0852108	14.1695	0.269	139892	1416695	256973	1	0.153539	0.846461	0.16492	0.089871	14.1695
0.27	52020	1504566	256974	1	0.14588	0.85412	0.0646771	0.0334193	14.1696	0.27	132638	1423948	256974	1	0.152877	0.847123	0.15704	0.0852108	14.1696	0.27	139892	1416694	256974	1	0.153539	0.846461	0.16492	0.089871	14.1696
0.271	52020	1504564	256976	1	0.145881	0.854119	0.0646772	0.0334193	14.1697	0.271	132638	1423946	256976	1	0.152878	0.847122	0.15704	0.0852109	14.1697	0.271	139892	1416692	256976	1	0.153541	0.846459	0.164921	0.0898712	14.1697
0.272	52020	1504552	256988	1	0.145888	0.854112	0.0646777	0.0334196	14.1704	0.272	132638	1423934	256988	1	0.152885	0.847115	0.157041	0.0852116	14.1704	0.272	139892	1416680	256988	1	0.153548	0.846452	0.164922	0.0898718	14.1704
0.273	52020	1504540	257000	1	0.145895	0.854105	0.0646782	0.0334198	14.171	0.273	132638	1423922	257000	1	0.152892	0.847108	0.157043	0.0852123	14.171	0.273	139892	1416668	257000	1	0.153555	0.846445	0.164923	0.0898725	14.171
0.274	52020	1504529	257011	1	0.145901	0.854099	0.0646786	0.0334201	14.1716	0.274	132638	1423911	257011	1	0.152899	0.847101	0.157044	0.0852129	14.1716	0.274	139892	1416657	257011	1	0.153562	0.846438	0.164924	0.0898732	14.1716
0.275	52020	1504511	257029	1	0.145912	0.854088	0.0646793	0.0334205	14.1726	0.275	132638	1423893	257029	1	0.15291	0.84709	0.157045	0.0852139	14.1726	0.275	139892	1416639	257029	1	0.153572	0.846428	0.164926	0.0898742	14.1726
0.276	52020	1504474	257066	1	0.145933	0.854067	0.0646808	0.0334213	14.1747	0.276	132638	1423856	257066	1	0.152932	0.847068	0.157049	0.0852159	14.1747	0.276	139892	1416602	257066	1	0.153594	0.846406	0.164929	0.0898763	14.1747
0.277	52020	1504443	257097	1	0.14595	0.85405	0.0646821	0.0334219	14.1764	0.277	132638	1423825	257097	1	0.15295	0.84705	0.157052	0.0852176	14.1764	0.277	139892	1416571	257097	1	0.153613	0.846387	0.164932	0.0898781	14.1764
0.278	52020	1504389	257151	1	0.145981	0.854019	0.0646842	0.0334231	14.1793	0.278	132638	1423771	257151	1	0.152982	0.847018	0.157057	0.0852205	14.1793	0.278	139892	1416517	257151	1	0.153645	0.846355	0.164938	0.0898813	14.1793
0.279	52020	1504347	257193	1	0.146005	0.853995	0.0646859	0.033424	14.1817	0.279	132638	1423729	257193	1	0.153007	0.846993	0.157061	0.0852228	14.1817	0.279	139892	1416475	257193	1	0.15367	0.84633	0.164942	0.0898837	14.1817
0.28	52020	1504280	257260	1	0.146043	0.853957	0.0646886	0.0334254	14.1854	0.28	132638	1423662	257260	1	0.153047	0.846953	0.157067	0.0852265	14.1854	0.28	139892	1416408	257260	1	0.15371	0.84629	0.164948	0.0898876	14.1854
0.281	52020	1504174	257366	1	0.146103	0.853897	0.0646929	0.0334277	14.1912	0.281	132638	1423556	257366	1	0.15311	0.84689	0.157077	0.0852323	14.1912	0.281	139892	1416302	257366	1	0.153774	0.846226	0.164959	0.0898937	14.1912
0.282	52020	1503842	257698	1	0.146291	0.853709	0.0647062	0.0334348	14.2095	0.282	132638	1423224	257698	1	0.153308	0.846692	0.157107	0.0852505	14.2095	0.282	139892	1415970	257698	1	0.153972	0.846028	0.164991	0.0899129	14.2095
0.283	52020	1503842	257698	1	0.146291	0.853709	0.0647062	0.0334348	14.2095	0.283	132638	1423224	257698	1	0.153308	0.846692	0.157107	0.0852505	14.2095	0.283	139892	1415970	257698	1	0.153972	0.846028	0.164991	0.0899129	14.2095
0.284	52020	1503501	258039	1	0.146485	0.853515	0.06472	0.0334422	14.2283	0.284	132638	1422883	258039	1	0.15351	0.84649	0.157139	0.0852692	14.2283	0.284	139892	1415629	258039	1	0.154176	0.845824	0.165024	0.0899326	14.2283
0.285	52020	1503292	258248	1	0.146604	0.853396	0.0647284	0.0334467	14.2398	0.285	132638	1422674	258248	1	0.153635	0.846365	0.157159	0.0852806	14.2398	0.285	139892	1415420	258248	1	0.154301	0.845699	0.165044	0.0899447	14.2398
0.286	52020	1503292	258248	1	0.146604	0.853396	0.0647284	0.0334467	14.2398	0.286	132638	1422674	258248	1	0.153635	0.846365	0.157159	0.0852806	14.2398	0.286	139892	1415420	258248	1	0.154301	0.845699	0.165044	0.0899447	14.2398
0.287	52020	1502809	258731	1	0.146878	0.853122	0.0647478	0.0334571	14.2665	0.287	132638	1422191	258731	1	0.153922	0.846078	0.157204	0.0853071	14.2665	0.287	139892	1414937	258731	1	0.154589	0.845411	0.165091	0.0899726	14.2665
0.288	52020	1502809	258731	1	0.146878	0.853122	0.0647478	0.0334571	14.2665	0.288	132638	1422191	258731	1	0.153922	0.846078	0.157204	0.0853071	14.2665	0.288	139892	1414937	258731	1	0.154589	0.845411	0.165091	0.0899726	14.2665
0.289	52020	1502507	259033	1	0.147049	0.852951	0.06476	0.0334636	14.2831	0.289	132638	1421889	259033	1	0.154102	0.845898	0.157232	0.0853237	14.2831	0.289	139892	1414635	259033	1	0.15477	0.84523	0.165121	0.0899901	14.2831
0.29	52020	1502185	259355	1	0.147232	0.852768	0.064773	0.0334705	14.3009	0.29	132638	1421567	259355	1	0.154293	0.845707	0.157262	0.0853414	14.3009	0.29	139892	1414313	259355	1	0.154962	0.845038	0.165152	0.0900087	14.3009
0.291	52020	1501906	259634	1	0.14739	0.85261	0.0647842	0.0334765	14.3163	0.291	132638	1421288	259634	1	0.154459	0.845541	0.157288	0.0853567	14.3163	0.291	139892	1414034	259634	1	0.155129	0.844871	0.165179	0.0900249	14.3163
0.292	52020	1501600	259940	1	0.147564	0.852436	0.0647966	0.0334831	14.3331	0.292	132638	1420982	259940	1	0.154641	0.845359	0.157316	0.0853735	14.3331	0.292	139892	1413728	259940	1	0.155312	0.844688	0.165209	0.0900426	14.3331
0.293	52020	1501215	260325	1	0.147783	0.852217	0.0648121	0.0334914	14.3544	0.293	132638	1420597	260325	1	0.15487	0.84513	0.157352	0.0853947	14.3544	0.293	139892	1413343	260325	1	0.155542	0.844458	0.165247	0.0900649	14.3544
0.294	52020	1500756	260784	1	0.148043	0.851957	0.0648307	0.0335013	14.3797	0.294	132638	1420138	260784	1	0.155143	0.844857	0.157395	0.0854199	14.3797	0.294	139892	1412884	260784	1	0.155816	0.844184	0.165292	0.0900916	14.3797
0.295	52020	1500197	261343	1	0.148361	0.851639	0.0648533	0.0335134	14.4105	0.295	132638	1419579	261343	1	0.155476	0.844524	0.157447	0.0854507	14.4105	0.295	139892	1412325	261343	1	0.15615	0.84385	0.165346	0.090124	14.4105
0.296	52020	1499688	261852	1	0.148649	0.851351	0.0648738	0.0335243	14.4386	0.296	132638	1419070	261852	1	0.155779	0.844221	0.157495	0.0854787	14.4386	0.296	139892	1411816	261852	1	0.156454	0.843546	0.165396	0.0901536	14.4386
0.297	52020	1499193	262347	1	0.14893	0.85107	0.0648939	0.033535	14.4659	0.297	132638	1418575	262347	1	0.156073	0.843927	0.157541	0.085506	14.4659	0.297	139892	1411321	262347	1	0.15675	0.84325	0.165444	0.0901823	14.4659
0.298	52020	1498677	262863	1	0.149223	0.850777	0.0649148	0.0335462	14.4943	0.298	132638	1418059	262863	1	0.15638	0.84362	0.15759	0.0855344	14.4943	0.298	139892	1410805	262863	1	0.157058	0.842942	0.165495	0.0902123	14.4943
0.299	52020	1498156	263384	1	0.149519	0.850481	0.0649359	0.0335575	14.523	0.299	132638	1417538	263384	1	0.15669	0.84331	0.157638	0.0855632	14.523	0.299	139892	1410284	263384	1	0.157369	0.842631	0.165546	0.0902427	14.523
0.3	52020	1497434	264106	1	0.149929	0.850071	0.0649652	0.0335731	14.5628	0.3	132638	1416816	264106	1	0.15712	0.84288	0.157706	0.0856031	14.5628	0.3	139892	1409562	264106	1	0.157801	0.842199	0.165617	0.0902847	14.5628
0.301	52020	1496704	264836	1	0.150343	0.849657	0.0649948	0.0335889	14.6031	0.301	132638	1416086	264836	1	0.157554	0.842446	0.157774	0.0856434	14.6031	0.301	139892	1408832	264836	1	0.158237	0.841763	0.165688	0.0903273	14.6031
0.302	52020	1495956	265584	1	0.150768	0.849232	0.0650252	0.0336052	14.6443	0.302	132638	1415338	265584	1	0.157999	0.842001	0.157845	0.0856848	14.6443	0.302	139892	1408084	265584	1	0.158684	0.841316	0.165762	0.0903709	14.6443
0.303	52020	1495305	266235	1	0.151138	0.848862	0.0650516	0.0336193	14.6802	0.303	132638	1414687	266235	1	0.158386	0.841614	0.157906	0.0857208	14.6802	0.303	139892	1407433	266235	1	0.159073	0.840927	0.165826	0.0904089	14.6802
0.304	52020	1494548	266992	1	0.151567	0.848433	0.0650824	0.0336358	14.722	0.304	132638	1413930	266992	1	0.158837	0.841163	0.157977	0.0857628	14.722	0.304	139892	1406676	266992	1	0.159525	0.840475	0.1659	0.0904532	14.722
0.305	52020	1493974	267566	1	0.151893	0.848107	0.0651058	0.0336483	14.7536	0.305	132638	1413356	267566	1	0.159178	0.840822	0.158031	0.0857946	14.7536	0.305	139892	1406102	267566	1	0.159868	0.840132	0.165957	0.0904868	14.7536
0.306	52020	1493420	268120	1	0.152208	0.847792	0.0651284	0.0336603	14.7842	0.306	132638	1412802	268120	1	0.159508	0.840492	0.158083	0.0858254	14.7842	0.306	139892	1405548	268120	1	0.160199	0.839801	0.166011	0.0905192	14.7842
0.307	52020	1492812	268728	1	0.152553	0.847447	0.0651532	0.0336736	14.8177	0.307	132638	1412194	268728	1	0.159869	0.840131	0.158141	0.0858592	14.8177	0.307	139892	1404940	268728	1	0.160562	0.839438	0.166071	0.0905548	14.8177
0.308	52020	1492216	269324	1	0.152891	0.847109	0.0651775	0.0336866	14.8506	0.308	132638	1411598	269324	1	0.160224	0.839776	0.158197	0.0858923	14.8506	0.308	139892	1404344	269324	1	0.160918	0.839082	0.16613	0.0905898	14.8506
0.309	52020	1491718	269822	1	0.153174	0.846826	0.0651979	0.0336974	14.878	0.309	132638	1411100	269822	1	0.16052	0.83948	0.158244	0.08592	14.878	0.309	139892	1403846	269822	1	0.161216	0.838784	0.166179	0.090619	14.878
0.31	52020	1491177	270363	1	0.153481	0.846519	0.06522	0.0337092	14.9079	0.31	132638	1410559	270363	1	0.160842	0.839158	0.158295	0.0859501	14.9079	0.31	139892	1403305	270363	1	0.161539	0.838461	0.166232	0.0906508	14.9079
0.311	52020	1490431	271109	1	0.153905	0.846095	0.0652505	0.0337255	14.949	0.311	132638	1409813	271109	1	0.161286	0.838714	0.158365	0.0859917	14.949	0.311	139892	1402559	271109	1	0.161985	0.838015	0.166306	0.0906946	14.949
0.312	52020	1489680	271860	1	0.154331	0.845669	0.0652812	0.033742	14.9904	0.312	132638	1409062	271860	1	0.161733	0.838267	0.158436	0.0860336	14.9904	0.312	139892	1401808	271860	1	0.162434	0.837566	0.16638	0.0907388	14.9904
0.313	52020	1488629	272911	1	0.154928	0.845072	0.0653243	0.033765	15.0484	0.313	132638	1408011	272911	1	0.162358	0.837642	0.158536	0.0860923	15.0484	0.313	139892	1400757	272911	1	0.163062	0.836938	0.166484	0.0908007	15.0484
0.314	52020	1488205	273335	1	0.155168	0.844832	0.0653417	0.0337743	15.0717	0.314	132638	1407587	273335	1	0.16261	0.83739	0.158576	0.086116	15.0717	0.314	139892	1400333	273335	1	0.163315	0.836685	0.166526	0.0908257	15.0717
0.315	52020	1487553	273987	1	0.155538	0.844462	0.0653685	0.0337886	15.1077	0.315	132638	1406935	273987	1	0.162998	0.837002	0.158638	0.0861525	15.1077	0.315	139892	1399681	273987	1	0.163705	0.836295	0.166591	0.0908642	15.1077
0.316	52020	1486931	274609	1	0.155891	0.844109	0.065394	0.0338022	15.142	0.316	132638	1406313	274609	1	0.163368	0.836632	0.158697	0.0861873	15.142	0.316	139892	1399059	274609	1	0.164076	0.835924	0.166653	0.0909009	15.142
0.317	52020	1486172	275368	1	0.156322	0.843678	0.0654252	0.0338189	15.1838	0.317	132638	1405554	275368	1	0.16382	0.83618	0.158769	0.0862298	15.1838	0.317	139892	1398300	275368	1	0.16453	0.83547	0.166728	0.0909457	15.1838
0.318	52020	1485217	276323	1	0.156864	0.843136	0.0654646	0.0338399	15.2365	0.318	132638	1404599	276323	1	0.164388	0.835612	0.15886	0.0862834	15.2365	0.318	139892	1397345	276323	1	0.1651	0.8349	0.166823	0.0910022	15.2365
0.319	52020	1484207	277333	1	0.157438	0.842562	0.0655062	0.0338622	15.2922	0.319	132638	1403589	277333	1	0.164989	0.835011	0.158956	0.0863401	15.2922	0.319	139892	1396335	277333	1	0.165704	0.834296	0.166924	0.0910621	15.2922
0.32	52020	1483341	278199	1	0.157929	0.842071	0.0655419	0.0338813	15.3399	0.32	132638	1402723	278199	1	0.165504	0.834496	0.159038	0.0863888	15.3399	0.32	139892	1395469	278199	1	0.166221	0.833779	0.16701	0.0911134	15.3399
0.321	52020	1482552	278988	1	0.158377	0.841623	0.0655745	0.0338987	15.3834	0.321	132638	1401934	278988	1	0.165973	0.834027	0.159114	0.0864332	15.3834	0.321	139892	1394680	278988	1	0.166693	0.833307	0.167089	0.0911603	15.3834
0.322	52020	1481691	279849	1	0.158866	0.841134	0.0656101	0.0339177	15.4309	0.322	132638	1401073	279849	1	0.166485	0.833515	0.159196	0.0864817	15.4309	0.322	139892	1393819	279849	1	0.167207	0.832793	0.167175	0.0912114	15.4309
0.323	52020	1480260	281280	1	0.159678	0.840322	0.0656694	0.0339494	15.5098	0.323	132638	1399642	281280	1	0.167337	0.832663	0.159333	0.0865625	15.5098	0.323	139892	1392388	281280	1	0.168062	0.831938	0.167318	0.0912966	15.5098
0.324	52020	1480260	281280	1	0.159678	0.840322	0.0656694	0.0339494	15.5098	0.324	132638	1399642	281280	1	0.167337	0.832663	0.159333	0.0865625	15.5098	0.324	139892	1392388	281280	1	0.168062	0.831938	0.167318	0.0912966	15.5098
0.325	52020	1479577	281963	1	0.160066	0.839934	0.0656977	0.0339645	15.5475	0.325	132638	1398959	281963	1	0.167743	0.832257	0.159398	0.0866011	15.5475	0.325	139892	1391705	281963	1	0.16847	0.83153	0.167386	0.0913373	15.5475
0.326	52020	1478774	282766	1	0.160522	0.839478	0.065731	0.0339824	15.5918	0.326	132638	1398156	282766	1	0.168221	0.831779	0.159475	0.0866465	15.5918	0.326	139892	1390902	282766	1	0.16895	0.83105	0.167467	0.0913853	15.5918
0.327	52020	1477931	283609	1	0.161001	0.838999	0.0657661	0.0340011	15.6382	0.327	132638	1397313	283609	1	0.168722	0.831278	0.159556	0.0866943	15.6382	0.327	139892	1390059	283609	1	0.169454	0.830546	0.167551	0.0914356	15.6382
0.328	52020	1477011	284529	1	0.161523	0.838477	0.0658043	0.0340215	15.689	0.328	132638	1396393	284529	1	0.16927	0.83073	0.159644	0.0867464	15.689	0.328	139892	1389139	284529	1	0.170003	0.829997	0.167643	0.0914906	15.689
0.329	52020	1475955	285585	1	0.162122	0.837878	0.0658483	0.0340451	15.7472	0.329	132638	1395337	285585	1	0.169898	0.830102	0.159746	0.0868064	15.7472	0.329	139892	1388083	285585	1	0.170634	0.829366	0.16775	0.0915539	15.7472
0.33	52020	1474731	286809	1	0.162817	0.837183	0.0658994	0.0340724	15.8147	0.33	132638	1394113	286809	1	0.170626	0.829374	0.159864	0.086876	15.8147	0.33	139892	1386859	286809	1	0.171366	0.828634	0.167873	0.0916273	15.8147
0.331	52020	1473458	288082	1	0.16354	0.83646	0.0659525	0.0341008	15.8849	0.331	132638	1392840	288082	1	0.171383	0.828617	0.159986	0.0869485	15.8849	0.331	139892	1385586	288082	1	0.172126	0.827874	0.168001	0.0917037	15.8849
0.332	52020	1472073	289467	1	0.164326	0.835674	0.0660105	0.0341318	15.9613	0.332	132638	1391455	289467	1	0.172207	0.827793	0.16012	0.0870275	15.9613	0.332	139892	1384201	289467	1	0.172954	0.827046	0.168141	0.091787	15.9613
0.333	52020	1470400	291140	1	0.165276	0.834724	0.0660806	0.0341693	16.0535	0.333	132638	1389782	291140	1	0.173203	0.826797	0.160282	0.0871231	16.0535	0.333	139892	1382528	291140	1	0.173953	0.826047	0.16831	0.0918879	16.0535
0.334	52020	1468726	292814	1	0.166226	0.833774	0.066151	0.0342069	16.1458	0.334	132638	1388108	292814	1	0.174198	0.825802	0.160444	0.087219	16.1458	0.334	139892	1380854	292814	1	0.174953	0.825047	0.16848	0.0919891	16.1458
0.335	52020	1466940	294600	1	0.16724	0.83276	0.0662262	0.0342471	16.2443	0.335	132638	1386322	294600	1	0.175261	0.824739	0.160618	0.0873216	16.2443	0.335	139892	1379068	294600	1	0.176021	0.823979	0.168661	0.0920972	16.2443
0.336	52020	1464966	296574	1	0.168361	0.831639	0.0663095	0.0342917	16.3531	0.336	132638	1384348	296574	1	0.176435	0.823565	0.16081	0.0874352	16.3531	0.336	139892	1377094	296574	1	0.1772	0.8228	0.168862	0.0922171	16.3531
0.337	52020	1462911	298629	1	0.169527	0.830473	0.0663965	0.0343382	16.4665	0.337	132638	1382293	298629	1	0.177658	0.822342	0.161011	0.0875538	16.4665	0.337	139892	1375039	298629	1	0.178428	0.821572	0.169072	0.0923422	16.4665
0.338	52020	1460577	300963	1	0.170852	0.829148	0.0664955	0.0343912	16.5951	0.338	132638	1379959	300963	1	0.179046	0.820954	0.161239	0.0876889	16.5951	0.338	139892	1372705	300963	1	0.179822	0.820178	0.169311	0.0924846	16.5951
0.339	52020	1458152	303388	1	0.172229	0.827771	0.0665987	0.0344464	16.7289	0.339	132638	1377534	303388	1	0.180489	0.819511	0.161477	0.0878297	16.7289	0.339	139892	1370280	303388	1	0.181271	0.818729	0.169559	0.0926332	16.7289
0.34	52020	1455625	305915	1	0.173663	0.826337	0.0667066	0.0345041	16.8682	0.34	132638	1375007	305915	1	0.181992	0.818008	0.161726	0.0879769	16.8682	0.34	139892	1367753	305915	1	0.182781	0.817219	0.16982	0.0927884	16.8682
0.341	52020	1452807	308733	1	0.175263	0.824737	0.0668274	0.0345688	17.0236	0.341	132638	1372189	308733	1	0.183669	0.816331	0.162004	0.0881417	17.0236	0.341	139892	1364935	308733	1	0.184465	0.815535	0.170111	0.0929622	17.0236
0.342	52020	1449468	312072	1	0.177159	0.822841	0.066971	0.0346456	17.2077	0.342	132638	1368850	312072	1	0.185655	0.814345	0.162335	0.0883377	17.2077	0.342	139892	1361596	312072	1	0.18646	0.81354	0.170457	0.0931689	17.2077
0.343	52020	1445700	315840	1	0.179298	0.820702	0.0671338	0.0347328	17.4155	0.343	132638	1365082	315840	1	0.187897	0.812103	0.16271	0.0885599	17.4155	0.343	139892	1357828	315840	1	0.188711	0.811289	0.170849	0.0934033	17.4155
0.344	52020	1436564	324976	1	0.184484	0.815516	0.067532	0.034946	17.9192	0.344	132638	1355946	324976	1	0.193332	0.806668	0.163627	0.0891035	17.9192	0.344	139892	1348692	324976	1	0.19417	0.80583	0.171807	0.0939766	17.9192
0.345	52020	1432467	329073	1	0.18681	0.81319	0.067712	0.0350424	18.1451	0.345	132638	1351849	329073	1	0.195769	0.804231	0.164042	0.0893494	18.1451	0.345	139892	1344595	329073	1	0.196618	0.803382	0.172241	0.0942359	18.1451
0.346	52020	1432467	329073	1	0.18681	0.81319	0.067712	0.0350424	18.1451	0.346	132638	1351849	329073	1	0.195769	0.804231	0.164042	0.0893494	18.1451	0.346	139892	1344595	329073	1	0.196618	0.803382	0.172241	0.0942359	18.1451
0.347	52020	1428351	333189	1	0.189146	0.810854	0.0678939	0.0351398	18.3721	0.347	132638	1347733	333189	1	0.198218	0.801782	0.16446	0.0895978	18.3721	0.347	139892	1340479	333189	1	0.199077	0.800923	0.172678	0.0944979	18.3721
0.348	52020	1419763	341777	1	0.194022	0.805978	0.0682765	0.0353449	18.8456	0.348	132638	1339145	341777	1	0.203327	0.796673	0.165341	0.0901206	18.8456	0.348	139892	1331891	341777	1	0.204208	0.795792	0.173598	0.0950493	18.8456
0.349	52020	1416194	345346	1	0.196048	0.803952	0.0684368	0.0354308	19.0424	0.349	132638	1335576	345346	1	0.20545	0.79455	0.165709	0.0903397	19.0424	0.349	139892	1328322	345346	1	0.206341	0.793659	0.173984	0.0952804	19.0424
0.35	52020	1413060	348480	1	0.197827	0.802173	0.0685782	0.0355066	19.2152	0.35	132638	1332442	348480	1	0.207315	0.792685	0.166034	0.0905329	19.2152	0.35	139892	1325188	348480	1	0.208213	0.791787	0.174323	0.0954842	19.2152
0.351	52020	1413060	348480	1	0.197827	0.802173	0.0685782	0.0355066	19.2152	0.351	132638	1332442	348480	1	0.207315	0.792685	0.166034	0.0905329	19.2152	0.351	139892	1325188	348480	1	0.208213	0.791787	0.174323	0.0954842	19.2152
0.352	52020	1410983	350557	1	0.199006	0.800994	0.0686722	0.035557	19.3298	0.352	132638	1330365	350557	1	0.20855	0.79145	0.16625	0.0906615	19.3298	0.352	139892	1323111	350557	1	0.209454	0.790546	0.174549	0.0956198	19.3298
0.353	52020	1409473	352067	1	0.199863	0.800137	0.0687407	0.0355937	19.413	0.353	132638	1328855	352067	1	0.209449	0.790551	0.166408	0.0907551	19.413	0.353	139892	1321601	352067	1	0.210357	0.789643	0.174714	0.0957186	19.413
0.354	52020	1408516	353024	1	0.200406	0.799594	0.0687842	0.0356171	19.4658	0.354	132638	1327898	353024	1	0.210018	0.789982	0.166508	0.0908146	19.4658	0.354	139892	1320644	353024	1	0.210928	0.789072	0.174818	0.0957813	19.4658
0.355	52020	1407709	353831	1	0.200865	0.799135	0.0688209	0.0356368	19.5103	0.355	132638	1327091	353831	1	0.210498	0.789502	0.166592	0.0908648	19.5103	0.355	139892	1319837	353831	1	0.211411	0.788589	0.174906	0.0958342	19.5103
0.356	52020	1407146	354394	1	0.201184	0.798816	0.0688466	0.0356505	19.5413	0.356	132638	1326528	354394	1	0.210833	0.789167	0.166651	0.0908999	19.5413	0.356	139892	1319274	354394	1	0.211747	0.788253	0.174968	0.0958712	19.5413
0.357	52020	1406647	354893	1	0.201467	0.798533	0.0688693	0.0356627	19.5689	0.357	132638	1326029	354893	1	0.21113	0.78887	0.166703	0.090931	19.5689	0.357	139892	1318775	354893	1	0.212045	0.787955	0.175023	0.095904	19.5689
0.358	52020	1406217	355323	1	0.201712	0.798288	0.0688889	0.0356732	19.5926	0.358	132638	1325599	355323	1	0.211386	0.788614	0.166748	0.0909578	19.5926	0.358	139892	1318345	355323	1	0.212302	0.787698	0.17507	0.0959323	19.5926
0.359	52020	1405748	355792	1	0.201978	0.798022	0.0689103	0.0356847	19.6184	0.359	132638	1325130	355792	1	0.211665	0.788335	0.166798	0.090987	19.6184	0.359	139892	1317876	355792	1	0.212582	0.787418	0.175121	0.0959631	19.6184
0.36	52020	1405324	356216	1	0.202219	0.797781	0.0689297	0.0356951	19.6418	0.36	132638	1324706	356216	1	0.211917	0.788083	0.166842	0.0910135	19.6418	0.36	139892	1317452	356216	1	0.212836	0.787164	0.175168	0.0959911	19.6418
0.361	52020	1404912	356628	1	0.202452	0.797548	0.0689485	0.0357052	19.6645	0.361	132638	1324294	356628	1	0.212162	0.787838	0.166885	0.0910393	19.6645	0.361	139892	1317040	356628	1	0.213082	0.786918	0.175213	0.0960182	19.6645
0.362	52020	1404542	356998	1	0.202662	0.797338	0.0689654	0.0357142	19.6849	0.362	132638	1323924	356998	1	0.212382	0.787618	0.166924	0.0910624	19.6849	0.362	139892	1316670	356998	1	0.213303	0.786697	0.175253	0.0960426	19.6849
0.363	52020	1404239	357301	1	0.202834	0.797166	0.0689793	0.0357217	19.7016	0.363	132638	1323621	357301	1	0.212563	0.787437	0.166956	0.0910813	19.7016	0.363	139892	1316367	357301	1	0.213484	0.786516	0.175287	0.0960626	19.7016
0.364	52020	1403945	357595	1	0.203001	0.796999	0.0689927	0.0357289	19.7178	0.364	132638	1323327	357595	1	0.212737	0.787263	0.166987	0.0910997	19.7178	0.364	139892	1316073	357595	1	0.213659	0.786341	0.175319	0.096082	19.7178
0.365	52020	1403718	357822	1	0.20313	0.79687	0.0690031	0.0357345	19.7304	0.365	132638	1323100	357822	1	0.212872	0.787128	0.167011	0.0911139	19.7304	0.365	139892	1315846	357822	1	0.213795	0.786205	0.175344	0.096097	19.7304
0.366	52020	1403538	358002	1	0.203232	0.796768	0.0690114	0.0357389	19.7403	0.366	132638	1322920	358002	1	0.21298	0.78702	0.16703	0.0911252	19.7403	0.366	139892	1315666	358002	1	0.213903	0.786097	0.175364	0.0961088	19.7403
0.367	52020	1403415	358125	1	0.203302	0.796698	0.069017	0.0357419	19.7471	0.367	132638	1322797	358125	1	0.213053	0.786947	0.167043	0.0911329	19.7471	0.367	139892	1315543	358125	1	0.213976	0.786024	0.175377	0.096117	19.7471
0.368	52020	1403304	358236	1	0.203365	0.796635	0.0690221	0.0357446	19.7532	0.368	132638	1322686	358236	1	0.213119	0.786881	0.167054	0.0911398	19.7532	0.368	139892	1315432	358236	1	0.214042	0.785958	0.175389	0.0961243	19.7532
0.369	52020	1403205	358335	1	0.203421	0.796579	0.0690266	0.035747	19.7587	0.369	132638	1322587	358335	1	0.213178	0.786822	0.167065	0.091146	19.7587	0.369	139892	1315333	358335	1	0.214102	0.785898	0.1754	0.0961308	19.7587
0.37	52020	1403120	358420	1	0.20347	0.79653	0.0690305	0.0357491	19.7633	0.37	132638	1322502	358420	1	0.213228	0.786772	0.167074	0.0911514	19.7633	0.37	139892	1315248	358420	1	0.214152	0.785848	0.17541	0.0961365	19.7633
0.371	52020	1403030	358510	1	0.203521	0.796479	0.0690346	0.0357513	19.7683	0.371	132638	1322412	358510	1	0.213282	0.786718	0.167083	0.091157	19.7683	0.371	139892	1315158	358510	1	0.214206	0.785794	0.17542	0.0961424	19.7683
0.372	52020	1402957	358583	1	0.203562	0.796438	0.069038	0.0357531	19.7723	0.372	132638	1322339	358583	1	0.213325	0.786675	0.167091	0.0911616	19.7723	0.372	139892	1315085	358583	1	0.21425	0.78575	0.175428	0.0961472	19.7723
0.373	52020	1402898	358642	1	0.203596	0.796404	0.0690407	0.0357546	19.7756	0.373	132638	1322280	358642	1	0.21336	0.78664	0.167097	0.0911653	19.7756	0.373	139892	1315026	358642	1	0.214285	0.785715	0.175434	0.0961511	19.7756
0.374	52020	1402830	358710	1	0.203634	0.796366	0.0690438	0.0357563	19.7793	0.374	132638	1322212	358710	1	0.213401	0.786599	0.167104	0.0911695	19.7793	0.374	139892	1314958	358710	1	0.214326	0.785674	0.175442	0.0961556	19.7793
0.375	52020	1402755	358785	1	0.203677	0.796323	0.0690472	0.0357581	19.7835	0.375	132638	1322137	358785	1	0.213445	0.786555	0.167112	0.0911742	19.7835	0.375	139892	1314883	358785	1	0.21437	0.78563	0.17545	0.0961606	19.7835
0.376	52020	1402718	358822	1	0.203698	0.796302	0.0690489	0.035759	19.7855	0.376	132638	1322100	358822	1	0.213467	0.786533	0.167116	0.0911766	19.7855	0.376	139892	1314846	358822	1	0.214393	0.785607	0.175454	0.096163	19.7855
0.377	52020	1402661	358879	1	0.20373	0.79627	0.0690515	0.0357604	19.7886	0.377	132638	1322043	358879	1	0.213501	0.786499	0.167122	0.0911801	19.7886	0.377	139892	1314789	358879	1	0.214427	0.785573	0.17546	0.0961668	19.7886
0.378	52020	1402604	358936	1	0.203763	0.796237	0.0690541	0.0357618	19.7918	0.378	132638	1321986	358936	1	0.213535	0.786465	0.167128	0.0911837	19.7918	0.378	139892	1314732	358936	1	0.214461	0.785539	0.175466	0.0961706	19.7918
0.379	52020	1402536	359004	1	0.203801	0.796199	0.0690573	0.0357635	19.7955	0.379	132638	1321918	359004	1	0.213576	0.786424	0.167135	0.091188	19.7955	0.379	139892	1314664	359004	1	0.214501	0.785499	0.175474	0.0961751	19.7955
0.38	52020	1402465	359075	1	0.203842	0.796158	0.0690605	0.0357652	19.7995	0.38	132638	1321847	359075	1	0.213618	0.786382	0.167143	0.0911924	19.7995	0.38	139892	1314593	359075	1	0.214544	0.785456	0.175482	0.0961797	19.7995
0.381	52020	1402405	359135	1	0.203876	0.796124	0.0690633	0.0357667	19.8028	0.381	132638	1321787	359135	1	0.213654	0.786346	0.167149	0.0911962	19.8028	0.381	139892	1314533	359135	1	0.21458	0.78542	0.175488	0.0961837	19.8028
0.382	52020	1402343	359197	1	0.203911	0.796089	0.0690661	0.0357682	19.8062	0.382	132638	1321725	359197	1	0.21369	0.78631	0.167156	0.0912001	19.8062	0.382	139892	1314471	359197	1	0.214617	0.785383	0.175495	0.0961878	19.8062
0.383	52020	1402301	359239	1	0.203935	0.796065	0.069068	0.0357693	19.8085	0.383	132638	1321683	359239	1	0.213715	0.786285	0.16716	0.0912027	19.8085	0.383	139892	1314429	359239	1	0.214642	0.785358	0.1755	0.0961906	19.8085
0.384	52020	1402253	359287	1	0.203962	0.796038	0.0690702	0.0357705	19.8111	0.384	132638	1321635	359287	1	0.213744	0.786256	0.167165	0.0912057	19.8111	0.384	139892	1314381	359287	1	0.21467	0.78533	0.175505	0.0961938	19.8111
0.385	52020	1402213	359327	1	0.203985	0.796015	0.0690721	0.0357714	19.8134	0.385	132638	1321595	359327	1	0.213768	0.786232	0.167169	0.0912082	19.8134	0.385	139892	1314341	359327	1	0.214694	0.785306	0.175509	0.0961964	19.8134
0.386	52020	1402186	359354	1	0.204	0.796	0.0690733	0.0357721	19.8148	0.386	132638	1321568	359354	1	0.213784	0.786216	0.167172	0.0912099	19.8148	0.386	139892	1314314	359354	1	0.21471	0.78529	0.175512	0.0961982	19.8148
0.387	52020	1402161	359379	1	0.204014	0.795986	0.0690744	0.0357727	19.8162	0.387	132638	1321543	359379	1	0.213799	0.786201	0.167175	0.0912115	19.8162	0.387	139892	1314289	359379	1	0.214725	0.785275	0.175515	0.0961999	19.8162
0.388	52020	1402137	359403	1	0.204028	0.795972	0.0690755	0.0357733	19.8175	0.388	132638	1321519	359403	1	0.213813	0.786187	0.167177	0.091213	19.8175	0.388	139892	1314265	359403	1	0.21474	0.78526	0.175518	0.0962014	19.8175
0.389	52020	1402101	359439	1	0.204048	0.795952	0.0690772	0.0357742	19.8195	0.389	132638	1321483	359439	1	0.213834	0.786166	0.167181	0.0912152	19.8195	0.389	139892	1314229	359439	1	0.214761	0.785239	0.175522	0.0962038	19.8195
0.39	52020	1402070	359470	1	0.204066	0.795934	0.0690786	0.035775	19.8212	0.39	132638	1321452	359470	1	0.213853	0.786147	0.167184	0.0912172	19.8212	0.39	139892	1314198	359470	1	0.21478	0.78522	0.175525	0.0962059	19.8212
0.391	52020	1402056	359484	1	0.204074	0.795926	0.0690793	0.0357753	19.822	0.391	132638	1321438	359484	1	0.213861	0.786139	0.167186	0.0912181	19.822	0.391	139892	1314184	359484	1	0.214788	0.785212	0.175527	0.0962068	19.822
0.392	52020	1402040	359500	1	0.204083	0.795917	0.06908	0.0357757	19.8229	0.392	132638	1321422	359500	1	0.213871	0.786129	0.167187	0.0912191	19.8229	0.392	139892	1314168	359500	1	0.214798	0.785202	0.175528	0.0962079	19.8229
0.393	52020	1402034	359506	1	0.204086	0.795914	0.0690803	0.0357758	19.8232	0.393	132638	1321416	359506	1	0.213874	0.786126	0.167188	0.0912194	19.8232	0.393	139892	1314162	359506	1	0.214801	0.785199	0.175529	0.0962083	19.8232
0.394	52020	1402034	359506	1	0.204086	0.795914	0.0690803	0.0357758	19.8232	0.394	132638	1321416	359506	1	0.213874	0.786126	0.167188	0.0912194	19.8232	0.394	139892	1314162	359506	1	0.214801	0.785199	0.175529	0.0962083	19.8232
0.395	52020	1402034	359506	1	0.204086	0.795914	0.0690803	0.0357758	19.8232	0.395	132638	1321416	359506	1	0.213874	0.786126	0.167188	0.0912194	19.8232	0.395	139892	1314162	359506	1	0.214801	0.785199	0.175529	0.0962083	19.8232
0.396	52020	1402033	359507	1	0.204087	0.795913	0.0690803	0.0357759	19.8233	0.396	132638	1321415	359507	1	0.213875	0.786125	0.167188	0.0912195	19.8233	0.396	139892	1314161	359507	1	0.214802	0.785198	0.175529	0.0962083	19.8233
0.397	52020	1402033	359507	1	0.204087	0.795913	0.0690803	0.0357759	19.8233	0.397	132638	1321415	359507	1	0.213875	0.786125	0.167188	0.0912195	19.8233	0.397	139892	1314161	359507	1	0.214802	0.785198	0.175529	0.0962083	19.8233
0.398	52020	1402031	359509	1	0.204088	0.795912	0.0690804	0.0357759	19.8234	0.398	132638	1321413	359509	1	0.213876	0.786124	0.167188	0.0912196	19.8234	0.398	139892	1314159	359509	1	0.214803	0.785197	0.175529	0.0962085	19.8234
0.399	52020	1402031	359509	1	0.204088	0.795912	0.0690804	0.0357759	19.8234	0.399	132638	1321413	359509	1	0.213876	0.786124	0.167188	0.0912196	19.8234	0.399	139892	1314159	359509	1	0.214803	0.785197	0.175529	0.0962085	19.8234
0.4	52020	1402031	359509	1	0.204088	0.795912	0.0690804	0.0357759	19.8234	0.4	132638	1321413	359509	1	0.213876	0.786124	0.167188	0.0912196	19.8234	0.4	139892	1314159	359509	1	0.214803	0.785197	0.175529	0.0962085	19.8234
0.401	52020	1402030	359510	1	0.204088	0.795912	0.0690805	0.0357759	19.8234	0.401	132638	1321412	359510	1	0.213877	0.786123	0.167189	0.0912197	19.8234	0.401	139892	1314158	359510	1	0.214804	0.785196	0.17553	0.0962085	19.8234
0.402	52020	1402030	359510	1	0.204088	0.795912	0.0690805	0.0357759	19.8234	0.402	132638	1321412	359510	1	0.213877	0.786123	0.167189	0.0912197	19.8234	0.402	139892	1314158	359510	1	0.214804	0.785196	0.17553	0.0962085	19.8234
0.403	52020	1402030	359510	1	0.204088	0.795912	0.0690805	0.0357759	19.8234	0.403	132638	1321412	359510	1	0.213877	0.786123	0.167189	0.0912197	19.8234	0.403	139892	1314158	359510	1	0.214804	0.785196	0.17553	0.0962085	19.8234
0.404	52020	1402030	359510	1	0.204088	0.795912	0.0690805	0.0357759	19.8234	0.404	132638	1321412	359510	1	0.213877	0.786123	0.167189	0.0912197	19.8234	0.404	139892	1314158	359510	1	0.214804	0.785196	0.17553	0.0962085	19.8234
0.405	52020	1402030	359510	1	0.204088	0.795912	0.0690805	0.0357759	19.8234	0.405	132638	1321412	359510	1	0.213877	0.786123	0.167189	0.0912197	19.8234	0.405	139892	1314158	359510	1	0.214804	0.785196	0.17553	0.0962085	19.8234
0.406	52020	1402030	359510	1	0.204088	0.795912	0.0690805	0.0357759	19.8234	0.406	132638	1321412	359510	1	0.213877	0.786123	0.167189	0.0912197	19.8234	0.406	139892	1314158	359510	1	0.214804	0.785196	0.17553	0.0962085	19.8234
0.407	52020	1402030	359510	1	0.204088	0.795912	0.0690805	0.0357759	19.8234	0.407	132638	1321412	359510	1	0.213877	0.786123	0.167189	0.0912197	19.8234	0.407	139892	1314158	359510	1	0.214804	0.785196	0.17553	0.0962085	19.8234
0.408	52020	1402030	359510	1	0.204088	0.795912	0.0690805	0.0357759	19.8234	0.408	132638	1321412	359510	1	0.213877	0.786123	0.167189	0.0912197	19.8234	0.408	139892	1314158	359510	1	0.214804	0.785196	0.17553	0.0962085	19.8234
0.409	52020	1402030	359510	1	0.204088	0.795912	0.0690805	0.0357759	19.8234	0.409	132638	1321412	359510	1	0.213877	0.786123	0.167189	0.0912197	19.8234	0.409	139892	1314158	359510	1	0.214804	0.785196	0.17553	0.0962085	19.8234
0.41	52020	1402030	359510	1	0.204088	0.795912	0.0690805	0.0357759	19.8234	0.41	132638	1321412	359510	1	0.213877	0.786123	0.167189	0.0912197	19.8234	0.41	139892	1314158	359510	1	0.214804	0.785196	0.17553	0.0962085	19.8234
0.411	52020	1402030	359510	1	0.204088	0.795912	0.0690805	0.0357759	19.8234	0.411	132638	1321412	359510	1	0.213877	0.786123	0.167189	0.0912197	19.8234	0.411	139892	1314158	359510	1	0.214804	0.785196	0.17553	0.0962085	19.8234
0.412	52020	1402030	359510	1	0.204088	0.795912	0.0690805	0.0357759	19.8234	0.412	132638	1321412	359510	1	0.213877	0.786123	0.167189	0.0912197	19.8234	0.412	139892	1314158	359510	1	0.214804	0.785196	0.17553	0.0962085	19.8234
0.413	52020	1402030	359510	1	0.204088	0.795912	0.0690805	0.0357759	19.8234	0.413	132638	1321412	359510	1	0.213877	0.786123	0.167189	0.0912197	19.8234	0.413	139892	1314158	359510	1	0.214804	0.785196	0.17553	0.0962085	19.8234
0.414	52020	1402030	359510	1	0.204088	0.795912	0.0690805	0.0357759	19.8234	0.414	132638	1321412	359510	1	0.213877	0.786123	0.167189	0.0912197	19.8234	0.414	139892	1314158	359510	1	0.214804	0.785196	0.17553	0.0962085	19.8234
0.415	52020	1402030	359510	1	0.204088	0.795912	0.0690805	0.0357759	19.8234	0.415	132638	1321412	359510	1	0.213877	0.786123	0.167189	0.0912197	19.8234	0.415	139892	1314158	359510	1	0.214804	0.785196	0.17553	0.0962085	19.8234
0.416	52020	1402030	359510	1	0.204088	0.795912	0.0690805	0.0357759	19.8234	0.416	132638	1321412	359510	1	0.213877	0.786123	0.167189	0.0912197	19.8234	0.416	139892	1314158	359510	1	0.214804	0.785196	0.17553	0.0962085	19.8234
0.417	52020	1402030	359510	1	0.204088	0.795912	0.0690805	0.0357759	19.8234	0.417	132638	1321412	359510	1	0.213877	0.786123	0.167189	0.0912197	19.8234	0.417	139892	1314158	359510	1	0.214804	0.785196	0.17553	0.0962085	19.8234
0.418	52020	1402030	359510	1	0.204088	0.795912	0.0690805	0.0357759	19.8234	0.418	132638	1321412	359510	1	0.213877	0.786123	0.167189	0.0912197	19.8234	0.418	139892	1314158	359510	1	0.214804	0.785196	0.17553	0.0962085	19.8234
0.419	52020	1402026	359514	1	0.204091	0.795909	0.0690806	0.035776	19.8237	0.419	132638	1321408	359514	1	0.213879	0.786121	0.167189	0.0912199	19.8237	0.419	139892	1314154	359514	1	0.214806	0.785194	0.17553	0.0962088	19.8237
0.42	52020	1402017	359523	1	0.204096	0.795904	0.0690811	0.0357763	19.8242	0.42	132638	1321399	359523	1	0.213884	0.786116	0.16719	0.0912205	19.8242	0.42	139892	1314145	359523	1	0.214811	0.785189	0.175531	0.0962094	19.8242
0.421	52020	1402014	359526	1	0.204098	0.795902	0.0690812	0.0357763	19.8243	0.421	132638	1321396	359526	1	0.213886	0.786114	0.16719	0.0912207	19.8243	0.421	139892	1314142	359526	1	0.214813	0.785187	0.175531	0.0962096	19.8243
0.422	52020	1401973	359567	1	0.204121	0.795879	0.0690831	0.0357773	19.8266	0.422	132638	1321355	359567	1	0.213911	0.786089	0.167195	0.0912233	19.8266	0.422	139892	1314101	359567	1	0.214838	0.785162	0.175536	0.0962123	19.8266
0.423	52020	1401954	359586	1	0.204132	0.795868	0.0690839	0.0357778	19.8276	0.423	132638	1321336	359586	1	0.213922	0.786078	0.167197	0.0912245	19.8276	0.423	139892	1314082	359586	1	0.214849	0.785151	0.175538	0.0962135	19.8276
0.424	52020	1401942	359598	1	0.204138	0.795862	0.0690845	0.0357781	19.8283	0.424	132638	1321324	359598	1	0.213929	0.786071	0.167198	0.0912252	19.8283	0.424	139892	1314070	359598	1	0.214856	0.785144	0.175539	0.0962143	19.8283
0.425	52020	1401930	359610	1	0.204145	0.795855	0.069085	0.0357784	19.829	0.425	132638	1321312	359610	1	0.213936	0.786064	0.167199	0.091226	19.829	0.425	139892	1314058	359610	1	0.214863	0.785137	0.175541	0.0962151	19.829
0.426	52020	1401904	359636	1	0.20416	0.79584	0.0690862	0.035779	19.8304	0.426	132638	1321286	359636	1	0.213952	0.786048	0.167202	0.0912276	19.8304	0.426	139892	1314032	359636	1	0.214879	0.785121	0.175543	0.0962169	19.8304
0.427	52020	1401829	359711	1	0.204203	0.795797	0.0690897	0.0357809	19.8345	0.427	132638	1321211	359711	1	0.213996	0.786004	0.16721	0.0912323	19.8345	0.427	139892	1313957	359711	1	0.214924	0.785076	0.175552	0.0962218	19.8345
0.428	52020	1401665	359875	1	0.204296	0.795704	0.0690972	0.0357849	19.8436	0.428	132638	1321047	359875	1	0.214094	0.785906	0.167227	0.0912426	19.8436	0.428	139892	1313793	359875	1	0.215022	0.784978	0.17557	0.0962327	19.8436
0.429	52020	1401577	359963	1	0.204346	0.795654	0.0691012	0.0357871	19.8484	0.429	132638	1320959	359963	1	0.214146	0.785854	0.167236	0.0912481	19.8484	0.429	139892	1313705	359963	1	0.215074	0.784926	0.175579	0.0962385	19.8484
0.43	52020	1401492	360048	1	0.204394	0.795606	0.0691051	0.0357892	19.8531	0.43	132638	1320874	360048	1	0.214197	0.785803	0.167245	0.0912535	19.8531	0.43	139892	1313620	360048	1	0.215125	0.784875	0.175589	0.0962441	19.8531
0.431	52020	1401353	360187	1	0.204473	0.795527	0.0691115	0.0357926	19.8608	0.431	132638	1320735	360187	1	0.214279	0.785721	0.16726	0.0912622	19.8608	0.431	139892	1313481	360187	1	0.215208	0.784792	0.175604	0.0962533	19.8608
0.432	52020	1401222	360318	1	0.204547	0.795453	0.0691175	0.0357958	19.868	0.432	132638	1320604	360318	1	0.214357	0.785643	0.167274	0.0912704	19.868	0.432	139892	1313350	360318	1	0.215286	0.784714	0.175619	0.096262	19.868
0.433	52020	1401161	360379	1	0.204582	0.795418	0.0691203	0.0357973	19.8714	0.433	132638	1320543	360379	1	0.214394	0.785606	0.16728	0.0912742	19.8714	0.433	139892	1313289	360379	1	0.215323	0.784677	0.175625	0.0962661	19.8714
0.434	52020	1401136	360404	1	0.204596	0.795404	0.0691215	0.0357979	19.8727	0.434	132638	1320518	360404	1	0.214409	0.785591	0.167283	0.0912758	19.8727	0.434	139892	1313264	360404	1	0.215338	0.784662	0.175628	0.0962677	19.8727
0.435	52020	1401114	360426	1	0.204608	0.795392	0.0691225	0.0357985	19.8739	0.435	132638	1320496	360426	1	0.214422	0.785578	0.167285	0.0912772	19.8739	0.435	139892	1313242	360426	1	0.215351	0.784649	0.175631	0.0962692	19.8739
0.436	52020	1401096	360444	1	0.204619	0.795381	0.0691233	0.0357989	19.8749	0.436	132638	1320478	360444	1	0.214432	0.785568	0.167287	0.0912783	19.8749	0.436	139892	1313224	360444	1	0.215362	0.784638	0.175633	0.0962704	19.8749
0.437	52020	1401081	360459	1	0.204627	0.795373	0.069124	0.0357993	19.8758	0.437	132638	1320463	360459	1	0.214441	0.785559	0.167289	0.0912793	19.8758	0.437	139892	1313209	360459	1	0.215371	0.784629	0.175634	0.0962714	19.8758
0.438	52020	1401070	360470	1	0.204633	0.795367	0.0691245	0.0357996	19.8764	0.438	132638	1320452	360470	1	0.214448	0.785552	0.16729	0.09128	19.8764	0.438	139892	1313198	360470	1	0.215377	0.784623	0.175635	0.0962721	19.8764
0.439	52020	1401028	360512	1	0.204657	0.795343	0.0691264	0.0358006	19.8787	0.439	132638	1320410	360512	1	0.214473	0.785527	0.167294	0.0912826	19.8787	0.439	139892	1313156	360512	1	0.215402	0.784598	0.17564	0.0962749	19.8787
0.44	52020	1401010	360530	1	0.204668	0.795332	0.0691273	0.0358011	19.8797	0.44	132638	1320392	360530	1	0.214483	0.785517	0.167296	0.0912837	19.8797	0.44	139892	1313138	360530	1	0.215413	0.784587	0.175642	0.0962761	19.8797
0.441	52020	1400985	360555	1	0.204682	0.795318	0.0691284	0.0358017	19.8811	0.441	132638	1320367	360555	1	0.214498	0.785502	0.167299	0.0912853	19.8811	0.441	139892	1313113	360555	1	0.215428	0.784572	0.175645	0.0962777	19.8811
0.442	52020	1400956	360584	1	0.204698	0.795302	0.0691298	0.0358024	19.8827	0.442	132638	1320338	360584	1	0.214516	0.785484	0.167302	0.0912871	19.8827	0.442	139892	1313084	360584	1	0.215445	0.784555	0.175648	0.0962796	19.8827
0.443	52020	1400924	360616	1	0.204716	0.795284	0.0691312	0.0358032	19.8844	0.443	132638	1320306	360616	1	0.214535	0.785465	0.167305	0.0912891	19.8844	0.443	139892	1313052	360616	1	0.215464	0.784536	0.175651	0.0962818	19.8844
0.444	52020	1400891	360649	1	0.204735	0.795265	0.0691327	0.035804	19.8862	0.444	132638	1320273	360649	1	0.214554	0.785446	0.167309	0.0912912	19.8862	0.444	139892	1313019	360649	1	0.215484	0.784516	0.175655	0.0962839	19.8862
0.445	52020	1400801	360739	1	0.204786	0.795214	0.0691369	0.0358062	19.8912	0.445	132638	1320183	360739	1	0.214608	0.785392	0.167318	0.0912969	19.8912	0.445	139892	1312929	360739	1	0.215538	0.784462	0.175665	0.0962899	19.8912
0.446	52020	1400538	361002	1	0.204935	0.795065	0.069149	0.0358127	19.9057	0.446	132638	1319920	361002	1	0.214764	0.785236	0.167346	0.0913134	19.9057	0.446	139892	1312666	361002	1	0.215695	0.784305	0.175694	0.0963073	19.9057
0.447	52020	1400326	361214	1	0.205056	0.794944	0.0691587	0.0358179	19.9174	0.447	132638	1319708	361214	1	0.21489	0.78511	0.167368	0.0913267	19.9174	0.447	139892	1312454	361214	1	0.215822	0.784178	0.175717	0.0963214	19.9174
0.448	52020	1400121	361419	1	0.205172	0.794828	0.0691681	0.035823	19.9287	0.448	132638	1319503	361419	1	0.215012	0.784988	0.16739	0.0913396	19.9287	0.448	139892	1312249	361419	1	0.215944	0.784056	0.17574	0.096335	19.9287
0.449	52020	1399945	361595	1	0.205272	0.794728	0.0691762	0.0358273	19.9384	0.449	132638	1319327	361595	1	0.215117	0.784883	0.167408	0.0913507	19.9384	0.449	139892	1312073	361595	1	0.216049	0.783951	0.17576	0.0963467	19.9384
0.45	52020	1399614	361926	1	0.20546	0.79454	0.0691915	0.0358355	19.9567	0.45	132638	1318996	361926	1	0.215314	0.784686	0.167443	0.0913715	19.9567	0.45	139892	1311742	361926	1	0.216247	0.783753	0.175796	0.0963686	19.9567
0.451	52020	1399100	362440	1	0.205752	0.794248	0.0692151	0.0358482	19.985	0.451	132638	1318482	362440	1	0.21562	0.78438	0.167498	0.0914039	19.985	0.451	139892	1311228	362440	1	0.216554	0.783446	0.175853	0.0964028	19.985
0.452	52020	1398572	362968	1	0.206052	0.793948	0.0692394	0.0358612	20.0141	0.452	132638	1317954	362968	1	0.215934	0.784066	0.167554	0.0914372	20.0141	0.452	139892	1310700	362968	1	0.21687	0.78313	0.175911	0.0964379	20.0141
0.453	52020	1397950	363590	1	0.206405	0.793595	0.0692681	0.0358766	20.0484	0.453	132638	1317332	363590	1	0.216304	0.783696	0.16762	0.0914764	20.0484	0.453	139892	1310078	363590	1	0.217241	0.782759	0.17598	0.0964792	20.0484
0.454	52020	1397052	364488	1	0.206914	0.793086	0.0693095	0.0358988	20.0979	0.454	132638	1316434	364488	1	0.216838	0.783162	0.167715	0.0915331	20.0979	0.454	139892	1309180	364488	1	0.217778	0.782222	0.17608	0.096539	20.0979
0.455	52020	1396353	365187	1	0.207311	0.792689	0.0693418	0.0359162	20.1365	0.455	132638	1315735	365187	1	0.217254	0.782746	0.167789	0.0915772	20.1365	0.455	139892	1308481	365187	1	0.218196	0.781804	0.176157	0.0965856	20.1365
0.456	52020	1395517	366023	1	0.207786	0.792214	0.0693805	0.0359369	20.1826	0.456	132638	1314899	366023	1	0.217751	0.782249	0.167878	0.0916301	20.1826	0.456	139892	1307645	366023	1	0.218695	0.781305	0.17625	0.0966414	20.1826
0.457	52020	1394597	366943	1	0.208308	0.791692	0.0694231	0.0359598	20.2333	0.457	132638	1313979	366943	1	0.218299	0.781701	0.167975	0.0916884	20.2333	0.457	139892	1306725	366943	1	0.219245	0.780755	0.176352	0.0967029	20.2333
0.458	52020	1393518	368022	1	0.208921	0.791079	0.0694731	0.0359866	20.2928	0.458	132638	1312900	368022	1	0.218941	0.781059	0.16809	0.0917568	20.2928	0.458	139892	1305646	368022	1	0.219889	0.780111	0.176472	0.096775	20.2928
0.459	52020	1392451	369089	1	0.209526	0.790474	0.0695226	0.0360132	20.3516	0.459	132638	1311833	369089	1	0.219575	0.780425	0.168204	0.0918246	20.3516	0.459	139892	1304579	369089	1	0.220527	0.779473	0.176591	0.0968465	20.3516
0.46	52020	1391138	370402	1	0.210272	0.789728	0.0695837	0.0360459	20.424	0.46	132638	1310520	370402	1	0.220356	0.779644	0.168344	0.0919082	20.424	0.46	139892	1303266	370402	1	0.221312	0.778688	0.176737	0.0969346	20.424
0.461	52020	1389847	371693	1	0.211005	0.788995	0.0696438	0.0360782	20.4952	0.461	132638	1309229	371693	1	0.221124	0.778876	0.168482	0.0919905	20.4952	0.461	139892	1301975	371693	1	0.222083	0.777917	0.176882	0.0970214	20.4952
0.462	52020	1388337	373203	1	0.211862	0.788138	0.0697143	0.036116	20.5785	0.462	132638	1307719	373203	1	0.222023	0.777977	0.168644	0.0920869	20.5785	0.462	139892	1300465	373203	1	0.222985	0.777015	0.177051	0.0971231	20.5785
0.463	52020	1386880	374660	1	0.212689	0.787311	0.0697824	0.0361526	20.6588	0.463	132638	1306262	374660	1	0.22289	0.77711	0.1688	0.0921801	20.6588	0.463	139892	1299008	374660	1	0.223856	0.776144	0.177214	0.0972215	20.6588
0.464	52020	1385031	376509	1	0.213739	0.786261	0.0698691	0.0361991	20.7608	0.464	132638	1304413	376509	1	0.22399	0.77601	0.168999	0.0922987	20.7608	0.464	139892	1297159	376509	1	0.22496	0.77504	0.177422	0.0973466	20.7608
0.465	52020	1382438	379102	1	0.215211	0.784789	0.0699909	0.0362646	20.9037	0.465	132638	1301820	379102	1	0.225532	0.774468	0.169279	0.0924656	20.9037	0.465	139892	1294566	379102	1	0.22651	0.77349	0.177714	0.0975225	20.9037
0.466	52020	1379435	382105	1	0.216915	0.783085	0.0701326	0.0363406	21.0693	0.466	132638	1298817	382105	1	0.227319	0.772681	0.169604	0.0926596	21.0693	0.466	139892	1291563	382105	1	0.228304	0.771696	0.178054	0.0977271	21.0693
0.467	52020	1376363	385177	1	0.218659	0.781341	0.0702782	0.0364188	21.2387	0.467	132638	1295745	385177	1	0.229146	0.770854	0.169937	0.0928588	21.2387	0.467	139892	1288491	385177	1	0.230139	0.769861	0.178402	0.0979373	21.2387
0.468	52020	1372656	388884	1	0.220764	0.779236	0.0704546	0.0365136	21.4431	0.468	132638	1292038	388884	1	0.231352	0.768648	0.170342	0.0931005	21.4431	0.468	139892	1284784	388884	1	0.232354	0.767646	0.178825	0.0981922	21.4431
0.469	52020	1361245	400295	1	0.227242	0.772758	0.0710033	0.0368084	22.0723	0.469	132638	1280627	400295	1	0.23814	0.76186	0.171599	0.0938522	22.0723	0.469	139892	1273373	400295	1	0.239172	0.760828	0.180139	0.098985	22.0723
0.47	52020	1356309	405231	1	0.230044	0.769956	0.0712432	0.0369374	22.3445	0.47	132638	1275691	405231	1	0.241077	0.758923	0.172149	0.0941811	22.3445	0.47	139892	1268437	405231	1	0.242121	0.757879	0.180713	0.0993319	22.3445
0.471	52020	1351239	410301	1	0.232922	0.767078	0.0714914	0.0370708	22.6241	0.471	132638	1270621	410301	1	0.244093	0.755907	0.172717	0.0945214	22.6241	0.471	139892	1263367	410301	1	0.245151	0.754849	0.181307	0.0996908	22.6241
0.472	52020	1345712	415828	1	0.236059	0.763941	0.071764	0.0372174	22.9288	0.472	132638	1265094	415828	1	0.247381	0.752619	0.173341	0.0948952	22.9288	0.472	139892	1257840	415828	1	0.248453	0.751547	0.181959	0.100085	22.9288
0.473	52020	1339711	421829	1	0.239466	0.760534	0.0720623	0.0373779	23.2597	0.473	132638	1259093	421829	1	0.250951	0.749049	0.174023	0.0953043	23.2597	0.473	139892	1251839	421829	1	0.252039	0.747961	0.182672	0.100517	23.2597
0.474	52020	1333379	428161	1	0.243061	0.756939	0.0723797	0.0375487	23.6089	0.474	132638	1252761	428161	1	0.254718	0.745282	0.174749	0.0957399	23.6089	0.474	139892	1245507	428161	1	0.255822	0.744178	0.18343	0.100976	23.6089
0.475	52020	1326038	435502	1	0.247228	0.752772	0.0727513	0.0377488	24.0137	0.475	132638	1245420	435502	1	0.259085	0.740915	0.175599	0.0962499	24.0137	0.475	139892	1238166	435502	1	0.260208	0.739792	0.184317	0.101514	24.0137
0.476	52020	1318485	443055	1	0.251516	0.748484	0.0731376	0.0379568	24.4301	0.476	132638	1237867	443055	1	0.263579	0.736421	0.176481	0.0967804	24.4301	0.476	139892	1230613	443055	1	0.264721	0.735279	0.185239	0.102073	24.4301
0.477	52020	1309476	452064	1	0.25663	0.74337	0.0736037	0.038208	24.9269	0.477	132638	1228858	452064	1	0.268938	0.731062	0.177545	0.0974208	24.9269	0.477	139892	1221604	452064	1	0.270104	0.729896	0.18635	0.102749	24.9269
0.478	52020	1300183	461357	1	0.261905	0.738095	0.0740908	0.0384706	25.4393	0.478	132638	1219565	461357	1	0.274467	0.725533	0.178656	0.0980903	25.4393	0.478	139892	1212311	461357	1	0.275656	0.724344	0.187511	0.103455	25.4393
0.479	52020	1289726	471814	1	0.267842	0.732158	0.0746467	0.0387704	26.0159	0.479	132638	1209108	471814	1	0.280688	0.719312	0.179923	0.0988548	26.0159	0.479	139892	1201854	471814	1	0.281904	0.718096	0.188834	0.104261	26.0159
0.48	52020	1289726	471814	1	0.267842	0.732158	0.0746467	0.0387704	26.0159	0.48	132638	1209108	471814	1	0.280688	0.719312	0.179923	0.0988548	26.0159	0.48	139892	1201854	471814	1	0.281904	0.718096	0.188834	0.104261	26.0159
0.481	52020	1279871	481669	1	0.273436	0.726564	0.0751782	0.0390573	26.5593	0.481	132638	1199253	481669	1	0.28655	0.71345	0.181134	0.0995862	26.5593	0.481	139892	1191999	481669	1	0.287792	0.712208	0.190099	0.105033	26.5593
0.482	52020	1269695	491845	1	0.279213	0.720787	0.0757351	0.039358	27.1204	0.482	132638	1189077	491845	1	0.292604	0.707396	0.182401	0.100353	27.1204	0.482	139892	1181823	491845	1	0.293872	0.706128	0.191422	0.105841	27.1204
0.483	52020	1258426	503114	1	0.28561	0.71439	0.0763615	0.0396964	27.7418	0.483	132638	1177808	503114	1	0.299308	0.700692	0.183826	0.101216	27.7418	0.483	139892	1170554	503114	1	0.300606	0.699394	0.19291	0.106751	27.7418
0.484	52020	1247143	514397	1	0.292016	0.707984	0.0769992	0.0400412	28.3639	0.484	132638	1166525	514397	1	0.306021	0.693979	0.185274	0.102095	28.3639	0.484	139892	1159271	514397	1	0.307347	0.692653	0.194422	0.107679	28.3639
0.485	52020	1236416	525124	1	0.298105	0.701895	0.0776154	0.0403745	28.9554	0.485	132638	1155798	525124	1	0.312402	0.687598	0.186673	0.102945	28.9554	0.485	139892	1148544	525124	1	0.313756	0.686244	0.195882	0.108575	28.9554
0.486	52020	1226111	535429	1	0.303955	0.696045	0.0782167	0.0407001	29.5236	0.486	132638	1145493	535429	1	0.318533	0.681467	0.188036	0.103775	29.5236	0.486	139892	1138239	535429	1	0.319914	0.680086	0.197306	0.10945	29.5236
0.487	52020	1216371	545169	1	0.309484	0.690516	0.0787936	0.0410126	30.0607	0.487	132638	1135753	545169	1	0.324327	0.675673	0.189344	0.104572	30.0607	0.487	139892	1128499	545169	1	0.325733	0.674267	0.19867	0.110291	30.0607
0.488	52020	1206064	555476	1	0.315335	0.684665	0.0794135	0.0413486	30.629	0.488	132638	1125446	555476	1	0.330459	0.669541	0.190747	0.105429	30.629	0.488	139892	1118192	555476	1	0.331891	0.668109	0.200135	0.111194	30.629
0.489	52020	1194521	567019	1	0.321888	0.678112	0.0801195	0.0417315	31.2655	0.489	132638	1113903	567019	1	0.337326	0.662674	0.192343	0.106405	31.2655	0.489	139892	1106649	567019	1	0.338788	0.661212	0.201801	0.112224	31.2655
0.49	52020	1182419	579121	1	0.328758	0.671242	0.0808732	0.0421406	31.9328	0.49	132638	1101801	579121	1	0.344526	0.655474	0.194046	0.107448	31.9328	0.49	139892	1094547	579121	1	0.346019	0.653981	0.203578	0.113324	31.9328
0.491	52020	1169302	592238	1	0.336205	0.663795	0.0817062	0.0425932	32.6561	0.491	132638	1088684	592238	1	0.352329	0.647671	0.195926	0.108602	32.6561	0.491	139892	1081430	592238	1	0.353856	0.646144	0.20554	0.114541	32.6561
0.492	52020	1156105	605435	1	0.343696	0.656304	0.0825619	0.0430585	33.3838	0.492	132638	1075487	605435	1	0.36018	0.63982	0.197855	0.109788	33.3838	0.492	139892	1068233	605435	1	0.361741	0.638259	0.207552	0.115793	33.3838
0.493	52020	1142539	619001	1	0.351398	0.648602	0.0834604	0.0435475	34.1318	0.493	132638	1061921	619001	1	0.368251	0.631749	0.199877	0.111035	34.1318	0.493	139892	1054667	619001	1	0.369847	0.630153	0.209662	0.117108	34.1318
0.494	52020	1129032	632508	1	0.359065	0.640935	0.0843746	0.0440455	34.8766	0.494	132638	1048414	632508	1	0.376286	0.623714	0.201932	0.112305	34.8766	0.494	139892	1041160	632508	1	0.377917	0.622083	0.211806	0.118447	34.8766
0.495	52020	1115829	645711	1	0.366561	0.633439	0.0852878	0.0445434	35.6046	0.495	132638	1035211	645711	1	0.384141	0.615859	0.203982	0.113575	35.6046	0.495	139892	1027957	645711	1	0.385806	0.614194	0.213945	0.119786	35.6046
0.496	52020	1102241	659299	1	0.374274	0.625726	0.0862486	0.0450678	36.3539	0.496	132638	1021623	659299	1	0.392225	0.607775	0.206136	0.114912	36.3539	0.496	139892	1014369	659299	1	0.393925	0.606075	0.216191	0.121196	36.3539
0.497	52020	1089033	672507	1	0.381772	0.618228	0.0872034	0.0455895	37.0821	0.497	132638	1008415	672507	1	0.400082	0.599918	0.208273	0.116242	37.0821	0.497	139892	1001161	672507	1	0.401816	0.598184	0.21842	0.122599	37.0821
0.498	52020	1077435	684105	1	0.388356	0.611644	0.0880594	0.0460576	37.7217	0.498	132638	996817	684105	1	0.406982	0.593018	0.210187	0.117435	37.7217	0.498	139892	989563	684105	1	0.408746	0.591254	0.220416	0.123858	37.7217
0.499	52020	1066703	694837	1	0.394449	0.605551	0.0888666	0.0464994	38.3134	0.499	132638	986085	694837	1	0.413367	0.586633	0.21199	0.118562	38.3134	0.499	139892	978831	694837	1	0.415158	0.584842	0.222295	0.125046	38.3134
0.5	52020	1056324	705216	1	0.400341	0.599659	0.0896615	0.0469349	38.8857	0.5	132638	975706	705216	1	0.419541	0.580459	0.213763	0.119672	38.8857	0.5	139892	968452	705216	1	0.42136	0.57864	0.224144	0.126217	38.8857
0.501	52020	1045371	716169	1	0.406558	0.593442	0.0905159	0.0474033	39.4897	0.501	132638	964753	716169	1	0.426057	0.573943	0.215666	0.120867	39.4897	0.501	139892	957499	716169	1	0.427904	0.572096	0.226128	0.127477	39.4897
0.502	52020	1034088	727452	1	0.412964	0.587036	0.0914133	0.0478958	40.1118	0.502	132638	953470	727452	1	0.43277	0.56723	0.217663	0.122122	40.1118	0.502	139892	946216	727452	1	0.434645	0.565355	0.228209	0.128801	40.1118
0.503	52020	1023243	738297	1	0.41912	0.58088	0.0922927	0.0483789	40.7098	0.503	132638	942625	738297	1	0.439221	0.560779	0.219617	0.123354	40.7098	0.503	139892	935371	738297	1	0.441125	0.558875	0.230246	0.1301	40.7098
0.504	52020	1011812	749728	1	0.425609	0.574391	0.0932382	0.0488987	41.3401	0.504	132638	931194	749728	1	0.446022	0.553978	0.221716	0.124679	41.3401	0.504	139892	923940	749728	1	0.447955	0.552045	0.232432	0.131498	41.3401
0.505	52020	999098	762442	1	0.432827	0.567173	0.0943128	0.0494902	42.0412	0.505	132638	918480	762442	1	0.453586	0.546414	0.224097	0.126188	42.0412	0.505	139892	911226	762442	1	0.455552	0.544448	0.234913	0.133089	42.0412
0.506	52020	985836	775704	1	0.440356	0.559644	0.0954604	0.0501226	42.7724	0.506	132638	905218	775704	1	0.461475	0.538525	0.226636	0.1278	42.7724	0.506	139892	897964	775704	1	0.463475	0.536525	0.237558	0.134789	42.7724
0.507	52020	970992	790548	1	0.448782	0.551218	0.0967785	0.0508498	43.5909	0.507	132638	890374	790548	1	0.470306	0.529694	0.229547	0.129654	43.5909	0.507	139892	883120	790548	1	0.472345	0.527655	0.240591	0.136745	43.5909
0.508	52020	955573	805967	1	0.457535	0.542465	0.0981868	0.051628	44.4412	0.508	132638	874955	805967	1	0.479479	0.520521	0.232651	0.131638	44.4412	0.508	139892	867701	805967	1	0.481557	0.518443	0.243824	0.138838	44.4412
0.509	52020	940322	821218	1	0.466193	0.533807	0.0996206	0.0524214	45.2821	0.509	132638	859704	821218	1	0.488552	0.511448	0.235805	0.133662	45.2821	0.509	139892	852450	821218	1	0.49067	0.50933	0.247108	0.140972	45.2821
0.51	52020	927220	834320	1	0.473631	0.526369	0.100886	0.0531228	46.0045	0.51	132638	846602	834320	1	0.496347	0.503653	0.238584	0.13545	46.0045	0.51	139892	839348	834320	1	0.498498	0.501502	0.250001	0.142858	46.0045
0.511	52020	916847	844693	1	0.47952	0.52048	0.101911	0.0536916	46.5765	0.511	132638	836229	844693	1	0.502518	0.497482	0.240831	0.1369	46.5765	0.511	139892	828975	844693	1	0.504696	0.495304	0.25234	0.144387	46.5765
0.512	52020	908296	853244	1	0.484374	0.515626	0.102772	0.0541697	47.048	0.512	132638	827678	853244	1	0.507605	0.492395	0.242715	0.138119	47.048	0.512	139892	820424	853244	1	0.509805	0.490195	0.254301	0.145673	47.048
0.513	52020	900480	861060	1	0.488811	0.511189	0.103572	0.0546142	47.479	0.513	132638	819862	861060	1	0.512255	0.487745	0.244463	0.139252	47.479	0.513	139892	812608	861060	1	0.514475	0.485525	0.256121	0.146868	47.479
0.514	52020	892863	868677	1	0.493135	0.506865	0.104363	0.0550544	47.899	0.514	132638	812245	868677	1	0.516786	0.483214	0.246191	0.140375	47.899	0.514	139892	804991	868677	1	0.519026	0.480974	0.257919	0.148052	47.899
0.515	52020	886281	875259	1	0.496871	0.503129	0.105057	0.0554406	48.2619	0.515	132638	805663	875259	1	0.520702	0.479298	0.247704	0.14136	48.2619	0.515	139892	798409	875259	1	0.522959	0.477041	0.259493	0.149091	48.2619
0.516	52020	879783	881757	1	0.50056	0.49944	0.105751	0.0558273	48.6202	0.516	132638	799165	881757	1	0.524567	0.475433	0.249216	0.142346	48.6202	0.516	139892	791911	881757	1	0.526841	0.473159	0.261067	0.15013	48.6202
0.517	52020	872625	888915	1	0.504624	0.495376	0.106526	0.0562594	49.0149	0.517	132638	792007	888915	1	0.528826	0.471174	0.250903	0.143447	49.0149	0.517	139892	784753	888915	1	0.531118	0.468882	0.262822	0.151293	49.0149
0.518	52020	865589	895951	1	0.508618	0.491382	0.107299	0.0566908	49.4029	0.518	132638	784971	895951	1	0.533012	0.466988	0.252584	0.144547	49.4029	0.518	139892	777717	895951	1	0.535322	0.464678	0.264571	0.152453	49.4029
0.519	52020	859210	902330	1	0.512239	0.487761	0.108009	0.0570877	49.7546	0.519	132638	778592	902330	1	0.536807	0.463193	0.254128	0.145559	49.7546	0.519	139892	771338	902330	1	0.539133	0.460867	0.266177	0.15352	49.7546
0.52	52020	853188	908352	1	0.515658	0.484342	0.108689	0.0574675	50.0867	0.52	132638	772570	908352	1	0.540389	0.459611	0.255602	0.146528	50.0867	0.52	139892	765316	908352	1	0.542731	0.457269	0.26771	0.154541	50.0867
0.521	52020	848335	913205	1	0.518413	0.481587	0.109243	0.0577772	50.3543	0.521	132638	767717	913205	1	0.543276	0.456724	0.256803	0.147317	50.3543	0.521	139892	760463	913205	1	0.545631	0.454369	0.268959	0.155374	50.3543
0.522	52020	844703	916837	1	0.520475	0.479525	0.109661	0.0580112	50.5545	0.522	132638	764085	916837	1	0.545437	0.454563	0.257709	0.147914	50.5545	0.522	139892	756831	916837	1	0.547801	0.452199	0.269902	0.156004	50.5545
0.523	52020	841840	919700	1	0.5221	0.4779	0.109993	0.058197	50.7124	0.523	132638	761222	919700	1	0.54714	0.45286	0.258428	0.148388	50.7124	0.523	139892	753968	919700	1	0.549512	0.450488	0.270649	0.156503	50.7124
0.524	52020	839397	922143	1	0.523487	0.476513	0.110278	0.0583565	50.8471	0.524	132638	758779	922143	1	0.548594	0.451406	0.259045	0.148795	50.8471	0.524	139892	751525	922143	1	0.550971	0.449029	0.27129	0.156932	50.8471
0.525	52020	837091	924449	1	0.524796	0.475204	0.110548	0.0585079	50.9743	0.525	132638	756473	924449	1	0.549965	0.450035	0.259629	0.14918	50.9743	0.525	139892	749219	924449	1	0.552349	0.447651	0.271898	0.157339	50.9743
0.526	52020	835373	926167	1	0.525771	0.474229	0.11075	0.0586212	51.069	0.526	132638	754755	926167	1	0.550987	0.449013	0.260067	0.149469	51.069	0.526	139892	747501	926167	1	0.553376	0.446624	0.272353	0.157644	51.069
0.527	52020	834519	927021	1	0.526256	0.473744	0.110851	0.0586776	51.1161	0.527	132638	753901	927021	1	0.551496	0.448504	0.260285	0.149613	51.1161	0.527	139892	746647	927021	1	0.553886	0.446114	0.272579	0.157796	51.1161
0.528	52020	833916	927624	1	0.526598	0.473402	0.110922	0.0587176	51.1493	0.528	132638	753298	927624	1	0.551854	0.448146	0.260439	0.149715	51.1493	0.528	139892	746044	927624	1	0.554246	0.445754	0.27274	0.157903	51.1493
0.529	52020	833534	928006	1	0.526815	0.473185	0.110967	0.0587429	51.1704	0.529	132638	752916	928006	1	0.552082	0.447918	0.260536	0.14978	51.1704	0.529	139892	745662	928006	1	0.554474	0.445526	0.272841	0.157971	51.1704
0.53	52020	833210	928330	1	0.526999	0.473001	0.111006	0.0587644	51.1883	0.53	132638	752592	928330	1	0.552274	0.447726	0.260619	0.149835	51.1883	0.53	139892	745338	928330	1	0.554668	0.445332	0.272928	0.158029	51.1883
0.531	52020	832930	928610	1	0.527158	0.472842	0.111039	0.058783	51.2037	0.531	132638	752312	928610	1	0.552441	0.447559	0.260691	0.149882	51.2037	0.531	139892	745058	928610	1	0.554835	0.445165	0.273002	0.158079	51.2037
0.532	52020	832669	928871	1	0.527306	0.472694	0.11107	0.0588003	51.2181	0.532	132638	752051	928871	1	0.552596	0.447404	0.260758	0.149926	51.2181	0.532	139892	744797	928871	1	0.554991	0.445009	0.273072	0.158126	51.2181
0.533	52020	832216	929324	1	0.527563	0.472437	0.111123	0.0588304	51.2431	0.533	132638	751598	929324	1	0.552866	0.447134	0.260874	0.150003	51.2431	0.533	139892	744344	929324	1	0.555262	0.444738	0.273192	0.158207	51.2431
0.534	52020	832216	929324	1	0.527563	0.472437	0.111123	0.0588304	51.2431	0.534	132638	751598	929324	1	0.552866	0.447134	0.260874	0.150003	51.2431	0.534	139892	744344	929324	1	0.555262	0.444738	0.273192	0.158207	51.2431
0.535	52020	832006	929534	1	0.527683	0.472317	0.111148	0.0588444	51.2547	0.535	132638	751388	929534	1	0.552991	0.447009	0.260928	0.150039	51.2547	0.535	139892	744134	929534	1	0.555387	0.444613	0.273248	0.158244	51.2547
0.536	52020	831818	929722	1	0.527789	0.472211	0.111171	0.0588569	51.265	0.536	132638	751200	929722	1	0.553102	0.446898	0.260976	0.15007	51.265	0.536	139892	743946	929722	1	0.5555	0.4445	0.273299	0.158278	51.265
0.537	52020	831629	929911	1	0.527897	0.472103	0.111193	0.0588695	51.2754	0.537	132638	751011	929911	1	0.553215	0.446785	0.261025	0.150103	51.2754	0.537	139892	743757	929911	1	0.555613	0.444387	0.273349	0.158312	51.2754
0.538	52020	831157	930383	1	0.528165	0.471835	0.111249	0.058901	51.3015	0.538	132638	750539	930383	1	0.553496	0.446504	0.261146	0.150183	51.3015	0.538	139892	743285	930383	1	0.555895	0.444105	0.273475	0.158396	51.3015
0.539	52020	831157	930383	1	0.528165	0.471835	0.111249	0.058901	51.3015	0.539	132638	750539	930383	1	0.553496	0.446504	0.261146	0.150183	51.3015	0.539	139892	743285	930383	1	0.555895	0.444105	0.273475	0.158396	51.3015
0.54	52020	830867	930673	1	0.528329	0.471671	0.111284	0.0589203	51.3175	0.54	132638	750249	930673	1	0.553668	0.446332	0.261221	0.150232	51.3175	0.54	139892	742995	930673	1	0.556068	0.443932	0.273553	0.158448	51.3175
0.541	52020	830575	930965	1	0.528495	0.471505	0.111319	0.0589398	51.3336	0.541	132638	749957	930965	1	0.553842	0.446158	0.261296	0.150282	51.3336	0.541	139892	742703	930965	1	0.556242	0.443758	0.273631	0.158501	51.3336
0.542	52020	830245	931295	1	0.528682	0.471318	0.111358	0.0589619	51.3518	0.542	132638	749627	931295	1	0.554038	0.445962	0.261381	0.150338	51.3518	0.542	139892	742373	931295	1	0.55644	0.44356	0.273719	0.15856	51.3518
0.543	52020	829537	932003	1	0.529084	0.470916	0.111442	0.0590092	51.3908	0.543	132638	748919	932003	1	0.554459	0.445541	0.261563	0.150459	51.3908	0.543	139892	741665	932003	1	0.556863	0.443137	0.273909	0.158687	51.3908
0.544	52020	829537	932003	1	0.529084	0.470916	0.111442	0.0590092	51.3908	0.544	132638	748919	932003	1	0.554459	0.445541	0.261563	0.150459	51.3908	0.544	139892	741665	932003	1	0.556863	0.443137	0.273909	0.158687	51.3908
0.545	52020	829154	932386	1	0.529302	0.470698	0.111488	0.0590349	51.4119	0.545	132638	748536	932386	1	0.554687	0.445313	0.261662	0.150524	51.4119	0.545	139892	741282	932386	1	0.557091	0.442909	0.274012	0.158756	51.4119
0.546	52020	828727	932813	1	0.529544	0.470456	0.111539	0.0590635	51.4355	0.546	132638	748109	932813	1	0.554941	0.445059	0.261772	0.150597	51.4355	0.546	139892	740855	932813	1	0.557346	0.442654	0.274126	0.158833	51.4355
0.547	52020	828332	933208	1	0.529768	0.470232	0.111586	0.05909	51.4572	0.547	132638	747714	933208	1	0.555176	0.444824	0.261874	0.150665	51.4572	0.547	139892	740460	933208	1	0.557583	0.442417	0.274232	0.158905	51.4572
0.548	52020	827329	934211	1	0.530338	0.469662	0.111707	0.0591574	51.5125	0.548	132638	746711	934211	1	0.555773	0.444227	0.262134	0.150837	51.5125	0.548	139892	739457	934211	1	0.558182	0.441818	0.274502	0.159086	51.5125
0.549	52020	826854	934686	1	0.530607	0.469393	0.111764	0.0591894	51.5387	0.549	132638	746236	934686	1	0.556056	0.443944	0.262257	0.150918	51.5387	0.549	139892	738982	934686	1	0.558466	0.441534	0.27463	0.159172	51.5387
0.55	52020	826854	934686	1	0.530607	0.469393	0.111764	0.0591894	51.5387	0.55	132638	746236	934686	1	0.556056	0.443944	0.262257	0.150918	51.5387	0.55	139892	738982	934686	1	0.558466	0.441534	0.27463	0.159172	51.5387
0.551	52020	826367	935173	1	0.530884	0.469116	0.111822	0.0592222	51.5656	0.551	132638	745749	935173	1	0.556345	0.443655	0.262383	0.151002	51.5656	0.551	139892	738495	935173	1	0.558757	0.441243	0.274762	0.15926	51.5656
0.552	52020	825878	935662	1	0.531161	0.468839	0.111881	0.0592552	51.5926	0.552	132638	745260	935662	1	0.556636	0.443364	0.26251	0.151086	51.5926	0.552	139892	738006	935662	1	0.559049	0.440951	0.274894	0.159349	51.5926
0.553	52020	824683	936857	1	0.53184	0.46816	0.112025	0.0593359	51.6585	0.553	132638	744065	936857	1	0.557347	0.442653	0.262821	0.151292	51.6585	0.553	139892	736811	936857	1	0.559763	0.440237	0.275217	0.159566	51.6585
0.554	52020	824051	937489	1	0.532199	0.467801	0.112101	0.0593787	51.6933	0.554	132638	743433	937489	1	0.557723	0.442277	0.262986	0.151401	51.6933	0.554	139892	736179	937489	1	0.56014	0.43986	0.275388	0.159681	51.6933
0.555	52020	824051	937489	1	0.532199	0.467801	0.112101	0.0593787	51.6933	0.555	132638	743433	937489	1	0.557723	0.442277	0.262986	0.151401	51.6933	0.555	139892	736179	937489	1	0.56014	0.43986	0.275388	0.159681	51.6933
0.556	52020	823397	938143	1	0.53257	0.46743	0.11218	0.0594231	51.7294	0.556	132638	742779	938143	1	0.558112	0.441888	0.263156	0.151514	51.7294	0.556	139892	735525	938143	1	0.560531	0.439469	0.275565	0.1598	51.7294
0.557	52020	822692	938848	1	0.53297	0.46703	0.112265	0.059471	51.7682	0.557	132638	742074	938848	1	0.558532	0.441468	0.26334	0.151636	51.7682	0.557	139892	734820	938848	1	0.560952	0.439048	0.275757	0.159929	51.7682
0.558	52020	821184	940356	1	0.533826	0.466174	0.112448	0.0595737	51.8514	0.558	132638	740566	940356	1	0.559429	0.440571	0.263735	0.151898	51.8514	0.558	139892	733312	940356	1	0.561853	0.438147	0.276167	0.160205	51.8514
0.559	52020	820450	941090	1	0.534243	0.465757	0.112538	0.0596238	51.8919	0.559	132638	739832	941090	1	0.559865	0.440135	0.263928	0.152026	51.8919	0.559	139892	732578	941090	1	0.562292	0.437708	0.276368	0.16034	51.8919
0.56	52020	820450	941090	1	0.534243	0.465757	0.112538	0.0596238	51.8919	0.56	132638	739832	941090	1	0.559865	0.440135	0.263928	0.152026	51.8919	0.56	139892	732578	941090	1	0.562292	0.437708	0.276368	0.16034	51.8919
0.561	52020	819615	941925	1	0.534717	0.465283	0.112639	0.0596809	51.9379	0.561	132638	738997	941925	1	0.560362	0.439638	0.264147	0.152171	51.9379	0.561	139892	731743	941925	1	0.562791	0.437209	0.276596	0.160494	51.9379
0.562	52020	818767	942773	1	0.535198	0.464802	0.112743	0.0597391	51.9847	0.562	132638	738149	942773	1	0.560867	0.439133	0.264371	0.15232	51.9847	0.562	139892	730895	942773	1	0.563298	0.436702	0.276828	0.16065	51.9847
0.563	52020	817357	944183	1	0.535999	0.464001	0.112915	0.059836	52.0624	0.563	132638	736739	944183	1	0.561705	0.438295	0.264743	0.152567	52.0624	0.563	139892	729485	944183	1	0.56414	0.43586	0.277214	0.160911	52.0624
0.564	52020	816364	945176	1	0.536562	0.463438	0.113037	0.0599044	52.1172	0.564	132638	735746	945176	1	0.562296	0.437704	0.265005	0.152741	52.1172	0.564	139892	728492	945176	1	0.564733	0.435267	0.277488	0.161095	52.1172
0.565	52020	815316	946224	1	0.537157	0.462843	0.113166	0.0599768	52.1749	0.565	132638	734698	946224	1	0.56292	0.43708	0.265283	0.152926	52.1749	0.565	139892	727444	946224	1	0.565359	0.434641	0.277776	0.161289	52.1749
0.566	52020	815316	946224	1	0.537157	0.462843	0.113166	0.0599768	52.1749	0.566	132638	734698	946224	1	0.56292	0.43708	0.265283	0.152926	52.1749	0.566	139892	727444	946224	1	0.565359	0.434641	0.277776	0.161289	52.1749
0.567	52020	814232	947308	1	0.537773	0.462227	0.1133	0.0600518	52.2347	0.567	132638	733614	947308	1	0.563565	0.436435	0.265571	0.153117	52.2347	0.567	139892	726360	947308	1	0.566007	0.433993	0.278076	0.161491	52.2347
0.568	52020	811924	949616	1	0.539083	0.460917	0.113585	0.0602122	52.362	0.568	132638	731306	949616	1	0.564938	0.435062	0.266186	0.153526	52.362	0.568	139892	724052	949616	1	0.567386	0.432614	0.278715	0.161923	52.362
0.569	52020	810688	950852	1	0.539785	0.460215	0.113739	0.0602985	52.4301	0.569	132638	730070	950852	1	0.565673	0.434327	0.266516	0.153746	52.4301	0.569	139892	722816	950852	1	0.568125	0.431875	0.279058	0.162155	52.4301
0.57	52020	809399	952141	1	0.540516	0.459484	0.113899	0.0603887	52.5012	0.57	132638	728781	952141	1	0.56644	0.43356	0.266862	0.153976	52.5012	0.57	139892	721527	952141	1	0.568895	0.431105	0.279418	0.162397	52.5012
0.571	52020	809399	952141	1	0.540516	0.459484	0.113899	0.0603887	52.5012	0.571	132638	728781	952141	1	0.56644	0.43356	0.266862	0.153976	52.5012	0.571	139892	721527	952141	1	0.568895	0.431105	0.279418	0.162397	52.5012
0.572	52020	807990	953550	1	0.541316	0.458684	0.114075	0.0604877	52.5789	0.572	132638	727372	953550	1	0.567278	0.432722	0.267241	0.154228	52.5789	0.572	139892	720118	953550	1	0.569737	0.430263	0.279811	0.162663	52.5789
0.573	52020	804983	956557	1	0.543023	0.456977	0.114453	0.0606999	52.7447	0.573	132638	724365	956557	1	0.569067	0.430933	0.268053	0.15477	52.7447	0.573	139892	717111	956557	1	0.571533	0.428467	0.280655	0.163234	52.7447
0.574	52020	803343	958197	1	0.543954	0.456046	0.114659	0.0608163	52.8351	0.574	132638	722725	958197	1	0.570043	0.429957	0.268498	0.155066	52.8351	0.574	139892	715471	958197	1	0.572513	0.427487	0.281118	0.163547	52.8351
0.575	52020	801674	959866	1	0.544902	0.455098	0.114871	0.0609352	52.9272	0.575	132638	721056	959866	1	0.571035	0.428965	0.268952	0.155369	52.9272	0.575	139892	713802	959866	1	0.57351	0.42649	0.28159	0.163867	52.9272
0.576	52020	801674	959866	1	0.544902	0.455098	0.114871	0.0609352	52.9272	0.576	132638	721056	959866	1	0.571035	0.428965	0.268952	0.155369	52.9272	0.576	139892	713802	959866	1	0.57351	0.42649	0.28159	0.163867	52.9272
0.577	52020	799895	961645	1	0.545912	0.454088	0.115097	0.0610624	53.0253	0.577	132638	719277	961645	1	0.572094	0.427906	0.269438	0.155694	53.0253	0.577	139892	712023	961645	1	0.574573	0.425427	0.282095	0.164209	53.0253
0.578	52020	798133	963407	1	0.546912	0.453088	0.115322	0.061189	53.1224	0.578	132638	717515	963407	1	0.573142	0.426858	0.269921	0.156017	53.1224	0.578	139892	710261	963407	1	0.575626	0.424374	0.282597	0.164549	53.1224
0.579	52020	796423	965117	1	0.547883	0.452117	0.115541	0.0613123	53.2167	0.579	132638	715805	965117	1	0.574159	0.425841	0.270392	0.156331	53.2167	0.579	139892	708551	965117	1	0.576648	0.423352	0.283086	0.164881	53.2167
0.58	52020	794550	966990	1	0.548946	0.451054	0.115781	0.061448	53.32	0.58	132638	713932	966990	1	0.575274	0.424726	0.270909	0.156677	53.32	0.58	139892	706678	966990	1	0.577767	0.422233	0.283624	0.165246	53.32
0.581	52020	792544	968996	1	0.550085	0.449915	0.11604	0.0615939	53.4306	0.581	132638	711926	968996	1	0.576467	0.423533	0.271465	0.157049	53.4306	0.581	139892	704672	968996	1	0.578965	0.421035	0.284202	0.165638	53.4306
0.582	52020	790600	970940	1	0.551188	0.448812	0.116293	0.061736	53.5378	0.582	132638	709982	970940	1	0.577623	0.422377	0.272006	0.157411	53.5378	0.582	139892	702728	970940	1	0.580127	0.419873	0.284764	0.16602	53.5378
0.583	52020	788573	972967	1	0.552339	0.447661	0.116557	0.0618849	53.6496	0.583	132638	707955	972967	1	0.578829	0.421171	0.272572	0.157791	53.6496	0.583	139892	700701	972967	1	0.581338	0.418662	0.285353	0.166421	53.6496
0.584	52020	786483	975057	1	0.553525	0.446475	0.11683	0.0620391	53.7648	0.584	132638	705865	975057	1	0.580073	0.419927	0.273159	0.158184	53.7648	0.584	139892	698611	975057	1	0.582587	0.417413	0.285962	0.166835	53.7648
0.585	52020	784242	977298	1	0.554798	0.445202	0.117125	0.0622054	53.8884	0.585	132638	703624	977298	1	0.581406	0.418594	0.273791	0.158608	53.8884	0.585	139892	696370	977298	1	0.583926	0.416074	0.286619	0.167283	53.8884
0.586	52020	781876	979664	1	0.556141	0.443859	0.117438	0.0623819	54.0188	0.586	132638	701258	979664	1	0.582813	0.417187	0.274461	0.159058	54.0188	0.586	139892	694004	979664	1	0.58534	0.41466	0.287315	0.167757	54.0188
0.587	52020	779419	982121	1	0.557535	0.442465	0.117764	0.0625662	54.1543	0.587	132638	698801	982121	1	0.584275	0.415725	0.275161	0.159528	54.1543	0.587	139892	691547	982121	1	0.586808	0.413192	0.288042	0.168253	54.1543
0.588	52020	776823	984717	1	0.559009	0.440991	0.118111	0.0627622	54.2975	0.588	132638	696205	984717	1	0.58582	0.41418	0.275904	0.160028	54.2975	0.588	139892	688951	984717	1	0.588359	0.411641	0.288814	0.16878	54.2975
0.589	52020	774147	987393	1	0.560528	0.439472	0.118471	0.0629655	54.445	0.589	132638	693529	987393	1	0.587412	0.412588	0.276674	0.160546	54.445	0.589	139892	686275	987393	1	0.589958	0.410042	0.289614	0.169327	54.445
0.59	52020	771385	990155	1	0.562096	0.437904	0.118845	0.0631767	54.5973	0.59	132638	690767	990155	1	0.589055	0.410945	0.277473	0.161085	54.5973	0.59	139892	683513	990155	1	0.591608	0.408392	0.290444	0.169895	54.5973
0.591	52020	768552	992988	1	0.563704	0.436296	0.119231	0.0633948	54.7535	0.591	132638	687934	992988	1	0.59074	0.40926	0.278298	0.161641	54.7535	0.591	139892	680680	992988	1	0.5933	0.4067	0.291301	0.170481	54.7535
0.592	52020	765611	995929	1	0.565374	0.434626	0.119634	0.0636228	54.9157	0.592	132638	684993	995929	1	0.59249	0.40751	0.279159	0.162222	54.9157	0.592	139892	677739	995929	1	0.595058	0.404942	0.292196	0.171094	54.9157
0.593	52020	762605	998935	1	0.567081	0.432919	0.120049	0.0638576	55.0814	0.593	132638	681987	998935	1	0.594278	0.405722	0.280045	0.162821	55.0814	0.593	139892	674733	998935	1	0.596854	0.403146	0.293116	0.171726	55.0814
0.594	52020	759441	1002099	1	0.568877	0.431123	0.120489	0.0641066	55.2559	0.594	132638	678823	1002099	1	0.59616	0.40384	0.280983	0.163456	55.2559	0.594	139892	671569	1002099	1	0.598744	0.401256	0.294091	0.172395	55.2559
0.595	52020	756060	1005480	1	0.570796	0.429204	0.120963	0.0643748	55.4423	0.595	132638	675442	1005480	1	0.598172	0.401828	0.281993	0.16414	55.4423	0.595	139892	668188	1005480	1	0.600764	0.399236	0.29514	0.173117	55.4423
0.596	52020	752425	1009115	1	0.57286	0.42714	0.121476	0.0646657	55.6428	0.596	132638	671807	1009115	1	0.600334	0.399666	0.283087	0.164881	55.6428	0.596	139892	664553	1009115	1	0.602936	0.397064	0.296276	0.173899	55.6428
0.597	52020	748710	1012830	1	0.574968	0.425032	0.122005	0.0649657	55.8476	0.597	132638	668092	1012830	1	0.602544	0.397456	0.284214	0.165646	55.8476	0.597	139892	660838	1012830	1	0.605156	0.394844	0.297446	0.174706	55.8476
0.598	52020	744758	1016782	1	0.577212	0.422788	0.122573	0.0652879	56.0655	0.598	132638	664140	1016782	1	0.604895	0.395105	0.285422	0.166468	56.0655	0.598	139892	656886	1016782	1	0.607517	0.392483	0.298701	0.175572	56.0655
0.599	52020	740592	1020948	1	0.579577	0.420423	0.123178	0.0656311	56.2952	0.599	132638	659974	1020948	1	0.607374	0.392626	0.286707	0.167343	56.2952	0.599	139892	652720	1020948	1	0.610006	0.389994	0.300035	0.176495	56.2952
0.6	52020	736393	1025147	1	0.581961	0.418039	0.123793	0.0659806	56.5268	0.6	132638	655775	1025147	1	0.609872	0.390128	0.288014	0.168234	56.5268	0.6	139892	648521	1025147	1	0.612515	0.387485	0.301392	0.177435	56.5268
0.601	52020	732083	1029457	1	0.584407	0.415593	0.124431	0.0663433	56.7644	0.601	132638	651465	1029457	1	0.612436	0.387564	0.289369	0.169159	56.7644	0.601	139892	644211	1029457	1	0.61509	0.38491	0.302798	0.17841	56.7644
0.602	52020	727575	1033965	1	0.586967	0.413033	0.125106	0.066727	57.013	0.602	132638	646957	1033965	1	0.615118	0.384882	0.290799	0.170137	57.013	0.602	139892	639703	1033965	1	0.617784	0.382216	0.304283	0.179442	57.013
0.603	52020	722955	1038585	1	0.589589	0.410411	0.125805	0.0671247	57.2677	0.603	132638	642337	1038585	1	0.617866	0.382134	0.292279	0.171151	57.2677	0.603	139892	635083	1038585	1	0.620544	0.379456	0.305819	0.180512	57.2677
0.604	52020	718260	1043280	1	0.592255	0.407745	0.126523	0.0675339	57.5266	0.604	132638	637642	1043280	1	0.620659	0.379341	0.293799	0.172195	57.5266	0.604	139892	630388	1043280	1	0.623349	0.376651	0.307397	0.181612	57.5266
0.605	52020	713377	1048163	1	0.595027	0.404973	0.127279	0.0679647	57.7959	0.605	132638	632759	1048163	1	0.623564	0.376436	0.295396	0.173293	57.7959	0.605	139892	625505	1048163	1	0.626267	0.373733	0.309055	0.182771	57.7959
0.606	52020	708355	1053185	1	0.597877	0.402123	0.128066	0.0684136	58.0728	0.606	132638	627737	1053185	1	0.626552	0.373448	0.297057	0.174438	58.0728	0.606	139892	620483	1053185	1	0.629268	0.370732	0.310779	0.183978	58.0728
0.607	52020	702956	1058584	1	0.600942	0.399058	0.128923	0.0689029	58.3705	0.607	132638	622338	1058584	1	0.629764	0.370236	0.298864	0.175685	58.3705	0.607	139892	615084	1058584	1	0.632493	0.367507	0.312654	0.185293	58.3705
0.608	52020	697376	1064164	1	0.60411	0.39589	0.12982	0.0694159	58.6782	0.608	132638	616758	1064164	1	0.633084	0.366916	0.300755	0.176993	58.6782	0.608	139892	609504	1064164	1	0.635827	0.364173	0.314616	0.186673	58.6782
0.609	52020	691678	1069862	1	0.607345	0.392655	0.13075	0.0699477	58.9924	0.609	132638	611060	1069862	1	0.636473	0.363527	0.30271	0.178349	58.9924	0.609	139892	603806	1069862	1	0.639232	0.360768	0.316645	0.188103	58.9924
0.61	52020	685830	1075710	1	0.610665	0.389335	0.131718	0.0705021	59.3148	0.61	132638	605212	1075710	1	0.639952	0.360048	0.304744	0.179763	59.3148	0.61	139892	597958	1075710	1	0.642726	0.357274	0.318754	0.189594	59.3148
0.611	52020	679707	1081833	1	0.61414	0.38586	0.132747	0.0710921	59.6525	0.611	132638	599089	1081833	1	0.643595	0.356405	0.306903	0.181267	59.6525	0.611	139892	591835	1081833	1	0.646384	0.353616	0.320993	0.191181	59.6525
0.612	52020	673425	1088115	1	0.617707	0.382293	0.13382	0.0717077	59.9988	0.612	132638	592807	1088115	1	0.647332	0.352668	0.30915	0.182837	59.9988	0.612	139892	585553	1088115	1	0.650138	0.349862	0.323324	0.192836	59.9988
0.613	52020	666952	1094588	1	0.621381	0.378619	0.134943	0.0723533	60.3558	0.613	132638	586334	1094588	1	0.651183	0.348817	0.311499	0.184483	60.3558	0.613	139892	579080	1094588	1	0.654005	0.345995	0.325761	0.194572	60.3558
0.614	52020	660374	1101166	1	0.625116	0.374884	0.136104	0.0730214	60.7185	0.614	132638	579756	1101166	1	0.655096	0.344904	0.313924	0.186186	60.7185	0.614	139892	572502	1101166	1	0.657936	0.342064	0.328275	0.196369	60.7185
0.615	52020	653611	1107929	1	0.628955	0.371045	0.137319	0.0737213	61.0914	0.615	132638	572993	1107929	1	0.65912	0.34088	0.316457	0.187971	61.0914	0.615	139892	565739	1107929	1	0.661977	0.338023	0.330901	0.198251	61.0914
0.616	52020	646464	1115076	1	0.633012	0.366988	0.138627	0.0744756	61.4855	0.616	132638	565846	1115076	1	0.663372	0.336628	0.319178	0.189894	61.4855	0.616	139892	558592	1115076	1	0.666247	0.333753	0.333721	0.200279	61.4855
0.617	52020	639264	1122276	1	0.637099	0.362901	0.13997	0.0752513	61.8825	0.617	132638	558646	1122276	1	0.667655	0.332345	0.321967	0.191872	61.8825	0.617	139892	551392	1122276	1	0.670549	0.329451	0.336612	0.202365	61.8825
0.618	52020	632129	1129411	1	0.64115	0.35885	0.141326	0.0760361	62.2759	0.618	132638	551511	1129411	1	0.6719	0.3281	0.32478	0.193873	62.2759	0.618	139892	544257	1129411	1	0.674812	0.325188	0.339527	0.204476	62.2759
0.619	52020	624718	1136822	1	0.645357	0.354643	0.142763	0.0768687	62.6846	0.619	132638	544100	1136822	1	0.676309	0.323691	0.327754	0.195996	62.6846	0.619	139892	536846	1136822	1	0.67924	0.32076	0.342608	0.206715	62.6846
0.62	52020	617019	1144521	1	0.649728	0.350272	0.144288	0.0777533	63.1091	0.62	132638	536401	1144521	1	0.680889	0.319111	0.330901	0.198252	63.1091	0.62	139892	529147	1144521	1	0.68384	0.31616	0.345869	0.209094	63.1091
0.621	52020	609170	1152370	1	0.654183	0.345817	0.145876	0.0786763	63.5419	0.621	132638	528552	1152370	1	0.685558	0.314442	0.334173	0.200605	63.5419	0.621	139892	521298	1152370	1	0.68853	0.31147	0.349258	0.211576	63.5419
0.622	52020	600992	1160548	1	0.658826	0.341174	0.147568	0.0796616	63.9928	0.622	132638	520374	1160548	1	0.690423	0.309577	0.337652	0.203117	63.9928	0.622	139892	513120	1160548	1	0.693416	0.306584	0.35286	0.214226	63.9928
0.623	52020	592876	1168664	1	0.663433	0.336567	0.149286	0.0806642	64.4403	0.623	132638	512258	1168664	1	0.695252	0.304748	0.341176	0.205673	64.4403	0.623	139892	505004	1168664	1	0.698265	0.301735	0.356509	0.216922	64.4403
0.624	52020	584634	1176906	1	0.668112	0.331888	0.151073	0.0817084	64.8948	0.624	132638	504016	1176906	1	0.700155	0.299845	0.344831	0.208336	64.8948	0.624	139892	496762	1176906	1	0.70319	0.29681	0.360293	0.21973	64.8948
0.625	52020	576245	1185295	1	0.672874	0.327126	0.152936	0.0827995	65.3574	0.625	132638	495627	1185295	1	0.705146	0.294854	0.348633	0.211118	65.3574	0.625	139892	488373	1185295	1	0.708202	0.291798	0.364228	0.222664	65.3574
0.626	52020	562937	1198603	1	0.680429	0.319571	0.155987	0.0845913	66.0912	0.626	132638	482319	1198603	1	0.713063	0.286937	0.354839	0.215687	66.0912	0.626	139892	475065	1198603	1	0.716153	0.283847	0.370649	0.227483	66.0912
0.627	52020	553927	1207613	1	0.685544	0.314456	0.158123	0.0858491	66.588	0.627	132638	473309	1207613	1	0.718423	0.281577	0.359168	0.218894	66.588	0.627	139892	466055	1207613	1	0.721537	0.278463	0.375127	0.230865	66.588
0.628	52020	544538	1217002	1	0.690874	0.309126	0.160412	0.0872002	67.1057	0.628	132638	463920	1217002	1	0.724009	0.275991	0.363792	0.222339	67.1057	0.628	139892	456666	1217002	1	0.727147	0.272853	0.379909	0.234499	67.1057
0.629	52020	535018	1226522	1	0.696278	0.303722	0.162802	0.0886144	67.6306	0.629	132638	454400	1226522	1	0.729672	0.270328	0.368605	0.225944	67.6306	0.629	139892	447146	1226522	1	0.732835	0.267165	0.384884	0.238301	67.6306
0.63	52020	525438	1236102	1	0.701717	0.298283	0.16528	0.0900845	68.1589	0.63	132638	444820	1236102	1	0.735371	0.264629	0.373578	0.229693	68.1589	0.63	139892	437566	1236102	1	0.738559	0.261441	0.390024	0.242255	68.1589
0.631	52020	515727	1245813	1	0.707229	0.292771	0.16787	0.0916253	68.6943	0.631	132638	435109	1245813	1	0.741149	0.258851	0.378757	0.233622	68.6943	0.631	139892	427855	1245813	1	0.744361	0.255639	0.395377	0.246398	68.6943
0.632	52020	506021	1255519	1	0.712739	0.287261	0.17054	0.093219	69.2295	0.632	132638	425403	1255519	1	0.746923	0.253077	0.38408	0.237685	69.2295	0.632	139892	418149	1255519	1	0.75016	0.24984	0.400875	0.250684	69.2295
0.633	52020	496193	1265347	1	0.718319	0.281681	0.173333	0.0948901	69.7714	0.633	132638	415575	1265347	1	0.75277	0.24723	0.389624	0.241946	69.7714	0.633	139892	408321	1265347	1	0.756032	0.243968	0.406601	0.255178	69.7714
0.634	52020	486669	1274871	1	0.723725	0.276275	0.176127	0.0965678	70.2966	0.634	132638	406051	1274871	1	0.758436	0.241564	0.395152	0.246224	70.2966	0.634	139892	398797	1274871	1	0.761723	0.238277	0.412307	0.25969	70.2966
0.635	52020	477234	1284306	1	0.729081	0.270919	0.178986	0.0982893	70.8168	0.635	132638	396616	1284306	1	0.764049	0.235951	0.400784	0.250613	70.8168	0.635	139892	389362	1284306	1	0.76736	0.23264	0.418121	0.264319	70.8168
0.636	52020	467940	1293600	1	0.734357	0.265643	0.181894	0.100046	71.3293	0.636	132638	387322	1293600	1	0.769578	0.230422	0.406492	0.255093	71.3293	0.636	139892	380068	1293600	1	0.772913	0.227087	0.42401	0.269044	71.3293
0.637	52020	458662	1302878	1	0.739624	0.260376	0.184894	0.101864	71.8409	0.637	132638	378044	1302878	1	0.775097	0.224903	0.412355	0.259727	71.8409	0.637	139892	370790	1302878	1	0.778457	0.221543	0.430057	0.273932	71.8409
0.638	52020	449791	1311749	1	0.74466	0.25534	0.187855	0.103665	72.3301	0.638	132638	369173	1311749	1	0.780375	0.219625	0.41812	0.264319	72.3301	0.638	139892	361919	1311749	1	0.783757	0.216243	0.436002	0.278774	72.3301
0.639	52020	441073	1320467	1	0.749609	0.250391	0.19086	0.105497	72.8108	0.639	132638	360455	1320467	1	0.785561	0.214439	0.423946	0.268992	72.8108	0.639	139892	353201	1320467	1	0.788966	0.211034	0.442007	0.283703	72.8108
0.64	52020	432598	1328942	1	0.754421	0.245579	0.193874	0.107342	73.2781	0.64	132638	351980	1328942	1	0.790603	0.209397	0.429767	0.273696	73.2781	0.64	139892	344726	1328942	1	0.79403	0.20597	0.448006	0.288664	73.2781
0.641	52020	415527	1346013	1	0.764112	0.235888	0.200244	0.111262	74.2194	0.641	132638	334909	1346013	1	0.800759	0.199241	0.44199	0.283689	74.2194	0.641	139892	327655	1346013	1	0.804229	0.195771	0.460596	0.299204	74.2194
0.642	52020	415527	1346013	1	0.764112	0.235888	0.200244	0.111262	74.2194	0.642	132638	334909	1346013	1	0.800759	0.199241	0.44199	0.283689	74.2194	0.642	139892	327655	1346013	1	0.804229	0.195771	0.460596	0.299204	74.2194
0.643	52020	407084	1354456	1	0.768904	0.231096	0.203551	0.113308	74.6849	0.643	132638	326466	1354456	1	0.805782	0.194218	0.448297	0.288906	74.6849	0.643	139892	319212	1354456	1	0.809274	0.190726	0.467088	0.304707	74.6849
0.644	52020	398827	1362713	1	0.773592	0.226408	0.206894	0.115383	75.1402	0.644	132638	318209	1362713	1	0.810694	0.189306	0.454641	0.294197	75.1402	0.644	139892	310955	1362713	1	0.814207	0.185793	0.473617	0.310287	75.1402
0.645	52020	390805	1370735	1	0.778146	0.221854	0.210248	0.117473	75.5826	0.645	132638	310187	1370735	1	0.815466	0.184534	0.460978	0.299527	75.5826	0.645	139892	302933	1370735	1	0.819001	0.180999	0.480137	0.315908	75.5826
0.646	52020	375097	1386443	1	0.787063	0.212937	0.21714	0.121793	76.4487	0.646	132638	294479	1386443	1	0.824811	0.175189	0.473914	0.310543	76.4487	0.646	139892	287225	1386443	1	0.828386	0.171614	0.493438	0.327526	76.4487
0.647	52020	375097	1386443	1	0.787063	0.212937	0.21714	0.121793	76.4487	0.647	132638	294479	1386443	1	0.824811	0.175189	0.473914	0.310543	76.4487	0.647	139892	287225	1386443	1	0.828386	0.171614	0.493438	0.327526	76.4487
0.648	52020	367399	1394141	1	0.791433	0.208567	0.220686	0.124029	76.8732	0.648	132638	286781	1394141	1	0.829391	0.170609	0.480523	0.316242	76.8732	0.648	139892	279527	1394141	1	0.832985	0.167015	0.50023	0.333538	76.8732
0.649	52020	359814	1401726	1	0.795739	0.204261	0.224295	0.126313	77.2914	0.649	132638	279196	1401726	1	0.833903	0.166097	0.487217	0.322067	77.2914	0.649	139892	271942	1401726	1	0.837517	0.162483	0.507107	0.339681	77.2914
0.65	52020	352347	1409193	1	0.799978	0.200022	0.227964	0.128646	77.7031	0.65	132638	271729	1409193	1	0.838345	0.161655	0.493992	0.328014	77.7031	0.65	139892	264475	1409193	1	0.841979	0.158021	0.514064	0.345953	77.7031
0.651	52020	337892	1423648	1	0.808184	0.191816	0.235421	0.133415	78.5002	0.651	132638	257274	1423648	1	0.846945	0.153055	0.507657	0.340174	78.5002	0.651	139892	250020	1423648	1	0.850616	0.149384	0.52809	0.358778	78.5002
0.652	52020	337892	1423648	1	0.808184	0.191816	0.235421	0.133415	78.5002	0.652	132638	257274	1423648	1	0.846945	0.153055	0.507657	0.340174	78.5002	0.652	139892	250020	1423648	1	0.850616	0.149384	0.52809	0.358778	78.5002
0.653	52020	330842	1430698	1	0.812186	0.187814	0.239237	0.135871	78.8889	0.653	132638	250224	1430698	1	0.851139	0.148861	0.514599	0.346438	78.8889	0.653	139892	242970	1430698	1	0.854828	0.145172	0.535212	0.365385	78.8889
0.654	52020	323899	1437641	1	0.816127	0.183873	0.243119	0.138381	79.2718	0.654	132638	243281	1437641	1	0.855269	0.144731	0.521625	0.352837	79.2718	0.654	139892	236027	1437641	1	0.858976	0.141024	0.542416	0.372133	79.2718
0.655	52020	316981	1444559	1	0.820055	0.179945	0.247114	0.140975	79.6532	0.655	132638	236363	1444559	1	0.859385	0.140615	0.528819	0.359452	79.6532	0.655	139892	229109	1444559	1	0.86311	0.13689	0.549789	0.37911	79.6532
0.656	52020	304223	1457317	1	0.827297	0.172703	0.254836	0.146024	80.3567	0.656	132638	223605	1457317	1	0.866975	0.133025	0.542619	0.372325	80.3567	0.656	139892	216351	1457317	1	0.870732	0.129268	0.563927	0.392687	80.3567
0.657	52020	304223	1457317	1	0.827297	0.172703	0.254836	0.146024	80.3567	0.657	132638	223605	1457317	1	0.866975	0.133025	0.542619	0.372325	80.3567	0.657	139892	216351	1457317	1	0.870732	0.129268	0.563927	0.392687	80.3567
0.658	52020	292296	1469244	1	0.834068	0.165932	0.262505	0.151082	81.0144	0.658	132638	211678	1469244	1	0.87407	0.12593	0.556188	0.385222	81.0144	0.658	139892	204424	1469244	1	0.877859	0.122141	0.577818	0.40629	81.0144
0.659	52020	292296	1469244	1	0.834068	0.165932	0.262505	0.151082	81.0144	0.659	132638	211678	1469244	1	0.87407	0.12593	0.556188	0.385222	81.0144	0.659	139892	204424	1469244	1	0.877859	0.122141	0.577818	0.40629	81.0144
0.66	52020	286458	1475082	1	0.837382	0.162618	0.266429	0.153688	81.3363	0.66	132638	205840	1475082	1	0.877543	0.122457	0.56308	0.391866	81.3363	0.66	139892	198586	1475082	1	0.881347	0.118653	0.584869	0.413297	81.3363
0.661	52020	275465	1486075	1	0.843623	0.156377	0.274147	0.158847	81.9424	0.661	132638	194847	1486075	1	0.884083	0.115917	0.576533	0.40502	81.9424	0.661	139892	187593	1486075	1	0.887915	0.112085	0.598626	0.427171	81.9424
0.662	52020	275465	1486075	1	0.843623	0.156377	0.274147	0.158847	81.9424	0.662	132638	194847	1486075	1	0.884083	0.115917	0.576533	0.40502	81.9424	0.662	139892	187593	1486075	1	0.887915	0.112085	0.598626	0.427171	81.9424
0.663	52020	264684	1496856	1	0.849743	0.150257	0.282162	0.164254	82.5369	0.663	132638	184066	1496856	1	0.890497	0.109503	0.590365	0.418807	82.5369	0.663	139892	176812	1496856	1	0.894357	0.105643	0.612761	0.441712	82.5369
0.664	52020	264684	1496856	1	0.849743	0.150257	0.282162	0.164254	82.5369	0.664	132638	184066	1496856	1	0.890497	0.109503	0.590365	0.418807	82.5369	0.664	139892	176812	1496856	1	0.894357	0.105643	0.612761	0.441712	82.5369
0.665	52020	259520	1502020	1	0.852674	0.147326	0.28617	0.166977	82.8216	0.665	132638	178902	1502020	1	0.893569	0.106431	0.597229	0.42575	82.8216	0.665	139892	171648	1502020	1	0.897442	0.102558	0.61977	0.449034	82.8216
0.666	52020	249542	1511998	1	0.858339	0.141661	0.294246	0.172502	83.3718	0.666	132638	168924	1511998	1	0.899505	0.100495	0.610953	0.439837	83.3718	0.666	139892	161670	1511998	1	0.903404	0.0965962	0.633778	0.463891	83.3718
0.667	52020	249542	1511998	1	0.858339	0.141661	0.294246	0.172502	83.3718	0.667	132638	168924	1511998	1	0.899505	0.100495	0.610953	0.439837	83.3718	0.667	139892	161670	1511998	1	0.903404	0.0965962	0.633778	0.463891	83.3718
0.668	52020	240598	1520942	1	0.863416	0.136584	0.301882	0.177774	83.865	0.668	132638	159980	1520942	1	0.904826	0.095174	0.623803	0.45328	83.865	0.668	139892	152726	1520942	1	0.908748	0.0912523	0.646884	0.47807	83.865
0.669	52020	240598	1520942	1	0.863416	0.136584	0.301882	0.177774	83.865	0.669	132638	159980	1520942	1	0.904826	0.095174	0.623803	0.45328	83.865	0.669	139892	152726	1520942	1	0.908748	0.0912523	0.646884	0.47807	83.865
0.67	52020	236571	1524969	1	0.865702	0.134298	0.305451	0.180255	84.087	0.67	132638	155953	1524969	1	0.907222	0.0927782	0.629767	0.459605	84.087	0.67	139892	148699	1524969	1	0.911154	0.0888462	0.652964	0.484741	84.087
0.671	52020	229259	1532281	1	0.869853	0.130147	0.312152	0.184941	84.4902	0.671	132638	148641	1532281	1	0.911572	0.0884283	0.640892	0.471553	84.4902	0.671	139892	141387	1532281	1	0.915523	0.0844773	0.6643	0.497342	84.4902
0.672	52020	229259	1532281	1	0.869853	0.130147	0.312152	0.184941	84.4902	0.672	132638	148641	1532281	1	0.911572	0.0884283	0.640892	0.471553	84.4902	0.672	139892	141387	1532281	1	0.915523	0.0844773	0.6643	0.497342	84.4902
0.673	52020	222531	1539009	1	0.873672	0.126328	0.318583	0.189473	84.8612	0.673	132638	141913	1539009	1	0.915574	0.0844257	0.651481	0.483109	84.8612	0.673	139892	134659	1539009	1	0.919543	0.0804574	0.675084	0.50953	84.8612
0.674	52020	222531	1539009	1	0.873672	0.126328	0.318583	0.189473	84.8612	0.674	132638	141913	1539009	1	0.915574	0.0844257	0.651481	0.483109	84.8612	0.674	139892	134659	1539009	1	0.919543	0.0804574	0.675084	0.50953	84.8612
0.675	52020	219459	1542081	1	0.875416	0.124584	0.321608	0.191617	85.0306	0.675	132638	138841	1542081	1	0.917402	0.0825981	0.656434	0.488576	85.0306	0.675	139892	131587	1542081	1	0.921378	0.0786219	0.680126	0.515296	85.0306
0.676	52020	213397	1548143	1	0.878858	0.121142	0.32775	0.195993	85.3649	0.676	132638	132779	1548143	1	0.921008	0.0789918	0.666431	0.499734	85.3649	0.676	139892	125525	1548143	1	0.925	0.0749999	0.690298	0.527065	85.3649
0.677	52020	213397	1548143	1	0.878858	0.121142	0.32775	0.195993	85.3649	0.677	132638	132779	1548143	1	0.921008	0.0789918	0.666431	0.499734	85.3649	0.677	139892	125525	1548143	1	0.925	0.0749999	0.690298	0.527065	85.3649
0.678	52020	207262	1554278	1	0.88234	0.11766	0.334209	0.200631	85.7031	0.678	132638	126644	1554278	1	0.924658	0.075342	0.676863	0.511559	85.7031	0.678	139892	119390	1554278	1	0.928666	0.0713343	0.700907	0.539536	85.7031
0.679	52020	207262	1554278	1	0.88234	0.11766	0.334209	0.200631	85.7031	0.679	132638	126644	1554278	1	0.924658	0.075342	0.676863	0.511559	85.7031	0.679	139892	119390	1554278	1	0.928666	0.0713343	0.700907	0.539536	85.7031
0.68	52020	204409	1557131	1	0.88396	0.11604	0.3373	0.202863	85.8605	0.68	132638	123791	1557131	1	0.926355	0.0736447	0.681826	0.51725	85.8605	0.68	139892	116537	1557131	1	0.93037	0.0696297	0.705953	0.545539	85.8605
0.681	52020	198740	1562800	1	0.887178	0.112822	0.343616	0.207449	86.1731	0.681	132638	118122	1562800	1	0.929728	0.0702721	0.691908	0.528944	86.1731	0.681	139892	110868	1562800	1	0.933757	0.0662425	0.716198	0.557872	86.1731
0.682	52020	198740	1562800	1	0.887178	0.112822	0.343616	0.207449	86.1731	0.682	132638	118122	1562800	1	0.929728	0.0702721	0.691908	0.528944	86.1731	0.682	139892	110868	1562800	1	0.933757	0.0662425	0.716198	0.557872	86.1731
0.683	52020	193343	1568197	1	0.890242	0.109758	0.349852	0.212012	86.4706	0.683	132638	112725	1568197	1	0.932939	0.0670614	0.701787	0.540579	86.4706	0.683	139892	105471	1568197	1	0.936982	0.0630179	0.726231	0.570143	86.4706
0.684	52020	193343	1568197	1	0.890242	0.109758	0.349852	0.212012	86.4706	0.684	132638	112725	1568197	1	0.932939	0.0670614	0.701787	0.540579	86.4706	0.684	139892	105471	1568197	1	0.936982	0.0630179	0.726231	0.570143	86.4706
0.685	52020	190716	1570824	1	0.891733	0.108267	0.35297	0.214307	86.6155	0.685	132638	110098	1570824	1	0.934501	0.0654986	0.706698	0.546429	86.6155	0.685	139892	102844	1570824	1	0.938552	0.0614483	0.731217	0.576313	86.6155
0.686	52020	185670	1575870	1	0.894598	0.105402	0.359118	0.218856	86.8937	0.686	132638	105052	1575870	1	0.937503	0.0624967	0.716327	0.558029	86.8937	0.686	139892	97798	1575870	1	0.941567	0.0584333	0.740989	0.588548	86.8937
0.687	52020	185670	1575870	1	0.894598	0.105402	0.359118	0.218856	86.8937	0.687	132638	105052	1575870	1	0.937503	0.0624967	0.716327	0.558029	86.8937	0.687	139892	97798	1575870	1	0.941567	0.0584333	0.740989	0.588548	86.8937
0.688	52020	182007	1579533	1	0.896677	0.103323	0.363716	0.222282	87.0957	0.688	132638	101389	1579533	1	0.939683	0.0603175	0.723483	0.566764	87.0957	0.688	139892	94135	1579533	1	0.943755	0.0562447	0.748248	0.59776	87.0957
0.689	52020	182007	1579533	1	0.896677	0.103323	0.363716	0.222282	87.0957	0.689	132638	101389	1579533	1	0.939683	0.0603175	0.723483	0.566764	87.0957	0.689	139892	94135	1579533	1	0.943755	0.0562447	0.748248	0.59776	87.0957
0.69	52020	177378	1584162	1	0.899305	0.100695	0.369699	0.226767	87.351	0.69	132638	96760	1584162	1	0.942436	0.0575636	0.732734	0.5782	87.351	0.69	139892	89506	1584162	1	0.946521	0.0534789	0.757627	0.609822	87.351
0.691	52020	175188	1586352	1	0.900548	0.0994516	0.372599	0.228953	87.4717	0.691	132638	94570	1586352	1	0.943739	0.0562608	0.737193	0.583773	87.4717	0.691	139892	87316	1586352	1	0.94783	0.0521704	0.762147	0.6157	87.4717
0.692	52020	175188	1586352	1	0.900548	0.0994516	0.372599	0.228953	87.4717	0.692	132638	94570	1586352	1	0.943739	0.0562608	0.737193	0.583773	87.4717	0.692	139892	87316	1586352	1	0.94783	0.0521704	0.762147	0.6157	87.4717
0.693	52020	171064	1590476	1	0.90289	0.0971105	0.378184	0.233186	87.6991	0.693	132638	90446	1590476	1	0.946193	0.0538074	0.74574	0.594565	87.6991	0.693	139892	83192	1590476	1	0.950294	0.0497064	0.770806	0.627082	87.6991
0.694	52020	171064	1590476	1	0.90289	0.0971105	0.378184	0.233186	87.6991	0.694	132638	90446	1590476	1	0.946193	0.0538074	0.74574	0.594565	87.6991	0.694	139892	83192	1590476	1	0.950294	0.0497064	0.770806	0.627082	87.6991
0.695	52020	167033	1594507	1	0.905178	0.0948221	0.383808	0.237477	87.9214	0.695	132638	86415	1594507	1	0.948591	0.0514093	0.754287	0.605506	87.9214	0.695	139892	79161	1594507	1	0.952702	0.0472979	0.779462	0.638622	87.9214
0.696	52020	165070	1596470	1	0.906292	0.0937078	0.386608	0.239624	88.0296	0.696	132638	84452	1596470	1	0.949759	0.0502415	0.758521	0.610982	88.0296	0.696	139892	77198	1596470	1	0.953875	0.046125	0.783748	0.644396	88.0296
0.697	52020	165070	1596470	1	0.906292	0.0937078	0.386608	0.239624	88.0296	0.697	132638	84452	1596470	1	0.949759	0.0502415	0.758521	0.610982	88.0296	0.697	139892	77198	1596470	1	0.953875	0.046125	0.783748	0.644396	88.0296
0.698	52020	161233	1600307	1	0.90847	0.0915296	0.3922	0.243936	88.2412	0.698	132638	80615	1600307	1	0.952041	0.0479588	0.766935	0.621975	88.2412	0.698	139892	73361	1600307	1	0.956168	0.0438325	0.792264	0.655991	88.2412
0.699	52020	161233	1600307	1	0.90847	0.0915296	0.3922	0.243936	88.2412	0.699	132638	80615	1600307	1	0.952041	0.0479588	0.766935	0.621975	88.2412	0.699	139892	73361	1600307	1	0.956168	0.0438325	0.792264	0.655991	88.2412
0.7	52020	157425	1604115	1	0.910632	0.0893678	0.397912	0.248371	88.4512	0.7	132638	76807	1604115	1	0.954307	0.0456934	0.775473	0.633283	88.4512	0.7	139892	69553	1604115	1	0.958443	0.0415572	0.8009	0.667918	88.4512
0.701	52020	155523	1606017	1	0.911712	0.0882881	0.400828	0.250647	88.556	0.701	132638	74905	1606017	1	0.955438	0.0445619	0.779808	0.639087	88.556	0.701	139892	67651	1606017	1	0.959579	0.0404208	0.805284	0.674039	88.556
0.702	52020	155523	1606017	1	0.911712	0.0882881	0.400828	0.250647	88.556	0.702	132638	74905	1606017	1	0.955438	0.0445619	0.779808	0.639087	88.556	0.702	139892	67651	1606017	1	0.959579	0.0404208	0.805284	0.674039	88.556
0.703	52020	151879	1609661	1	0.913781	0.0862194	0.406535	0.255126	88.757	0.703	132638	71261	1609661	1	0.957606	0.042394	0.788252	0.650508	88.757	0.703	139892	64007	1609661	1	0.961756	0.0382435	0.81382	0.686085	88.757
0.704	52020	151879	1609661	1	0.913781	0.0862194	0.406535	0.255126	88.757	0.704	132638	71261	1609661	1	0.957606	0.042394	0.788252	0.650508	88.757	0.704	139892	64007	1609661	1	0.961756	0.0382435	0.81382	0.686085	88.757
0.705	52020	150377	1611163	1	0.914633	0.0853668	0.408935	0.25702	88.8398	0.705	132638	69759	1611163	1	0.9585	0.0415004	0.791786	0.655336	88.8398	0.705	139892	62505	1611163	1	0.962654	0.0373461	0.817391	0.691176	88.8398
0.706	52020	148990	1612550	1	0.915421	0.0845794	0.411177	0.258793	88.9163	0.706	132638	68372	1612550	1	0.959325	0.0406753	0.795077	0.659858	88.9163	0.706	139892	61118	1612550	1	0.963483	0.0365174	0.820717	0.695945	88.9163
0.707	52020	147678	1613862	1	0.916165	0.0838346	0.41332	0.260493	88.9886	0.707	132638	67060	1613862	1	0.960105	0.0398948	0.798216	0.664193	88.9886	0.707	139892	59806	1613862	1	0.964267	0.0357335	0.823888	0.700518	88.9886
0.708	52020	146431	1615109	1	0.916873	0.0831267	0.415377	0.26213	89.0574	0.708	132638	65813	1615109	1	0.960847	0.0391529	0.801223	0.668366	89.0574	0.708	139892	58559	1615109	1	0.965012	0.0349884	0.826924	0.70492	89.0574
0.709	52020	145345	1616195	1	0.91749	0.0825102	0.417186	0.263573	89.1173	0.709	132638	64727	1616195	1	0.961493	0.0385068	0.803859	0.672044	89.1173	0.709	139892	57473	1616195	1	0.96566	0.0343395	0.829587	0.708798	89.1173
0.71	52020	144398	1617142	1	0.918027	0.0819726	0.418777	0.264843	89.1695	0.71	132638	63780	1617142	1	0.962057	0.0379435	0.806173	0.675284	89.1695	0.71	139892	56526	1617142	1	0.966226	0.0337737	0.831923	0.712216	89.1695
0.711	52020	143530	1618010	1	0.91852	0.0814798	0.420245	0.266019	89.2173	0.711	132638	62912	1618010	1	0.962573	0.0374271	0.808305	0.678282	89.2173	0.711	139892	55658	1618010	1	0.966745	0.0332551	0.834076	0.715377	89.2173
0.712	52020	142704	1618836	1	0.918989	0.0810109	0.421652	0.267147	89.2629	0.712	132638	62086	1618836	1	0.963064	0.0369357	0.810345	0.681159	89.2629	0.712	139892	54832	1618836	1	0.967238	0.0327616	0.836135	0.718412	89.2629
0.713	52020	141942	1619598	1	0.919422	0.0805784	0.422958	0.268197	89.3049	0.713	132638	61324	1619598	1	0.963518	0.0364824	0.812235	0.683835	89.3049	0.713	139892	54070	1619598	1	0.967694	0.0323063	0.838043	0.721234	89.3049
0.714	52020	141222	1620318	1	0.91983	0.0801696	0.424199	0.269196	89.3446	0.714	132638	60604	1620318	1	0.963946	0.036054	0.81403	0.686383	89.3446	0.714	139892	53350	1620318	1	0.968124	0.0318761	0.839854	0.723921	89.3446
0.715	52020	140493	1621047	1	0.920244	0.0797558	0.425464	0.270216	89.3848	0.715	132638	59875	1621047	1	0.96438	0.0356203	0.815855	0.688982	89.3848	0.715	139892	52621	1621047	1	0.968559	0.0314405	0.841696	0.726663	89.3848
0.716	52020	139704	1621836	1	0.920692	0.0793079	0.426841	0.271328	89.4283	0.716	132638	59086	1621836	1	0.964849	0.0351509	0.817839	0.691817	89.4283	0.716	139892	51832	1621836	1	0.969031	0.0309691	0.843699	0.729653	89.4283
0.717	52020	138910	1622630	1	0.921143	0.0788571	0.428236	0.272456	89.4721	0.717	132638	58292	1622630	1	0.965321	0.0346786	0.819846	0.694694	89.4721	0.717	139892	51038	1622630	1	0.969505	0.0304947	0.845724	0.732687	89.4721
0.718	52020	138182	1623358	1	0.921556	0.0784439	0.429523	0.273499	89.5122	0.718	132638	57564	1623358	1	0.965755	0.0342455	0.821695	0.697353	89.5122	0.718	139892	50310	1623358	1	0.96994	0.0300597	0.847589	0.735492	89.5122
0.719	52020	137513	1624027	1	0.921936	0.0780641	0.430713	0.274464	89.5491	0.719	132638	56895	1624027	1	0.966153	0.0338475	0.823401	0.699815	89.5491	0.719	139892	49641	1624027	1	0.97034	0.02966	0.84931	0.738088	89.5491
0.72	52020	136955	1624585	1	0.922253	0.0777473	0.43171	0.275275	89.5799	0.72	132638	56337	1624585	1	0.966484	0.0335155	0.82483	0.701881	89.5799	0.72	139892	49083	1624585	1	0.970673	0.0293266	0.850751	0.740267	89.5799
0.721	52020	136454	1625086	1	0.922537	0.0774629	0.43261	0.276006	89.6075	0.721	132638	55836	1625086	1	0.966783	0.0332175	0.826117	0.703747	89.6075	0.721	139892	48582	1625086	1	0.970973	0.0290273	0.852049	0.742235	89.6075
0.722	52020	135980	1625560	1	0.922806	0.0771938	0.433464	0.276702	89.6336	0.722	132638	55362	1625560	1	0.967065	0.0329355	0.827338	0.705521	89.6336	0.722	139892	48108	1625560	1	0.971256	0.0287441	0.853281	0.744106	89.6336
0.723	52020	135498	1626042	1	0.92308	0.0769202	0.434336	0.277413	89.6602	0.723	132638	54880	1626042	1	0.967351	0.0326487	0.828584	0.707335	89.6602	0.723	139892	47626	1626042	1	0.971544	0.0284561	0.854537	0.746019	89.6602
0.724	52020	135053	1626487	1	0.923332	0.0766676	0.435144	0.278073	89.6848	0.724	132638	54435	1626487	1	0.967616	0.032384	0.829737	0.709017	89.6848	0.724	139892	47181	1626487	1	0.97181	0.0281902	0.8557	0.747794	89.6848
0.725	52020	134636	1626904	1	0.923569	0.0764308	0.435905	0.278694	89.7078	0.725	132638	54018	1626904	1	0.967864	0.0321359	0.83082	0.710601	89.7078	0.725	139892	46764	1626904	1	0.972059	0.027941	0.856793	0.749464	89.7078
0.726	52020	134264	1627276	1	0.92378	0.0762197	0.436585	0.279251	89.7283	0.726	132638	53646	1627276	1	0.968085	0.0319146	0.83179	0.71202	89.7283	0.726	139892	46392	1627276	1	0.972281	0.0277188	0.85777	0.750961	89.7283
0.727	52020	133908	1627632	1	0.923982	0.0760176	0.437238	0.279786	89.7479	0.727	132638	53290	1627632	1	0.968297	0.0317028	0.832719	0.713384	89.7479	0.727	139892	46036	1627632	1	0.972494	0.0275061	0.858707	0.752399	89.7479
0.728	52020	133635	1627905	1	0.924137	0.0758626	0.437741	0.280197	89.763	0.728	132638	53017	1627905	1	0.96846	0.0315404	0.833433	0.714433	89.763	0.728	139892	45763	1627905	1	0.972657	0.0273429	0.859427	0.753505	89.763
0.729	52020	133406	1628134	1	0.924267	0.0757326	0.438163	0.280543	89.7756	0.729	132638	52788	1628134	1	0.968596	0.0314042	0.834033	0.715315	89.7756	0.729	139892	45534	1628134	1	0.972794	0.0272061	0.860032	0.754436	89.7756
0.73	52020	133174	1628366	1	0.924399	0.0756009	0.438591	0.280895	89.7884	0.73	132638	52556	1628366	1	0.968734	0.0312662	0.834642	0.716211	89.7884	0.73	139892	45302	1628366	1	0.972933	0.0270675	0.860646	0.755381	89.7884
0.731	52020	132961	1628579	1	0.92452	0.07548	0.438985	0.281218	89.8001	0.731	132638	52343	1628579	1	0.968861	0.0311395	0.835202	0.717036	89.8001	0.731	139892	45089	1628579	1	0.97306	0.0269402	0.86121	0.756251	89.8001
0.732	52020	132808	1628732	1	0.924607	0.0753931	0.439269	0.281451	89.8086	0.732	132638	52190	1628732	1	0.968952	0.0310484	0.835604	0.717629	89.8086	0.732	139892	44936	1628732	1	0.973151	0.0268488	0.861616	0.756877	89.8086
0.733	52020	132644	1628896	1	0.9247	0.0753	0.439573	0.281701	89.8176	0.733	132638	52026	1628896	1	0.969049	0.0309509	0.836036	0.718267	89.8176	0.733	139892	44772	1628896	1	0.973249	0.0267508	0.862052	0.757549	89.8176
0.734	52020	132516	1629024	1	0.924773	0.0752274	0.439811	0.281896	89.8247	0.734	132638	51898	1629024	1	0.969125	0.0308747	0.836374	0.718765	89.8247	0.734	139892	44644	1629024	1	0.973326	0.0266743	0.862392	0.758074	89.8247
0.735	52020	132385	1629155	1	0.924847	0.075153	0.440055	0.282096	89.8319	0.735	132638	51767	1629155	1	0.969203	0.0307968	0.836719	0.719276	89.8319	0.735	139892	44513	1629155	1	0.973404	0.0265961	0.86274	0.758613	89.8319
0.736	52020	132266	1629274	1	0.924915	0.0750854	0.440277	0.282279	89.8384	0.736	132638	51648	1629274	1	0.969274	0.030726	0.837033	0.71974	89.8384	0.736	139891	44395	1629274	0.999993	0.973474	0.0265256	0.863051	0.759097	89.8384
0.737	52020	132152	1629388	1	0.924979	0.0750207	0.440489	0.282453	89.8447	0.737	132638	51534	1629388	1	0.969342	0.0306582	0.837335	0.720185	89.8447	0.737	139891	44281	1629388	0.999993	0.973543	0.0264575	0.863354	0.759567	89.8447
0.738	52020	132002	1629538	1	0.925064	0.0749356	0.440769	0.282684	89.853	0.738	132638	51384	1629538	1	0.969431	0.0305689	0.837731	0.720773	89.853	0.738	139890	44132	1629538	0.999986	0.973632	0.0263684	0.863748	0.760181	89.853
0.739	52020	131846	1629694	1	0.925153	0.074847	0.441061	0.282923	89.8616	0.739	132638	51228	1629694	1	0.969524	0.0304761	0.838144	0.721384	89.8616	0.739	139890	43976	1629694	0.999986	0.973725	0.0262752	0.864164	0.760826	89.8616
0.74	52020	131720	1629820	1	0.925225	0.0747755	0.441296	0.283117	89.8685	0.74	132638	51102	1629820	1	0.969599	0.0304012	0.838478	0.721879	89.8685	0.74	139890	43850	1629820	0.999986	0.9738	0.0261999	0.8645	0.761348	89.8685
0.741	52020	131625	1629915	1	0.925278	0.0747215	0.441474	0.283264	89.8738	0.741	132638	51007	1629915	1	0.969655	0.0303447	0.83873	0.722252	89.8738	0.741	139890	43755	1629915	0.999986	0.973857	0.0261432	0.864754	0.761741	89.8738
0.742	52020	131533	1630007	1	0.925331	0.0746693	0.441647	0.283406	89.8789	0.742	132638	50915	1630007	1	0.96971	0.0302899	0.838974	0.722614	89.8789	0.742	139885	43668	1630007	0.99995	0.973909	0.0260912	0.864969	0.762096	89.8789
0.743	52020	131406	1630134	1	0.925403	0.0745972	0.441885	0.283602	89.8859	0.743	132638	50788	1630134	1	0.969786	0.0302144	0.839311	0.723114	89.8859	0.743	139883	43543	1630134	0.999936	0.973984	0.0260165	0.865297	0.762613	89.8859
0.744	52020	131311	1630229	1	0.925457	0.0745433	0.442063	0.283749	89.8911	0.744	132638	50693	1630229	1	0.969842	0.0301579	0.839563	0.723489	89.8911	0.744	139881	43450	1630229	0.999921	0.974039	0.0259609	0.865539	0.762997	89.8911
0.745	52020	131218	1630322	1	0.925509	0.0744905	0.442238	0.283893	89.8962	0.745	132638	50600	1630322	1	0.969897	0.0301025	0.839811	0.723856	89.8962	0.745	139880	43358	1630322	0.999914	0.974094	0.025906	0.865782	0.763379	89.8962
0.746	52020	131113	1630427	1	0.925569	0.0744309	0.442435	0.284056	89.902	0.746	132638	50495	1630427	1	0.96996	0.0300401	0.84009	0.724271	89.902	0.746	139880	43253	1630427	0.999914	0.974157	0.0258432	0.866063	0.763816	89.902
0.747	52020	131024	1630516	1	0.92562	0.0743804	0.442603	0.284194	89.9069	0.747	132638	50406	1630516	1	0.970013	0.0299871	0.840327	0.724624	89.9069	0.747	139880	43164	1630516	0.999914	0.97421	0.0257901	0.866302	0.764188	89.9069
0.748	52020	130939	1630601	1	0.925668	0.0743321	0.442763	0.284326	89.9116	0.748	132638	50321	1630601	1	0.970063	0.0299365	0.840553	0.72496	89.9116	0.748	139879	43080	1630601	0.999907	0.97426	0.0257399	0.866524	0.764537	89.9116
0.749	52020	130841	1630699	1	0.925724	0.0742765	0.442948	0.284478	89.917	0.749	132638	50223	1630699	1	0.970122	0.0298782	0.840814	0.725349	89.917	0.749	139878	42983	1630699	0.9999	0.974318	0.0256819	0.86678	0.764942	89.917
0.75	52020	130733	1630807	1	0.925785	0.0742152	0.443151	0.284646	89.923	0.75	132638	50115	1630807	1	0.970186	0.029814	0.841102	0.725777	89.923	0.75	139877	42876	1630807	0.999893	0.974382	0.025618	0.867064	0.765388	89.923
0.751	52020	130490	1631050	1	0.925923	0.0740772	0.443611	0.285025	89.9364	0.751	132638	49872	1631050	1	0.970331	0.0296694	0.841751	0.726744	89.9364	0.751	139871	42639	1631050	0.99985	0.974524	0.0254764	0.867681	0.766374	89.9364
0.752	52020	130490	1631050	1	0.925923	0.0740772	0.443611	0.285025	89.9364	0.752	132638	49872	1631050	1	0.970331	0.0296694	0.841751	0.726744	89.9364	0.752	139871	42639	1631050	0.99985	0.974524	0.0254764	0.867681	0.766374	89.9364
0.753	52020	130400	1631140	1	0.925974	0.0740261	0.443781	0.285166	89.9413	0.753	132638	49782	1631140	1	0.970384	0.0296159	0.841991	0.727102	89.9413	0.753	139868	42552	1631140	0.999828	0.974576	0.0254244	0.867904	0.766736	89.9413
0.754	52020	130301	1631239	1	0.92603	0.0739699	0.443968	0.285321	89.9468	0.754	132638	49683	1631239	1	0.970443	0.029557	0.842256	0.727497	89.9468	0.754	139867	42454	1631239	0.999821	0.974635	0.0253658	0.868165	0.767147	89.9468
0.755	52020	130198	1631342	1	0.926089	0.0739115	0.444164	0.285482	89.9525	0.755	132638	49580	1631342	1	0.970504	0.0294957	0.842531	0.727908	89.9525	0.755	139865	42353	1631342	0.999807	0.974695	0.0253055	0.86843	0.76757	89.9525
0.756	52020	129972	1631568	1	0.926217	0.0737832	0.444593	0.285837	89.9649	0.756	132638	49354	1631568	1	0.970639	0.0293613	0.843136	0.728812	89.9649	0.756	139863	42129	1631568	0.999793	0.974829	0.0251717	0.869027	0.768512	89.9649
0.757	52020	129972	1631568	1	0.926217	0.0737832	0.444593	0.285837	89.9649	0.757	132638	49354	1631568	1	0.970639	0.0293613	0.843136	0.728812	89.9649	0.757	139863	42129	1631568	0.999793	0.974829	0.0251717	0.869027	0.768512	89.9649
0.758	52020	129869	1631671	1	0.926275	0.0737247	0.444788	0.285999	89.9706	0.758	132638	49251	1631671	1	0.9707	0.0293	0.843412	0.729225	89.9706	0.758	139860	42029	1631671	0.999771	0.974889	0.0251119	0.869287	0.768931	89.9706
0.759	52020	129771	1631769	1	0.926331	0.0736691	0.444975	0.286153	89.976	0.759	132638	49153	1631769	1	0.970758	0.0292417	0.843675	0.729618	89.976	0.759	139858	41933	1631769	0.999757	0.974946	0.0250546	0.869539	0.769334	89.976
0.76	52020	129655	1631885	1	0.926397	0.0736032	0.445196	0.286335	89.9824	0.76	132638	49037	1631885	1	0.970827	0.0291727	0.843987	0.730084	89.9824	0.76	139857	41818	1631885	0.99975	0.975015	0.0249858	0.869847	0.76982	89.9824
0.761	52020	129416	1632124	1	0.926532	0.0734675	0.445651	0.286713	89.9956	0.761	132638	48798	1632124	1	0.97097	0.0290305	0.844629	0.731046	89.9956	0.761	139856	41580	1632124	0.999743	0.975157	0.0248436	0.870487	0.770828	89.9956
0.762	52020	129416	1632124	1	0.926532	0.0734675	0.445651	0.286713	89.9956	0.762	132638	48798	1632124	1	0.97097	0.0290305	0.844629	0.731046	89.9956	0.762	139856	41580	1632124	0.999743	0.975157	0.0248436	0.870487	0.770828	89.9956
0.763	52020	129286	1632254	1	0.926606	0.0733937	0.4459	0.286918	90.0028	0.763	132638	48668	1632254	1	0.971047	0.0289532	0.844979	0.73157	90.0028	0.763	139856	41450	1632254	0.999743	0.975235	0.024766	0.87084	0.771381	90.0028
0.764	52020	129145	1632395	1	0.926686	0.0733137	0.446169	0.287142	90.0105	0.764	132638	48527	1632395	1	0.971131	0.0288693	0.845358	0.732139	90.0105	0.764	139856	41309	1632395	0.999743	0.975319	0.0246817	0.871222	0.771981	90.0105
0.765	52020	128998	1632542	1	0.92677	0.0732302	0.446451	0.287375	90.0186	0.765	132638	48380	1632542	1	0.971218	0.0287818	0.845755	0.732734	90.0186	0.765	139855	41163	1632542	0.999736	0.975406	0.0245945	0.871615	0.772603	90.0186
0.766	52020	128678	1632862	1	0.926951	0.0730486	0.447065	0.287884	90.0363	0.766	132638	48060	1632862	1	0.971409	0.0285915	0.846618	0.734031	90.0363	0.766	139853	40845	1632862	0.999721	0.975596	0.0244045	0.872473	0.77396	90.0363
0.767	52020	128678	1632862	1	0.926951	0.0730486	0.447065	0.287884	90.0363	0.767	132638	48060	1632862	1	0.971409	0.0285915	0.846618	0.734031	90.0363	0.767	139853	40845	1632862	0.999721	0.975596	0.0244045	0.872473	0.77396	90.0363
0.768	52020	128490	1633050	1	0.927058	0.0729419	0.447426	0.288183	90.0466	0.768	132636	47874	1633050	0.999985	0.971519	0.0284808	0.847114	0.734785	90.0466	0.768	139850	40660	1633050	0.9997	0.975707	0.0242939	0.872966	0.774749	90.0466
0.769	52020	128319	1633221	1	0.927155	0.0728448	0.447755	0.288457	90.0561	0.769	132636	47703	1633221	0.999985	0.971621	0.0283791	0.847577	0.735482	90.0561	0.769	139850	40489	1633221	0.9997	0.975809	0.0241918	0.873432	0.775484	90.0561
0.77	52020	128113	1633427	1	0.927272	0.0727278	0.448153	0.288787	90.0674	0.77	132636	47497	1633427	0.999985	0.971744	0.0282565	0.848135	0.736323	90.0674	0.77	139850	40283	1633427	0.9997	0.975932	0.0240687	0.873994	0.776371	90.0674
0.771	52020	127700	1633840	1	0.927507	0.0724934	0.448951	0.28945	90.0902	0.771	132634	47086	1633840	0.99997	0.971988	0.028012	0.849243	0.738004	90.0902	0.771	139848	39872	1633840	0.999685	0.976178	0.0238231	0.875111	0.778144	90.0902
0.772	52020	127700	1633840	1	0.927507	0.0724934	0.448951	0.28945	90.0902	0.772	132634	47086	1633840	0.99997	0.971988	0.028012	0.849243	0.738004	90.0902	0.772	139848	39872	1633840	0.999685	0.976178	0.0238231	0.875111	0.778144	90.0902
0.773	52020	127486	1634054	1	0.927628	0.0723719	0.449366	0.289795	90.102	0.773	132634	46872	1634054	0.99997	0.972115	0.0278847	0.849826	0.738883	90.102	0.773	139848	39658	1634054	0.999685	0.976305	0.0236953	0.875697	0.779071	90.102
0.774	52020	127277	1634263	1	0.927747	0.0722533	0.449772	0.290133	90.1135	0.774	132633	46664	1634263	0.999962	0.972239	0.027761	0.850389	0.739739	90.1135	0.774	139847	39450	1634263	0.999678	0.97643	0.023571	0.876265	0.779974	90.1135
0.775	52020	127055	1634485	1	0.927873	0.0721272	0.450204	0.290493	90.1258	0.775	132633	46442	1634485	0.999962	0.972371	0.0276289	0.850994	0.740656	90.1258	0.775	139847	39228	1634485	0.999678	0.976562	0.0234383	0.876874	0.780941	90.1258
0.776	52020	126601	1634939	1	0.92813	0.0718695	0.451091	0.291231	90.1508	0.776	132632	45989	1634939	0.999955	0.972641	0.0273594	0.852229	0.742533	90.1508	0.776	139846	38775	1634939	0.999671	0.976833	0.0231677	0.878118	0.78292	90.1508
0.777	52020	126601	1634939	1	0.92813	0.0718695	0.451091	0.291231	90.1508	0.777	132632	45989	1634939	0.999955	0.972641	0.0273594	0.852229	0.742533	90.1508	0.777	139846	38775	1634939	0.999671	0.976833	0.0231677	0.878118	0.78292	90.1508
0.778	52020	126377	1635163	1	0.928258	0.0717423	0.451529	0.291597	90.1632	0.778	132631	45766	1635163	0.999947	0.972773	0.0272267	0.852836	0.74346	90.1632	0.778	139845	38552	1635163	0.999664	0.976966	0.0230344	0.87873	0.783898	90.1632
0.779	52020	126138	1635402	1	0.928393	0.0716067	0.451998	0.291988	90.1763	0.779	132629	45529	1635402	0.999932	0.972914	0.0270857	0.853479	0.744446	90.1763	0.779	139843	38315	1635402	0.99965	0.977108	0.0228928	0.879377	0.784938	90.1763
0.78	52020	125920	1635620	1	0.928517	0.0714829	0.452427	0.292346	90.1884	0.78	132629	45311	1635620	0.999932	0.973044	0.026956	0.854079	0.745358	90.1884	0.78	139843	38097	1635620	0.99965	0.977238	0.0227626	0.879981	0.7859	90.1884
0.781	52019	125454	1636087	0.999981	0.928782	0.0712184	0.453338	0.293109	90.2141	0.781	132627	44846	1636087	0.999917	0.973321	0.0266794	0.855352	0.747308	90.2141	0.781	139840	37633	1636087	0.999628	0.977515	0.0224853	0.881257	0.787951	90.2141
0.782	52019	125454	1636087	0.999981	0.928782	0.0712184	0.453338	0.293109	90.2141	0.782	132627	44846	1636087	0.999917	0.973321	0.0266794	0.855352	0.747308	90.2141	0.782	139840	37633	1636087	0.999628	0.977515	0.0224853	0.881257	0.787951	90.2141
0.783	52019	124997	1636544	0.999981	0.929041	0.0709589	0.454243	0.293866	90.2393	0.783	132626	44390	1636544	0.99991	0.973592	0.0264081	0.856608	0.749232	90.2393	0.783	139838	37178	1636544	0.999614	0.977787	0.0222135	0.882515	0.789974	90.2393
0.784	52019	124997	1636544	0.999981	0.929041	0.0709589	0.454243	0.293866	90.2393	0.784	132626	44390	1636544	0.99991	0.973592	0.0264081	0.856608	0.749232	90.2393	0.784	139838	37178	1636544	0.999614	0.977787	0.0222135	0.882515	0.789974	90.2393
0.785	52019	124784	1636757	0.999981	0.929162	0.070838	0.454666	0.29422	90.2511	0.785	132624	44179	1636757	0.999894	0.973718	0.0262826	0.857184	0.750123	90.2511	0.785	139836	36967	1636757	0.9996	0.977913	0.0220874	0.883096	0.790914	90.2511
0.786	52019	124395	1637146	0.999981	0.929383	0.0706172	0.45544	0.294869	90.2725	0.786	132623	43791	1637146	0.999887	0.973948	0.0260518	0.858257	0.751771	90.2725	0.786	139833	36581	1637146	0.999578	0.978144	0.0218568	0.884163	0.792641	90.2725
0.787	52019	124395	1637146	0.999981	0.929383	0.0706172	0.45544	0.294869	90.2725	0.787	132623	43791	1637146	0.999887	0.973948	0.0260518	0.858257	0.751771	90.2725	0.787	139833	36581	1637146	0.999578	0.978144	0.0218568	0.884163	0.792641	90.2725
0.788	52019	124054	1637487	0.999981	0.929576	0.0704236	0.456121	0.29544	90.2913	0.788	132621	43452	1637487	0.999872	0.97415	0.0258501	0.859192	0.753216	90.2913	0.788	139826	36247	1637487	0.999528	0.978344	0.0216572	0.885073	0.794137	90.2913
0.789	52019	124054	1637487	0.999981	0.929576	0.0704236	0.456121	0.29544	90.2913	0.789	132621	43452	1637487	0.999872	0.97415	0.0258501	0.859192	0.753216	90.2913	0.789	139826	36247	1637487	0.999528	0.978344	0.0216572	0.885073	0.794137	90.2913
0.79	52019	123887	1637654	0.999981	0.929671	0.0703288	0.456455	0.29572	90.3005	0.79	132619	43287	1637654	0.999857	0.974248	0.0257519	0.859644	0.75392	90.3005	0.79	139821	36085	1637654	0.999492	0.97844	0.0215604	0.885509	0.794862	90.3005
0.791	52019	123622	1637919	0.999981	0.929822	0.0701784	0.456986	0.296167	90.3151	0.791	132617	43024	1637919	0.999842	0.974405	0.0255955	0.86037	0.755046	90.3151	0.791	139816	35825	1637919	0.999457	0.978596	0.0214051	0.886221	0.796033	90.3151
0.792	52019	123622	1637919	0.999981	0.929822	0.0701784	0.456986	0.296167	90.3151	0.792	132617	43024	1637919	0.999842	0.974405	0.0255955	0.86037	0.755046	90.3151	0.792	139816	35825	1637919	0.999457	0.978596	0.0214051	0.886221	0.796033	90.3151
0.793	52019	123368	1638173	0.999981	0.929966	0.0700342	0.457497	0.296596	90.3291	0.793	132614	42773	1638173	0.999819	0.974554	0.0254462	0.86106	0.756122	90.3291	0.793	139812	35575	1638173	0.999428	0.978745	0.0212557	0.88691	0.797163	90.3291
0.794	52019	123368	1638173	0.999981	0.929966	0.0700342	0.457497	0.296596	90.3291	0.794	132614	42773	1638173	0.999819	0.974554	0.0254462	0.86106	0.756122	90.3291	0.794	139812	35575	1638173	0.999428	0.978745	0.0212557	0.88691	0.797163	90.3291
0.795	52019	123238	1638303	0.999981	0.93004	0.0699604	0.457759	0.296816	90.3363	0.795	132610	42647	1638303	0.999789	0.974629	0.0253712	0.861398	0.75666	90.3363	0.795	139807	35450	1638303	0.999392	0.97882	0.021181	0.887244	0.797726	90.3363
0.796	52018	122990	1638552	0.999962	0.93018	0.0698196	0.458252	0.297232	90.35	0.796	132604	42404	1638552	0.999744	0.974774	0.0252266	0.862056	0.757703	90.35	0.796	139800	35208	1638552	0.999342	0.978965	0.0210364	0.887901	0.798821	90.35
0.797	52018	122990	1638552	0.999962	0.93018	0.0698196	0.458252	0.297232	90.35	0.797	132604	42404	1638552	0.999744	0.974774	0.0252266	0.862056	0.757703	90.35	0.797	139800	35208	1638552	0.999342	0.978965	0.0210364	0.887901	0.798821	90.35
0.798	52016	122744	1638800	0.999923	0.93032	0.0696799	0.458735	0.297642	90.3637	0.798	132601	42159	1638800	0.999721	0.97492	0.0250809	0.862732	0.758761	90.3637	0.798	139795	34965	1638800	0.999307	0.97911	0.0208912	0.888569	0.799926	90.3637
0.799	52016	122744	1638800	0.999923	0.93032	0.0696799	0.458735	0.297642	90.3637	0.799	132601	42159	1638800	0.999721	0.97492	0.0250809	0.862732	0.758761	90.3637	0.799	139795	34965	1638800	0.999307	0.97911	0.0208912	0.888569	0.799926	90.3637
0.8	52014	122619	1638927	0.999885	0.930391	0.069609	0.458975	0.297847	90.3707	0.8	132598	42035	1638927	0.999698	0.974993	0.0250071	0.863069	0.759295	90.3707	0.8	139792	34841	1638927	0.999285	0.979184	0.0208172	0.888909	0.80049	90.3707
0.801	52013	122356	1639191	0.999865	0.930541	0.0694597	0.459501	0.298293	90.3853	0.801	132595	41774	1639191	0.999676	0.975149	0.0248518	0.863791	0.760428	90.3853	0.801	139787	34582	1639191	0.999249	0.979339	0.0206624	0.889624	0.801673	90.3853
0.802	52013	122356	1639191	0.999865	0.930541	0.0694597	0.459501	0.298293	90.3853	0.802	132595	41774	1639191	0.999676	0.975149	0.0248518	0.863791	0.760428	90.3853	0.802	139787	34582	1639191	0.999249	0.979339	0.0206624	0.889624	0.801673	90.3853
0.803	52013	122057	1639490	0.999865	0.93071	0.0692899	0.460109	0.298805	90.4018	0.803	132592	41478	1639490	0.999653	0.975325	0.0246757	0.864614	0.761717	90.4018	0.803	139782	34288	1639490	0.999214	0.979515	0.0204867	0.890439	0.803022	90.4018
0.804	52013	122057	1639490	0.999865	0.93071	0.0692899	0.460109	0.298805	90.4018	0.804	132592	41478	1639490	0.999653	0.975325	0.0246757	0.864614	0.761717	90.4018	0.804	139782	34288	1639490	0.999214	0.979515	0.0204867	0.890439	0.803022	90.4018
0.805	52013	121889	1639658	0.999865	0.930806	0.0691946	0.460451	0.299094	90.411	0.805	132587	41315	1639658	0.999615	0.975422	0.0245788	0.865055	0.762424	90.411	0.805	139777	34125	1639658	0.999178	0.979612	0.0203893	0.890884	0.803769	90.411
0.806	52012	121595	1639953	0.999846	0.930973	0.0690277	0.461044	0.299596	90.4273	0.806	132582	41025	1639953	0.999578	0.975595	0.0244062	0.865856	0.76369	90.4273	0.806	139771	33836	1639953	0.999135	0.979785	0.0202167	0.891684	0.8051	90.4273
0.807	52012	121595	1639953	0.999846	0.930973	0.0690277	0.461044	0.299596	90.4273	0.807	132582	41025	1639953	0.999578	0.975595	0.0244062	0.865856	0.76369	90.4273	0.807	139771	33836	1639953	0.999135	0.979785	0.0202167	0.891684	0.8051	90.4273
0.808	52010	121327	1640223	0.999808	0.931125	0.0688755	0.461579	0.300051	90.4422	0.808	132576	40761	1640223	0.999533	0.975752	0.0242492	0.866581	0.764845	90.4422	0.808	139765	33572	1640223	0.999092	0.979943	0.0200589	0.892414	0.806319	90.4422
0.809	52010	121327	1640223	0.999808	0.931125	0.0688755	0.461579	0.300051	90.4422	0.809	132576	40761	1640223	0.999533	0.975752	0.0242492	0.866581	0.764845	90.4422	0.809	139765	33572	1640223	0.999092	0.979943	0.0200589	0.892414	0.806319	90.4422
0.81	52010	121199	1640351	0.999808	0.931198	0.0688029	0.461841	0.300273	90.4492	0.81	132575	40634	1640351	0.999525	0.975827	0.0241736	0.866937	0.765405	90.4492	0.81	139761	33448	1640351	0.999064	0.980017	0.0199848	0.892753	0.806892	90.4492
0.811	52009	120994	1640557	0.999789	0.931314	0.0686865	0.462255	0.300625	90.4606	0.811	132573	40430	1640557	0.99951	0.975949	0.0240523	0.867508	0.766305	90.4606	0.811	139758	33245	1640557	0.999042	0.980138	0.0198636	0.893322	0.807836	90.4606
0.812	52009	120994	1640557	0.999789	0.931314	0.0686865	0.462255	0.300625	90.4606	0.812	132573	40430	1640557	0.99951	0.975949	0.0240523	0.867508	0.766305	90.4606	0.812	139758	33245	1640557	0.999042	0.980138	0.0198636	0.893322	0.807836	90.4606
0.813	52009	120839	1640712	0.999789	0.931402	0.0685985	0.462574	0.300894	90.4691	0.813	132573	40275	1640712	0.99951	0.976041	0.0239601	0.867948	0.766992	90.4691	0.813	139755	33093	1640712	0.999021	0.980229	0.0197727	0.893746	0.808543	90.4691
0.814	52009	120839	1640712	0.999789	0.931402	0.0685985	0.462574	0.300894	90.4691	0.814	132573	40275	1640712	0.99951	0.976041	0.0239601	0.867948	0.766992	90.4691	0.814	139755	33093	1640712	0.999021	0.980229	0.0197727	0.893746	0.808543	90.4691
0.815	52008	120649	1640903	0.999769	0.93151	0.0684906	0.462958	0.301221	90.4797	0.815	132569	40088	1640903	0.99948	0.976152	0.0238488	0.868465	0.767817	90.4797	0.815	139745	32912	1640903	0.998949	0.980337	0.0196646	0.894228	0.809379	90.4797
0.816	52007	120558	1640995	0.99975	0.931562	0.068439	0.463139	0.301376	90.4847	0.816	132565	40000	1640995	0.99945	0.976205	0.0237965	0.868701	0.768203	90.4847	0.816	139738	32827	1640995	0.998899	0.980388	0.0196138	0.894446	0.80977	90.4847
0.817	52007	120558	1640995	0.99975	0.931562	0.068439	0.463139	0.301376	90.4847	0.817	132565	40000	1640995	0.99945	0.976205	0.0237965	0.868701	0.768203	90.4847	0.817	139738	32827	1640995	0.998899	0.980388	0.0196138	0.894446	0.80977	90.4847
0.818	52005	120382	1641173	0.999712	0.931662	0.0683391	0.463488	0.301676	90.4946	0.818	132554	39833	1641173	0.999367	0.976304	0.0236971	0.869135	0.768933	90.4946	0.818	139722	32665	1641173	0.998785	0.980485	0.019517	0.894854	0.810514	90.4946
0.819	52005	120382	1641173	0.999712	0.931662	0.0683391	0.463488	0.301676	90.4946	0.819	132554	39833	1641173	0.999367	0.976304	0.0236971	0.869135	0.768933	90.4946	0.819	139722	32665	1641173	0.998785	0.980485	0.019517	0.894854	0.810514	90.4946
0.82	52004	120209	1641347	0.999692	0.93176	0.0682409	0.463839	0.301975	90.5041	0.82	132548	39665	1641347	0.999321	0.976404	0.0235972	0.869592	0.769675	90.5041	0.82	139713	32500	1641347	0.99872	0.980584	0.0194184	0.895295	0.81128	90.5041
0.821	52003	120095	1641462	0.999673	0.931825	0.0681761	0.464068	0.302171	90.5105	0.821	132545	39553	1641462	0.999299	0.976471	0.0235305	0.869901	0.770172	90.5105	0.821	139709	32389	1641462	0.998692	0.98065	0.0193521	0.895599	0.811799	90.5105
0.822	52003	120095	1641462	0.999673	0.931825	0.0681761	0.464068	0.302171	90.5105	0.822	132545	39553	1641462	0.999299	0.976471	0.0235305	0.869901	0.770172	90.5105	0.822	139709	32389	1641462	0.998692	0.98065	0.0193521	0.895599	0.811799	90.5105
0.823	52002	119871	1641687	0.999654	0.931952	0.068049	0.464525	0.302561	90.5229	0.823	132538	39335	1641687	0.999246	0.976601	0.0234008	0.870497	0.771139	90.5229	0.823	139696	32177	1641687	0.998599	0.980777	0.0192254	0.896162	0.812786	90.5229
0.824	52002	119871	1641687	0.999654	0.931952	0.068049	0.464525	0.302561	90.5229	0.824	132538	39335	1641687	0.999246	0.976601	0.0234008	0.870497	0.771139	90.5229	0.824	139696	32177	1641687	0.998599	0.980777	0.0192254	0.896162	0.812786	90.5229
0.825	52001	119633	1641926	0.999635	0.932087	0.0679139	0.465013	0.302976	90.5361	0.825	132535	39099	1641926	0.999223	0.976741	0.0232604	0.871161	0.772195	90.5361	0.825	139688	31946	1641926	0.998542	0.980915	0.0190874	0.896798	0.813871	90.5361
0.826	52000	119525	1642035	0.999616	0.932148	0.0678526	0.465231	0.303163	90.5421	0.826	132534	38991	1642035	0.999216	0.976805	0.0231962	0.871467	0.77268	90.5421	0.826	139685	31840	1642035	0.99852	0.980978	0.0190241	0.897093	0.814371	90.5421
0.827	52000	119525	1642035	0.999616	0.932148	0.0678526	0.465231	0.303163	90.5421	0.827	132534	38991	1642035	0.999216	0.976805	0.0231962	0.871467	0.77268	90.5421	0.827	139685	31840	1642035	0.99852	0.980978	0.0190241	0.897093	0.814371	90.5421
0.828	51994	119289	1642277	0.9995	0.932282	0.0677186	0.465681	0.303556	90.5554	0.828	132521	38762	1642277	0.999118	0.976942	0.02306	0.872075	0.773696	90.5554	0.828	139665	31618	1642277	0.998377	0.981111	0.0188914	0.897662	0.815405	90.5554
0.829	51994	119289	1642277	0.9995	0.932282	0.0677186	0.465681	0.303556	90.5554	0.829	132521	38762	1642277	0.999118	0.976942	0.02306	0.872075	0.773696	90.5554	0.829	139665	31618	1642277	0.998377	0.981111	0.0188914	0.897662	0.815405	90.5554
0.83	51991	119045	1642524	0.999443	0.932421	0.0675801	0.46617	0.303977	90.569	0.83	132513	38523	1642524	0.999058	0.977084	0.0229178	0.872732	0.774767	90.569	0.83	139644	31392	1642524	0.998227	0.981246	0.0187564	0.89824	0.81646	90.569
0.831	51988	118917	1642655	0.999385	0.932494	0.0675074	0.466417	0.304192	90.5763	0.831	132508	38397	1642655	0.99902	0.977159	0.0228428	0.873076	0.775331	90.5763	0.831	139635	31270	1642655	0.998163	0.981319	0.0186835	0.898561	0.817033	90.5763
0.832	51988	118917	1642655	0.999385	0.932494	0.0675074	0.466417	0.304192	90.5763	0.832	132508	38397	1642655	0.99902	0.977159	0.0228428	0.873076	0.775331	90.5763	0.832	139635	31270	1642655	0.998163	0.981319	0.0186835	0.898561	0.817033	90.5763
0.833	51987	118788	1642785	0.999366	0.932567	0.0674342	0.46668	0.304418	90.5834	0.833	132504	38271	1642785	0.99899	0.977234	0.0227679	0.873423	0.775898	90.5834	0.833	139629	31146	1642785	0.99812	0.981393	0.0186094	0.898898	0.81762	90.5834
0.834	51987	118650	1642923	0.999366	0.932645	0.0673558	0.466969	0.304664	90.591	0.834	132495	38142	1642923	0.998922	0.977311	0.0226911	0.873761	0.776473	90.591	0.834	139614	31023	1642923	0.998013	0.981467	0.0185359	0.899201	0.818193	90.591
0.835	51987	118528	1643045	0.999366	0.932715	0.0672866	0.467225	0.304882	90.5978	0.835	132489	38026	1643045	0.998877	0.97738	0.0226221	0.874073	0.776993	90.5978	0.835	139604	30911	1643045	0.997941	0.981534	0.018469	0.89949	0.81872	90.5978
0.836	51986	118409	1643165	0.999346	0.932782	0.067219	0.467468	0.305091	90.6044	0.836	132486	37909	1643165	0.998854	0.97745	0.0225525	0.8744	0.777523	90.6044	0.836	139595	30800	1643165	0.997877	0.981601	0.0184027	0.89978	0.819244	90.6044
0.837	51986	118265	1643309	0.999346	0.932864	0.0671373	0.467771	0.305349	90.6123	0.837	132480	37771	1643309	0.998809	0.977532	0.0224704	0.874776	0.778145	90.6123	0.837	139584	30667	1643309	0.997798	0.98168	0.0183232	0.900127	0.819872	90.6123
0.838	51986	118104	1643470	0.999346	0.932955	0.0670459	0.46811	0.305638	90.6212	0.838	132474	37616	1643470	0.998764	0.977624	0.0223782	0.875202	0.778846	90.6212	0.838	139572	30518	1643470	0.997713	0.981769	0.0182342	0.900517	0.820577	90.6212
0.839	51986	117956	1643618	0.999346	0.933039	0.0669619	0.468423	0.305904	90.6294	0.839	132466	37476	1643618	0.998703	0.977707	0.0222949	0.875577	0.779478	90.6294	0.839	139557	30385	1643618	0.997605	0.981849	0.0181547	0.90085	0.821204	90.6294
0.84	51984	117800	1643776	0.999308	0.933128	0.0668733	0.468738	0.306177	90.6381	0.84	132461	37323	1643776	0.998666	0.977798	0.0222039	0.876001	0.780174	90.6381	0.84	139549	30235	1643776	0.997548	0.981939	0.0180651	0.901258	0.821921	90.6381
0.841	51983	117657	1643920	0.999289	0.933209	0.0667921	0.469034	0.306431	90.646	0.841	132455	37185	1643920	0.99862	0.977881	0.0221218	0.876379	0.780801	90.646	0.841	139540	30100	1643920	0.997484	0.982019	0.0179845	0.901619	0.822565	90.646
0.842	51982	117488	1644090	0.99927	0.933305	0.0666962	0.469385	0.306733	90.6554	0.842	132447	37023	1644090	0.99856	0.977977	0.0220254	0.876819	0.781537	90.6554	0.842	139530	29940	1644090	0.997412	0.982115	0.0178889	0.90205	0.823332	90.6554
0.843	51981	117314	1644265	0.99925	0.933404	0.0665974	0.469747	0.307044	90.665	0.843	132442	36853	1644265	0.998522	0.978078	0.0219243	0.877294	0.782315	90.665	0.843	139519	29776	1644265	0.997334	0.982213	0.0177909	0.902489	0.824118	90.665
0.844	51981	117161	1644418	0.99925	0.933491	0.0665106	0.470072	0.307322	90.6735	0.844	132437	36705	1644418	0.998485	0.978166	0.0218362	0.877706	0.782993	90.6735	0.844	139508	29634	1644418	0.997255	0.982298	0.017706	0.902865	0.824798	90.6735
0.845	51981	117003	1644576	0.99925	0.933581	0.0664209	0.470408	0.307609	90.6822	0.845	132434	36550	1644576	0.998462	0.978259	0.021744	0.878145	0.783707	90.6822	0.845	139492	29492	1644576	0.997141	0.982383	0.0176212	0.903223	0.825475	90.6822
0.846	51979	116838	1644743	0.999212	0.933674	0.0663272	0.470745	0.307901	90.6914	0.846	132428	36389	1644743	0.998417	0.978354	0.0216482	0.878592	0.784447	90.6914	0.846	139478	29339	1644743	0.997041	0.982475	0.0175298	0.903621	0.826208	90.6914
0.847	51976	116663	1644921	0.999154	0.933774	0.0662278	0.471098	0.308209	90.7012	0.847	132421	36218	1644921	0.998364	0.978456	0.0215465	0.879065	0.785234	90.7012	0.847	139461	29178	1644921	0.996919	0.982571	0.0174336	0.904032	0.82698	90.7012
0.848	51975	116465	1645120	0.999135	0.933886	0.0661154	0.471514	0.308567	90.7122	0.848	132414	36026	1645120	0.998311	0.978571	0.0214323	0.879599	0.78612	90.7122	0.848	139442	28998	1645120	0.996783	0.982679	0.017326	0.904493	0.827844	90.7122
0.849	51973	116259	1645328	0.999097	0.934003	0.0659985	0.471941	0.308936	90.7237	0.849	132407	35825	1645328	0.998258	0.97869	0.0213127	0.880161	0.78705	90.7237	0.849	139428	28804	1645328	0.996683	0.982795	0.0172101	0.905012	0.828784	90.7237
0.85	51972	116045	1645543	0.999077	0.934125	0.065877	0.472393	0.309326	90.7355	0.85	132402	35615	1645543	0.998221	0.978815	0.0211878	0.880757	0.788027	90.7355	0.85	139417	28600	1645543	0.996605	0.982917	0.0170882	0.905573	0.829779	90.7355
0.851	51966	115834	1645760	0.998962	0.934245	0.0657572	0.472805	0.30969	90.7475	0.851	132392	35408	1645760	0.998145	0.978938	0.0210646	0.881327	0.788987	90.7475	0.851	139397	28403	1645760	0.996462	0.983035	0.0169705	0.906081	0.830733	90.7475
0.852	51964	115626	1645970	0.998923	0.934363	0.0656392	0.473239	0.310066	90.7591	0.852	132383	35207	1645970	0.998077	0.979058	0.0209451	0.881883	0.789922	90.7591	0.852	139382	28208	1645970	0.996354	0.983151	0.016854	0.906603	0.831684	90.7591
0.853	51962	115410	1646188	0.998885	0.934486	0.0655165	0.473691	0.310458	90.7711	0.853	132378	34994	1646188	0.99804	0.979185	0.0208183	0.882491	0.790921	90.7711	0.853	139371	28001	1646188	0.996276	0.983275	0.0167303	0.907174	0.832702	90.7711
0.854	51962	115167	1646431	0.998885	0.934624	0.0653786	0.474216	0.31091	90.7845	0.854	132367	34762	1646431	0.997957	0.979323	0.0206803	0.883133	0.792005	90.7845	0.854	139353	27776	1646431	0.996147	0.983409	0.0165959	0.907775	0.833805	90.7845
0.855	51961	114924	1646675	0.998866	0.934762	0.0652406	0.474736	0.311358	90.7979	0.855	132360	34525	1646675	0.997904	0.979464	0.0205393	0.883805	0.793121	90.7979	0.855	139340	27545	1646675	0.996054	0.983548	0.0164579	0.908412	0.834946	90.7979
0.856	51960	114691	1646909	0.998847	0.934894	0.0651084	0.475234	0.311789	90.8108	0.856	132357	34294	1646909	0.997881	0.979602	0.0204019	0.884476	0.794217	90.8108	0.856	139331	27320	1646909	0.99599	0.983682	0.0163234	0.909047	0.836065	90.8108
0.857	51959	114438	1647163	0.998827	0.935038	0.0649647	0.475778	0.312259	90.8248	0.857	132353	34044	1647163	0.997851	0.97975	0.0202532	0.885201	0.795405	90.8248	0.857	139321	27076	1647163	0.995918	0.983828	0.0161776	0.909736	0.837281	90.8248
0.858	51956	114207	1647397	0.99877	0.935169	0.0648336	0.476261	0.312681	90.8377	0.858	132347	33816	1647397	0.997806	0.979886	0.0201175	0.885854	0.796489	90.8377	0.858	139301	26862	1647397	0.995775	0.983956	0.0160498	0.9103	0.838339	90.8377
0.859	51954	113989	1647617	0.998731	0.935293	0.0647099	0.476723	0.313083	90.8499	0.859	132340	33603	1647617	0.997753	0.980013	0.0199908	0.88646	0.797503	90.8499	0.859	139283	26660	1647617	0.995647	0.984077	0.0159291	0.910838	0.839342	90.8499
0.86	51952	113749	1647859	0.998693	0.935429	0.0645736	0.477235	0.313529	90.8632	0.86	132327	33374	1647859	0.997655	0.980149	0.0198546	0.887092	0.798589	90.8632	0.86	139263	26438	1647859	0.995504	0.984209	0.0157964	0.911428	0.840448	90.8632
0.861	51952	113513	1648095	0.998693	0.935563	0.0644396	0.477752	0.313976	90.8762	0.861	132319	33146	1648095	0.997595	0.980285	0.0197189	0.88774	0.79968	90.8762	0.861	139250	26215	1648095	0.995411	0.984343	0.0156632	0.912047	0.841568	90.8762
0.862	51952	113275	1648333	0.998693	0.935698	0.0643045	0.478276	0.314428	90.8894	0.862	132308	32919	1648333	0.997512	0.98042	0.0195839	0.888376	0.800765	90.8894	0.862	139227	26000	1648333	0.995246	0.984471	0.0155347	0.912608	0.842641	90.8894
0.863	51952	113035	1648573	0.998693	0.935834	0.0641683	0.478805	0.314885	90.9026	0.863	132303	32684	1648573	0.997474	0.98056	0.0194441	0.889058	0.8019	90.9026	0.863	139216	25771	1648573	0.995168	0.984608	0.0153979	0.913254	0.8438	90.9026
0.864	51952	112775	1648833	0.998693	0.935982	0.0640207	0.479379	0.315382	90.9169	0.864	132295	32432	1648833	0.997414	0.98071	0.0192942	0.889782	0.803117	90.9169	0.864	139205	25522	1648833	0.995089	0.984757	0.0152491	0.913961	0.845065	90.9169
0.865	51951	112522	1649087	0.998674	0.936125	0.0638771	0.479932	0.315863	90.9309	0.865	132291	32182	1649087	0.997384	0.980859	0.0191454	0.890516	0.804333	90.9309	0.865	139191	25282	1649087	0.994989	0.984901	0.0151057	0.914632	0.846285	90.9309
0.866	51950	112266	1649344	0.998654	0.936271	0.0637317	0.480494	0.316352	90.9451	0.866	132278	31938	1649344	0.997286	0.981004	0.0190003	0.891199	0.805512	90.9451	0.866	139174	25042	1649344	0.994867	0.985044	0.0149623	0.915293	0.847506	90.9451
0.867	51950	112012	1649598	0.998654	0.936415	0.0635875	0.481059	0.316842	90.9591	0.867	132271	31691	1649598	0.997233	0.981151	0.0188533	0.891915	0.806717	90.9591	0.867	139161	24801	1649598	0.994775	0.985188	0.0148184	0.915973	0.848739	90.9591
0.868	51945	111758	1649857	0.998558	0.936559	0.0634434	0.48159	0.317312	90.9734	0.868	132249	31454	1649857	0.997067	0.981292	0.0187123	0.892546	0.807859	90.9734	0.868	139129	24574	1649857	0.994546	0.985324	0.0146827	0.916543	0.849887	90.9734
0.869	51944	111472	1650144	0.998539	0.936722	0.063281	0.482222	0.317864	90.9892	0.869	132230	31186	1650144	0.996924	0.981452	0.0185529	0.893283	0.809162	90.9892	0.869	139104	24312	1650144	0.994367	0.985481	0.0145262	0.917246	0.851226	90.9892
0.87	51944	111169	1650447	0.998539	0.936894	0.063109	0.482901	0.318454	91.0059	0.87	132210	30903	1650447	0.996773	0.98162	0.0183846	0.894063	0.810542	91.0059	0.87	139069	24044	1650447	0.994117	0.985641	0.0143661	0.917932	0.852593	91.0059
0.871	51939	110859	1650762	0.998443	0.93707	0.062933	0.483563	0.31904	91.0233	0.871	132192	30606	1650762	0.996637	0.981797	0.0182079	0.894894	0.812	91.0233	0.871	139040	23758	1650762	0.99391	0.985812	0.0141952	0.918696	0.854065	91.0233
0.872	51930	110537	1651093	0.99827	0.937253	0.0627502	0.484225	0.319634	91.0415	0.872	132174	30293	1651093	0.996502	0.981983	0.0180217	0.895776	0.813544	91.0415	0.872	139007	23460	1651093	0.993674	0.98599	0.0140171	0.919483	0.855601	91.0415
0.873	51929	110237	1651394	0.998251	0.937423	0.0625799	0.484896	0.320221	91.0581	0.873	132159	30007	1651394	0.996389	0.982154	0.0178515	0.896589	0.814961	91.0581	0.873	138966	23200	1651394	0.993381	0.986146	0.0138618	0.920128	0.856937	91.0581
0.874	51928	109918	1651714	0.998231	0.937604	0.0623988	0.485612	0.320848	91.0758	0.874	132150	29696	1651714	0.996321	0.982339	0.0176665	0.897502	0.816517	91.0758	0.874	138938	22908	1651714	0.99318	0.98632	0.0136873	0.920918	0.858458	91.0758
0.875	51920	109622	1652018	0.998078	0.937773	0.0622308	0.486229	0.321402	91.0925	0.875	132130	29412	1652018	0.99617	0.982508	0.0174975	0.898294	0.81793	91.0925	0.875	138895	22647	1652018	0.992873	0.986477	0.0135314	0.921562	0.859807	91.0925
0.876	51884	108882	1652794	0.997386	0.938194	0.0618107	0.487664	0.32273	91.1353	0.876	132065	28701	1652794	0.99568	0.982931	0.0170746	0.900226	0.821473	91.1353	0.876	138783	21983	1652794	0.992072	0.986874	0.0131346	0.923195	0.863261	91.1353
0.877	51884	108882	1652794	0.997386	0.938194	0.0618107	0.487664	0.32273	91.1353	0.877	132065	28701	1652794	0.99568	0.982931	0.0170746	0.900226	0.821473	91.1353	0.877	138783	21983	1652794	0.992072	0.986874	0.0131346	0.923195	0.863261	91.1353
0.878	51867	108606	1653087	0.997059	0.938351	0.061654	0.488176	0.323213	91.1515	0.878	132033	28440	1653087	0.995439	0.983087	0.0169193	0.900908	0.822774	91.1515	0.878	138732	21741	1653087	0.991708	0.987019	0.01299	0.923756	0.864519	91.1515
0.879	51857	108296	1653407	0.996867	0.938528	0.061478	0.488818	0.323797	91.1691	0.879	132007	28146	1653407	0.995243	0.983262	0.0167444	0.901715	0.824256	91.1691	0.879	138688	21465	1653407	0.991393	0.987184	0.0128251	0.924448	0.865972	91.1691
0.88	51853	108017	1653690	0.99679	0.938686	0.0613196	0.489433	0.324345	91.1847	0.88	131986	27884	1653690	0.995084	0.983418	0.0165885	0.902444	0.825583	91.1847	0.88	138643	21227	1653690	0.991072	0.987327	0.0126829	0.925021	0.867223	91.1847
0.881	51846	107471	1654243	0.996655	0.938996	0.0610097	0.490648	0.325427	91.2152	0.881	131955	27362	1654243	0.994851	0.983729	0.016278	0.903941	0.828254	91.2152	0.881	138558	20759	1654243	0.990464	0.987607	0.0124033	0.926162	0.8697	91.2152
0.882	51846	107471	1654243	0.996655	0.938996	0.0610097	0.490648	0.325427	91.2152	0.882	131955	27362	1654243	0.994851	0.983729	0.016278	0.903941	0.828254	91.2152	0.882	138558	20759	1654243	0.990464	0.987607	0.0124033	0.926162	0.8697	91.2152
0.883	51841	107208	1654511	0.996559	0.939146	0.0608604	0.491223	0.325944	91.23	0.883	131941	27108	1654511	0.994745	0.98388	0.0161269	0.904675	0.829562	91.23	0.883	138515	20534	1654511	0.990157	0.987741	0.0122689	0.926705	0.870895	91.23
0.884	51840	106959	1654761	0.99654	0.939287	0.060719	0.491796	0.32645	91.2438	0.884	131927	26872	1654761	0.99464	0.98402	0.0159865	0.905355	0.83078	91.2438	0.884	138482	20317	1654761	0.989921	0.987871	0.0121392	0.927259	0.872058	91.2438
0.885	51837	106681	1655042	0.996482	0.939445	0.0605612	0.492424	0.32701	91.2593	0.885	131913	26605	1655042	0.994534	0.984179	0.0158276	0.906133	0.832164	91.2593	0.885	138442	20076	1655042	0.989635	0.988015	0.0119952	0.927864	0.873352	91.2593
0.886	51830	106204	1655526	0.996348	0.939716	0.0602904	0.493492	0.327967	91.286	0.886	131883	26151	1655526	0.994308	0.984449	0.0155575	0.907435	0.834523	91.286	0.886	138370	19664	1655526	0.98912	0.988262	0.011749	0.928888	0.875571	91.286
0.887	51830	106204	1655526	0.996348	0.939716	0.0602904	0.493492	0.327967	91.286	0.887	131883	26151	1655526	0.994308	0.984449	0.0155575	0.907435	0.834523	91.286	0.887	138370	19664	1655526	0.98912	0.988262	0.011749	0.928888	0.875571	91.286
0.888	51824	105949	1655787	0.996232	0.939861	0.0601457	0.494049	0.328472	91.3004	0.888	131864	25909	1655787	0.994165	0.984594	0.0154136	0.90812	0.835783	91.3004	0.888	138321	19452	1655787	0.98877	0.988389	0.0116224	0.929374	0.876709	91.3004
0.889	51818	105730	1656012	0.996117	0.939986	0.0600213	0.494522	0.328903	91.3128	0.889	131839	25709	1656012	0.993976	0.984713	0.0152946	0.908652	0.836818	91.3128	0.889	138273	19275	1656012	0.988427	0.988495	0.0115166	0.929754	0.877656	91.3128
0.89	51812	105496	1656252	0.996002	0.940119	0.0598885	0.495032	0.329367	91.326	0.89	131816	25492	1656252	0.993803	0.984842	0.0151655	0.909245	0.837948	91.326	0.89	138216	19092	1656252	0.988019	0.988604	0.0114073	0.930121	0.878633	91.326
0.891	51800	104960	1656800	0.995771	0.940423	0.0595842	0.496216	0.330441	91.3562	0.891	131742	25018	1656800	0.993245	0.985124	0.0148835	0.910455	0.840406	91.3562	0.891	138077	18683	1656800	0.987026	0.988849	0.0111629	0.930902	0.880818	91.3562
0.892	51800	104960	1656800	0.995771	0.940423	0.0595842	0.496216	0.330441	91.3562	0.892	131742	25018	1656800	0.993245	0.985124	0.0148835	0.910455	0.840406	91.3562	0.892	138077	18683	1656800	0.987026	0.988849	0.0111629	0.930902	0.880818	91.3562
0.893	51797	104691	1657072	0.995713	0.940576	0.0594315	0.496835	0.330997	91.3712	0.893	131708	24780	1657072	0.992988	0.985266	0.0147419	0.911077	0.841649	91.3712	0.893	138007	18481	1657072	0.986525	0.98897	0.0110422	0.931284	0.881901	91.3712
0.894	51792	104414	1657354	0.995617	0.940733	0.0592743	0.497459	0.331562	91.3868	0.894	131669	24537	1657354	0.992694	0.985411	0.0145973	0.911696	0.842919	91.3868	0.894	137921	18285	1657354	0.985911	0.989088	0.0109251	0.93159	0.882943	91.3868
0.895	51784	104154	1657622	0.995463	0.940881	0.0591267	0.498024	0.332081	91.4016	0.895	131637	24301	1657622	0.992453	0.985552	0.0144569	0.912321	0.844162	91.4016	0.895	137843	18095	1657622	0.985353	0.989202	0.0108116	0.931907	0.88396	91.4016
0.896	51764	103559	1658237	0.995079	0.94122	0.0587889	0.499308	0.333267	91.4355	0.896	131558	23765	1658237	0.991858	0.985871	0.0141381	0.913721	0.846996	91.4355	0.896	137671	17652	1658237	0.984123	0.989467	0.0105469	0.932683	0.886353	91.4355
0.897	51764	103559	1658237	0.995079	0.94122	0.0587889	0.499308	0.333267	91.4355	0.897	131558	23765	1658237	0.991858	0.985871	0.0141381	0.913721	0.846996	91.4355	0.897	137671	17652	1658237	0.984123	0.989467	0.0105469	0.932683	0.886353	91.4355
0.898	51753	103293	1658514	0.994867	0.941371	0.0586379	0.49987	0.333791	91.4507	0.898	131515	23531	1658514	0.991533	0.98601	0.0139989	0.914302	0.848232	91.4507	0.898	137593	17453	1658514	0.983566	0.989586	0.010428	0.93303	0.887433	91.4507
0.899	51751	102986	1658823	0.994829	0.941545	0.0584636	0.500597	0.334445	91.4678	0.899	131480	23257	1658823	0.991269	0.986174	0.0138359	0.915041	0.8497	91.4678	0.899	137514	17223	1658823	0.983001	0.989724	0.0102906	0.933472	0.888695	91.4678
0.9	51749	102668	1659143	0.99479	0.941726	0.0582831	0.501354	0.335125	91.4854	0.9	131421	22996	1659143	0.990825	0.986329	0.0136806	0.91565	0.851079	91.4854	0.9	137408	17009	1659143	0.982243	0.989852	0.0101627	0.933767	0.88985	91.4854
0.901	51748	102380	1659432	0.994771	0.941889	0.0581196	0.502047	0.335747	91.5014	0.901	131381	22747	1659432	0.990523	0.986478	0.0135325	0.916294	0.852415	91.5014	0.901	137335	16793	1659432	0.981722	0.989982	0.0100337	0.934188	0.891045	91.5014
0.902	51743	102060	1659757	0.994675	0.942071	0.0579379	0.502791	0.336424	91.5193	0.902	131336	22467	1659757	0.990184	0.986644	0.0133659	0.91702	0.853924	91.5193	0.902	137231	16572	1659757	0.980978	0.990114	0.00990161	0.934514	0.892252	91.5193
0.903	51739	101694	1660127	0.994598	0.942279	0.0577302	0.503658	0.337209	91.5397	0.903	131289	22144	1660127	0.989829	0.986837	0.0131737	0.917877	0.855676	91.5397	0.903	137098	16335	1660127	0.980027	0.990256	0.00976	0.934786	0.893537	91.5397
0.904	51738	101358	1660464	0.994579	0.94247	0.0575394	0.504476	0.337945	91.5583	0.904	131255	21841	1660464	0.989573	0.987017	0.0129935	0.918722	0.857338	91.5583	0.904	136990	16106	1660464	0.979255	0.990393	0.00962317	0.935124	0.894798	91.5583
0.905	51736	100990	1660834	0.994541	0.942679	0.0573305	0.505368	0.33875	91.5787	0.905	131203	21523	1660834	0.989181	0.987207	0.0128043	0.919548	0.859074	91.5787	0.905	136874	15852	1660834	0.978426	0.990546	0.00947141	0.935513	0.896206	91.5787
0.906	51733	100616	1661211	0.994483	0.942891	0.0571182	0.506271	0.339569	91.5995	0.906	131143	21206	1661211	0.988729	0.987396	0.0126157	0.920344	0.860806	91.5995	0.906	136749	15600	1661211	0.977533	0.990697	0.00932084	0.935865	0.897604	91.5995
0.907	51721	100214	1661625	0.994252	0.94312	0.05689	0.507181	0.340415	91.6223	0.907	131078	20857	1661625	0.988239	0.987603	0.0124081	0.921226	0.862724	91.6223	0.907	136614	15321	1661625	0.976568	0.990864	0.00915415	0.936267	0.899161	91.6223
0.908	51715	99861	1661984	0.994137	0.94332	0.0566896	0.508016	0.341182	91.6421	0.908	131024	20552	1661984	0.987832	0.987785	0.0122266	0.922009	0.864411	91.6421	0.908	136498	15078	1661984	0.975738	0.991009	0.00900896	0.936624	0.900525	91.6421
0.909	51706	99500	1662354	0.993964	0.943525	0.0564847	0.508852	0.341957	91.6625	0.909	130940	20266	1662354	0.987198	0.987956	0.0120565	0.922619	0.865971	91.6625	0.909	136344	14862	1662354	0.974638	0.991139	0.0088799	0.936757	0.90171	91.6625
0.91	51691	99062	1662807	0.993676	0.943774	0.056236	0.509841	0.342885	91.6875	0.91	130857	19896	1662807	0.986572	0.988176	0.0118364	0.923509	0.868023	91.6875	0.91	136180	14573	1662807	0.973465	0.991312	0.00870722	0.937088	0.903332	91.6875
0.911	51663	98617	1663280	0.993137	0.944028	0.0559834	0.510756	0.343778	91.7135	0.911	130747	19533	1663280	0.985743	0.988393	0.0116204	0.924275	0.870023	91.7135	0.911	135991	14289	1663280	0.972114	0.991482	0.00853754	0.937313	0.904917	91.7135
0.912	51627	98216	1663717	0.992445	0.944257	0.0557558	0.511505	0.344541	91.7376	0.912	130644	19199	1663717	0.984967	0.988592	0.0114217	0.924975	0.871873	91.7376	0.912	135804	14039	1663717	0.970777	0.991632	0.00838816	0.937436	0.906309	91.7376
0.913	51601	97803	1664156	0.991945	0.944492	0.0555213	0.512362	0.345379	91.7618	0.913	130526	18878	1664156	0.984077	0.988783	0.0112307	0.925578	0.873645	91.7618	0.913	135605	13799	1664156	0.969355	0.991776	0.00824476	0.937483	0.90764	91.7618
0.914	51568	97384	1664608	0.991311	0.944731	0.0552834	0.513186	0.346205	91.7868	0.914	130398	18554	1664608	0.983112	0.988977	0.011038	0.926155	0.875436	91.7868	0.914	135378	13574	1664608	0.967732	0.991911	0.00811033	0.937378	0.90887	91.7868
0.915	51540	96983	1665037	0.990773	0.944959	0.0550558	0.514004	0.347017	91.8104	0.915	130285	18238	1665037	0.98226	0.989165	0.01085	0.926764	0.877204	91.8104	0.915	135181	13342	1665037	0.966324	0.992051	0.00797171	0.937406	0.910169	91.8104
0.916	51516	96563	1665481	0.990311	0.945198	0.0548174	0.514905	0.347895	91.8349	0.916	130185	17894	1665481	0.981506	0.98937	0.0106453	0.927518	0.879159	91.8349	0.916	134969	13110	1665481	0.964809	0.99219	0.00783309	0.937379	0.911466	91.8349
0.917	51493	96087	1665980	0.989869	0.945469	0.0545472	0.515962	0.348916	91.8624	0.917	130060	17520	1665980	0.980564	0.989593	0.0104229	0.928277	0.881285	91.8624	0.917	134720	12860	1665980	0.963029	0.99234	0.00768372	0.937274	0.912861	91.8624
0.918	51470	95670	1666420	0.989427	0.945707	0.0543104	0.516871	0.349803	91.8867	0.918	129926	17214	1666420	0.979553	0.989776	0.0102408	0.928779	0.883009	91.8867	0.918	134490	12650	1666420	0.961384	0.992466	0.00755825	0.937108	0.914027	91.8867
0.919	51452	95229	1666879	0.989081	0.945957	0.0540601	0.517884	0.350775	91.912	0.919	129817	16864	1666879	0.978732	0.989984	0.0100326	0.929525	0.885029	91.912	0.919	134268	12413	1666879	0.959798	0.992608	0.00741664	0.93706	0.915374	91.912
0.92	51437	94811	1667312	0.988793	0.946195	0.0538228	0.518863	0.351711	91.9359	0.92	129680	16568	1667312	0.977699	0.990161	0.00985649	0.929986	0.886713	91.9359	0.92	134019	12229	1667312	0.958018	0.992719	0.00730671	0.936737	0.916382	91.9359
0.921	51409	94350	1667801	0.988255	0.946457	0.0535611	0.519863	0.352699	91.9628	0.921	129513	16246	1667801	0.97644	0.990353	0.00966493	0.93042	0.888542	91.9628	0.921	133757	12002	1667801	0.956145	0.992855	0.00717108	0.936506	0.917659	91.9628
0.922	51371	93845	1668344	0.987524	0.946745	0.0532744	0.520909	0.353756	91.9928	0.922	129319	15897	1668344	0.974977	0.990561	0.00945731	0.930841	0.890529	91.9928	0.922	133426	11790	1668344	0.953779	0.992983	0.00704441	0.935968	0.918811	91.9928
0.923	51334	93408	1668818	0.986813	0.946994	0.0530263	0.521788	0.354659	92.0189	0.923	129143	15599	1668818	0.97365	0.990739	0.00928003	0.931163	0.892229	92.0189	0.923	133150	11592	1668818	0.951806	0.993102	0.00692611	0.935587	0.919913	92.0189
0.924	51313	92927	1669320	0.986409	0.947268	0.0527533	0.522908	0.355747	92.0466	0.924	128956	15284	1669320	0.97224	0.990927	0.00909263	0.931501	0.894038	92.0466	0.924	132859	11381	1669320	0.949726	0.993228	0.00680003	0.935192	0.921097	92.0466
0.925	51291	92453	1669816	0.985986	0.947538	0.0524842	0.524008	0.356822	92.0739	0.925	128780	14964	1669816	0.970913	0.991118	0.00890226	0.931899	0.895898	92.0739	0.925	132607	11137	1669816	0.947924	0.993375	0.00665425	0.935051	0.922522	92.0739
0.926	51269	91972	1670319	0.985563	0.947811	0.0522111	0.525133	0.357921	92.1017	0.926	128617	14624	1670319	0.969684	0.991321	0.00869999	0.932416	0.897906	92.1017	0.926	132352	10889	1670319	0.946101	0.993523	0.00650607	0.93491	0.923981	92.1017
0.927	51246	91455	1670859	0.985121	0.948105	0.0519176	0.526353	0.359115	92.1314	0.927	128416	14285	1670859	0.968169	0.991523	0.00849831	0.932785	0.899896	92.1314	0.927	132059	10642	1670859	0.944007	0.993671	0.00635849	0.934623	0.925424	92.1314
0.928	51217	90945	1671398	0.984564	0.948395	0.0516281	0.527515	0.360272	92.1612	0.928	128236	13926	1671398	0.966812	0.991737	0.00828474	0.933304	0.902041	92.1612	0.928	131771	10391	1671398	0.941948	0.993821	0.00620852	0.934367	0.926907	92.1612
0.929	51188	90435	1671937	0.984006	0.948686	0.0513386	0.528684	0.361438	92.1909	0.929	128030	13593	1671937	0.965259	0.991935	0.00808663	0.933636	0.90402	92.1909	0.929	131492	10131	1671937	0.939954	0.993977	0.00605317	0.934174	0.928465	92.1909
0.93	51159	89868	1672533	0.983449	0.949008	0.0510167	0.530016	0.36276	92.2237	0.93	127773	13254	1672533	0.963321	0.992138	0.00788496	0.933791	0.906018	92.2237	0.93	131157	9870	1672533	0.937559	0.994133	0.00589723	0.933771	0.930013	92.2237
0.931	51131	89308	1673121	0.98291	0.949327	0.0506988	0.531344	0.36408	92.2562	0.931	127526	12913	1673121	0.961459	0.992341	0.00768209	0.933993	0.908053	92.2562	0.931	130809	9630	1673121	0.935071	0.994277	0.00575383	0.933247	0.931429	92.2562
0.932	51108	88768	1673684	0.982468	0.949634	0.0503923	0.532664	0.365381	92.2872	0.932	127308	12568	1673684	0.959815	0.992547	0.00747685	0.934323	0.910149	92.2872	0.932	130499	9377	1673684	0.932855	0.994429	0.00560266	0.932909	0.932962	92.2872
0.933	51077	88233	1674250	0.981872	0.949938	0.0500886	0.533915	0.366643	92.3184	0.933	127057	12253	1674250	0.957923	0.992735	0.00728945	0.934421	0.912045	92.3184	0.933	130170	9140	1674250	0.930504	0.99457	0.00546106	0.932443	0.934391	92.3184
0.934	51036	87672	1674852	0.981084	0.950258	0.0497701	0.535171	0.367938	92.3516	0.934	126808	11900	1674852	0.956046	0.992945	0.00707945	0.934659	0.914208	92.3516	0.934	129829	8879	1674852	0.928066	0.994727	0.00530511	0.93201	0.935988	92.3516
0.935	50989	87084	1675487	0.980181	0.950593	0.0494363	0.536464	0.36929	92.3866	0.935	126553	11520	1675487	0.954123	0.993171	0.00685338	0.934968	0.916566	92.3866	0.935	129504	8569	1675487	0.925743	0.994912	0.00511989	0.931801	0.937939	92.3866
0.936	50953	86473	1676134	0.979489	0.95094	0.0490894	0.537916	0.370767	92.4223	0.936	126319	11107	1676134	0.952359	0.993417	0.00660768	0.935475	0.919178	92.4223	0.936	129182	8244	1676134	0.923441	0.995106	0.00492571	0.931652	0.940011	92.4223
0.937	50895	85848	1676817	0.978374	0.951296	0.0487346	0.539248	0.372195	92.46	0.937	126066	10677	1676817	0.950452	0.993673	0.00635187	0.935968	0.921919	92.46	0.937	128859	7884	1676817	0.921132	0.99532	0.00471061	0.931617	0.942344	92.46
0.938	50835	84805	1677920	0.97722	0.95189	0.0481425	0.541778	0.374779	92.5208	0.938	125640	10000	1677920	0.94724	0.994076	0.00594912	0.93664	0.926275	92.5208	0.938	128313	7327	1677920	0.917229	0.995652	0.00437781	0.931384	0.945982	92.5208
0.939	50773	84123	1678664	0.976028	0.952278	0.0477554	0.543271	0.376386	92.5618	0.939	125324	9572	1678664	0.944857	0.99433	0.00569449	0.936883	0.929042	92.5618	0.939	127938	6958	1678664	0.914548	0.995872	0.00415734	0.931176	0.94842	92.5618
0.94	50701	83405	1679454	0.974644	0.952688	0.0473478	0.544803	0.378067	92.6054	0.94	124991	9115	1679454	0.942347	0.994602	0.00542262	0.937161	0.932031	92.6054	0.94	127532	6574	1679454	0.911646	0.996101	0.0039279	0.930897	0.950979	92.6054
0.941	50626	82648	1680286	0.973203	0.953119	0.046918	0.54644	0.379864	92.6512	0.941	124611	8663	1680286	0.939482	0.994871	0.00515372	0.937235	0.934999	92.6512	0.941	127096	6178	1680286	0.908529	0.996337	0.00369129	0.93054	0.953644	92.6512
0.942	50536	81910	1681114	0.971473	0.95354	0.0464991	0.547917	0.381559	92.6969	0.942	124235	8211	1681114	0.936647	0.995139	0.00488482	0.937326	0.938005	92.6969	0.942	126650	5796	1681114	0.905341	0.996564	0.00346305	0.930094	0.956239	92.6969
0.943	50422	81103	1682035	0.969281	0.954001	0.046041	0.549424	0.383364	92.7477	0.943	123752	7773	1682035	0.933006	0.9954	0.00462425	0.936937	0.940901	92.7477	0.943	126101	5424	1682035	0.901417	0.996786	0.00324079	0.929205	0.958761	92.7477
0.944	50296	80280	1682984	0.966859	0.954471	0.0455738	0.550899	0.385186	92.8	0.944	123254	7322	1682984	0.929251	0.995668	0.00435594	0.936531	0.943925	92.8	0.944	125537	5039	1682984	0.897385	0.997015	0.00301075	0.928295	0.961409	92.8
0.945	50193	79452	1683915	0.964879	0.954943	0.0451037	0.552589	0.387157	92.8514	0.945	122733	6912	1683915	0.925323	0.995912	0.00411203	0.935882	0.946685	92.8514	0.945	124957	4688	1683915	0.893239	0.997224	0.00280103	0.927197	0.96384	92.8514
0.946	50049	78625	1684886	0.962111	0.955416	0.0446342	0.553964	0.38896	92.9049	0.946	122165	6509	1684886	0.921041	0.996152	0.00387228	0.935013	0.949415	92.9049	0.946	124319	4355	1684886	0.888678	0.997422	0.00260207	0.925798	0.966155	92.9049
0.947	49898	77773	1685889	0.959208	0.955903	0.0441506	0.555376	0.390833	92.9602	0.947	121567	6104	1685889	0.916532	0.996392	0.00363134	0.934021	0.95219	92.9602	0.947	123649	4022	1685889	0.883889	0.99762	0.0024031	0.924261	0.968497	92.9602
0.948	49782	76971	1686807	0.956978	0.95636	0.0436953	0.55693	0.392748	93.0108	0.948	121005	5748	1686807	0.912295	0.996604	0.00341955	0.932993	0.954652	93.0108	0.948	123009	3744	1686807	0.879314	0.997785	0.002237	0.922642	0.970462	93.0108
0.949	49640	76121	1687799	0.954248	0.956846	0.0432128	0.55844	0.394717	93.0655	0.949	120330	5431	1687799	0.907206	0.996793	0.00323097	0.93135	0.956815	93.0655	0.949	122260	3501	1687799	0.87396	0.99793	0.00209181	0.920449	0.972161	93.0655
0.95	49528	75275	1688757	0.952095	0.957328	0.0427325	0.560199	0.396849	93.1183	0.95	119707	5096	1688757	0.902509	0.996991	0.00303167	0.929976	0.959168	93.1183	0.95	121570	3233	1688757	0.869028	0.998089	0.00193169	0.918567	0.974095	93.1183
0.951	49398	74468	1689694	0.949596	0.957788	0.0422744	0.561705	0.398802	93.17	0.951	119071	4795	1689694	0.897714	0.99717	0.0028526	0.928414	0.961289	93.17	0.951	120860	3006	1689694	0.863952	0.998224	0.00179605	0.916446	0.975732	93.17
0.952	49278	73533	1690749	0.94729	0.958321	0.0417436	0.563722	0.401251	93.2282	0.952	118310	4501	1690749	0.891977	0.997345	0.0026777	0.926291	0.96335	93.2282	0.952	120013	2798	1690749	0.857898	0.998348	0.00167178	0.913678	0.977217	93.2282
0.953	49167	72516	1691877	0.945156	0.9589	0.0411663	0.566104	0.404058	93.2904	0.953	117495	4188	1691877	0.885832	0.997531	0.00249149	0.92399	0.965583	93.2904	0.953	119109	2574	1691877	0.851435	0.998481	0.00153794	0.910706	0.978847	93.2904
0.954	49049	71527	1692984	0.942887	0.959464	0.0406048	0.568368	0.406789	93.3514	0.954	116636	3940	1692984	0.879356	0.997678	0.00234395	0.921244	0.967324	93.3514	0.954	118173	2403	1692984	0.844745	0.998583	0.00143577	0.90739	0.980071	93.3514
0.955	48920	70566	1694074	0.940408	0.960011	0.0400593	0.570476	0.40942	93.4115	0.955	115798	3688	1694074	0.873038	0.997828	0.00219403	0.91858	0.969134	93.4115	0.955	117245	2241	1694074	0.838111	0.998679	0.00133898	0.904047	0.981245	93.4115
0.956	48784	69536	1695240	0.937793	0.960598	0.0394746	0.572784	0.412306	93.4758	0.956	114914	3406	1695240	0.866373	0.997995	0.00202627	0.915803	0.971214	93.4758	0.956	116258	2062	1695240	0.831055	0.998785	0.00123203	0.900485	0.982573	93.4758
0.957	48597	68535	1696428	0.934198	0.961169	0.0389063	0.574596	0.414891	93.5413	0.957	113958	3174	1696428	0.859166	0.998133	0.00188825	0.912504	0.972902	93.5413	0.957	115214	1918	1696428	0.823592	0.998871	0.00114599	0.896523	0.983625	93.5413
0.958	48457	67496	1697607	0.931507	0.961761	0.0383165	0.576962	0.417902	93.6063	0.958	113012	2941	1697607	0.852033	0.998271	0.00174964	0.90922	0.974636	93.6063	0.958	114181	1772	1697607	0.816208	0.998957	0.00105875	0.892579	0.984718	93.6063
0.959	48297	66481	1698782	0.928431	0.962339	0.0377403	0.579108	0.420786	93.6711	0.959	112056	2722	1698782	0.844826	0.9984	0.00161935	0.90581	0.976285	93.6711	0.959	113138	1640	1698782	0.808752	0.999036	0.000979884	0.888507	0.985712	93.6711
0.96	48297	66481	1698782	0.928431	0.962339	0.0377403	0.579108	0.420786	93.6711	0.96	112056	2722	1698782	0.844826	0.9984	0.00161935	0.90581	0.976285	93.6711	0.96	113138	1640	1698782	0.808752	0.999036	0.000979884	0.888507	0.985712	93.6711
0.961	48102	65353	1700105	0.924683	0.962982	0.0370999	0.581381	0.423974	93.7441	0.961	110968	2487	1700105	0.836623	0.998539	0.00147955	0.901838	0.978079	93.7441	0.961	111964	1491	1700105	0.80036	0.999124	0.000890858	0.883879	0.986858	93.7441
0.962	47916	64354	1701290	0.921107	0.963552	0.0365328	0.58331	0.426793	93.8094	0.962	109992	2278	1701290	0.829265	0.998663	0.00135521	0.898231	0.97971	93.8094	0.962	110896	1374	1701290	0.792726	0.999193	0.000820951	0.879562	0.987762	93.8094
0.963	47707	63428	1702425	0.91709	0.964081	0.0360071	0.584806	0.429271	93.872	0.963	109052	2083	1702425	0.822178	0.998778	0.0012392	0.894701	0.981257	93.872	0.963	109880	1255	1702425	0.785463	0.999263	0.00074985	0.875444	0.988707	93.872
0.964	47386	62463	1703711	0.910919	0.964634	0.0354593	0.585486	0.431374	93.9429	0.964	107947	1902	1703711	0.813847	0.998885	0.00113152	0.890332	0.982685	93.9429	0.964	108697	1152	1703711	0.777007	0.999324	0.000688309	0.870478	0.989513	93.9429
0.965	47095	61532	1704933	0.905325	0.965167	0.0349308	0.586317	0.433548	94.0103	0.965	106890	1737	1704933	0.805878	0.998982	0.00103336	0.88608	0.984009	94.0103	0.965	107571	1056	1704933	0.768957	0.999381	0.00063095	0.865696	0.990279	94.0103
0.966	46735	60285	1706540	0.898404	0.965879	0.0342229	0.587714	0.436694	94.0989	0.966	105515	1505	1706540	0.795511	0.999119	0.000895342	0.880546	0.985937	94.0989	0.966	106122	898	1706540	0.758599	0.999474	0.000536546	0.859594	0.991609	94.0989
0.967	46348	59112	1708100	0.890965	0.966551	0.033557	0.588621	0.439484	94.1849	0.967	104161	1299	1708100	0.785303	0.99924	0.00077279	0.874942	0.987683	94.1849	0.967	104692	768	1708100	0.748377	0.999551	0.000458872	0.853402	0.992718	94.1849
0.968	45934	57744	1709882	0.883007	0.967332	0.0327804	0.59004	0.443045	94.2832	0.968	102558	1120	1709882	0.773217	0.999345	0.000666301	0.867973	0.989197	94.2832	0.968	103012	666	1709882	0.736368	0.999611	0.000397928	0.845851	0.993576	94.2832
0.969	45515	56181	1711864	0.874952	0.968224	0.0318931	0.592196	0.447559	94.3925	0.969	100726	970	1711864	0.759405	0.999434	0.000577064	0.859679	0.990462	94.3925	0.969	101127	569	1711864	0.722893	0.999668	0.000339972	0.837186	0.994405	94.3925
0.97	45081	54555	1713924	0.866609	0.969151	0.0309701	0.594517	0.452457	94.5061	0.97	98823	813	1713924	0.745058	0.999526	0.000483663	0.850917	0.99184	94.5061	0.97	99167	469	1713924	0.708883	0.999726	0.000280223	0.82802	0.995293	94.5061
0.971	44571	52703	1716286	0.856805	0.970207	0.0299187	0.59709	0.458201	94.6363	0.971	96609	665	1716286	0.728366	0.999613	0.000395616	0.8404	0.993164	94.6363	0.971	96897	377	1716286	0.692656	0.99978	0.000225254	0.817124	0.996124	94.6363
0.972	44024	50959	1718577	0.84629	0.971202	0.0289287	0.598954	0.463493	94.7626	0.972	94430	553	1718577	0.711938	0.999678	0.000328986	0.829713	0.994178	94.7626	0.972	94677	306	1718577	0.676786	0.999822	0.000182832	0.806191	0.996778	94.7626
0.973	43398	48899	1721263	0.834256	0.972376	0.0277592	0.601426	0.470199	94.9107	0.973	91816	481	1721263	0.69223	0.999721	0.000286152	0.816378	0.994789	94.9107	0.973	92034	263	1721263	0.657893	0.999847	0.00015714	0.792751	0.997151	94.9107
0.974	42589	46965	1724006	0.818704	0.973481	0.0266613	0.60165	0.475568	95.062	0.974	89131	423	1724006	0.671987	0.999755	0.000251648	0.802288	0.995277	95.062	0.974	89326	228	1724006	0.638535	0.999868	0.000136228	0.778623	0.997454	95.062
0.975	41684	45171	1726705	0.801307	0.974507	0.0256429	0.60031	0.479926	95.2108	0.975	86474	381	1726705	0.651955	0.999779	0.000226661	0.787943	0.995613	95.2108	0.975	86649	206	1726705	0.619399	0.999881	0.000123083	0.764279	0.997628	95.2108
0.976	40766	43435	1729359	0.78366	0.975499	0.0246574	0.598527	0.484151	95.3571	0.976	83871	330	1729359	0.63233	0.999809	0.000196321	0.773579	0.996081	95.3571	0.976	84025	176	1729359	0.600642	0.999898	0.000105158	0.749912	0.99791	95.3571
0.977	39802	41797	1731961	0.765129	0.976436	0.0237275	0.595754	0.487776	95.5006	0.977	81301	298	1731961	0.612954	0.999828	0.000177284	0.758982	0.996348	95.5006	0.977	81438	161	1731961	0.582149	0.999907	9.62e-05	0.735362	0.998027	95.5006
0.978	38851	39783	1734926	0.746847	0.977583	0.0225842	0.594716	0.494074	95.6641	0.978	78383	251	1734926	0.590954	0.999855	0.000149323	0.74201	0.996808	95.6641	0.978	78495	139	1734926	0.561111	0.99992	8.31e-05	0.718404	0.998232	95.6641
0.979	37896	37649	1738015	0.728489	0.978797	0.0213728	0.594144	0.501635	95.8344	0.979	75349	196	1738015	0.56808	0.999887	0.000116603	0.723873	0.997406	95.8344	0.979	75445	100	1738015	0.539309	0.999942	5.97e-05	0.70039	0.998676	95.8344
0.98	36834	35289	1741437	0.708074	0.980138	0.020033	0.593412	0.510711	96.0231	0.98	71970	153	1741437	0.542605	0.999912	9.1e-05	0.702966	0.997879	96.0231	0.98	72058	65	1741437	0.515097	0.999963	3.88e-05	0.679744	0.999099	96.0231
0.981	35731	32884	1744945	0.68687	0.981503	0.0186678	0.592382	0.520746	96.2166	0.981	68503	112	1744945	0.516466	0.999936	6.66e-05	0.680765	0.998368	96.2166	0.981	68577	38	1744945	0.490214	0.999978	2.27e-05	0.657791	0.999446	96.2166
0.982	34566	30438	1748556	0.664475	0.98289	0.0172792	0.590751	0.531752	96.4157	0.982	64928	76	1748556	0.489513	0.999957	4.52e-05	0.657026	0.998831	96.4157	0.982	64979	25	1748556	0.464494	0.999986	1.49e-05	0.634263	0.999615	96.4157
0.983	33295	27845	1752420	0.640042	0.984359	0.0158072	0.588459	0.54457	96.6287	0.983	61084	56	1752420	0.460532	0.999968	3.33e-05	0.630453	0.999084	96.6287	0.983	61119	21	1752420	0.436901	0.999988	1.25e-05	0.608052	0.999657	96.6287
0.984	31948	25427	1756185	0.614148	0.985728	0.0144345	0.584085	0.556828	96.8363	0.984	57331	44	1756185	0.432237	0.999975	2.62e-05	0.603443	0.999233	96.8363	0.984	57359	16	1756185	0.410023	0.999991	9.56e-06	0.581537	0.999721	96.8363
0.985	30299	22836	1760425	0.582449	0.987194	0.0129637	0.576273	0.570227	97.0701	0.985	53105	30	1760425	0.400375	0.999983	1.78e-05	0.571719	0.999435	97.0701	0.985	53126	9	1760425	0.379764	0.999995	5.38e-06	0.550451	0.999831	97.0701
0.986	28315	20835	1764410	0.54431	0.988329	0.0118277	0.559751	0.576094	97.2899	0.986	49127	23	1764410	0.370384	0.999987	1.37e-05	0.540487	0.999532	97.2899	0.986	49142	8	1764410	0.351285	0.999995	4.78e-06	0.519906	0.999837	97.2899
0.987	26041	19140	1768379	0.500596	0.989292	0.0108655	0.535818	0.576371	97.5087	0.987	45167	14	1768379	0.340528	0.999992	8.33e-06	0.508011	0.99969	97.5087	0.987	45176	5	1768379	0.322935	0.999997	2.99e-06	0.488197	0.999889	97.5087
0.988	23818	17547	1772195	0.457862	0.990196	0.00996117	0.510103	0.575801	97.7191	0.988	41354	11	1772195	0.311781	0.999994	6.54e-06	0.475325	0.999734	97.7191	0.988	41360	5	1772195	0.295657	0.999997	2.99e-06	0.456369	0.999879	97.7191
0.989	21638	15884	1776038	0.415955	0.991136	0.00901711	0.483304	0.576675	97.931	0.989	37516	6	1776038	0.282845	0.999997	3.57e-06	0.44095	0.99984	97.931	0.989	37518	4	1776038	0.268193	0.999998	2.39e-06	0.422943	0.999893	97.931
0.99	19433	14283	1779844	0.373568	0.992039	0.00810825	0.453322	0.576373	98.1409	0.99	33710	6	1779844	0.25415	0.999997	3.57e-06	0.40528	0.999822	98.1409	0.99	33712	4	1779844	0.240986	0.999998	2.39e-06	0.388369	0.999881	98.1409
0.991	17607	12736	1783217	0.338466	0.992908	0.00723004	0.427546	0.580266	98.3269	0.991	30337	6	1783217	0.22872	0.999997	3.57e-06	0.372277	0.999802	98.3269	0.991	30339	4	1783217	0.216874	0.999998	2.39e-06	0.356437	0.999868	98.3269
0.992	15810	11116	1786634	0.303922	0.993817	0.00631039	0.400527	0.587165	98.5153	0.992	26920	6	1786634	0.202958	0.999997	3.57e-06	0.337419	0.999777	98.5153	0.992	26922	4	1786634	0.192448	0.999998	2.39e-06	0.322771	0.999851	98.5153
0.993	14031	9306	1790223	0.269723	0.994829	0.00528288	0.372387	0.601234	98.7132	0.993	23334	3	1790223	0.175922	0.999998	1.78e-06	0.299202	0.999871	98.7132	0.993	23334	3	1790223	0.1668	0.999998	1.79e-06	0.285905	0.999871	98.7132
0.994	11824	7312	1794424	0.227297	0.995942	0.00415091	0.33234	0.617893	98.9448	0.994	19134	2	1794424	0.144257	0.999999	1.19e-06	0.252138	0.999895	98.9448	0.994	19134	2	1794424	0.136777	0.999999	1.19e-06	0.240637	0.999895	98.9448
0.995	9410	5288	1798862	0.180892	0.997069	0.00300192	0.282083	0.640223	99.1895	0.995	14698	0	1798862	0.110813	1	0	0.199517	1	99.1895	0.995	14698	0	1798862	0.105067	1	0	0.190155	1	99.1895
0.996	6877	3549	1803134	0.132199	0.998036	0.00201471	0.220254	0.659601	99.4251	0.996	10426	0	1803134	0.0786049	1	0	0.145753	1	99.4251	0.996	10426	0	1803134	0.0745289	1	0	0.138719	1	99.4251
0.997	4491	2140	1806929	0.0863322	0.998817	0.00121485	0.153143	0.677273	99.6344	0.997	6631	0	1806929	0.0499932	1	0	0.0952258	1	99.6344	0.997	6631	0	1806929	0.0474009	1	0	0.0905114	1	99.6344
0.998	2536	979	1810045	0.0487505	0.999459	0.000555764	0.0913298	0.721479	99.8062	0.998	3515	0	1810045	0.0265007	1	0	0.0516331	1	99.8062	0.998	3515	0	1810045	0.0251265	1	0	0.0490213	1	99.8062
0.999	1153	256	1812151	0.0221646	0.999859	0.000145327	0.0431601	0.818311	99.9223	0.999	1409	0	1812151	0.0106229	1	0	0.0210225	1	99.9223	0.999	1409	0	1812151	0.0100721	1	0	0.0199432	1	99.9223
1	389	20	1813151	0.00747789	0.999989	1.14e-05	0.0148391	0.9511	99.9774	1	409	0	1813151	0.00308358	1	0	0.0061482	1	99.9774	1	409	0	1813151	0.00292368	1	0	0.00583032	1	99.9774
