# Supplementary material for: K-mer based prediction of Clostridioides difficile relatedness and ribotypes
Source: Microb Genom. 2022 Apr 6;8(4):000804. doi: 10.1099/mgen.0.000804 (PMC9453075; doi:10.1099/mgen.0.000804)
Supplement: Supplementary material 7 [file mgen-8-0804-s007.xlsx]

## Sheet: Table_S6
RT078										RT005										RT027										RT026										RT002
Sourmash distance	True positives	False positives	True negatives	Sensitivity	Specificity	False positive rate	F1 score	Positive predictive value	Reduction in search space (%)	Sourmash distance	True positives	False positives	True negatives	Sensitivity	Specificity	False positive rate	F1 score	Positive predictive value	Reduction in search space (%)	Sourmash distance	True positives	False positives	True negatives	Sensitivity	Specificity	False positive rate	F1 score	Positive predictive value	Reduction in search space (%)	Sourmash distance	True positives	False positives	True negatives	Sensitivity	Specificity	False positive rate	F1 score	Positive predictive value	Reduction in search space (%)	Sourmash distance	True positives	False positives	True negatives	Sensitivity	Specificity	False positive rate	F1 score	Positive predictive value	Reduction in search space (%)
0	1706	5797	0	1	0	1	0.370507	0.227376	0	0	76	2850	0	1	0	1	0.0506329	0.025974	0	0	39716	59965	0	1	0	1	0.569826	0.398431	0	0	11	1315	0	1	0	1	0.0164547	0.00829563	0	0	539	7462	0	1	0	1	0.12623	0.0673666	0
0.001	1706	5797	0	1	0	1	0.370507	0.227376	0	0.001	76	2850	0	1	0	1	0.0506329	0.025974	0	0.001	39716	59965	0	1	0	1	0.569826	0.398431	0	0.001	11	1315	0	1	0	1	0.0164547	0.00829563	0	0.001	539	7462	0	1	0	1	0.12623	0.0673666	0
0.002	1706	5797	0	1	0	1	0.370507	0.227376	0	0.002	76	2850	0	1	0	1	0.0506329	0.025974	0	0.002	39716	59965	0	1	0	1	0.569826	0.398431	0	0.002	11	1315	0	1	0	1	0.0164547	0.00829563	0	0.002	539	7462	0	1	0	1	0.12623	0.0673666	0
0.003	1706	5797	0	1	0	1	0.370507	0.227376	0	0.003	76	2850	0	1	0	1	0.0506329	0.025974	0	0.003	39716	59965	0	1	0	1	0.569826	0.398431	0	0.003	11	1315	0	1	0	1	0.0164547	0.00829563	0	0.003	539	7462	0	1	0	1	0.12623	0.0673666	0
0.004	1706	5797	0	1	0	1	0.370507	0.227376	0	0.004	76	2850	0	1	0	1	0.0506329	0.025974	0	0.004	39716	59965	0	1	0	1	0.569826	0.398431	0	0.004	11	1315	0	1	0	1	0.0164547	0.00829563	0	0.004	539	7462	0	1	0	1	0.12623	0.0673666	0
0.005	1706	5797	0	1	0	1	0.370507	0.227376	0	0.005	76	2850	0	1	0	1	0.0506329	0.025974	0	0.005	39716	59965	0	1	0	1	0.569826	0.398431	0	0.005	11	1315	0	1	0	1	0.0164547	0.00829563	0	0.005	539	7462	0	1	0	1	0.12623	0.0673666	0
0.006	1706	5797	0	1	0	1	0.370507	0.227376	0	0.006	76	2850	0	1	0	1	0.0506329	0.025974	0	0.006	39716	59965	0	1	0	1	0.569826	0.398431	0	0.006	11	1315	0	1	0	1	0.0164547	0.00829563	0	0.006	539	7462	0	1	0	1	0.12623	0.0673666	0
0.007	1706	5797	0	1	0	1	0.370507	0.227376	0	0.007	76	2850	0	1	0	1	0.0506329	0.025974	0	0.007	39716	59965	0	1	0	1	0.569826	0.398431	0	0.007	11	1315	0	1	0	1	0.0164547	0.00829563	0	0.007	539	7462	0	1	0	1	0.12623	0.0673666	0
0.008	1706	5797	0	1	0	1	0.370507	0.227376	0	0.008	76	2850	0	1	0	1	0.0506329	0.025974	0	0.008	39716	59965	0	1	0	1	0.569826	0.398431	0	0.008	11	1315	0	1	0	1	0.0164547	0.00829563	0	0.008	539	7462	0	1	0	1	0.12623	0.0673666	0
0.009	1706	5797	0	1	0	1	0.370507	0.227376	0	0.009	76	2850	0	1	0	1	0.0506329	0.025974	0	0.009	39716	59965	0	1	0	1	0.569826	0.398431	0	0.009	11	1315	0	1	0	1	0.0164547	0.00829563	0	0.009	539	7462	0	1	0	1	0.12623	0.0673666	0
0.01	1706	5797	0	1	0	1	0.370507	0.227376	0	0.01	76	2850	0	1	0	1	0.0506329	0.025974	0	0.01	39716	59965	0	1	0	1	0.569826	0.398431	0	0.01	11	1315	0	1	0	1	0.0164547	0.00829563	0	0.01	539	7462	0	1	0	1	0.12623	0.0673666	0
0.011	1706	5797	0	1	0	1	0.370507	0.227376	0	0.011	76	2850	0	1	0	1	0.0506329	0.025974	0	0.011	39716	59965	0	1	0	1	0.569826	0.398431	0	0.011	11	1315	0	1	0	1	0.0164547	0.00829563	0	0.011	539	7462	0	1	0	1	0.12623	0.0673666	0
0.012	1706	5797	0	1	0	1	0.370507	0.227376	0	0.012	76	2850	0	1	0	1	0.0506329	0.025974	0	0.012	39716	59965	0	1	0	1	0.569826	0.398431	0	0.012	11	1315	0	1	0	1	0.0164547	0.00829563	0	0.012	539	7462	0	1	0	1	0.12623	0.0673666	0
0.013	1706	5797	0	1	0	1	0.370507	0.227376	0	0.013	76	2850	0	1	0	1	0.0506329	0.025974	0	0.013	39716	59965	0	1	0	1	0.569826	0.398431	0	0.013	11	1315	0	1	0	1	0.0164547	0.00829563	0	0.013	539	7462	0	1	0	1	0.12623	0.0673666	0
0.014	1706	5797	0	1	0	1	0.370507	0.227376	0	0.014	76	2850	0	1	0	1	0.0506329	0.025974	0	0.014	39716	59965	0	1	0	1	0.569826	0.398431	0	0.014	11	1315	0	1	0	1	0.0164547	0.00829563	0	0.014	539	7462	0	1	0	1	0.12623	0.0673666	0
0.015	1706	5797	0	1	0	1	0.370507	0.227376	0	0.015	76	2850	0	1	0	1	0.0506329	0.025974	0	0.015	39716	59965	0	1	0	1	0.569826	0.398431	0	0.015	11	1315	0	1	0	1	0.0164547	0.00829563	0	0.015	539	7462	0	1	0	1	0.12623	0.0673666	0
0.016	1706	5797	0	1	0	1	0.370507	0.227376	0	0.016	76	2850	0	1	0	1	0.0506329	0.025974	0	0.016	39716	59965	0	1	0	1	0.569826	0.398431	0	0.016	11	1315	0	1	0	1	0.0164547	0.00829563	0	0.016	539	7462	0	1	0	1	0.12623	0.0673666	0
0.017	1706	5797	0	1	0	1	0.370507	0.227376	0	0.017	76	2850	0	1	0	1	0.0506329	0.025974	0	0.017	39716	59965	0	1	0	1	0.569826	0.398431	0	0.017	11	1315	0	1	0	1	0.0164547	0.00829563	0	0.017	539	7462	0	1	0	1	0.12623	0.0673666	0
0.018	1706	5797	0	1	0	1	0.370507	0.227376	0	0.018	76	2850	0	1	0	1	0.0506329	0.025974	0	0.018	39716	59965	0	1	0	1	0.569826	0.398431	0	0.018	11	1315	0	1	0	1	0.0164547	0.00829563	0	0.018	539	7462	0	1	0	1	0.12623	0.0673666	0
0.019	1706	5797	0	1	0	1	0.370507	0.227376	0	0.019	76	2850	0	1	0	1	0.0506329	0.025974	0	0.019	39716	59965	0	1	0	1	0.569826	0.398431	0	0.019	11	1315	0	1	0	1	0.0164547	0.00829563	0	0.019	539	7462	0	1	0	1	0.12623	0.0673666	0
0.02	1706	5797	0	1	0	1	0.370507	0.227376	0	0.02	76	2850	0	1	0	1	0.0506329	0.025974	0	0.02	39716	59965	0	1	0	1	0.569826	0.398431	0	0.02	11	1315	0	1	0	1	0.0164547	0.00829563	0	0.02	539	7462	0	1	0	1	0.12623	0.0673666	0
0.021	1706	5797	0	1	0	1	0.370507	0.227376	0	0.021	76	2850	0	1	0	1	0.0506329	0.025974	0	0.021	39716	59965	0	1	0	1	0.569826	0.398431	0	0.021	11	1315	0	1	0	1	0.0164547	0.00829563	0	0.021	539	7462	0	1	0	1	0.12623	0.0673666	0
0.022	1706	5797	0	1	0	1	0.370507	0.227376	0	0.022	76	2850	0	1	0	1	0.0506329	0.025974	0	0.022	39716	59965	0	1	0	1	0.569826	0.398431	0	0.022	11	1315	0	1	0	1	0.0164547	0.00829563	0	0.022	539	7462	0	1	0	1	0.12623	0.0673666	0
0.023	1706	5797	0	1	0	1	0.370507	0.227376	0	0.023	76	2850	0	1	0	1	0.0506329	0.025974	0	0.023	39716	59965	0	1	0	1	0.569826	0.398431	0	0.023	11	1315	0	1	0	1	0.0164547	0.00829563	0	0.023	539	7462	0	1	0	1	0.12623	0.0673666	0
0.024	1706	5797	0	1	0	1	0.370507	0.227376	0	0.024	76	2850	0	1	0	1	0.0506329	0.025974	0	0.024	39716	59965	0	1	0	1	0.569826	0.398431	0	0.024	11	1315	0	1	0	1	0.0164547	0.00829563	0	0.024	539	7462	0	1	0	1	0.12623	0.0673666	0
0.025	1706	5797	0	1	0	1	0.370507	0.227376	0	0.025	76	2850	0	1	0	1	0.0506329	0.025974	0	0.025	39716	59965	0	1	0	1	0.569826	0.398431	0	0.025	11	1315	0	1	0	1	0.0164547	0.00829563	0	0.025	539	7462	0	1	0	1	0.12623	0.0673666	0
0.026	1706	5797	0	1	0	1	0.370507	0.227376	0	0.026	76	2850	0	1	0	1	0.0506329	0.025974	0	0.026	39716	59965	0	1	0	1	0.569826	0.398431	0	0.026	11	1315	0	1	0	1	0.0164547	0.00829563	0	0.026	539	7462	0	1	0	1	0.12623	0.0673666	0
0.027	1706	5797	0	1	0	1	0.370507	0.227376	0	0.027	76	2850	0	1	0	1	0.0506329	0.025974	0	0.027	39716	59965	0	1	0	1	0.569826	0.398431	0	0.027	11	1315	0	1	0	1	0.0164547	0.00829563	0	0.027	539	7462	0	1	0	1	0.12623	0.0673666	0
0.028	1706	5797	0	1	0	1	0.370507	0.227376	0	0.028	76	2850	0	1	0	1	0.0506329	0.025974	0	0.028	39716	59965	0	1	0	1	0.569826	0.398431	0	0.028	11	1315	0	1	0	1	0.0164547	0.00829563	0	0.028	539	7462	0	1	0	1	0.12623	0.0673666	0
0.029	1706	5797	0	1	0	1	0.370507	0.227376	0	0.029	76	2850	0	1	0	1	0.0506329	0.025974	0	0.029	39716	59965	0	1	0	1	0.569826	0.398431	0	0.029	11	1315	0	1	0	1	0.0164547	0.00829563	0	0.029	539	7462	0	1	0	1	0.12623	0.0673666	0
0.03	1706	5797	0	1	0	1	0.370507	0.227376	0	0.03	76	2850	0	1	0	1	0.0506329	0.025974	0	0.03	39716	59965	0	1	0	1	0.569826	0.398431	0	0.03	11	1315	0	1	0	1	0.0164547	0.00829563	0	0.03	539	7462	0	1	0	1	0.12623	0.0673666	0
0.031	1706	5797	0	1	0	1	0.370507	0.227376	0	0.031	76	2850	0	1	0	1	0.0506329	0.025974	0	0.031	39716	59965	0	1	0	1	0.569826	0.398431	0	0.031	11	1315	0	1	0	1	0.0164547	0.00829563	0	0.031	539	7462	0	1	0	1	0.12623	0.0673666	0
0.032	1706	5797	0	1	0	1	0.370507	0.227376	0	0.032	76	2850	0	1	0	1	0.0506329	0.025974	0	0.032	39716	59965	0	1	0	1	0.569826	0.398431	0	0.032	11	1315	0	1	0	1	0.0164547	0.00829563	0	0.032	539	7462	0	1	0	1	0.12623	0.0673666	0
0.033	1706	5797	0	1	0	1	0.370507	0.227376	0	0.033	76	2850	0	1	0	1	0.0506329	0.025974	0	0.033	39716	59965	0	1	0	1	0.569826	0.398431	0	0.033	11	1315	0	1	0	1	0.0164547	0.00829563	0	0.033	539	7462	0	1	0	1	0.12623	0.0673666	0
0.034	1706	5797	0	1	0	1	0.370507	0.227376	0	0.034	76	2850	0	1	0	1	0.0506329	0.025974	0	0.034	39716	59965	0	1	0	1	0.569826	0.398431	0	0.034	11	1315	0	1	0	1	0.0164547	0.00829563	0	0.034	539	7462	0	1	0	1	0.12623	0.0673666	0
0.035	1706	5797	0	1	0	1	0.370507	0.227376	0	0.035	76	2850	0	1	0	1	0.0506329	0.025974	0	0.035	39716	59965	0	1	0	1	0.569826	0.398431	0	0.035	11	1315	0	1	0	1	0.0164547	0.00829563	0	0.035	539	7462	0	1	0	1	0.12623	0.0673666	0
0.036	1706	5797	0	1	0	1	0.370507	0.227376	0	0.036	76	2850	0	1	0	1	0.0506329	0.025974	0	0.036	39716	59965	0	1	0	1	0.569826	0.398431	0	0.036	11	1315	0	1	0	1	0.0164547	0.00829563	0	0.036	539	7462	0	1	0	1	0.12623	0.0673666	0
0.037	1706	5797	0	1	0	1	0.370507	0.227376	0	0.037	76	2850	0	1	0	1	0.0506329	0.025974	0	0.037	39716	59965	0	1	0	1	0.569826	0.398431	0	0.037	11	1315	0	1	0	1	0.0164547	0.00829563	0	0.037	539	7462	0	1	0	1	0.12623	0.0673666	0
0.038	1706	5797	0	1	0	1	0.370507	0.227376	0	0.038	76	2850	0	1	0	1	0.0506329	0.025974	0	0.038	39716	59965	0	1	0	1	0.569826	0.398431	0	0.038	11	1315	0	1	0	1	0.0164547	0.00829563	0	0.038	539	7462	0	1	0	1	0.12623	0.0673666	0
0.039	1706	5797	0	1	0	1	0.370507	0.227376	0	0.039	76	2850	0	1	0	1	0.0506329	0.025974	0	0.039	39716	59965	0	1	0	1	0.569826	0.398431	0	0.039	11	1315	0	1	0	1	0.0164547	0.00829563	0	0.039	539	7462	0	1	0	1	0.12623	0.0673666	0
0.04	1706	5797	0	1	0	1	0.370507	0.227376	0	0.04	76	2850	0	1	0	1	0.0506329	0.025974	0	0.04	39716	59965	0	1	0	1	0.569826	0.398431	0	0.04	11	1315	0	1	0	1	0.0164547	0.00829563	0	0.04	539	7462	0	1	0	1	0.12623	0.0673666	0
0.041	1706	5797	0	1	0	1	0.370507	0.227376	0	0.041	76	2850	0	1	0	1	0.0506329	0.025974	0	0.041	39716	59965	0	1	0	1	0.569826	0.398431	0	0.041	11	1315	0	1	0	1	0.0164547	0.00829563	0	0.041	539	7462	0	1	0	1	0.12623	0.0673666	0
0.042	1706	5797	0	1	0	1	0.370507	0.227376	0	0.042	76	2850	0	1	0	1	0.0506329	0.025974	0	0.042	39716	59965	0	1	0	1	0.569826	0.398431	0	0.042	11	1315	0	1	0	1	0.0164547	0.00829563	0	0.042	539	7462	0	1	0	1	0.12623	0.0673666	0
0.043	1706	5797	0	1	0	1	0.370507	0.227376	0	0.043	76	2850	0	1	0	1	0.0506329	0.025974	0	0.043	39716	59965	0	1	0	1	0.569826	0.398431	0	0.043	11	1315	0	1	0	1	0.0164547	0.00829563	0	0.043	539	7462	0	1	0	1	0.12623	0.0673666	0
0.044	1706	5797	0	1	0	1	0.370507	0.227376	0	0.044	76	2850	0	1	0	1	0.0506329	0.025974	0	0.044	39716	59965	0	1	0	1	0.569826	0.398431	0	0.044	11	1315	0	1	0	1	0.0164547	0.00829563	0	0.044	539	7462	0	1	0	1	0.12623	0.0673666	0
0.045	1706	5797	0	1	0	1	0.370507	0.227376	0	0.045	76	2850	0	1	0	1	0.0506329	0.025974	0	0.045	39716	59965	0	1	0	1	0.569826	0.398431	0	0.045	11	1315	0	1	0	1	0.0164547	0.00829563	0	0.045	539	7462	0	1	0	1	0.12623	0.0673666	0
0.046	1706	5797	0	1	0	1	0.370507	0.227376	0	0.046	76	2850	0	1	0	1	0.0506329	0.025974	0	0.046	39716	59965	0	1	0	1	0.569826	0.398431	0	0.046	11	1315	0	1	0	1	0.0164547	0.00829563	0	0.046	539	7462	0	1	0	1	0.12623	0.0673666	0
0.047	1706	5797	0	1	0	1	0.370507	0.227376	0	0.047	76	2850	0	1	0	1	0.0506329	0.025974	0	0.047	39716	59965	0	1	0	1	0.569826	0.398431	0	0.047	11	1315	0	1	0	1	0.0164547	0.00829563	0	0.047	539	7462	0	1	0	1	0.12623	0.0673666	0
0.048	1706	5797	0	1	0	1	0.370507	0.227376	0	0.048	76	2850	0	1	0	1	0.0506329	0.025974	0	0.048	39716	59965	0	1	0	1	0.569826	0.398431	0	0.048	11	1315	0	1	0	1	0.0164547	0.00829563	0	0.048	539	7462	0	1	0	1	0.12623	0.0673666	0
0.049	1706	5797	0	1	0	1	0.370507	0.227376	0	0.049	76	2850	0	1	0	1	0.0506329	0.025974	0	0.049	39716	59965	0	1	0	1	0.569826	0.398431	0	0.049	11	1315	0	1	0	1	0.0164547	0.00829563	0	0.049	539	7462	0	1	0	1	0.12623	0.0673666	0
0.05	1706	5797	0	1	0	1	0.370507	0.227376	0	0.05	76	2850	0	1	0	1	0.0506329	0.025974	0	0.05	39716	59965	0	1	0	1	0.569826	0.398431	0	0.05	11	1315	0	1	0	1	0.0164547	0.00829563	0	0.05	539	7462	0	1	0	1	0.12623	0.0673666	0
0.051	1706	5797	0	1	0	1	0.370507	0.227376	0	0.051	76	2850	0	1	0	1	0.0506329	0.025974	0	0.051	39716	59965	0	1	0	1	0.569826	0.398431	0	0.051	11	1315	0	1	0	1	0.0164547	0.00829563	0	0.051	539	7462	0	1	0	1	0.12623	0.0673666	0
0.052	1706	5797	0	1	0	1	0.370507	0.227376	0	0.052	76	2850	0	1	0	1	0.0506329	0.025974	0	0.052	39716	59965	0	1	0	1	0.569826	0.398431	0	0.052	11	1315	0	1	0	1	0.0164547	0.00829563	0	0.052	539	7462	0	1	0	1	0.12623	0.0673666	0
0.053	1706	5797	0	1	0	1	0.370507	0.227376	0	0.053	76	2850	0	1	0	1	0.0506329	0.025974	0	0.053	39716	59965	0	1	0	1	0.569826	0.398431	0	0.053	11	1315	0	1	0	1	0.0164547	0.00829563	0	0.053	539	7462	0	1	0	1	0.12623	0.0673666	0
0.054	1706	5797	0	1	0	1	0.370507	0.227376	0	0.054	76	2850	0	1	0	1	0.0506329	0.025974	0	0.054	39716	59965	0	1	0	1	0.569826	0.398431	0	0.054	11	1315	0	1	0	1	0.0164547	0.00829563	0	0.054	539	7462	0	1	0	1	0.12623	0.0673666	0
0.055	1706	5797	0	1	0	1	0.370507	0.227376	0	0.055	76	2850	0	1	0	1	0.0506329	0.025974	0	0.055	39716	59965	0	1	0	1	0.569826	0.398431	0	0.055	11	1315	0	1	0	1	0.0164547	0.00829563	0	0.055	539	7462	0	1	0	1	0.12623	0.0673666	0
0.056	1706	5797	0	1	0	1	0.370507	0.227376	0	0.056	76	2850	0	1	0	1	0.0506329	0.025974	0	0.056	39716	59965	0	1	0	1	0.569826	0.398431	0	0.056	11	1315	0	1	0	1	0.0164547	0.00829563	0	0.056	539	7462	0	1	0	1	0.12623	0.0673666	0
0.057	1706	5797	0	1	0	1	0.370507	0.227376	0	0.057	76	2850	0	1	0	1	0.0506329	0.025974	0	0.057	39716	59965	0	1	0	1	0.569826	0.398431	0	0.057	11	1315	0	1	0	1	0.0164547	0.00829563	0	0.057	539	7462	0	1	0	1	0.12623	0.0673666	0
0.058	1706	5797	0	1	0	1	0.370507	0.227376	0	0.058	76	2850	0	1	0	1	0.0506329	0.025974	0	0.058	39716	59965	0	1	0	1	0.569826	0.398431	0	0.058	11	1315	0	1	0	1	0.0164547	0.00829563	0	0.058	539	7462	0	1	0	1	0.12623	0.0673666	0
0.059	1706	5797	0	1	0	1	0.370507	0.227376	0	0.059	76	2850	0	1	0	1	0.0506329	0.025974	0	0.059	39716	59965	0	1	0	1	0.569826	0.398431	0	0.059	11	1315	0	1	0	1	0.0164547	0.00829563	0	0.059	539	7462	0	1	0	1	0.12623	0.0673666	0
0.06	1706	5797	0	1	0	1	0.370507	0.227376	0	0.06	76	2850	0	1	0	1	0.0506329	0.025974	0	0.06	39716	59965	0	1	0	1	0.569826	0.398431	0	0.06	11	1315	0	1	0	1	0.0164547	0.00829563	0	0.06	539	7462	0	1	0	1	0.12623	0.0673666	0
0.061	1706	5797	0	1	0	1	0.370507	0.227376	0	0.061	76	2850	0	1	0	1	0.0506329	0.025974	0	0.061	39716	59965	0	1	0	1	0.569826	0.398431	0	0.061	11	1315	0	1	0	1	0.0164547	0.00829563	0	0.061	539	7462	0	1	0	1	0.12623	0.0673666	0
0.062	1706	5797	0	1	0	1	0.370507	0.227376	0	0.062	76	2850	0	1	0	1	0.0506329	0.025974	0	0.062	39716	59965	0	1	0	1	0.569826	0.398431	0	0.062	11	1315	0	1	0	1	0.0164547	0.00829563	0	0.062	539	7462	0	1	0	1	0.12623	0.0673666	0
0.063	1706	5797	0	1	0	1	0.370507	0.227376	0	0.063	76	2850	0	1	0	1	0.0506329	0.025974	0	0.063	39716	59965	0	1	0	1	0.569826	0.398431	0	0.063	11	1315	0	1	0	1	0.0164547	0.00829563	0	0.063	539	7462	0	1	0	1	0.12623	0.0673666	0
0.064	1706	5797	0	1	0	1	0.370507	0.227376	0	0.064	76	2850	0	1	0	1	0.0506329	0.025974	0	0.064	39716	59965	0	1	0	1	0.569826	0.398431	0	0.064	11	1315	0	1	0	1	0.0164547	0.00829563	0	0.064	539	7462	0	1	0	1	0.12623	0.0673666	0
0.065	1706	5797	0	1	0	1	0.370507	0.227376	0	0.065	76	2850	0	1	0	1	0.0506329	0.025974	0	0.065	39716	59965	0	1	0	1	0.569826	0.398431	0	0.065	11	1315	0	1	0	1	0.0164547	0.00829563	0	0.065	539	7462	0	1	0	1	0.12623	0.0673666	0
0.066	1706	5797	0	1	0	1	0.370507	0.227376	0	0.066	76	2850	0	1	0	1	0.0506329	0.025974	0	0.066	39716	59965	0	1	0	1	0.569826	0.398431	0	0.066	11	1315	0	1	0	1	0.0164547	0.00829563	0	0.066	539	7462	0	1	0	1	0.12623	0.0673666	0
0.067	1706	5797	0	1	0	1	0.370507	0.227376	0	0.067	76	2850	0	1	0	1	0.0506329	0.025974	0	0.067	39716	59965	0	1	0	1	0.569826	0.398431	0	0.067	11	1315	0	1	0	1	0.0164547	0.00829563	0	0.067	539	7462	0	1	0	1	0.12623	0.0673666	0
0.068	1706	5797	0	1	0	1	0.370507	0.227376	0	0.068	76	2850	0	1	0	1	0.0506329	0.025974	0	0.068	39716	59965	0	1	0	1	0.569826	0.398431	0	0.068	11	1315	0	1	0	1	0.0164547	0.00829563	0	0.068	539	7462	0	1	0	1	0.12623	0.0673666	0
0.069	1706	5797	0	1	0	1	0.370507	0.227376	0	0.069	76	2850	0	1	0	1	0.0506329	0.025974	0	0.069	39716	59965	0	1	0	1	0.569826	0.398431	0	0.069	11	1315	0	1	0	1	0.0164547	0.00829563	0	0.069	539	7462	0	1	0	1	0.12623	0.0673666	0
0.07	1706	5797	0	1	0	1	0.370507	0.227376	0	0.07	76	2850	0	1	0	1	0.0506329	0.025974	0	0.07	39716	59965	0	1	0	1	0.569826	0.398431	0	0.07	11	1315	0	1	0	1	0.0164547	0.00829563	0	0.07	539	7462	0	1	0	1	0.12623	0.0673666	0
0.071	1706	5797	0	1	0	1	0.370507	0.227376	0	0.071	76	2850	0	1	0	1	0.0506329	0.025974	0	0.071	39716	59965	0	1	0	1	0.569826	0.398431	0	0.071	11	1315	0	1	0	1	0.0164547	0.00829563	0	0.071	539	7462	0	1	0	1	0.12623	0.0673666	0
0.072	1706	5797	0	1	0	1	0.370507	0.227376	0	0.072	76	2850	0	1	0	1	0.0506329	0.025974	0	0.072	39716	59965	0	1	0	1	0.569826	0.398431	0	0.072	11	1315	0	1	0	1	0.0164547	0.00829563	0	0.072	539	7462	0	1	0	1	0.12623	0.0673666	0
0.073	1706	5797	0	1	0	1	0.370507	0.227376	0	0.073	76	2850	0	1	0	1	0.0506329	0.025974	0	0.073	39716	59965	0	1	0	1	0.569826	0.398431	0	0.073	11	1315	0	1	0	1	0.0164547	0.00829563	0	0.073	539	7462	0	1	0	1	0.12623	0.0673666	0
0.074	1706	5797	0	1	0	1	0.370507	0.227376	0	0.074	76	2850	0	1	0	1	0.0506329	0.025974	0	0.074	39716	59965	0	1	0	1	0.569826	0.398431	0	0.074	11	1315	0	1	0	1	0.0164547	0.00829563	0	0.074	539	7462	0	1	0	1	0.12623	0.0673666	0
0.075	1706	5797	0	1	0	1	0.370507	0.227376	0	0.075	76	2850	0	1	0	1	0.0506329	0.025974	0	0.075	39716	59965	0	1	0	1	0.569826	0.398431	0	0.075	11	1315	0	1	0	1	0.0164547	0.00829563	0	0.075	539	7462	0	1	0	1	0.12623	0.0673666	0
0.076	1706	5797	0	1	0	1	0.370507	0.227376	0	0.076	76	2850	0	1	0	1	0.0506329	0.025974	0	0.076	39716	59965	0	1	0	1	0.569826	0.398431	0	0.076	11	1315	0	1	0	1	0.0164547	0.00829563	0	0.076	539	7462	0	1	0	1	0.12623	0.0673666	0
0.077	1706	5797	0	1	0	1	0.370507	0.227376	0	0.077	76	2850	0	1	0	1	0.0506329	0.025974	0	0.077	39716	59965	0	1	0	1	0.569826	0.398431	0	0.077	11	1315	0	1	0	1	0.0164547	0.00829563	0	0.077	539	7462	0	1	0	1	0.12623	0.0673666	0
0.078	1706	5797	0	1	0	1	0.370507	0.227376	0	0.078	76	2850	0	1	0	1	0.0506329	0.025974	0	0.078	39716	59965	0	1	0	1	0.569826	0.398431	0	0.078	11	1315	0	1	0	1	0.0164547	0.00829563	0	0.078	539	7462	0	1	0	1	0.12623	0.0673666	0
0.079	1706	5797	0	1	0	1	0.370507	0.227376	0	0.079	76	2850	0	1	0	1	0.0506329	0.025974	0	0.079	39716	59965	0	1	0	1	0.569826	0.398431	0	0.079	11	1315	0	1	0	1	0.0164547	0.00829563	0	0.079	539	7462	0	1	0	1	0.12623	0.0673666	0
0.08	1706	5797	0	1	0	1	0.370507	0.227376	0	0.08	76	2850	0	1	0	1	0.0506329	0.025974	0	0.08	39716	59965	0	1	0	1	0.569826	0.398431	0	0.08	11	1315	0	1	0	1	0.0164547	0.00829563	0	0.08	539	7462	0	1	0	1	0.12623	0.0673666	0
0.081	1706	5797	0	1	0	1	0.370507	0.227376	0	0.081	76	2850	0	1	0	1	0.0506329	0.025974	0	0.081	39716	59965	0	1	0	1	0.569826	0.398431	0	0.081	11	1315	0	1	0	1	0.0164547	0.00829563	0	0.081	539	7462	0	1	0	1	0.12623	0.0673666	0
0.082	1706	5797	0	1	0	1	0.370507	0.227376	0	0.082	76	2850	0	1	0	1	0.0506329	0.025974	0	0.082	39716	59965	0	1	0	1	0.569826	0.398431	0	0.082	11	1315	0	1	0	1	0.0164547	0.00829563	0	0.082	539	7462	0	1	0	1	0.12623	0.0673666	0
0.083	1706	5797	0	1	0	1	0.370507	0.227376	0	0.083	76	2850	0	1	0	1	0.0506329	0.025974	0	0.083	39716	59965	0	1	0	1	0.569826	0.398431	0	0.083	11	1315	0	1	0	1	0.0164547	0.00829563	0	0.083	539	7462	0	1	0	1	0.12623	0.0673666	0
0.084	1706	5797	0	1	0	1	0.370507	0.227376	0	0.084	76	2850	0	1	0	1	0.0506329	0.025974	0	0.084	39716	59965	0	1	0	1	0.569826	0.398431	0	0.084	11	1315	0	1	0	1	0.0164547	0.00829563	0	0.084	539	7462	0	1	0	1	0.12623	0.0673666	0
0.085	1706	5797	0	1	0	1	0.370507	0.227376	0	0.085	76	2850	0	1	0	1	0.0506329	0.025974	0	0.085	39716	59965	0	1	0	1	0.569826	0.398431	0	0.085	11	1315	0	1	0	1	0.0164547	0.00829563	0	0.085	539	7462	0	1	0	1	0.12623	0.0673666	0
0.086	1706	5797	0	1	0	1	0.370507	0.227376	0	0.086	76	2850	0	1	0	1	0.0506329	0.025974	0	0.086	39716	59965	0	1	0	1	0.569826	0.398431	0	0.086	11	1315	0	1	0	1	0.0164547	0.00829563	0	0.086	539	7462	0	1	0	1	0.12623	0.0673666	0
0.087	1706	5797	0	1	0	1	0.370507	0.227376	0	0.087	76	2850	0	1	0	1	0.0506329	0.025974	0	0.087	39716	59965	0	1	0	1	0.569826	0.398431	0	0.087	11	1315	0	1	0	1	0.0164547	0.00829563	0	0.087	539	7462	0	1	0	1	0.12623	0.0673666	0
0.088	1706	5797	0	1	0	1	0.370507	0.227376	0	0.088	76	2850	0	1	0	1	0.0506329	0.025974	0	0.088	39716	59965	0	1	0	1	0.569826	0.398431	0	0.088	11	1315	0	1	0	1	0.0164547	0.00829563	0	0.088	539	7462	0	1	0	1	0.12623	0.0673666	0
0.089	1706	5797	0	1	0	1	0.370507	0.227376	0	0.089	76	2850	0	1	0	1	0.0506329	0.025974	0	0.089	39716	59965	0	1	0	1	0.569826	0.398431	0	0.089	11	1315	0	1	0	1	0.0164547	0.00829563	0	0.089	539	7462	0	1	0	1	0.12623	0.0673666	0
0.09	1706	5797	0	1	0	1	0.370507	0.227376	0	0.09	76	2850	0	1	0	1	0.0506329	0.025974	0	0.09	39716	59965	0	1	0	1	0.569826	0.398431	0	0.09	11	1315	0	1	0	1	0.0164547	0.00829563	0	0.09	539	7462	0	1	0	1	0.12623	0.0673666	0
0.091	1706	5797	0	1	0	1	0.370507	0.227376	0	0.091	76	2850	0	1	0	1	0.0506329	0.025974	0	0.091	39716	59965	0	1	0	1	0.569826	0.398431	0	0.091	11	1315	0	1	0	1	0.0164547	0.00829563	0	0.091	539	7462	0	1	0	1	0.12623	0.0673666	0
0.092	1706	5797	0	1	0	1	0.370507	0.227376	0	0.092	76	2850	0	1	0	1	0.0506329	0.025974	0	0.092	39716	59965	0	1	0	1	0.569826	0.398431	0	0.092	11	1315	0	1	0	1	0.0164547	0.00829563	0	0.092	539	7462	0	1	0	1	0.12623	0.0673666	0
0.093	1706	5797	0	1	0	1	0.370507	0.227376	0	0.093	76	2850	0	1	0	1	0.0506329	0.025974	0	0.093	39716	59965	0	1	0	1	0.569826	0.398431	0	0.093	11	1315	0	1	0	1	0.0164547	0.00829563	0	0.093	539	7462	0	1	0	1	0.12623	0.0673666	0
0.094	1706	5797	0	1	0	1	0.370507	0.227376	0	0.094	76	2850	0	1	0	1	0.0506329	0.025974	0	0.094	39716	59965	0	1	0	1	0.569826	0.398431	0	0.094	11	1315	0	1	0	1	0.0164547	0.00829563	0	0.094	539	7462	0	1	0	1	0.12623	0.0673666	0
0.095	1706	5797	0	1	0	1	0.370507	0.227376	0	0.095	76	2850	0	1	0	1	0.0506329	0.025974	0	0.095	39716	59965	0	1	0	1	0.569826	0.398431	0	0.095	11	1315	0	1	0	1	0.0164547	0.00829563	0	0.095	539	7462	0	1	0	1	0.12623	0.0673666	0
0.096	1706	5797	0	1	0	1	0.370507	0.227376	0	0.096	76	2850	0	1	0	1	0.0506329	0.025974	0	0.096	39716	59965	0	1	0	1	0.569826	0.398431	0	0.096	11	1315	0	1	0	1	0.0164547	0.00829563	0	0.096	539	7462	0	1	0	1	0.12623	0.0673666	0
0.097	1706	5797	0	1	0	1	0.370507	0.227376	0	0.097	76	2850	0	1	0	1	0.0506329	0.025974	0	0.097	39716	59965	0	1	0	1	0.569826	0.398431	0	0.097	11	1315	0	1	0	1	0.0164547	0.00829563	0	0.097	539	7462	0	1	0	1	0.12623	0.0673666	0
0.098	1706	5797	0	1	0	1	0.370507	0.227376	0	0.098	76	2850	0	1	0	1	0.0506329	0.025974	0	0.098	39716	59965	0	1	0	1	0.569826	0.398431	0	0.098	11	1315	0	1	0	1	0.0164547	0.00829563	0	0.098	539	7462	0	1	0	1	0.12623	0.0673666	0
0.099	1706	5797	0	1	0	1	0.370507	0.227376	0	0.099	76	2850	0	1	0	1	0.0506329	0.025974	0	0.099	39716	59965	0	1	0	1	0.569826	0.398431	0	0.099	11	1315	0	1	0	1	0.0164547	0.00829563	0	0.099	539	7462	0	1	0	1	0.12623	0.0673666	0
0.1	1706	5797	0	1	0	1	0.370507	0.227376	0	0.1	76	2850	0	1	0	1	0.0506329	0.025974	0	0.1	39716	59965	0	1	0	1	0.569826	0.398431	0	0.1	11	1315	0	1	0	1	0.0164547	0.00829563	0	0.1	539	7462	0	1	0	1	0.12623	0.0673666	0
0.101	1706	5797	0	1	0	1	0.370507	0.227376	0	0.101	76	2850	0	1	0	1	0.0506329	0.025974	0	0.101	39716	59965	0	1	0	1	0.569826	0.398431	0	0.101	11	1315	0	1	0	1	0.0164547	0.00829563	0	0.101	539	7462	0	1	0	1	0.12623	0.0673666	0
0.102	1706	5797	0	1	0	1	0.370507	0.227376	0	0.102	76	2850	0	1	0	1	0.0506329	0.025974	0	0.102	39716	59965	0	1	0	1	0.569826	0.398431	0	0.102	11	1315	0	1	0	1	0.0164547	0.00829563	0	0.102	539	7462	0	1	0	1	0.12623	0.0673666	0
0.103	1706	5797	0	1	0	1	0.370507	0.227376	0	0.103	76	2850	0	1	0	1	0.0506329	0.025974	0	0.103	39716	59965	0	1	0	1	0.569826	0.398431	0	0.103	11	1315	0	1	0	1	0.0164547	0.00829563	0	0.103	539	7462	0	1	0	1	0.12623	0.0673666	0
0.104	1706	5797	0	1	0	1	0.370507	0.227376	0	0.104	76	2850	0	1	0	1	0.0506329	0.025974	0	0.104	39716	59965	0	1	0	1	0.569826	0.398431	0	0.104	11	1315	0	1	0	1	0.0164547	0.00829563	0	0.104	539	7462	0	1	0	1	0.12623	0.0673666	0
0.105	1706	5797	0	1	0	1	0.370507	0.227376	0	0.105	76	2850	0	1	0	1	0.0506329	0.025974	0	0.105	39716	59965	0	1	0	1	0.569826	0.398431	0	0.105	11	1315	0	1	0	1	0.0164547	0.00829563	0	0.105	539	7462	0	1	0	1	0.12623	0.0673666	0
0.106	1706	5797	0	1	0	1	0.370507	0.227376	0	0.106	76	2850	0	1	0	1	0.0506329	0.025974	0	0.106	39716	59965	0	1	0	1	0.569826	0.398431	0	0.106	11	1315	0	1	0	1	0.0164547	0.00829563	0	0.106	539	7462	0	1	0	1	0.12623	0.0673666	0
0.107	1706	5797	0	1	0	1	0.370507	0.227376	0	0.107	76	2850	0	1	0	1	0.0506329	0.025974	0	0.107	39716	59965	0	1	0	1	0.569826	0.398431	0	0.107	11	1315	0	1	0	1	0.0164547	0.00829563	0	0.107	539	7462	0	1	0	1	0.12623	0.0673666	0
0.108	1706	5797	0	1	0	1	0.370507	0.227376	0	0.108	76	2850	0	1	0	1	0.0506329	0.025974	0	0.108	39716	59965	0	1	0	1	0.569826	0.398431	0	0.108	11	1315	0	1	0	1	0.0164547	0.00829563	0	0.108	539	7462	0	1	0	1	0.12623	0.0673666	0
0.109	1706	5797	0	1	0	1	0.370507	0.227376	0	0.109	76	2850	0	1	0	1	0.0506329	0.025974	0	0.109	39716	59965	0	1	0	1	0.569826	0.398431	0	0.109	11	1315	0	1	0	1	0.0164547	0.00829563	0	0.109	539	7462	0	1	0	1	0.12623	0.0673666	0
0.11	1706	5797	0	1	0	1	0.370507	0.227376	0	0.11	76	2850	0	1	0	1	0.0506329	0.025974	0	0.11	39716	59965	0	1	0	1	0.569826	0.398431	0	0.11	11	1315	0	1	0	1	0.0164547	0.00829563	0	0.11	539	7462	0	1	0	1	0.12623	0.0673666	0
0.111	1706	5797	0	1	0	1	0.370507	0.227376	0	0.111	76	2850	0	1	0	1	0.0506329	0.025974	0	0.111	39716	59965	0	1	0	1	0.569826	0.398431	0	0.111	11	1315	0	1	0	1	0.0164547	0.00829563	0	0.111	539	7462	0	1	0	1	0.12623	0.0673666	0
0.112	1706	5797	0	1	0	1	0.370507	0.227376	0	0.112	76	2850	0	1	0	1	0.0506329	0.025974	0	0.112	39716	59965	0	1	0	1	0.569826	0.398431	0	0.112	11	1315	0	1	0	1	0.0164547	0.00829563	0	0.112	539	7462	0	1	0	1	0.12623	0.0673666	0
0.113	1706	5797	0	1	0	1	0.370507	0.227376	0	0.113	76	2850	0	1	0	1	0.0506329	0.025974	0	0.113	39716	59965	0	1	0	1	0.569826	0.398431	0	0.113	11	1315	0	1	0	1	0.0164547	0.00829563	0	0.113	539	7462	0	1	0	1	0.12623	0.0673666	0
0.114	1706	5797	0	1	0	1	0.370507	0.227376	0	0.114	76	2850	0	1	0	1	0.0506329	0.025974	0	0.114	39716	59965	0	1	0	1	0.569826	0.398431	0	0.114	11	1315	0	1	0	1	0.0164547	0.00829563	0	0.114	539	7462	0	1	0	1	0.12623	0.0673666	0
0.115	1706	5797	0	1	0	1	0.370507	0.227376	0	0.115	76	2850	0	1	0	1	0.0506329	0.025974	0	0.115	39716	59965	0	1	0	1	0.569826	0.398431	0	0.115	11	1315	0	1	0	1	0.0164547	0.00829563	0	0.115	539	7462	0	1	0	1	0.12623	0.0673666	0
0.116	1706	5797	0	1	0	1	0.370507	0.227376	0	0.116	76	2850	0	1	0	1	0.0506329	0.025974	0	0.116	39716	59965	0	1	0	1	0.569826	0.398431	0	0.116	11	1315	0	1	0	1	0.0164547	0.00829563	0	0.116	539	7462	0	1	0	1	0.12623	0.0673666	0
0.117	1706	5797	0	1	0	1	0.370507	0.227376	0	0.117	76	2850	0	1	0	1	0.0506329	0.025974	0	0.117	39716	59965	0	1	0	1	0.569826	0.398431	0	0.117	11	1315	0	1	0	1	0.0164547	0.00829563	0	0.117	539	7462	0	1	0	1	0.12623	0.0673666	0
0.118	1706	5797	0	1	0	1	0.370507	0.227376	0	0.118	76	2850	0	1	0	1	0.0506329	0.025974	0	0.118	39716	59965	0	1	0	1	0.569826	0.398431	0	0.118	11	1315	0	1	0	1	0.0164547	0.00829563	0	0.118	539	7462	0	1	0	1	0.12623	0.0673666	0
0.119	1706	5797	0	1	0	1	0.370507	0.227376	0	0.119	76	2850	0	1	0	1	0.0506329	0.025974	0	0.119	39716	59965	0	1	0	1	0.569826	0.398431	0	0.119	11	1315	0	1	0	1	0.0164547	0.00829563	0	0.119	539	7462	0	1	0	1	0.12623	0.0673666	0
0.12	1706	5797	0	1	0	1	0.370507	0.227376	0	0.12	76	2850	0	1	0	1	0.0506329	0.025974	0	0.12	39716	59965	0	1	0	1	0.569826	0.398431	0	0.12	11	1315	0	1	0	1	0.0164547	0.00829563	0	0.12	539	7462	0	1	0	1	0.12623	0.0673666	0
0.121	1706	5797	0	1	0	1	0.370507	0.227376	0	0.121	76	2850	0	1	0	1	0.0506329	0.025974	0	0.121	39716	59965	0	1	0	1	0.569826	0.398431	0	0.121	11	1315	0	1	0	1	0.0164547	0.00829563	0	0.121	539	7462	0	1	0	1	0.12623	0.0673666	0
0.122	1706	5797	0	1	0	1	0.370507	0.227376	0	0.122	76	2850	0	1	0	1	0.0506329	0.025974	0	0.122	39716	59965	0	1	0	1	0.569826	0.398431	0	0.122	11	1315	0	1	0	1	0.0164547	0.00829563	0	0.122	539	7462	0	1	0	1	0.12623	0.0673666	0
0.123	1706	5797	0	1	0	1	0.370507	0.227376	0	0.123	76	2850	0	1	0	1	0.0506329	0.025974	0	0.123	39716	59965	0	1	0	1	0.569826	0.398431	0	0.123	11	1315	0	1	0	1	0.0164547	0.00829563	0	0.123	539	7462	0	1	0	1	0.12623	0.0673666	0
0.124	1706	5797	0	1	0	1	0.370507	0.227376	0	0.124	76	2850	0	1	0	1	0.0506329	0.025974	0	0.124	39716	59965	0	1	0	1	0.569826	0.398431	0	0.124	11	1315	0	1	0	1	0.0164547	0.00829563	0	0.124	539	7462	0	1	0	1	0.12623	0.0673666	0
0.125	1706	5797	0	1	0	1	0.370507	0.227376	0	0.125	76	2850	0	1	0	1	0.0506329	0.025974	0	0.125	39716	59965	0	1	0	1	0.569826	0.398431	0	0.125	11	1315	0	1	0	1	0.0164547	0.00829563	0	0.125	539	7462	0	1	0	1	0.12623	0.0673666	0
0.126	1706	5797	0	1	0	1	0.370507	0.227376	0	0.126	76	2850	0	1	0	1	0.0506329	0.025974	0	0.126	39716	59965	0	1	0	1	0.569826	0.398431	0	0.126	11	1315	0	1	0	1	0.0164547	0.00829563	0	0.126	539	7462	0	1	0	1	0.12623	0.0673666	0
0.127	1706	5797	0	1	0	1	0.370507	0.227376	0	0.127	76	2850	0	1	0	1	0.0506329	0.025974	0	0.127	39716	59965	0	1	0	1	0.569826	0.398431	0	0.127	11	1315	0	1	0	1	0.0164547	0.00829563	0	0.127	539	7462	0	1	0	1	0.12623	0.0673666	0
0.128	1706	5797	0	1	0	1	0.370507	0.227376	0	0.128	76	2850	0	1	0	1	0.0506329	0.025974	0	0.128	39716	59965	0	1	0	1	0.569826	0.398431	0	0.128	11	1315	0	1	0	1	0.0164547	0.00829563	0	0.128	539	7462	0	1	0	1	0.12623	0.0673666	0
0.129	1706	5797	0	1	0	1	0.370507	0.227376	0	0.129	76	2850	0	1	0	1	0.0506329	0.025974	0	0.129	39716	59965	0	1	0	1	0.569826	0.398431	0	0.129	11	1315	0	1	0	1	0.0164547	0.00829563	0	0.129	539	7462	0	1	0	1	0.12623	0.0673666	0
0.13	1706	5797	0	1	0	1	0.370507	0.227376	0	0.13	76	2850	0	1	0	1	0.0506329	0.025974	0	0.13	39716	59965	0	1	0	1	0.569826	0.398431	0	0.13	11	1315	0	1	0	1	0.0164547	0.00829563	0	0.13	539	7462	0	1	0	1	0.12623	0.0673666	0
0.131	1706	5797	0	1	0	1	0.370507	0.227376	0	0.131	76	2850	0	1	0	1	0.0506329	0.025974	0	0.131	39716	59965	0	1	0	1	0.569826	0.398431	0	0.131	11	1315	0	1	0	1	0.0164547	0.00829563	0	0.131	539	7462	0	1	0	1	0.12623	0.0673666	0
0.132	1706	5797	0	1	0	1	0.370507	0.227376	0	0.132	76	2850	0	1	0	1	0.0506329	0.025974	0	0.132	39716	59965	0	1	0	1	0.569826	0.398431	0	0.132	11	1315	0	1	0	1	0.0164547	0.00829563	0	0.132	539	7462	0	1	0	1	0.12623	0.0673666	0
0.133	1706	5797	0	1	0	1	0.370507	0.227376	0	0.133	76	2850	0	1	0	1	0.0506329	0.025974	0	0.133	39716	59965	0	1	0	1	0.569826	0.398431	0	0.133	11	1315	0	1	0	1	0.0164547	0.00829563	0	0.133	539	7462	0	1	0	1	0.12623	0.0673666	0
0.134	1706	5797	0	1	0	1	0.370507	0.227376	0	0.134	76	2850	0	1	0	1	0.0506329	0.025974	0	0.134	39716	59965	0	1	0	1	0.569826	0.398431	0	0.134	11	1315	0	1	0	1	0.0164547	0.00829563	0	0.134	539	7462	0	1	0	1	0.12623	0.0673666	0
0.135	1706	5797	0	1	0	1	0.370507	0.227376	0	0.135	76	2850	0	1	0	1	0.0506329	0.025974	0	0.135	39716	59965	0	1	0	1	0.569826	0.398431	0	0.135	11	1315	0	1	0	1	0.0164547	0.00829563	0	0.135	539	7462	0	1	0	1	0.12623	0.0673666	0
0.136	1706	5797	0	1	0	1	0.370507	0.227376	0	0.136	76	2850	0	1	0	1	0.0506329	0.025974	0	0.136	39716	59965	0	1	0	1	0.569826	0.398431	0	0.136	11	1315	0	1	0	1	0.0164547	0.00829563	0	0.136	539	7462	0	1	0	1	0.12623	0.0673666	0
0.137	1706	5797	0	1	0	1	0.370507	0.227376	0	0.137	76	2850	0	1	0	1	0.0506329	0.025974	0	0.137	39716	59965	0	1	0	1	0.569826	0.398431	0	0.137	11	1315	0	1	0	1	0.0164547	0.00829563	0	0.137	539	7462	0	1	0	1	0.12623	0.0673666	0
0.138	1706	5797	0	1	0	1	0.370507	0.227376	0	0.138	76	2850	0	1	0	1	0.0506329	0.025974	0	0.138	39716	59965	0	1	0	1	0.569826	0.398431	0	0.138	11	1315	0	1	0	1	0.0164547	0.00829563	0	0.138	539	7462	0	1	0	1	0.12623	0.0673666	0
0.139	1706	5797	0	1	0	1	0.370507	0.227376	0	0.139	76	2850	0	1	0	1	0.0506329	0.025974	0	0.139	39716	59965	0	1	0	1	0.569826	0.398431	0	0.139	11	1315	0	1	0	1	0.0164547	0.00829563	0	0.139	539	7462	0	1	0	1	0.12623	0.0673666	0
0.14	1706	5797	0	1	0	1	0.370507	0.227376	0	0.14	76	2850	0	1	0	1	0.0506329	0.025974	0	0.14	39716	59965	0	1	0	1	0.569826	0.398431	0	0.14	11	1315	0	1	0	1	0.0164547	0.00829563	0	0.14	539	7462	0	1	0	1	0.12623	0.0673666	0
0.141	1706	5797	0	1	0	1	0.370507	0.227376	0	0.141	76	2850	0	1	0	1	0.0506329	0.025974	0	0.141	39716	59965	0	1	0	1	0.569826	0.398431	0	0.141	11	1315	0	1	0	1	0.0164547	0.00829563	0	0.141	539	7462	0	1	0	1	0.12623	0.0673666	0
0.142	1706	5797	0	1	0	1	0.370507	0.227376	0	0.142	76	2850	0	1	0	1	0.0506329	0.025974	0	0.142	39716	59965	0	1	0	1	0.569826	0.398431	0	0.142	11	1315	0	1	0	1	0.0164547	0.00829563	0	0.142	539	7462	0	1	0	1	0.12623	0.0673666	0
0.143	1706	5797	0	1	0	1	0.370507	0.227376	0	0.143	76	2850	0	1	0	1	0.0506329	0.025974	0	0.143	39716	59965	0	1	0	1	0.569826	0.398431	0	0.143	11	1315	0	1	0	1	0.0164547	0.00829563	0	0.143	539	7462	0	1	0	1	0.12623	0.0673666	0
0.144	1706	5797	0	1	0	1	0.370507	0.227376	0	0.144	76	2850	0	1	0	1	0.0506329	0.025974	0	0.144	39716	59965	0	1	0	1	0.569826	0.398431	0	0.144	11	1315	0	1	0	1	0.0164547	0.00829563	0	0.144	539	7462	0	1	0	1	0.12623	0.0673666	0
0.145	1706	5797	0	1	0	1	0.370507	0.227376	0	0.145	76	2850	0	1	0	1	0.0506329	0.025974	0	0.145	39716	59965	0	1	0	1	0.569826	0.398431	0	0.145	11	1315	0	1	0	1	0.0164547	0.00829563	0	0.145	539	7462	0	1	0	1	0.12623	0.0673666	0
0.146	1706	5797	0	1	0	1	0.370507	0.227376	0	0.146	76	2850	0	1	0	1	0.0506329	0.025974	0	0.146	39716	59965	0	1	0	1	0.569826	0.398431	0	0.146	11	1315	0	1	0	1	0.0164547	0.00829563	0	0.146	539	7462	0	1	0	1	0.12623	0.0673666	0
0.147	1706	5797	0	1	0	1	0.370507	0.227376	0	0.147	76	2850	0	1	0	1	0.0506329	0.025974	0	0.147	39716	59965	0	1	0	1	0.569826	0.398431	0	0.147	11	1315	0	1	0	1	0.0164547	0.00829563	0	0.147	539	7462	0	1	0	1	0.12623	0.0673666	0
0.148	1706	5797	0	1	0	1	0.370507	0.227376	0	0.148	76	2850	0	1	0	1	0.0506329	0.025974	0	0.148	39716	59965	0	1	0	1	0.569826	0.398431	0	0.148	11	1315	0	1	0	1	0.0164547	0.00829563	0	0.148	539	7462	0	1	0	1	0.12623	0.0673666	0
0.149	1706	5797	0	1	0	1	0.370507	0.227376	0	0.149	76	2850	0	1	0	1	0.0506329	0.025974	0	0.149	39716	59965	0	1	0	1	0.569826	0.398431	0	0.149	11	1315	0	1	0	1	0.0164547	0.00829563	0	0.149	539	7462	0	1	0	1	0.12623	0.0673666	0
0.15	1706	5797	0	1	0	1	0.370507	0.227376	0	0.15	76	2850	0	1	0	1	0.0506329	0.025974	0	0.15	39716	59965	0	1	0	1	0.569826	0.398431	0	0.15	11	1315	0	1	0	1	0.0164547	0.00829563	0	0.15	539	7462	0	1	0	1	0.12623	0.0673666	0
0.151	1706	5797	0	1	0	1	0.370507	0.227376	0	0.151	76	2850	0	1	0	1	0.0506329	0.025974	0	0.151	39716	59965	0	1	0	1	0.569826	0.398431	0	0.151	11	1315	0	1	0	1	0.0164547	0.00829563	0	0.151	539	7462	0	1	0	1	0.12623	0.0673666	0
0.152	1706	5797	0	1	0	1	0.370507	0.227376	0	0.152	76	2850	0	1	0	1	0.0506329	0.025974	0	0.152	39716	59965	0	1	0	1	0.569826	0.398431	0	0.152	11	1315	0	1	0	1	0.0164547	0.00829563	0	0.152	539	7462	0	1	0	1	0.12623	0.0673666	0
0.153	1706	5797	0	1	0	1	0.370507	0.227376	0	0.153	76	2850	0	1	0	1	0.0506329	0.025974	0	0.153	39716	59965	0	1	0	1	0.569826	0.398431	0	0.153	11	1315	0	1	0	1	0.0164547	0.00829563	0	0.153	539	7462	0	1	0	1	0.12623	0.0673666	0
0.154	1706	5797	0	1	0	1	0.370507	0.227376	0	0.154	76	2850	0	1	0	1	0.0506329	0.025974	0	0.154	39716	59965	0	1	0	1	0.569826	0.398431	0	0.154	11	1315	0	1	0	1	0.0164547	0.00829563	0	0.154	539	7462	0	1	0	1	0.12623	0.0673666	0
0.155	1706	5797	0	1	0	1	0.370507	0.227376	0	0.155	76	2850	0	1	0	1	0.0506329	0.025974	0	0.155	39716	59965	0	1	0	1	0.569826	0.398431	0	0.155	11	1315	0	1	0	1	0.0164547	0.00829563	0	0.155	539	7462	0	1	0	1	0.12623	0.0673666	0
0.156	1706	5797	0	1	0	1	0.370507	0.227376	0	0.156	76	2850	0	1	0	1	0.0506329	0.025974	0	0.156	39716	59965	0	1	0	1	0.569826	0.398431	0	0.156	11	1315	0	1	0	1	0.0164547	0.00829563	0	0.156	539	7462	0	1	0	1	0.12623	0.0673666	0
0.157	1706	5797	0	1	0	1	0.370507	0.227376	0	0.157	76	2850	0	1	0	1	0.0506329	0.025974	0	0.157	39716	59965	0	1	0	1	0.569826	0.398431	0	0.157	11	1315	0	1	0	1	0.0164547	0.00829563	0	0.157	539	7462	0	1	0	1	0.12623	0.0673666	0
0.158	1706	5797	0	1	0	1	0.370507	0.227376	0	0.158	76	2850	0	1	0	1	0.0506329	0.025974	0	0.158	39716	59965	0	1	0	1	0.569826	0.398431	0	0.158	11	1315	0	1	0	1	0.0164547	0.00829563	0	0.158	539	7462	0	1	0	1	0.12623	0.0673666	0
0.159	1706	5797	0	1	0	1	0.370507	0.227376	0	0.159	76	2850	0	1	0	1	0.0506329	0.025974	0	0.159	39716	59965	0	1	0	1	0.569826	0.398431	0	0.159	11	1315	0	1	0	1	0.0164547	0.00829563	0	0.159	539	7462	0	1	0	1	0.12623	0.0673666	0
0.16	1706	5797	0	1	0	1	0.370507	0.227376	0	0.16	76	2850	0	1	0	1	0.0506329	0.025974	0	0.16	39716	59965	0	1	0	1	0.569826	0.398431	0	0.16	11	1315	0	1	0	1	0.0164547	0.00829563	0	0.16	539	7462	0	1	0	1	0.12623	0.0673666	0
0.161	1706	5797	0	1	0	1	0.370507	0.227376	0	0.161	76	2850	0	1	0	1	0.0506329	0.025974	0	0.161	39716	59965	0	1	0	1	0.569826	0.398431	0	0.161	11	1315	0	1	0	1	0.0164547	0.00829563	0	0.161	539	7462	0	1	0	1	0.12623	0.0673666	0
0.162	1706	5797	0	1	0	1	0.370507	0.227376	0	0.162	76	2850	0	1	0	1	0.0506329	0.025974	0	0.162	39716	59965	0	1	0	1	0.569826	0.398431	0	0.162	11	1315	0	1	0	1	0.0164547	0.00829563	0	0.162	539	7462	0	1	0	1	0.12623	0.0673666	0
0.163	1706	5797	0	1	0	1	0.370507	0.227376	0	0.163	76	2850	0	1	0	1	0.0506329	0.025974	0	0.163	39716	59965	0	1	0	1	0.569826	0.398431	0	0.163	11	1315	0	1	0	1	0.0164547	0.00829563	0	0.163	539	7462	0	1	0	1	0.12623	0.0673666	0
0.164	1706	5797	0	1	0	1	0.370507	0.227376	0	0.164	76	2850	0	1	0	1	0.0506329	0.025974	0	0.164	39716	59965	0	1	0	1	0.569826	0.398431	0	0.164	11	1315	0	1	0	1	0.0164547	0.00829563	0	0.164	539	7462	0	1	0	1	0.12623	0.0673666	0
0.165	1706	5797	0	1	0	1	0.370507	0.227376	0	0.165	76	2850	0	1	0	1	0.0506329	0.025974	0	0.165	39716	59965	0	1	0	1	0.569826	0.398431	0	0.165	11	1315	0	1	0	1	0.0164547	0.00829563	0	0.165	539	7462	0	1	0	1	0.12623	0.0673666	0
0.166	1706	5797	0	1	0	1	0.370507	0.227376	0	0.166	76	2850	0	1	0	1	0.0506329	0.025974	0	0.166	39716	59965	0	1	0	1	0.569826	0.398431	0	0.166	11	1315	0	1	0	1	0.0164547	0.00829563	0	0.166	539	7462	0	1	0	1	0.12623	0.0673666	0
0.167	1706	5797	0	1	0	1	0.370507	0.227376	0	0.167	76	2850	0	1	0	1	0.0506329	0.025974	0	0.167	39716	59965	0	1	0	1	0.569826	0.398431	0	0.167	11	1315	0	1	0	1	0.0164547	0.00829563	0	0.167	539	7462	0	1	0	1	0.12623	0.0673666	0
0.168	1706	5797	0	1	0	1	0.370507	0.227376	0	0.168	76	2850	0	1	0	1	0.0506329	0.025974	0	0.168	39716	59965	0	1	0	1	0.569826	0.398431	0	0.168	11	1315	0	1	0	1	0.0164547	0.00829563	0	0.168	539	7462	0	1	0	1	0.12623	0.0673666	0
0.169	1706	5797	0	1	0	1	0.370507	0.227376	0	0.169	76	2850	0	1	0	1	0.0506329	0.025974	0	0.169	39716	59965	0	1	0	1	0.569826	0.398431	0	0.169	11	1315	0	1	0	1	0.0164547	0.00829563	0	0.169	539	7462	0	1	0	1	0.12623	0.0673666	0
0.17	1706	5797	0	1	0	1	0.370507	0.227376	0	0.17	76	2850	0	1	0	1	0.0506329	0.025974	0	0.17	39716	59965	0	1	0	1	0.569826	0.398431	0	0.17	11	1315	0	1	0	1	0.0164547	0.00829563	0	0.17	539	7462	0	1	0	1	0.12623	0.0673666	0
0.171	1706	5797	0	1	0	1	0.370507	0.227376	0	0.171	76	2850	0	1	0	1	0.0506329	0.025974	0	0.171	39716	59965	0	1	0	1	0.569826	0.398431	0	0.171	11	1315	0	1	0	1	0.0164547	0.00829563	0	0.171	539	7462	0	1	0	1	0.12623	0.0673666	0
0.172	1706	5797	0	1	0	1	0.370507	0.227376	0	0.172	76	2850	0	1	0	1	0.0506329	0.025974	0	0.172	39716	59965	0	1	0	1	0.569826	0.398431	0	0.172	11	1315	0	1	0	1	0.0164547	0.00829563	0	0.172	539	7462	0	1	0	1	0.12623	0.0673666	0
0.173	1706	5797	0	1	0	1	0.370507	0.227376	0	0.173	76	2850	0	1	0	1	0.0506329	0.025974	0	0.173	39716	59965	0	1	0	1	0.569826	0.398431	0	0.173	11	1315	0	1	0	1	0.0164547	0.00829563	0	0.173	539	7462	0	1	0	1	0.12623	0.0673666	0
0.174	1706	5797	0	1	0	1	0.370507	0.227376	0	0.174	76	2850	0	1	0	1	0.0506329	0.025974	0	0.174	39716	59965	0	1	0	1	0.569826	0.398431	0	0.174	11	1315	0	1	0	1	0.0164547	0.00829563	0	0.174	539	7462	0	1	0	1	0.12623	0.0673666	0
0.175	1706	5797	0	1	0	1	0.370507	0.227376	0	0.175	76	2850	0	1	0	1	0.0506329	0.025974	0	0.175	39716	59965	0	1	0	1	0.569826	0.398431	0	0.175	11	1315	0	1	0	1	0.0164547	0.00829563	0	0.175	539	7462	0	1	0	1	0.12623	0.0673666	0
0.176	1706	5797	0	1	0	1	0.370507	0.227376	0	0.176	76	2850	0	1	0	1	0.0506329	0.025974	0	0.176	39716	59965	0	1	0	1	0.569826	0.398431	0	0.176	11	1315	0	1	0	1	0.0164547	0.00829563	0	0.176	539	7462	0	1	0	1	0.12623	0.0673666	0
0.177	1706	5797	0	1	0	1	0.370507	0.227376	0	0.177	76	2850	0	1	0	1	0.0506329	0.025974	0	0.177	39716	59965	0	1	0	1	0.569826	0.398431	0	0.177	11	1315	0	1	0	1	0.0164547	0.00829563	0	0.177	539	7462	0	1	0	1	0.12623	0.0673666	0
0.178	1706	5797	0	1	0	1	0.370507	0.227376	0	0.178	76	2850	0	1	0	1	0.0506329	0.025974	0	0.178	39716	59965	0	1	0	1	0.569826	0.398431	0	0.178	11	1315	0	1	0	1	0.0164547	0.00829563	0	0.178	539	7462	0	1	0	1	0.12623	0.0673666	0
0.179	1706	5797	0	1	0	1	0.370507	0.227376	0	0.179	76	2850	0	1	0	1	0.0506329	0.025974	0	0.179	39716	59965	0	1	0	1	0.569826	0.398431	0	0.179	11	1315	0	1	0	1	0.0164547	0.00829563	0	0.179	539	7462	0	1	0	1	0.12623	0.0673666	0
0.18	1706	5797	0	1	0	1	0.370507	0.227376	0	0.18	76	2850	0	1	0	1	0.0506329	0.025974	0	0.18	39716	59965	0	1	0	1	0.569826	0.398431	0	0.18	11	1315	0	1	0	1	0.0164547	0.00829563	0	0.18	539	7462	0	1	0	1	0.12623	0.0673666	0
0.181	1706	5797	0	1	0	1	0.370507	0.227376	0	0.181	76	2850	0	1	0	1	0.0506329	0.025974	0	0.181	39716	59965	0	1	0	1	0.569826	0.398431	0	0.181	11	1315	0	1	0	1	0.0164547	0.00829563	0	0.181	539	7462	0	1	0	1	0.12623	0.0673666	0
0.182	1706	5797	0	1	0	1	0.370507	0.227376	0	0.182	76	2850	0	1	0	1	0.0506329	0.025974	0	0.182	39716	59965	0	1	0	1	0.569826	0.398431	0	0.182	11	1315	0	1	0	1	0.0164547	0.00829563	0	0.182	539	7462	0	1	0	1	0.12623	0.0673666	0
0.183	1706	5797	0	1	0	1	0.370507	0.227376	0	0.183	76	2850	0	1	0	1	0.0506329	0.025974	0	0.183	39716	59965	0	1	0	1	0.569826	0.398431	0	0.183	11	1315	0	1	0	1	0.0164547	0.00829563	0	0.183	539	7462	0	1	0	1	0.12623	0.0673666	0
0.184	1706	5797	0	1	0	1	0.370507	0.227376	0	0.184	76	2850	0	1	0	1	0.0506329	0.025974	0	0.184	39716	59965	0	1	0	1	0.569826	0.398431	0	0.184	11	1315	0	1	0	1	0.0164547	0.00829563	0	0.184	539	7462	0	1	0	1	0.12623	0.0673666	0
0.185	1706	5797	0	1	0	1	0.370507	0.227376	0	0.185	76	2850	0	1	0	1	0.0506329	0.025974	0	0.185	39716	59965	0	1	0	1	0.569826	0.398431	0	0.185	11	1315	0	1	0	1	0.0164547	0.00829563	0	0.185	539	7462	0	1	0	1	0.12623	0.0673666	0
0.186	1706	5797	0	1	0	1	0.370507	0.227376	0	0.186	76	2850	0	1	0	1	0.0506329	0.025974	0	0.186	39716	59965	0	1	0	1	0.569826	0.398431	0	0.186	11	1315	0	1	0	1	0.0164547	0.00829563	0	0.186	539	7462	0	1	0	1	0.12623	0.0673666	0
0.187	1706	5797	0	1	0	1	0.370507	0.227376	0	0.187	76	2850	0	1	0	1	0.0506329	0.025974	0	0.187	39716	59965	0	1	0	1	0.569826	0.398431	0	0.187	11	1315	0	1	0	1	0.0164547	0.00829563	0	0.187	539	7462	0	1	0	1	0.12623	0.0673666	0
0.188	1706	5797	0	1	0	1	0.370507	0.227376	0	0.188	76	2850	0	1	0	1	0.0506329	0.025974	0	0.188	39716	59965	0	1	0	1	0.569826	0.398431	0	0.188	11	1315	0	1	0	1	0.0164547	0.00829563	0	0.188	539	7462	0	1	0	1	0.12623	0.0673666	0
0.189	1706	5797	0	1	0	1	0.370507	0.227376	0	0.189	76	2850	0	1	0	1	0.0506329	0.025974	0	0.189	39716	59965	0	1	0	1	0.569826	0.398431	0	0.189	11	1315	0	1	0	1	0.0164547	0.00829563	0	0.189	539	7462	0	1	0	1	0.12623	0.0673666	0
0.19	1706	5797	0	1	0	1	0.370507	0.227376	0	0.19	76	2850	0	1	0	1	0.0506329	0.025974	0	0.19	39716	59965	0	1	0	1	0.569826	0.398431	0	0.19	11	1315	0	1	0	1	0.0164547	0.00829563	0	0.19	539	7462	0	1	0	1	0.12623	0.0673666	0
0.191	1706	5797	0	1	0	1	0.370507	0.227376	0	0.191	76	2850	0	1	0	1	0.0506329	0.025974	0	0.191	39716	59965	0	1	0	1	0.569826	0.398431	0	0.191	11	1315	0	1	0	1	0.0164547	0.00829563	0	0.191	539	7462	0	1	0	1	0.12623	0.0673666	0
0.192	1706	5797	0	1	0	1	0.370507	0.227376	0	0.192	76	2850	0	1	0	1	0.0506329	0.025974	0	0.192	39716	59965	0	1	0	1	0.569826	0.398431	0	0.192	11	1315	0	1	0	1	0.0164547	0.00829563	0	0.192	539	7462	0	1	0	1	0.12623	0.0673666	0
0.193	1706	5797	0	1	0	1	0.370507	0.227376	0	0.193	76	2850	0	1	0	1	0.0506329	0.025974	0	0.193	39716	59965	0	1	0	1	0.569826	0.398431	0	0.193	11	1315	0	1	0	1	0.0164547	0.00829563	0	0.193	539	7462	0	1	0	1	0.12623	0.0673666	0
0.194	1706	5797	0	1	0	1	0.370507	0.227376	0	0.194	76	2850	0	1	0	1	0.0506329	0.025974	0	0.194	39716	59965	0	1	0	1	0.569826	0.398431	0	0.194	11	1315	0	1	0	1	0.0164547	0.00829563	0	0.194	539	7462	0	1	0	1	0.12623	0.0673666	0
0.195	1706	5797	0	1	0	1	0.370507	0.227376	0	0.195	76	2850	0	1	0	1	0.0506329	0.025974	0	0.195	39716	59965	0	1	0	1	0.569826	0.398431	0	0.195	11	1315	0	1	0	1	0.0164547	0.00829563	0	0.195	539	7462	0	1	0	1	0.12623	0.0673666	0
0.196	1706	5797	0	1	0	1	0.370507	0.227376	0	0.196	76	2850	0	1	0	1	0.0506329	0.025974	0	0.196	39716	59965	0	1	0	1	0.569826	0.398431	0	0.196	11	1315	0	1	0	1	0.0164547	0.00829563	0	0.196	539	7462	0	1	0	1	0.12623	0.0673666	0
0.197	1706	5797	0	1	0	1	0.370507	0.227376	0	0.197	76	2850	0	1	0	1	0.0506329	0.025974	0	0.197	39716	59965	0	1	0	1	0.569826	0.398431	0	0.197	11	1315	0	1	0	1	0.0164547	0.00829563	0	0.197	539	7462	0	1	0	1	0.12623	0.0673666	0
0.198	1706	5797	0	1	0	1	0.370507	0.227376	0	0.198	76	2850	0	1	0	1	0.0506329	0.025974	0	0.198	39716	59965	0	1	0	1	0.569826	0.398431	0	0.198	11	1315	0	1	0	1	0.0164547	0.00829563	0	0.198	539	7462	0	1	0	1	0.12623	0.0673666	0
0.199	1706	5797	0	1	0	1	0.370507	0.227376	0	0.199	76	2850	0	1	0	1	0.0506329	0.025974	0	0.199	39716	59965	0	1	0	1	0.569826	0.398431	0	0.199	11	1315	0	1	0	1	0.0164547	0.00829563	0	0.199	539	7462	0	1	0	1	0.12623	0.0673666	0
0.2	1706	5797	0	1	0	1	0.370507	0.227376	0	0.2	76	2850	0	1	0	1	0.0506329	0.025974	0	0.2	39716	59965	0	1	0	1	0.569826	0.398431	0	0.2	11	1315	0	1	0	1	0.0164547	0.00829563	0	0.2	539	7462	0	1	0	1	0.12623	0.0673666	0
0.201	1706	5797	0	1	0	1	0.370507	0.227376	0	0.201	76	2850	0	1	0	1	0.0506329	0.025974	0	0.201	39716	59965	0	1	0	1	0.569826	0.398431	0	0.201	11	1315	0	1	0	1	0.0164547	0.00829563	0	0.201	539	7462	0	1	0	1	0.12623	0.0673666	0
0.202	1706	5797	0	1	0	1	0.370507	0.227376	0	0.202	76	2850	0	1	0	1	0.0506329	0.025974	0	0.202	39716	59965	0	1	0	1	0.569826	0.398431	0	0.202	11	1315	0	1	0	1	0.0164547	0.00829563	0	0.202	539	7462	0	1	0	1	0.12623	0.0673666	0
0.203	1706	5797	0	1	0	1	0.370507	0.227376	0	0.203	76	2850	0	1	0	1	0.0506329	0.025974	0	0.203	39716	59965	0	1	0	1	0.569826	0.398431	0	0.203	11	1315	0	1	0	1	0.0164547	0.00829563	0	0.203	539	7462	0	1	0	1	0.12623	0.0673666	0
0.204	1706	5797	0	1	0	1	0.370507	0.227376	0	0.204	76	2850	0	1	0	1	0.0506329	0.025974	0	0.204	39716	59965	0	1	0	1	0.569826	0.398431	0	0.204	11	1315	0	1	0	1	0.0164547	0.00829563	0	0.204	539	7462	0	1	0	1	0.12623	0.0673666	0
0.205	1706	5797	0	1	0	1	0.370507	0.227376	0	0.205	76	2850	0	1	0	1	0.0506329	0.025974	0	0.205	39716	59965	0	1	0	1	0.569826	0.398431	0	0.205	11	1315	0	1	0	1	0.0164547	0.00829563	0	0.205	539	7462	0	1	0	1	0.12623	0.0673666	0
0.206	1706	5797	0	1	0	1	0.370507	0.227376	0	0.206	76	2850	0	1	0	1	0.0506329	0.025974	0	0.206	39716	59965	0	1	0	1	0.569826	0.398431	0	0.206	11	1315	0	1	0	1	0.0164547	0.00829563	0	0.206	539	7462	0	1	0	1	0.12623	0.0673666	0
0.207	1706	5797	0	1	0	1	0.370507	0.227376	0	0.207	76	2850	0	1	0	1	0.0506329	0.025974	0	0.207	39716	59965	0	1	0	1	0.569826	0.398431	0	0.207	11	1315	0	1	0	1	0.0164547	0.00829563	0	0.207	539	7462	0	1	0	1	0.12623	0.0673666	0
0.208	1706	5797	0	1	0	1	0.370507	0.227376	0	0.208	76	2850	0	1	0	1	0.0506329	0.025974	0	0.208	39716	59965	0	1	0	1	0.569826	0.398431	0	0.208	11	1315	0	1	0	1	0.0164547	0.00829563	0	0.208	539	7462	0	1	0	1	0.12623	0.0673666	0
0.209	1706	5797	0	1	0	1	0.370507	0.227376	0	0.209	76	2850	0	1	0	1	0.0506329	0.025974	0	0.209	39716	59965	0	1	0	1	0.569826	0.398431	0	0.209	11	1315	0	1	0	1	0.0164547	0.00829563	0	0.209	539	7462	0	1	0	1	0.12623	0.0673666	0
0.21	1706	5797	0	1	0	1	0.370507	0.227376	0	0.21	76	2850	0	1	0	1	0.0506329	0.025974	0	0.21	39716	59965	0	1	0	1	0.569826	0.398431	0	0.21	11	1315	0	1	0	1	0.0164547	0.00829563	0	0.21	539	7462	0	1	0	1	0.12623	0.0673666	0
0.211	1706	5797	0	1	0	1	0.370507	0.227376	0	0.211	76	2850	0	1	0	1	0.0506329	0.025974	0	0.211	39716	59965	0	1	0	1	0.569826	0.398431	0	0.211	11	1315	0	1	0	1	0.0164547	0.00829563	0	0.211	539	7462	0	1	0	1	0.12623	0.0673666	0
0.212	1706	5797	0	1	0	1	0.370507	0.227376	0	0.212	76	2850	0	1	0	1	0.0506329	0.025974	0	0.212	39716	59965	0	1	0	1	0.569826	0.398431	0	0.212	11	1315	0	1	0	1	0.0164547	0.00829563	0	0.212	539	7462	0	1	0	1	0.12623	0.0673666	0
0.213	1706	5797	0	1	0	1	0.370507	0.227376	0	0.213	76	2850	0	1	0	1	0.0506329	0.025974	0	0.213	39716	59965	0	1	0	1	0.569826	0.398431	0	0.213	11	1315	0	1	0	1	0.0164547	0.00829563	0	0.213	539	7462	0	1	0	1	0.12623	0.0673666	0
0.214	1706	5797	0	1	0	1	0.370507	0.227376	0	0.214	76	2850	0	1	0	1	0.0506329	0.025974	0	0.214	39716	59965	0	1	0	1	0.569826	0.398431	0	0.214	11	1315	0	1	0	1	0.0164547	0.00829563	0	0.214	539	7462	0	1	0	1	0.12623	0.0673666	0
0.215	1706	5797	0	1	0	1	0.370507	0.227376	0	0.215	76	2850	0	1	0	1	0.0506329	0.025974	0	0.215	39716	59965	0	1	0	1	0.569826	0.398431	0	0.215	11	1315	0	1	0	1	0.0164547	0.00829563	0	0.215	539	7462	0	1	0	1	0.12623	0.0673666	0
0.216	1706	5797	0	1	0	1	0.370507	0.227376	0	0.216	76	2850	0	1	0	1	0.0506329	0.025974	0	0.216	39716	59965	0	1	0	1	0.569826	0.398431	0	0.216	11	1315	0	1	0	1	0.0164547	0.00829563	0	0.216	539	7462	0	1	0	1	0.12623	0.0673666	0
0.217	1706	5797	0	1	0	1	0.370507	0.227376	0	0.217	76	2850	0	1	0	1	0.0506329	0.025974	0	0.217	39716	59965	0	1	0	1	0.569826	0.398431	0	0.217	11	1315	0	1	0	1	0.0164547	0.00829563	0	0.217	539	7462	0	1	0	1	0.12623	0.0673666	0
0.218	1706	5797	0	1	0	1	0.370507	0.227376	0	0.218	76	2850	0	1	0	1	0.0506329	0.025974	0	0.218	39716	59965	0	1	0	1	0.569826	0.398431	0	0.218	11	1315	0	1	0	1	0.0164547	0.00829563	0	0.218	539	7462	0	1	0	1	0.12623	0.0673666	0
0.219	1706	5797	0	1	0	1	0.370507	0.227376	0	0.219	76	2850	0	1	0	1	0.0506329	0.025974	0	0.219	39716	59965	0	1	0	1	0.569826	0.398431	0	0.219	11	1315	0	1	0	1	0.0164547	0.00829563	0	0.219	539	7462	0	1	0	1	0.12623	0.0673666	0
0.22	1706	5797	0	1	0	1	0.370507	0.227376	0	0.22	76	2850	0	1	0	1	0.0506329	0.025974	0	0.22	39716	59965	0	1	0	1	0.569826	0.398431	0	0.22	11	1315	0	1	0	1	0.0164547	0.00829563	0	0.22	539	7462	0	1	0	1	0.12623	0.0673666	0
0.221	1706	5797	0	1	0	1	0.370507	0.227376	0	0.221	76	2850	0	1	0	1	0.0506329	0.025974	0	0.221	39716	59965	0	1	0	1	0.569826	0.398431	0	0.221	11	1315	0	1	0	1	0.0164547	0.00829563	0	0.221	539	7462	0	1	0	1	0.12623	0.0673666	0
0.222	1706	5797	0	1	0	1	0.370507	0.227376	0	0.222	76	2850	0	1	0	1	0.0506329	0.025974	0	0.222	39716	59965	0	1	0	1	0.569826	0.398431	0	0.222	11	1315	0	1	0	1	0.0164547	0.00829563	0	0.222	539	7462	0	1	0	1	0.12623	0.0673666	0
0.223	1706	5797	0	1	0	1	0.370507	0.227376	0	0.223	76	2850	0	1	0	1	0.0506329	0.025974	0	0.223	39716	59965	0	1	0	1	0.569826	0.398431	0	0.223	11	1315	0	1	0	1	0.0164547	0.00829563	0	0.223	539	7462	0	1	0	1	0.12623	0.0673666	0
0.224	1706	5797	0	1	0	1	0.370507	0.227376	0	0.224	76	2850	0	1	0	1	0.0506329	0.025974	0	0.224	39716	59965	0	1	0	1	0.569826	0.398431	0	0.224	11	1315	0	1	0	1	0.0164547	0.00829563	0	0.224	539	7462	0	1	0	1	0.12623	0.0673666	0
0.225	1706	5797	0	1	0	1	0.370507	0.227376	0	0.225	76	2850	0	1	0	1	0.0506329	0.025974	0	0.225	39716	59965	0	1	0	1	0.569826	0.398431	0	0.225	11	1315	0	1	0	1	0.0164547	0.00829563	0	0.225	539	7462	0	1	0	1	0.12623	0.0673666	0
0.226	1706	5797	0	1	0	1	0.370507	0.227376	0	0.226	76	2850	0	1	0	1	0.0506329	0.025974	0	0.226	39716	59965	0	1	0	1	0.569826	0.398431	0	0.226	11	1315	0	1	0	1	0.0164547	0.00829563	0	0.226	539	7462	0	1	0	1	0.12623	0.0673666	0
0.227	1706	5797	0	1	0	1	0.370507	0.227376	0	0.227	76	2850	0	1	0	1	0.0506329	0.025974	0	0.227	39716	59965	0	1	0	1	0.569826	0.398431	0	0.227	11	1315	0	1	0	1	0.0164547	0.00829563	0	0.227	539	7462	0	1	0	1	0.12623	0.0673666	0
0.228	1706	5797	0	1	0	1	0.370507	0.227376	0	0.228	76	2850	0	1	0	1	0.0506329	0.025974	0	0.228	39716	59965	0	1	0	1	0.569826	0.398431	0	0.228	11	1315	0	1	0	1	0.0164547	0.00829563	0	0.228	539	7462	0	1	0	1	0.12623	0.0673666	0
0.229	1706	5797	0	1	0	1	0.370507	0.227376	0	0.229	76	2850	0	1	0	1	0.0506329	0.025974	0	0.229	39716	59965	0	1	0	1	0.569826	0.398431	0	0.229	11	1315	0	1	0	1	0.0164547	0.00829563	0	0.229	539	7462	0	1	0	1	0.12623	0.0673666	0
0.23	1706	5797	0	1	0	1	0.370507	0.227376	0	0.23	76	2850	0	1	0	1	0.0506329	0.025974	0	0.23	39716	59965	0	1	0	1	0.569826	0.398431	0	0.23	11	1315	0	1	0	1	0.0164547	0.00829563	0	0.23	539	7462	0	1	0	1	0.12623	0.0673666	0
0.231	1706	5797	0	1	0	1	0.370507	0.227376	0	0.231	76	2850	0	1	0	1	0.0506329	0.025974	0	0.231	39716	59965	0	1	0	1	0.569826	0.398431	0	0.231	11	1315	0	1	0	1	0.0164547	0.00829563	0	0.231	539	7462	0	1	0	1	0.12623	0.0673666	0
0.232	1706	5797	0	1	0	1	0.370507	0.227376	0	0.232	76	2850	0	1	0	1	0.0506329	0.025974	0	0.232	39716	59965	0	1	0	1	0.569826	0.398431	0	0.232	11	1315	0	1	0	1	0.0164547	0.00829563	0	0.232	539	7462	0	1	0	1	0.12623	0.0673666	0
0.233	1706	5797	0	1	0	1	0.370507	0.227376	0	0.233	76	2850	0	1	0	1	0.0506329	0.025974	0	0.233	39716	59965	0	1	0	1	0.569826	0.398431	0	0.233	11	1315	0	1	0	1	0.0164547	0.00829563	0	0.233	539	7462	0	1	0	1	0.12623	0.0673666	0
0.234	1706	5797	0	1	0	1	0.370507	0.227376	0	0.234	76	2850	0	1	0	1	0.0506329	0.025974	0	0.234	39716	59965	0	1	0	1	0.569826	0.398431	0	0.234	11	1315	0	1	0	1	0.0164547	0.00829563	0	0.234	539	7462	0	1	0	1	0.12623	0.0673666	0
0.235	1706	5797	0	1	0	1	0.370507	0.227376	0	0.235	76	2850	0	1	0	1	0.0506329	0.025974	0	0.235	39716	59965	0	1	0	1	0.569826	0.398431	0	0.235	11	1315	0	1	0	1	0.0164547	0.00829563	0	0.235	539	7462	0	1	0	1	0.12623	0.0673666	0
0.236	1706	5797	0	1	0	1	0.370507	0.227376	0	0.236	76	2850	0	1	0	1	0.0506329	0.025974	0	0.236	39716	59965	0	1	0	1	0.569826	0.398431	0	0.236	11	1315	0	1	0	1	0.0164547	0.00829563	0	0.236	539	7462	0	1	0	1	0.12623	0.0673666	0
0.237	1706	5797	0	1	0	1	0.370507	0.227376	0	0.237	76	2850	0	1	0	1	0.0506329	0.025974	0	0.237	39716	59965	0	1	0	1	0.569826	0.398431	0	0.237	11	1315	0	1	0	1	0.0164547	0.00829563	0	0.237	539	7462	0	1	0	1	0.12623	0.0673666	0
0.238	1706	5797	0	1	0	1	0.370507	0.227376	0	0.238	76	2850	0	1	0	1	0.0506329	0.025974	0	0.238	39716	59965	0	1	0	1	0.569826	0.398431	0	0.238	11	1315	0	1	0	1	0.0164547	0.00829563	0	0.238	539	7462	0	1	0	1	0.12623	0.0673666	0
0.239	1706	5797	0	1	0	1	0.370507	0.227376	0	0.239	76	2850	0	1	0	1	0.0506329	0.025974	0	0.239	39716	59965	0	1	0	1	0.569826	0.398431	0	0.239	11	1315	0	1	0	1	0.0164547	0.00829563	0	0.239	539	7462	0	1	0	1	0.12623	0.0673666	0
0.24	1706	5797	0	1	0	1	0.370507	0.227376	0	0.24	76	2850	0	1	0	1	0.0506329	0.025974	0	0.24	39716	59965	0	1	0	1	0.569826	0.398431	0	0.24	11	1315	0	1	0	1	0.0164547	0.00829563	0	0.24	539	7462	0	1	0	1	0.12623	0.0673666	0
0.241	1706	5797	0	1	0	1	0.370507	0.227376	0	0.241	76	2850	0	1	0	1	0.0506329	0.025974	0	0.241	39716	59965	0	1	0	1	0.569826	0.398431	0	0.241	11	1315	0	1	0	1	0.0164547	0.00829563	0	0.241	539	7462	0	1	0	1	0.12623	0.0673666	0
0.242	1706	5797	0	1	0	1	0.370507	0.227376	0	0.242	76	2850	0	1	0	1	0.0506329	0.025974	0	0.242	39716	59965	0	1	0	1	0.569826	0.398431	0	0.242	11	1315	0	1	0	1	0.0164547	0.00829563	0	0.242	539	7462	0	1	0	1	0.12623	0.0673666	0
0.243	1706	5797	0	1	0	1	0.370507	0.227376	0	0.243	76	2850	0	1	0	1	0.0506329	0.025974	0	0.243	39716	59965	0	1	0	1	0.569826	0.398431	0	0.243	11	1315	0	1	0	1	0.0164547	0.00829563	0	0.243	539	7462	0	1	0	1	0.12623	0.0673666	0
0.244	1706	5797	0	1	0	1	0.370507	0.227376	0	0.244	76	2850	0	1	0	1	0.0506329	0.025974	0	0.244	39716	59965	0	1	0	1	0.569826	0.398431	0	0.244	11	1315	0	1	0	1	0.0164547	0.00829563	0	0.244	539	7462	0	1	0	1	0.12623	0.0673666	0
0.245	1706	5797	0	1	0	1	0.370507	0.227376	0	0.245	76	2850	0	1	0	1	0.0506329	0.025974	0	0.245	39716	59965	0	1	0	1	0.569826	0.398431	0	0.245	11	1315	0	1	0	1	0.0164547	0.00829563	0	0.245	539	7462	0	1	0	1	0.12623	0.0673666	0
0.246	1706	5797	0	1	0	1	0.370507	0.227376	0	0.246	76	2850	0	1	0	1	0.0506329	0.025974	0	0.246	39716	59965	0	1	0	1	0.569826	0.398431	0	0.246	11	1315	0	1	0	1	0.0164547	0.00829563	0	0.246	539	7462	0	1	0	1	0.12623	0.0673666	0
0.247	1706	5797	0	1	0	1	0.370507	0.227376	0	0.247	76	2850	0	1	0	1	0.0506329	0.025974	0	0.247	39716	59965	0	1	0	1	0.569826	0.398431	0	0.247	11	1315	0	1	0	1	0.0164547	0.00829563	0	0.247	539	7462	0	1	0	1	0.12623	0.0673666	0
0.248	1706	5797	0	1	0	1	0.370507	0.227376	0	0.248	76	2850	0	1	0	1	0.0506329	0.025974	0	0.248	39716	59965	0	1	0	1	0.569826	0.398431	0	0.248	11	1315	0	1	0	1	0.0164547	0.00829563	0	0.248	539	7462	0	1	0	1	0.12623	0.0673666	0
0.249	1706	5797	0	1	0	1	0.370507	0.227376	0	0.249	76	2850	0	1	0	1	0.0506329	0.025974	0	0.249	39716	59965	0	1	0	1	0.569826	0.398431	0	0.249	11	1315	0	1	0	1	0.0164547	0.00829563	0	0.249	539	7462	0	1	0	1	0.12623	0.0673666	0
0.25	1706	5797	0	1	0	1	0.370507	0.227376	0	0.25	76	2850	0	1	0	1	0.0506329	0.025974	0	0.25	39716	59965	0	1	0	1	0.569826	0.398431	0	0.25	11	1315	0	1	0	1	0.0164547	0.00829563	0	0.25	539	7462	0	1	0	1	0.12623	0.0673666	0
0.251	1706	5797	0	1	0	1	0.370507	0.227376	0	0.251	76	2850	0	1	0	1	0.0506329	0.025974	0	0.251	39716	59965	0	1	0	1	0.569826	0.398431	0	0.251	11	1315	0	1	0	1	0.0164547	0.00829563	0	0.251	539	7462	0	1	0	1	0.12623	0.0673666	0
0.252	1706	5797	0	1	0	1	0.370507	0.227376	0	0.252	76	2850	0	1	0	1	0.0506329	0.025974	0	0.252	39716	59965	0	1	0	1	0.569826	0.398431	0	0.252	11	1315	0	1	0	1	0.0164547	0.00829563	0	0.252	539	7462	0	1	0	1	0.12623	0.0673666	0
0.253	1706	5797	0	1	0	1	0.370507	0.227376	0	0.253	76	2850	0	1	0	1	0.0506329	0.025974	0	0.253	39716	59965	0	1	0	1	0.569826	0.398431	0	0.253	11	1315	0	1	0	1	0.0164547	0.00829563	0	0.253	539	7462	0	1	0	1	0.12623	0.0673666	0
0.254	1706	5797	0	1	0	1	0.370507	0.227376	0	0.254	76	2850	0	1	0	1	0.0506329	0.025974	0	0.254	39716	59965	0	1	0	1	0.569826	0.398431	0	0.254	11	1315	0	1	0	1	0.0164547	0.00829563	0	0.254	539	7462	0	1	0	1	0.12623	0.0673666	0
0.255	1706	5797	0	1	0	1	0.370507	0.227376	0	0.255	76	2850	0	1	0	1	0.0506329	0.025974	0	0.255	39716	59965	0	1	0	1	0.569826	0.398431	0	0.255	11	1315	0	1	0	1	0.0164547	0.00829563	0	0.255	539	7462	0	1	0	1	0.12623	0.0673666	0
0.256	1706	5797	0	1	0	1	0.370507	0.227376	0	0.256	76	2850	0	1	0	1	0.0506329	0.025974	0	0.256	39716	59965	0	1	0	1	0.569826	0.398431	0	0.256	11	1315	0	1	0	1	0.0164547	0.00829563	0	0.256	539	7462	0	1	0	1	0.12623	0.0673666	0
0.257	1706	5797	0	1	0	1	0.370507	0.227376	0	0.257	76	2850	0	1	0	1	0.0506329	0.025974	0	0.257	39716	59965	0	1	0	1	0.569826	0.398431	0	0.257	11	1315	0	1	0	1	0.0164547	0.00829563	0	0.257	539	7462	0	1	0	1	0.12623	0.0673666	0
0.258	1706	5797	0	1	0	1	0.370507	0.227376	0	0.258	76	2850	0	1	0	1	0.0506329	0.025974	0	0.258	39716	59965	0	1	0	1	0.569826	0.398431	0	0.258	11	1315	0	1	0	1	0.0164547	0.00829563	0	0.258	539	7462	0	1	0	1	0.12623	0.0673666	0
0.259	1706	5797	0	1	0	1	0.370507	0.227376	0	0.259	76	2850	0	1	0	1	0.0506329	0.025974	0	0.259	39716	59965	0	1	0	1	0.569826	0.398431	0	0.259	11	1315	0	1	0	1	0.0164547	0.00829563	0	0.259	539	7462	0	1	0	1	0.12623	0.0673666	0
0.26	1706	5797	0	1	0	1	0.370507	0.227376	0	0.26	76	2850	0	1	0	1	0.0506329	0.025974	0	0.26	39716	59965	0	1	0	1	0.569826	0.398431	0	0.26	11	1315	0	1	0	1	0.0164547	0.00829563	0	0.26	539	7462	0	1	0	1	0.12623	0.0673666	0
0.261	1706	5797	0	1	0	1	0.370507	0.227376	0	0.261	76	2850	0	1	0	1	0.0506329	0.025974	0	0.261	39716	59965	0	1	0	1	0.569826	0.398431	0	0.261	11	1315	0	1	0	1	0.0164547	0.00829563	0	0.261	539	7462	0	1	0	1	0.12623	0.0673666	0
0.262	1706	5797	0	1	0	1	0.370507	0.227376	0	0.262	76	2850	0	1	0	1	0.0506329	0.025974	0	0.262	39716	59965	0	1	0	1	0.569826	0.398431	0	0.262	11	1315	0	1	0	1	0.0164547	0.00829563	0	0.262	539	7462	0	1	0	1	0.12623	0.0673666	0
0.263	1706	5797	0	1	0	1	0.370507	0.227376	0	0.263	76	2850	0	1	0	1	0.0506329	0.025974	0	0.263	39716	59965	0	1	0	1	0.569826	0.398431	0	0.263	11	1315	0	1	0	1	0.0164547	0.00829563	0	0.263	539	7462	0	1	0	1	0.12623	0.0673666	0
0.264	1706	5797	0	1	0	1	0.370507	0.227376	0	0.264	76	2850	0	1	0	1	0.0506329	0.025974	0	0.264	39716	59965	0	1	0	1	0.569826	0.398431	0	0.264	11	1315	0	1	0	1	0.0164547	0.00829563	0	0.264	539	7462	0	1	0	1	0.12623	0.0673666	0
0.265	1706	5797	0	1	0	1	0.370507	0.227376	0	0.265	76	2850	0	1	0	1	0.0506329	0.025974	0	0.265	39716	59965	0	1	0	1	0.569826	0.398431	0	0.265	11	1315	0	1	0	1	0.0164547	0.00829563	0	0.265	539	7462	0	1	0	1	0.12623	0.0673666	0
0.266	1706	5797	0	1	0	1	0.370507	0.227376	0	0.266	76	2850	0	1	0	1	0.0506329	0.025974	0	0.266	39716	59965	0	1	0	1	0.569826	0.398431	0	0.266	11	1315	0	1	0	1	0.0164547	0.00829563	0	0.266	539	7462	0	1	0	1	0.12623	0.0673666	0
0.267	1706	5797	0	1	0	1	0.370507	0.227376	0	0.267	76	2850	0	1	0	1	0.0506329	0.025974	0	0.267	39716	59965	0	1	0	1	0.569826	0.398431	0	0.267	11	1315	0	1	0	1	0.0164547	0.00829563	0	0.267	539	7462	0	1	0	1	0.12623	0.0673666	0
0.268	1706	5797	0	1	0	1	0.370507	0.227376	0	0.268	76	2850	0	1	0	1	0.0506329	0.025974	0	0.268	39716	59965	0	1	0	1	0.569826	0.398431	0	0.268	11	1315	0	1	0	1	0.0164547	0.00829563	0	0.268	539	7462	0	1	0	1	0.12623	0.0673666	0
0.269	1706	5797	0	1	0	1	0.370507	0.227376	0	0.269	76	2850	0	1	0	1	0.0506329	0.025974	0	0.269	39716	59965	0	1	0	1	0.569826	0.398431	0	0.269	11	1315	0	1	0	1	0.0164547	0.00829563	0	0.269	539	7462	0	1	0	1	0.12623	0.0673666	0
0.27	1706	5797	0	1	0	1	0.370507	0.227376	0	0.27	76	2850	0	1	0	1	0.0506329	0.025974	0	0.27	39716	59965	0	1	0	1	0.569826	0.398431	0	0.27	11	1315	0	1	0	1	0.0164547	0.00829563	0	0.27	539	7462	0	1	0	1	0.12623	0.0673666	0
0.271	1706	5797	0	1	0	1	0.370507	0.227376	0	0.271	76	2850	0	1	0	1	0.0506329	0.025974	0	0.271	39716	59965	0	1	0	1	0.569826	0.398431	0	0.271	11	1315	0	1	0	1	0.0164547	0.00829563	0	0.271	539	7462	0	1	0	1	0.12623	0.0673666	0
0.272	1706	5797	0	1	0	1	0.370507	0.227376	0	0.272	76	2850	0	1	0	1	0.0506329	0.025974	0	0.272	39716	59965	0	1	0	1	0.569826	0.398431	0	0.272	11	1315	0	1	0	1	0.0164547	0.00829563	0	0.272	539	7462	0	1	0	1	0.12623	0.0673666	0
0.273	1706	5797	0	1	0	1	0.370507	0.227376	0	0.273	76	2850	0	1	0	1	0.0506329	0.025974	0	0.273	39716	59965	0	1	0	1	0.569826	0.398431	0	0.273	11	1315	0	1	0	1	0.0164547	0.00829563	0	0.273	539	7462	0	1	0	1	0.12623	0.0673666	0
0.274	1706	5797	0	1	0	1	0.370507	0.227376	0	0.274	76	2850	0	1	0	1	0.0506329	0.025974	0	0.274	39716	59965	0	1	0	1	0.569826	0.398431	0	0.274	11	1315	0	1	0	1	0.0164547	0.00829563	0	0.274	539	7462	0	1	0	1	0.12623	0.0673666	0
0.275	1706	5797	0	1	0	1	0.370507	0.227376	0	0.275	76	2850	0	1	0	1	0.0506329	0.025974	0	0.275	39716	59965	0	1	0	1	0.569826	0.398431	0	0.275	11	1315	0	1	0	1	0.0164547	0.00829563	0	0.275	539	7462	0	1	0	1	0.12623	0.0673666	0
0.276	1706	5797	0	1	0	1	0.370507	0.227376	0	0.276	76	2850	0	1	0	1	0.0506329	0.025974	0	0.276	39716	59965	0	1	0	1	0.569826	0.398431	0	0.276	11	1315	0	1	0	1	0.0164547	0.00829563	0	0.276	539	7462	0	1	0	1	0.12623	0.0673666	0
0.277	1706	5797	0	1	0	1	0.370507	0.227376	0	0.277	76	2850	0	1	0	1	0.0506329	0.025974	0	0.277	39716	59965	0	1	0	1	0.569826	0.398431	0	0.277	11	1315	0	1	0	1	0.0164547	0.00829563	0	0.277	539	7462	0	1	0	1	0.12623	0.0673666	0
0.278	1706	5797	0	1	0	1	0.370507	0.227376	0	0.278	76	2850	0	1	0	1	0.0506329	0.025974	0	0.278	39716	59965	0	1	0	1	0.569826	0.398431	0	0.278	11	1315	0	1	0	1	0.0164547	0.00829563	0	0.278	539	7462	0	1	0	1	0.12623	0.0673666	0
0.279	1706	5797	0	1	0	1	0.370507	0.227376	0	0.279	76	2850	0	1	0	1	0.0506329	0.025974	0	0.279	39716	59965	0	1	0	1	0.569826	0.398431	0	0.279	11	1315	0	1	0	1	0.0164547	0.00829563	0	0.279	539	7462	0	1	0	1	0.12623	0.0673666	0
0.28	1706	5797	0	1	0	1	0.370507	0.227376	0	0.28	76	2850	0	1	0	1	0.0506329	0.025974	0	0.28	39716	59965	0	1	0	1	0.569826	0.398431	0	0.28	11	1315	0	1	0	1	0.0164547	0.00829563	0	0.28	539	7462	0	1	0	1	0.12623	0.0673666	0
0.281	1706	5797	0	1	0	1	0.370507	0.227376	0	0.281	76	2850	0	1	0	1	0.0506329	0.025974	0	0.281	39716	59965	0	1	0	1	0.569826	0.398431	0	0.281	11	1315	0	1	0	1	0.0164547	0.00829563	0	0.281	539	7462	0	1	0	1	0.12623	0.0673666	0
0.282	1706	5797	0	1	0	1	0.370507	0.227376	0	0.282	76	2850	0	1	0	1	0.0506329	0.025974	0	0.282	39716	59965	0	1	0	1	0.569826	0.398431	0	0.282	11	1315	0	1	0	1	0.0164547	0.00829563	0	0.282	539	7462	0	1	0	1	0.12623	0.0673666	0
0.283	1706	5797	0	1	0	1	0.370507	0.227376	0	0.283	76	2850	0	1	0	1	0.0506329	0.025974	0	0.283	39716	59965	0	1	0	1	0.569826	0.398431	0	0.283	11	1315	0	1	0	1	0.0164547	0.00829563	0	0.283	539	7462	0	1	0	1	0.12623	0.0673666	0
0.284	1706	5797	0	1	0	1	0.370507	0.227376	0	0.284	76	2850	0	1	0	1	0.0506329	0.025974	0	0.284	39716	59965	0	1	0	1	0.569826	0.398431	0	0.284	11	1315	0	1	0	1	0.0164547	0.00829563	0	0.284	539	7462	0	1	0	1	0.12623	0.0673666	0
0.285	1706	5797	0	1	0	1	0.370507	0.227376	0	0.285	76	2850	0	1	0	1	0.0506329	0.025974	0	0.285	39716	59965	0	1	0	1	0.569826	0.398431	0	0.285	11	1315	0	1	0	1	0.0164547	0.00829563	0	0.285	539	7462	0	1	0	1	0.12623	0.0673666	0
0.286	1706	5797	0	1	0	1	0.370507	0.227376	0	0.286	76	2850	0	1	0	1	0.0506329	0.025974	0	0.286	39716	59965	0	1	0	1	0.569826	0.398431	0	0.286	11	1315	0	1	0	1	0.0164547	0.00829563	0	0.286	539	7462	0	1	0	1	0.12623	0.0673666	0
0.287	1706	5797	0	1	0	1	0.370507	0.227376	0	0.287	76	2850	0	1	0	1	0.0506329	0.025974	0	0.287	39716	59965	0	1	0	1	0.569826	0.398431	0	0.287	11	1315	0	1	0	1	0.0164547	0.00829563	0	0.287	539	7462	0	1	0	1	0.12623	0.0673666	0
0.288	1706	5797	0	1	0	1	0.370507	0.227376	0	0.288	76	2850	0	1	0	1	0.0506329	0.025974	0	0.288	39716	59965	0	1	0	1	0.569826	0.398431	0	0.288	11	1315	0	1	0	1	0.0164547	0.00829563	0	0.288	539	7462	0	1	0	1	0.12623	0.0673666	0
0.289	1706	5797	0	1	0	1	0.370507	0.227376	0	0.289	76	2850	0	1	0	1	0.0506329	0.025974	0	0.289	39716	59965	0	1	0	1	0.569826	0.398431	0	0.289	11	1315	0	1	0	1	0.0164547	0.00829563	0	0.289	539	7462	0	1	0	1	0.12623	0.0673666	0
0.29	1706	5797	0	1	0	1	0.370507	0.227376	0	0.29	76	2850	0	1	0	1	0.0506329	0.025974	0	0.29	39716	59965	0	1	0	1	0.569826	0.398431	0	0.29	11	1315	0	1	0	1	0.0164547	0.00829563	0	0.29	539	7462	0	1	0	1	0.12623	0.0673666	0
0.291	1706	5797	0	1	0	1	0.370507	0.227376	0	0.291	76	2850	0	1	0	1	0.0506329	0.025974	0	0.291	39716	59965	0	1	0	1	0.569826	0.398431	0	0.291	11	1315	0	1	0	1	0.0164547	0.00829563	0	0.291	539	7462	0	1	0	1	0.12623	0.0673666	0
0.292	1706	5797	0	1	0	1	0.370507	0.227376	0	0.292	76	2850	0	1	0	1	0.0506329	0.025974	0	0.292	39716	59965	0	1	0	1	0.569826	0.398431	0	0.292	11	1315	0	1	0	1	0.0164547	0.00829563	0	0.292	539	7462	0	1	0	1	0.12623	0.0673666	0
0.293	1706	5797	0	1	0	1	0.370507	0.227376	0	0.293	76	2850	0	1	0	1	0.0506329	0.025974	0	0.293	39716	59965	0	1	0	1	0.569826	0.398431	0	0.293	11	1315	0	1	0	1	0.0164547	0.00829563	0	0.293	539	7462	0	1	0	1	0.12623	0.0673666	0
0.294	1706	5797	0	1	0	1	0.370507	0.227376	0	0.294	76	2850	0	1	0	1	0.0506329	0.025974	0	0.294	39716	59965	0	1	0	1	0.569826	0.398431	0	0.294	11	1315	0	1	0	1	0.0164547	0.00829563	0	0.294	539	7462	0	1	0	1	0.12623	0.0673666	0
0.295	1706	5797	0	1	0	1	0.370507	0.227376	0	0.295	76	2850	0	1	0	1	0.0506329	0.025974	0	0.295	39716	59965	0	1	0	1	0.569826	0.398431	0	0.295	11	1315	0	1	0	1	0.0164547	0.00829563	0	0.295	539	7462	0	1	0	1	0.12623	0.0673666	0
0.296	1706	5797	0	1	0	1	0.370507	0.227376	0	0.296	76	2850	0	1	0	1	0.0506329	0.025974	0	0.296	39716	59965	0	1	0	1	0.569826	0.398431	0	0.296	11	1315	0	1	0	1	0.0164547	0.00829563	0	0.296	539	7462	0	1	0	1	0.12623	0.0673666	0
0.297	1706	5797	0	1	0	1	0.370507	0.227376	0	0.297	76	2850	0	1	0	1	0.0506329	0.025974	0	0.297	39716	59965	0	1	0	1	0.569826	0.398431	0	0.297	11	1315	0	1	0	1	0.0164547	0.00829563	0	0.297	539	7462	0	1	0	1	0.12623	0.0673666	0
0.298	1706	5797	0	1	0	1	0.370507	0.227376	0	0.298	76	2850	0	1	0	1	0.0506329	0.025974	0	0.298	39716	59965	0	1	0	1	0.569826	0.398431	0	0.298	11	1315	0	1	0	1	0.0164547	0.00829563	0	0.298	539	7462	0	1	0	1	0.12623	0.0673666	0
0.299	1706	5797	0	1	0	1	0.370507	0.227376	0	0.299	76	2850	0	1	0	1	0.0506329	0.025974	0	0.299	39716	59965	0	1	0	1	0.569826	0.398431	0	0.299	11	1315	0	1	0	1	0.0164547	0.00829563	0	0.299	539	7462	0	1	0	1	0.12623	0.0673666	0
0.3	1706	5797	0	1	0	1	0.370507	0.227376	0	0.3	76	2850	0	1	0	1	0.0506329	0.025974	0	0.3	39716	59965	0	1	0	1	0.569826	0.398431	0	0.3	11	1315	0	1	0	1	0.0164547	0.00829563	0	0.3	539	7462	0	1	0	1	0.12623	0.0673666	0
0.301	1706	5797	0	1	0	1	0.370507	0.227376	0	0.301	76	2850	0	1	0	1	0.0506329	0.025974	0	0.301	39716	59965	0	1	0	1	0.569826	0.398431	0	0.301	11	1315	0	1	0	1	0.0164547	0.00829563	0	0.301	539	7462	0	1	0	1	0.12623	0.0673666	0
0.302	1706	5797	0	1	0	1	0.370507	0.227376	0	0.302	76	2850	0	1	0	1	0.0506329	0.025974	0	0.302	39716	59965	0	1	0	1	0.569826	0.398431	0	0.302	11	1315	0	1	0	1	0.0164547	0.00829563	0	0.302	539	7462	0	1	0	1	0.12623	0.0673666	0
0.303	1706	5797	0	1	0	1	0.370507	0.227376	0	0.303	76	2850	0	1	0	1	0.0506329	0.025974	0	0.303	39716	59965	0	1	0	1	0.569826	0.398431	0	0.303	11	1315	0	1	0	1	0.0164547	0.00829563	0	0.303	539	7462	0	1	0	1	0.12623	0.0673666	0
0.304	1706	5797	0	1	0	1	0.370507	0.227376	0	0.304	76	2850	0	1	0	1	0.0506329	0.025974	0	0.304	39716	59965	0	1	0	1	0.569826	0.398431	0	0.304	11	1315	0	1	0	1	0.0164547	0.00829563	0	0.304	539	7462	0	1	0	1	0.12623	0.0673666	0
0.305	1706	5797	0	1	0	1	0.370507	0.227376	0	0.305	76	2850	0	1	0	1	0.0506329	0.025974	0	0.305	39716	59965	0	1	0	1	0.569826	0.398431	0	0.305	11	1315	0	1	0	1	0.0164547	0.00829563	0	0.305	539	7462	0	1	0	1	0.12623	0.0673666	0
0.306	1706	5797	0	1	0	1	0.370507	0.227376	0	0.306	76	2850	0	1	0	1	0.0506329	0.025974	0	0.306	39716	59965	0	1	0	1	0.569826	0.398431	0	0.306	11	1315	0	1	0	1	0.0164547	0.00829563	0	0.306	539	7462	0	1	0	1	0.12623	0.0673666	0
0.307	1706	5797	0	1	0	1	0.370507	0.227376	0	0.307	76	2850	0	1	0	1	0.0506329	0.025974	0	0.307	39716	59965	0	1	0	1	0.569826	0.398431	0	0.307	11	1315	0	1	0	1	0.0164547	0.00829563	0	0.307	539	7462	0	1	0	1	0.12623	0.0673666	0
0.308	1706	5797	0	1	0	1	0.370507	0.227376	0	0.308	76	2850	0	1	0	1	0.0506329	0.025974	0	0.308	39716	59965	0	1	0	1	0.569826	0.398431	0	0.308	11	1315	0	1	0	1	0.0164547	0.00829563	0	0.308	539	7462	0	1	0	1	0.12623	0.0673666	0
0.309	1706	5797	0	1	0	1	0.370507	0.227376	0	0.309	76	2850	0	1	0	1	0.0506329	0.025974	0	0.309	39716	59965	0	1	0	1	0.569826	0.398431	0	0.309	11	1315	0	1	0	1	0.0164547	0.00829563	0	0.309	539	7462	0	1	0	1	0.12623	0.0673666	0
0.31	1706	5797	0	1	0	1	0.370507	0.227376	0	0.31	76	2850	0	1	0	1	0.0506329	0.025974	0	0.31	39716	59965	0	1	0	1	0.569826	0.398431	0	0.31	11	1315	0	1	0	1	0.0164547	0.00829563	0	0.31	539	7462	0	1	0	1	0.12623	0.0673666	0
0.311	1706	5797	0	1	0	1	0.370507	0.227376	0	0.311	76	2850	0	1	0	1	0.0506329	0.025974	0	0.311	39716	59965	0	1	0	1	0.569826	0.398431	0	0.311	11	1315	0	1	0	1	0.0164547	0.00829563	0	0.311	539	7462	0	1	0	1	0.12623	0.0673666	0
0.312	1706	5797	0	1	0	1	0.370507	0.227376	0	0.312	76	2850	0	1	0	1	0.0506329	0.025974	0	0.312	39716	59965	0	1	0	1	0.569826	0.398431	0	0.312	11	1315	0	1	0	1	0.0164547	0.00829563	0	0.312	539	7462	0	1	0	1	0.12623	0.0673666	0
0.313	1706	5797	0	1	0	1	0.370507	0.227376	0	0.313	76	2850	0	1	0	1	0.0506329	0.025974	0	0.313	39716	59965	0	1	0	1	0.569826	0.398431	0	0.313	11	1315	0	1	0	1	0.0164547	0.00829563	0	0.313	539	7462	0	1	0	1	0.12623	0.0673666	0
0.314	1706	5797	0	1	0	1	0.370507	0.227376	0	0.314	76	2850	0	1	0	1	0.0506329	0.025974	0	0.314	39716	59965	0	1	0	1	0.569826	0.398431	0	0.314	11	1315	0	1	0	1	0.0164547	0.00829563	0	0.314	539	7462	0	1	0	1	0.12623	0.0673666	0
0.315	1706	5797	0	1	0	1	0.370507	0.227376	0	0.315	76	2850	0	1	0	1	0.0506329	0.025974	0	0.315	39716	59965	0	1	0	1	0.569826	0.398431	0	0.315	11	1315	0	1	0	1	0.0164547	0.00829563	0	0.315	539	7462	0	1	0	1	0.12623	0.0673666	0
0.316	1706	5797	0	1	0	1	0.370507	0.227376	0	0.316	76	2850	0	1	0	1	0.0506329	0.025974	0	0.316	39716	59965	0	1	0	1	0.569826	0.398431	0	0.316	11	1315	0	1	0	1	0.0164547	0.00829563	0	0.316	539	7462	0	1	0	1	0.12623	0.0673666	0
0.317	1706	5797	0	1	0	1	0.370507	0.227376	0	0.317	76	2850	0	1	0	1	0.0506329	0.025974	0	0.317	39716	59965	0	1	0	1	0.569826	0.398431	0	0.317	11	1315	0	1	0	1	0.0164547	0.00829563	0	0.317	539	7462	0	1	0	1	0.12623	0.0673666	0
0.318	1706	5797	0	1	0	1	0.370507	0.227376	0	0.318	76	2850	0	1	0	1	0.0506329	0.025974	0	0.318	39716	59965	0	1	0	1	0.569826	0.398431	0	0.318	11	1315	0	1	0	1	0.0164547	0.00829563	0	0.318	539	7462	0	1	0	1	0.12623	0.0673666	0
0.319	1706	5797	0	1	0	1	0.370507	0.227376	0	0.319	76	2850	0	1	0	1	0.0506329	0.025974	0	0.319	39716	59965	0	1	0	1	0.569826	0.398431	0	0.319	11	1315	0	1	0	1	0.0164547	0.00829563	0	0.319	539	7462	0	1	0	1	0.12623	0.0673666	0
0.32	1706	5797	0	1	0	1	0.370507	0.227376	0	0.32	76	2850	0	1	0	1	0.0506329	0.025974	0	0.32	39716	59965	0	1	0	1	0.569826	0.398431	0	0.32	11	1315	0	1	0	1	0.0164547	0.00829563	0	0.32	539	7462	0	1	0	1	0.12623	0.0673666	0
0.321	1706	5797	0	1	0	1	0.370507	0.227376	0	0.321	76	2850	0	1	0	1	0.0506329	0.025974	0	0.321	39716	59965	0	1	0	1	0.569826	0.398431	0	0.321	11	1315	0	1	0	1	0.0164547	0.00829563	0	0.321	539	7462	0	1	0	1	0.12623	0.0673666	0
0.322	1706	5797	0	1	0	1	0.370507	0.227376	0	0.322	76	2850	0	1	0	1	0.0506329	0.025974	0	0.322	39716	59965	0	1	0	1	0.569826	0.398431	0	0.322	11	1315	0	1	0	1	0.0164547	0.00829563	0	0.322	539	7462	0	1	0	1	0.12623	0.0673666	0
0.323	1706	5797	0	1	0	1	0.370507	0.227376	0	0.323	76	2850	0	1	0	1	0.0506329	0.025974	0	0.323	39716	59965	0	1	0	1	0.569826	0.398431	0	0.323	11	1315	0	1	0	1	0.0164547	0.00829563	0	0.323	539	7462	0	1	0	1	0.12623	0.0673666	0
0.324	1706	5797	0	1	0	1	0.370507	0.227376	0	0.324	76	2850	0	1	0	1	0.0506329	0.025974	0	0.324	39716	59965	0	1	0	1	0.569826	0.398431	0	0.324	11	1315	0	1	0	1	0.0164547	0.00829563	0	0.324	539	7462	0	1	0	1	0.12623	0.0673666	0
0.325	1706	5797	0	1	0	1	0.370507	0.227376	0	0.325	76	2850	0	1	0	1	0.0506329	0.025974	0	0.325	39716	59965	0	1	0	1	0.569826	0.398431	0	0.325	11	1315	0	1	0	1	0.0164547	0.00829563	0	0.325	539	7462	0	1	0	1	0.12623	0.0673666	0
0.326	1706	5797	0	1	0	1	0.370507	0.227376	0	0.326	76	2850	0	1	0	1	0.0506329	0.025974	0	0.326	39716	59965	0	1	0	1	0.569826	0.398431	0	0.326	11	1315	0	1	0	1	0.0164547	0.00829563	0	0.326	539	7462	0	1	0	1	0.12623	0.0673666	0
0.327	1706	5797	0	1	0	1	0.370507	0.227376	0	0.327	76	2850	0	1	0	1	0.0506329	0.025974	0	0.327	39716	59965	0	1	0	1	0.569826	0.398431	0	0.327	11	1315	0	1	0	1	0.0164547	0.00829563	0	0.327	539	7462	0	1	0	1	0.12623	0.0673666	0
0.328	1706	5797	0	1	0	1	0.370507	0.227376	0	0.328	76	2850	0	1	0	1	0.0506329	0.025974	0	0.328	39716	59965	0	1	0	1	0.569826	0.398431	0	0.328	11	1315	0	1	0	1	0.0164547	0.00829563	0	0.328	539	7462	0	1	0	1	0.12623	0.0673666	0
0.329	1706	5797	0	1	0	1	0.370507	0.227376	0	0.329	76	2850	0	1	0	1	0.0506329	0.025974	0	0.329	39716	59965	0	1	0	1	0.569826	0.398431	0	0.329	11	1315	0	1	0	1	0.0164547	0.00829563	0	0.329	539	7462	0	1	0	1	0.12623	0.0673666	0
0.33	1706	5797	0	1	0	1	0.370507	0.227376	0	0.33	76	2850	0	1	0	1	0.0506329	0.025974	0	0.33	39716	59965	0	1	0	1	0.569826	0.398431	0	0.33	11	1315	0	1	0	1	0.0164547	0.00829563	0	0.33	539	7462	0	1	0	1	0.12623	0.0673666	0
0.331	1706	5797	0	1	0	1	0.370507	0.227376	0	0.331	76	2850	0	1	0	1	0.0506329	0.025974	0	0.331	39716	59965	0	1	0	1	0.569826	0.398431	0	0.331	11	1315	0	1	0	1	0.0164547	0.00829563	0	0.331	539	7462	0	1	0	1	0.12623	0.0673666	0
0.332	1706	5797	0	1	0	1	0.370507	0.227376	0	0.332	76	2850	0	1	0	1	0.0506329	0.025974	0	0.332	39716	59965	0	1	0	1	0.569826	0.398431	0	0.332	11	1315	0	1	0	1	0.0164547	0.00829563	0	0.332	539	7462	0	1	0	1	0.12623	0.0673666	0
0.333	1706	5797	0	1	0	1	0.370507	0.227376	0	0.333	76	2850	0	1	0	1	0.0506329	0.025974	0	0.333	39716	59965	0	1	0	1	0.569826	0.398431	0	0.333	11	1315	0	1	0	1	0.0164547	0.00829563	0	0.333	539	7462	0	1	0	1	0.12623	0.0673666	0
0.334	1706	5797	0	1	0	1	0.370507	0.227376	0	0.334	76	2850	0	1	0	1	0.0506329	0.025974	0	0.334	39716	59965	0	1	0	1	0.569826	0.398431	0	0.334	11	1315	0	1	0	1	0.0164547	0.00829563	0	0.334	539	7462	0	1	0	1	0.12623	0.0673666	0
0.335	1706	5797	0	1	0	1	0.370507	0.227376	0	0.335	76	2850	0	1	0	1	0.0506329	0.025974	0	0.335	39716	59965	0	1	0	1	0.569826	0.398431	0	0.335	11	1315	0	1	0	1	0.0164547	0.00829563	0	0.335	539	7462	0	1	0	1	0.12623	0.0673666	0
0.336	1706	5797	0	1	0	1	0.370507	0.227376	0	0.336	76	2850	0	1	0	1	0.0506329	0.025974	0	0.336	39716	59965	0	1	0	1	0.569826	0.398431	0	0.336	11	1315	0	1	0	1	0.0164547	0.00829563	0	0.336	539	7462	0	1	0	1	0.12623	0.0673666	0
0.337	1706	5797	0	1	0	1	0.370507	0.227376	0	0.337	76	2850	0	1	0	1	0.0506329	0.025974	0	0.337	39716	59965	0	1	0	1	0.569826	0.398431	0	0.337	11	1315	0	1	0	1	0.0164547	0.00829563	0	0.337	539	7462	0	1	0	1	0.12623	0.0673666	0
0.338	1706	5797	0	1	0	1	0.370507	0.227376	0	0.338	76	2850	0	1	0	1	0.0506329	0.025974	0	0.338	39716	59965	0	1	0	1	0.569826	0.398431	0	0.338	11	1315	0	1	0	1	0.0164547	0.00829563	0	0.338	539	7462	0	1	0	1	0.12623	0.0673666	0
0.339	1706	5797	0	1	0	1	0.370507	0.227376	0	0.339	76	2850	0	1	0	1	0.0506329	0.025974	0	0.339	39716	59965	0	1	0	1	0.569826	0.398431	0	0.339	11	1315	0	1	0	1	0.0164547	0.00829563	0	0.339	539	7462	0	1	0	1	0.12623	0.0673666	0
0.34	1706	5797	0	1	0	1	0.370507	0.227376	0	0.34	76	2850	0	1	0	1	0.0506329	0.025974	0	0.34	39716	59965	0	1	0	1	0.569826	0.398431	0	0.34	11	1315	0	1	0	1	0.0164547	0.00829563	0	0.34	539	7462	0	1	0	1	0.12623	0.0673666	0
0.341	1706	5797	0	1	0	1	0.370507	0.227376	0	0.341	76	2850	0	1	0	1	0.0506329	0.025974	0	0.341	39716	59965	0	1	0	1	0.569826	0.398431	0	0.341	11	1315	0	1	0	1	0.0164547	0.00829563	0	0.341	539	7462	0	1	0	1	0.12623	0.0673666	0
0.342	1706	5797	0	1	0	1	0.370507	0.227376	0	0.342	76	2850	0	1	0	1	0.0506329	0.025974	0	0.342	39716	59965	0	1	0	1	0.569826	0.398431	0	0.342	11	1315	0	1	0	1	0.0164547	0.00829563	0	0.342	539	7462	0	1	0	1	0.12623	0.0673666	0
0.343	1706	5797	0	1	0	1	0.370507	0.227376	0	0.343	76	2850	0	1	0	1	0.0506329	0.025974	0	0.343	39716	59965	0	1	0	1	0.569826	0.398431	0	0.343	11	1315	0	1	0	1	0.0164547	0.00829563	0	0.343	539	7462	0	1	0	1	0.12623	0.0673666	0
0.344	1706	5797	0	1	0	1	0.370507	0.227376	0	0.344	76	2850	0	1	0	1	0.0506329	0.025974	0	0.344	39716	59965	0	1	0	1	0.569826	0.398431	0	0.344	11	1315	0	1	0	1	0.0164547	0.00829563	0	0.344	539	7462	0	1	0	1	0.12623	0.0673666	0
0.345	1706	5797	0	1	0	1	0.370507	0.227376	0	0.345	76	2850	0	1	0	1	0.0506329	0.025974	0	0.345	39716	59965	0	1	0	1	0.569826	0.398431	0	0.345	11	1315	0	1	0	1	0.0164547	0.00829563	0	0.345	539	7462	0	1	0	1	0.12623	0.0673666	0
0.346	1706	5797	0	1	0	1	0.370507	0.227376	0	0.346	76	2850	0	1	0	1	0.0506329	0.025974	0	0.346	39716	59965	0	1	0	1	0.569826	0.398431	0	0.346	11	1315	0	1	0	1	0.0164547	0.00829563	0	0.346	539	7462	0	1	0	1	0.12623	0.0673666	0
0.347	1706	5797	0	1	0	1	0.370507	0.227376	0	0.347	76	2850	0	1	0	1	0.0506329	0.025974	0	0.347	39716	59965	0	1	0	1	0.569826	0.398431	0	0.347	11	1315	0	1	0	1	0.0164547	0.00829563	0	0.347	539	7462	0	1	0	1	0.12623	0.0673666	0
0.348	1706	5797	0	1	0	1	0.370507	0.227376	0	0.348	76	2850	0	1	0	1	0.0506329	0.025974	0	0.348	39716	59965	0	1	0	1	0.569826	0.398431	0	0.348	11	1315	0	1	0	1	0.0164547	0.00829563	0	0.348	539	7462	0	1	0	1	0.12623	0.0673666	0
0.349	1706	5797	0	1	0	1	0.370507	0.227376	0	0.349	76	2850	0	1	0	1	0.0506329	0.025974	0	0.349	39716	59965	0	1	0	1	0.569826	0.398431	0	0.349	11	1315	0	1	0	1	0.0164547	0.00829563	0	0.349	539	7462	0	1	0	1	0.12623	0.0673666	0
0.35	1706	5797	0	1	0	1	0.370507	0.227376	0	0.35	76	2850	0	1	0	1	0.0506329	0.025974	0	0.35	39716	59965	0	1	0	1	0.569826	0.398431	0	0.35	11	1315	0	1	0	1	0.0164547	0.00829563	0	0.35	539	7462	0	1	0	1	0.12623	0.0673666	0
0.351	1706	5797	0	1	0	1	0.370507	0.227376	0	0.351	76	2850	0	1	0	1	0.0506329	0.025974	0	0.351	39716	59965	0	1	0	1	0.569826	0.398431	0	0.351	11	1315	0	1	0	1	0.0164547	0.00829563	0	0.351	539	7462	0	1	0	1	0.12623	0.0673666	0
0.352	1706	5797	0	1	0	1	0.370507	0.227376	0	0.352	76	2850	0	1	0	1	0.0506329	0.025974	0	0.352	39716	59965	0	1	0	1	0.569826	0.398431	0	0.352	11	1315	0	1	0	1	0.0164547	0.00829563	0	0.352	539	7462	0	1	0	1	0.12623	0.0673666	0
0.353	1706	5797	0	1	0	1	0.370507	0.227376	0	0.353	76	2850	0	1	0	1	0.0506329	0.025974	0	0.353	39716	59965	0	1	0	1	0.569826	0.398431	0	0.353	11	1315	0	1	0	1	0.0164547	0.00829563	0	0.353	539	7462	0	1	0	1	0.12623	0.0673666	0
0.354	1706	5797	0	1	0	1	0.370507	0.227376	0	0.354	76	2850	0	1	0	1	0.0506329	0.025974	0	0.354	39716	59965	0	1	0	1	0.569826	0.398431	0	0.354	11	1315	0	1	0	1	0.0164547	0.00829563	0	0.354	539	7462	0	1	0	1	0.12623	0.0673666	0
0.355	1706	5797	0	1	0	1	0.370507	0.227376	0	0.355	76	2850	0	1	0	1	0.0506329	0.025974	0	0.355	39716	59965	0	1	0	1	0.569826	0.398431	0	0.355	11	1315	0	1	0	1	0.0164547	0.00829563	0	0.355	539	7462	0	1	0	1	0.12623	0.0673666	0
0.356	1706	5797	0	1	0	1	0.370507	0.227376	0	0.356	76	2850	0	1	0	1	0.0506329	0.025974	0	0.356	39716	59965	0	1	0	1	0.569826	0.398431	0	0.356	11	1315	0	1	0	1	0.0164547	0.00829563	0	0.356	539	7462	0	1	0	1	0.12623	0.0673666	0
0.357	1706	5797	0	1	0	1	0.370507	0.227376	0	0.357	76	2850	0	1	0	1	0.0506329	0.025974	0	0.357	39716	59965	0	1	0	1	0.569826	0.398431	0	0.357	11	1315	0	1	0	1	0.0164547	0.00829563	0	0.357	539	7462	0	1	0	1	0.12623	0.0673666	0
0.358	1706	5797	0	1	0	1	0.370507	0.227376	0	0.358	76	2850	0	1	0	1	0.0506329	0.025974	0	0.358	39716	59965	0	1	0	1	0.569826	0.398431	0	0.358	11	1315	0	1	0	1	0.0164547	0.00829563	0	0.358	539	7462	0	1	0	1	0.12623	0.0673666	0
0.359	1706	5797	0	1	0	1	0.370507	0.227376	0	0.359	76	2850	0	1	0	1	0.0506329	0.025974	0	0.359	39716	59965	0	1	0	1	0.569826	0.398431	0	0.359	11	1315	0	1	0	1	0.0164547	0.00829563	0	0.359	539	7462	0	1	0	1	0.12623	0.0673666	0
0.36	1706	5797	0	1	0	1	0.370507	0.227376	0	0.36	76	2850	0	1	0	1	0.0506329	0.025974	0	0.36	39716	59965	0	1	0	1	0.569826	0.398431	0	0.36	11	1315	0	1	0	1	0.0164547	0.00829563	0	0.36	539	7462	0	1	0	1	0.12623	0.0673666	0
0.361	1706	5797	0	1	0	1	0.370507	0.227376	0	0.361	76	2850	0	1	0	1	0.0506329	0.025974	0	0.361	39716	59965	0	1	0	1	0.569826	0.398431	0	0.361	11	1315	0	1	0	1	0.0164547	0.00829563	0	0.361	539	7462	0	1	0	1	0.12623	0.0673666	0
0.362	1706	5797	0	1	0	1	0.370507	0.227376	0	0.362	76	2850	0	1	0	1	0.0506329	0.025974	0	0.362	39716	59965	0	1	0	1	0.569826	0.398431	0	0.362	11	1315	0	1	0	1	0.0164547	0.00829563	0	0.362	539	7462	0	1	0	1	0.12623	0.0673666	0
0.363	1706	5797	0	1	0	1	0.370507	0.227376	0	0.363	76	2850	0	1	0	1	0.0506329	0.025974	0	0.363	39716	59965	0	1	0	1	0.569826	0.398431	0	0.363	11	1315	0	1	0	1	0.0164547	0.00829563	0	0.363	539	7462	0	1	0	1	0.12623	0.0673666	0
0.364	1706	5797	0	1	0	1	0.370507	0.227376	0	0.364	76	2850	0	1	0	1	0.0506329	0.025974	0	0.364	39716	59965	0	1	0	1	0.569826	0.398431	0	0.364	11	1315	0	1	0	1	0.0164547	0.00829563	0	0.364	539	7462	0	1	0	1	0.12623	0.0673666	0
0.365	1706	5797	0	1	0	1	0.370507	0.227376	0	0.365	76	2850	0	1	0	1	0.0506329	0.025974	0	0.365	39716	59965	0	1	0	1	0.569826	0.398431	0	0.365	11	1315	0	1	0	1	0.0164547	0.00829563	0	0.365	539	7462	0	1	0	1	0.12623	0.0673666	0
0.366	1706	5797	0	1	0	1	0.370507	0.227376	0	0.366	76	2850	0	1	0	1	0.0506329	0.025974	0	0.366	39716	59965	0	1	0	1	0.569826	0.398431	0	0.366	11	1315	0	1	0	1	0.0164547	0.00829563	0	0.366	539	7462	0	1	0	1	0.12623	0.0673666	0
0.367	1706	5797	0	1	0	1	0.370507	0.227376	0	0.367	76	2850	0	1	0	1	0.0506329	0.025974	0	0.367	39716	59965	0	1	0	1	0.569826	0.398431	0	0.367	11	1315	0	1	0	1	0.0164547	0.00829563	0	0.367	539	7462	0	1	0	1	0.12623	0.0673666	0
0.368	1706	5797	0	1	0	1	0.370507	0.227376	0	0.368	76	2850	0	1	0	1	0.0506329	0.025974	0	0.368	39716	59965	0	1	0	1	0.569826	0.398431	0	0.368	11	1315	0	1	0	1	0.0164547	0.00829563	0	0.368	539	7462	0	1	0	1	0.12623	0.0673666	0
0.369	1706	5797	0	1	0	1	0.370507	0.227376	0	0.369	76	2850	0	1	0	1	0.0506329	0.025974	0	0.369	39716	59965	0	1	0	1	0.569826	0.398431	0	0.369	11	1315	0	1	0	1	0.0164547	0.00829563	0	0.369	539	7462	0	1	0	1	0.12623	0.0673666	0
0.37	1706	5797	0	1	0	1	0.370507	0.227376	0	0.37	76	2850	0	1	0	1	0.0506329	0.025974	0	0.37	39716	59965	0	1	0	1	0.569826	0.398431	0	0.37	11	1315	0	1	0	1	0.0164547	0.00829563	0	0.37	539	7462	0	1	0	1	0.12623	0.0673666	0
0.371	1706	5797	0	1	0	1	0.370507	0.227376	0	0.371	76	2850	0	1	0	1	0.0506329	0.025974	0	0.371	39716	59965	0	1	0	1	0.569826	0.398431	0	0.371	11	1315	0	1	0	1	0.0164547	0.00829563	0	0.371	539	7462	0	1	0	1	0.12623	0.0673666	0
0.372	1706	5797	0	1	0	1	0.370507	0.227376	0	0.372	76	2850	0	1	0	1	0.0506329	0.025974	0	0.372	39716	59965	0	1	0	1	0.569826	0.398431	0	0.372	11	1315	0	1	0	1	0.0164547	0.00829563	0	0.372	539	7462	0	1	0	1	0.12623	0.0673666	0
0.373	1706	5797	0	1	0	1	0.370507	0.227376	0	0.373	76	2850	0	1	0	1	0.0506329	0.025974	0	0.373	39716	59965	0	1	0	1	0.569826	0.398431	0	0.373	11	1315	0	1	0	1	0.0164547	0.00829563	0	0.373	539	7462	0	1	0	1	0.12623	0.0673666	0
0.374	1706	5797	0	1	0	1	0.370507	0.227376	0	0.374	76	2850	0	1	0	1	0.0506329	0.025974	0	0.374	39716	59965	0	1	0	1	0.569826	0.398431	0	0.374	11	1315	0	1	0	1	0.0164547	0.00829563	0	0.374	539	7462	0	1	0	1	0.12623	0.0673666	0
0.375	1706	5797	0	1	0	1	0.370507	0.227376	0	0.375	76	2850	0	1	0	1	0.0506329	0.025974	0	0.375	39716	59965	0	1	0	1	0.569826	0.398431	0	0.375	11	1315	0	1	0	1	0.0164547	0.00829563	0	0.375	539	7462	0	1	0	1	0.12623	0.0673666	0
0.376	1706	5797	0	1	0	1	0.370507	0.227376	0	0.376	76	2850	0	1	0	1	0.0506329	0.025974	0	0.376	39716	59965	0	1	0	1	0.569826	0.398431	0	0.376	11	1315	0	1	0	1	0.0164547	0.00829563	0	0.376	539	7462	0	1	0	1	0.12623	0.0673666	0
0.377	1706	5797	0	1	0	1	0.370507	0.227376	0	0.377	76	2850	0	1	0	1	0.0506329	0.025974	0	0.377	39716	59965	0	1	0	1	0.569826	0.398431	0	0.377	11	1315	0	1	0	1	0.0164547	0.00829563	0	0.377	539	7462	0	1	0	1	0.12623	0.0673666	0
0.378	1706	5797	0	1	0	1	0.370507	0.227376	0	0.378	76	2850	0	1	0	1	0.0506329	0.025974	0	0.378	39716	59965	0	1	0	1	0.569826	0.398431	0	0.378	11	1315	0	1	0	1	0.0164547	0.00829563	0	0.378	539	7462	0	1	0	1	0.12623	0.0673666	0
0.379	1706	5797	0	1	0	1	0.370507	0.227376	0	0.379	76	2850	0	1	0	1	0.0506329	0.025974	0	0.379	39716	59965	0	1	0	1	0.569826	0.398431	0	0.379	11	1315	0	1	0	1	0.0164547	0.00829563	0	0.379	539	7462	0	1	0	1	0.12623	0.0673666	0
0.38	1706	5797	0	1	0	1	0.370507	0.227376	0	0.38	76	2850	0	1	0	1	0.0506329	0.025974	0	0.38	39716	59965	0	1	0	1	0.569826	0.398431	0	0.38	11	1315	0	1	0	1	0.0164547	0.00829563	0	0.38	539	7462	0	1	0	1	0.12623	0.0673666	0
0.381	1706	5797	0	1	0	1	0.370507	0.227376	0	0.381	76	2850	0	1	0	1	0.0506329	0.025974	0	0.381	39716	59965	0	1	0	1	0.569826	0.398431	0	0.381	11	1315	0	1	0	1	0.0164547	0.00829563	0	0.381	539	7462	0	1	0	1	0.12623	0.0673666	0
0.382	1706	5797	0	1	0	1	0.370507	0.227376	0	0.382	76	2850	0	1	0	1	0.0506329	0.025974	0	0.382	39716	59965	0	1	0	1	0.569826	0.398431	0	0.382	11	1315	0	1	0	1	0.0164547	0.00829563	0	0.382	539	7462	0	1	0	1	0.12623	0.0673666	0
0.383	1706	5797	0	1	0	1	0.370507	0.227376	0	0.383	76	2850	0	1	0	1	0.0506329	0.025974	0	0.383	39716	59965	0	1	0	1	0.569826	0.398431	0	0.383	11	1315	0	1	0	1	0.0164547	0.00829563	0	0.383	539	7462	0	1	0	1	0.12623	0.0673666	0
0.384	1706	5797	0	1	0	1	0.370507	0.227376	0	0.384	76	2850	0	1	0	1	0.0506329	0.025974	0	0.384	39716	59965	0	1	0	1	0.569826	0.398431	0	0.384	11	1315	0	1	0	1	0.0164547	0.00829563	0	0.384	539	7462	0	1	0	1	0.12623	0.0673666	0
0.385	1706	5797	0	1	0	1	0.370507	0.227376	0	0.385	76	2850	0	1	0	1	0.0506329	0.025974	0	0.385	39716	59965	0	1	0	1	0.569826	0.398431	0	0.385	11	1315	0	1	0	1	0.0164547	0.00829563	0	0.385	539	7462	0	1	0	1	0.12623	0.0673666	0
0.386	1706	5797	0	1	0	1	0.370507	0.227376	0	0.386	76	2850	0	1	0	1	0.0506329	0.025974	0	0.386	39716	59965	0	1	0	1	0.569826	0.398431	0	0.386	11	1315	0	1	0	1	0.0164547	0.00829563	0	0.386	539	7462	0	1	0	1	0.12623	0.0673666	0
0.387	1706	5797	0	1	0	1	0.370507	0.227376	0	0.387	76	2850	0	1	0	1	0.0506329	0.025974	0	0.387	39716	59965	0	1	0	1	0.569826	0.398431	0	0.387	11	1315	0	1	0	1	0.0164547	0.00829563	0	0.387	539	7462	0	1	0	1	0.12623	0.0673666	0
0.388	1706	5797	0	1	0	1	0.370507	0.227376	0	0.388	76	2850	0	1	0	1	0.0506329	0.025974	0	0.388	39716	59965	0	1	0	1	0.569826	0.398431	0	0.388	11	1315	0	1	0	1	0.0164547	0.00829563	0	0.388	539	7462	0	1	0	1	0.12623	0.0673666	0
0.389	1706	5797	0	1	0	1	0.370507	0.227376	0	0.389	76	2850	0	1	0	1	0.0506329	0.025974	0	0.389	39716	59965	0	1	0	1	0.569826	0.398431	0	0.389	11	1315	0	1	0	1	0.0164547	0.00829563	0	0.389	539	7462	0	1	0	1	0.12623	0.0673666	0
0.39	1706	5797	0	1	0	1	0.370507	0.227376	0	0.39	76	2850	0	1	0	1	0.0506329	0.025974	0	0.39	39716	59965	0	1	0	1	0.569826	0.398431	0	0.39	11	1315	0	1	0	1	0.0164547	0.00829563	0	0.39	539	7462	0	1	0	1	0.12623	0.0673666	0
0.391	1706	5797	0	1	0	1	0.370507	0.227376	0	0.391	76	2850	0	1	0	1	0.0506329	0.025974	0	0.391	39716	59965	0	1	0	1	0.569826	0.398431	0	0.391	11	1315	0	1	0	1	0.0164547	0.00829563	0	0.391	539	7462	0	1	0	1	0.12623	0.0673666	0
0.392	1706	5797	0	1	0	1	0.370507	0.227376	0	0.392	76	2850	0	1	0	1	0.0506329	0.025974	0	0.392	39716	59965	0	1	0	1	0.569826	0.398431	0	0.392	11	1315	0	1	0	1	0.0164547	0.00829563	0	0.392	539	7462	0	1	0	1	0.12623	0.0673666	0
0.393	1706	5797	0	1	0	1	0.370507	0.227376	0	0.393	76	2850	0	1	0	1	0.0506329	0.025974	0	0.393	39716	59965	0	1	0	1	0.569826	0.398431	0	0.393	11	1315	0	1	0	1	0.0164547	0.00829563	0	0.393	539	7462	0	1	0	1	0.12623	0.0673666	0
0.394	1706	5797	0	1	0	1	0.370507	0.227376	0	0.394	76	2850	0	1	0	1	0.0506329	0.025974	0	0.394	39716	59965	0	1	0	1	0.569826	0.398431	0	0.394	11	1315	0	1	0	1	0.0164547	0.00829563	0	0.394	539	7462	0	1	0	1	0.12623	0.0673666	0
0.395	1706	5797	0	1	0	1	0.370507	0.227376	0	0.395	76	2850	0	1	0	1	0.0506329	0.025974	0	0.395	39716	59965	0	1	0	1	0.569826	0.398431	0	0.395	11	1315	0	1	0	1	0.0164547	0.00829563	0	0.395	539	7462	0	1	0	1	0.12623	0.0673666	0
0.396	1706	5797	0	1	0	1	0.370507	0.227376	0	0.396	76	2850	0	1	0	1	0.0506329	0.025974	0	0.396	39716	59965	0	1	0	1	0.569826	0.398431	0	0.396	11	1315	0	1	0	1	0.0164547	0.00829563	0	0.396	539	7462	0	1	0	1	0.12623	0.0673666	0
0.397	1706	5797	0	1	0	1	0.370507	0.227376	0	0.397	76	2850	0	1	0	1	0.0506329	0.025974	0	0.397	39716	59965	0	1	0	1	0.569826	0.398431	0	0.397	11	1315	0	1	0	1	0.0164547	0.00829563	0	0.397	539	7462	0	1	0	1	0.12623	0.0673666	0
0.398	1706	5797	0	1	0	1	0.370507	0.227376	0	0.398	76	2850	0	1	0	1	0.0506329	0.025974	0	0.398	39716	59965	0	1	0	1	0.569826	0.398431	0	0.398	11	1315	0	1	0	1	0.0164547	0.00829563	0	0.398	539	7462	0	1	0	1	0.12623	0.0673666	0
0.399	1706	5797	0	1	0	1	0.370507	0.227376	0	0.399	76	2850	0	1	0	1	0.0506329	0.025974	0	0.399	39716	59965	0	1	0	1	0.569826	0.398431	0	0.399	11	1315	0	1	0	1	0.0164547	0.00829563	0	0.399	539	7462	0	1	0	1	0.12623	0.0673666	0
0.4	1706	5797	0	1	0	1	0.370507	0.227376	0	0.4	76	2850	0	1	0	1	0.0506329	0.025974	0	0.4	39716	59965	0	1	0	1	0.569826	0.398431	0	0.4	11	1315	0	1	0	1	0.0164547	0.00829563	0	0.4	539	7462	0	1	0	1	0.12623	0.0673666	0
0.401	1706	5797	0	1	0	1	0.370507	0.227376	0	0.401	76	2850	0	1	0	1	0.0506329	0.025974	0	0.401	39716	59965	0	1	0	1	0.569826	0.398431	0	0.401	11	1315	0	1	0	1	0.0164547	0.00829563	0	0.401	539	7462	0	1	0	1	0.12623	0.0673666	0
0.402	1706	5797	0	1	0	1	0.370507	0.227376	0	0.402	76	2850	0	1	0	1	0.0506329	0.025974	0	0.402	39716	59965	0	1	0	1	0.569826	0.398431	0	0.402	11	1315	0	1	0	1	0.0164547	0.00829563	0	0.402	539	7462	0	1	0	1	0.12623	0.0673666	0
0.403	1706	5797	0	1	0	1	0.370507	0.227376	0	0.403	76	2850	0	1	0	1	0.0506329	0.025974	0	0.403	39716	59965	0	1	0	1	0.569826	0.398431	0	0.403	11	1315	0	1	0	1	0.0164547	0.00829563	0	0.403	539	7462	0	1	0	1	0.12623	0.0673666	0
0.404	1706	5797	0	1	0	1	0.370507	0.227376	0	0.404	76	2850	0	1	0	1	0.0506329	0.025974	0	0.404	39716	59965	0	1	0	1	0.569826	0.398431	0	0.404	11	1315	0	1	0	1	0.0164547	0.00829563	0	0.404	539	7462	0	1	0	1	0.12623	0.0673666	0
0.405	1706	5797	0	1	0	1	0.370507	0.227376	0	0.405	76	2850	0	1	0	1	0.0506329	0.025974	0	0.405	39716	59965	0	1	0	1	0.569826	0.398431	0	0.405	11	1315	0	1	0	1	0.0164547	0.00829563	0	0.405	539	7462	0	1	0	1	0.12623	0.0673666	0
0.406	1706	5797	0	1	0	1	0.370507	0.227376	0	0.406	76	2850	0	1	0	1	0.0506329	0.025974	0	0.406	39716	59965	0	1	0	1	0.569826	0.398431	0	0.406	11	1315	0	1	0	1	0.0164547	0.00829563	0	0.406	539	7462	0	1	0	1	0.12623	0.0673666	0
0.407	1706	5797	0	1	0	1	0.370507	0.227376	0	0.407	76	2850	0	1	0	1	0.0506329	0.025974	0	0.407	39716	59965	0	1	0	1	0.569826	0.398431	0	0.407	11	1315	0	1	0	1	0.0164547	0.00829563	0	0.407	539	7462	0	1	0	1	0.12623	0.0673666	0
0.408	1706	5797	0	1	0	1	0.370507	0.227376	0	0.408	76	2850	0	1	0	1	0.0506329	0.025974	0	0.408	39716	59965	0	1	0	1	0.569826	0.398431	0	0.408	11	1315	0	1	0	1	0.0164547	0.00829563	0	0.408	539	7462	0	1	0	1	0.12623	0.0673666	0
0.409	1706	5797	0	1	0	1	0.370507	0.227376	0	0.409	76	2850	0	1	0	1	0.0506329	0.025974	0	0.409	39716	59965	0	1	0	1	0.569826	0.398431	0	0.409	11	1315	0	1	0	1	0.0164547	0.00829563	0	0.409	539	7462	0	1	0	1	0.12623	0.0673666	0
0.41	1706	5797	0	1	0	1	0.370507	0.227376	0	0.41	76	2850	0	1	0	1	0.0506329	0.025974	0	0.41	39716	59965	0	1	0	1	0.569826	0.398431	0	0.41	11	1315	0	1	0	1	0.0164547	0.00829563	0	0.41	539	7462	0	1	0	1	0.12623	0.0673666	0
0.411	1706	5797	0	1	0	1	0.370507	0.227376	0	0.411	76	2850	0	1	0	1	0.0506329	0.025974	0	0.411	39716	59965	0	1	0	1	0.569826	0.398431	0	0.411	11	1315	0	1	0	1	0.0164547	0.00829563	0	0.411	539	7462	0	1	0	1	0.12623	0.0673666	0
0.412	1706	5797	0	1	0	1	0.370507	0.227376	0	0.412	76	2850	0	1	0	1	0.0506329	0.025974	0	0.412	39716	59965	0	1	0	1	0.569826	0.398431	0	0.412	11	1315	0	1	0	1	0.0164547	0.00829563	0	0.412	539	7462	0	1	0	1	0.12623	0.0673666	0
0.413	1706	5797	0	1	0	1	0.370507	0.227376	0	0.413	76	2850	0	1	0	1	0.0506329	0.025974	0	0.413	39716	59965	0	1	0	1	0.569826	0.398431	0	0.413	11	1315	0	1	0	1	0.0164547	0.00829563	0	0.413	539	7462	0	1	0	1	0.12623	0.0673666	0
0.414	1706	5797	0	1	0	1	0.370507	0.227376	0	0.414	76	2850	0	1	0	1	0.0506329	0.025974	0	0.414	39716	59965	0	1	0	1	0.569826	0.398431	0	0.414	11	1315	0	1	0	1	0.0164547	0.00829563	0	0.414	539	7462	0	1	0	1	0.12623	0.0673666	0
0.415	1706	5797	0	1	0	1	0.370507	0.227376	0	0.415	76	2850	0	1	0	1	0.0506329	0.025974	0	0.415	39716	59965	0	1	0	1	0.569826	0.398431	0	0.415	11	1315	0	1	0	1	0.0164547	0.00829563	0	0.415	539	7462	0	1	0	1	0.12623	0.0673666	0
0.416	1706	5797	0	1	0	1	0.370507	0.227376	0	0.416	76	2850	0	1	0	1	0.0506329	0.025974	0	0.416	39716	59965	0	1	0	1	0.569826	0.398431	0	0.416	11	1315	0	1	0	1	0.0164547	0.00829563	0	0.416	539	7462	0	1	0	1	0.12623	0.0673666	0
0.417	1706	5797	0	1	0	1	0.370507	0.227376	0	0.417	76	2850	0	1	0	1	0.0506329	0.025974	0	0.417	39716	59965	0	1	0	1	0.569826	0.398431	0	0.417	11	1315	0	1	0	1	0.0164547	0.00829563	0	0.417	539	7462	0	1	0	1	0.12623	0.0673666	0
0.418	1706	5797	0	1	0	1	0.370507	0.227376	0	0.418	76	2850	0	1	0	1	0.0506329	0.025974	0	0.418	39716	59965	0	1	0	1	0.569826	0.398431	0	0.418	11	1315	0	1	0	1	0.0164547	0.00829563	0	0.418	539	7462	0	1	0	1	0.12623	0.0673666	0
0.419	1706	5797	0	1	0	1	0.370507	0.227376	0	0.419	76	2850	0	1	0	1	0.0506329	0.025974	0	0.419	39716	59965	0	1	0	1	0.569826	0.398431	0	0.419	11	1315	0	1	0	1	0.0164547	0.00829563	0	0.419	539	7462	0	1	0	1	0.12623	0.0673666	0
0.42	1706	5797	0	1	0	1	0.370507	0.227376	0	0.42	76	2850	0	1	0	1	0.0506329	0.025974	0	0.42	39716	59965	0	1	0	1	0.569826	0.398431	0	0.42	11	1315	0	1	0	1	0.0164547	0.00829563	0	0.42	539	7462	0	1	0	1	0.12623	0.0673666	0
0.421	1706	5797	0	1	0	1	0.370507	0.227376	0	0.421	76	2850	0	1	0	1	0.0506329	0.025974	0	0.421	39716	59965	0	1	0	1	0.569826	0.398431	0	0.421	11	1315	0	1	0	1	0.0164547	0.00829563	0	0.421	539	7462	0	1	0	1	0.12623	0.0673666	0
0.422	1706	5797	0	1	0	1	0.370507	0.227376	0	0.422	76	2850	0	1	0	1	0.0506329	0.025974	0	0.422	39716	59965	0	1	0	1	0.569826	0.398431	0	0.422	11	1315	0	1	0	1	0.0164547	0.00829563	0	0.422	539	7462	0	1	0	1	0.12623	0.0673666	0
0.423	1706	5797	0	1	0	1	0.370507	0.227376	0	0.423	76	2850	0	1	0	1	0.0506329	0.025974	0	0.423	39716	59965	0	1	0	1	0.569826	0.398431	0	0.423	11	1315	0	1	0	1	0.0164547	0.00829563	0	0.423	539	7462	0	1	0	1	0.12623	0.0673666	0
0.424	1706	5797	0	1	0	1	0.370507	0.227376	0	0.424	76	2850	0	1	0	1	0.0506329	0.025974	0	0.424	39716	59965	0	1	0	1	0.569826	0.398431	0	0.424	11	1315	0	1	0	1	0.0164547	0.00829563	0	0.424	539	7462	0	1	0	1	0.12623	0.0673666	0
0.425	1706	5797	0	1	0	1	0.370507	0.227376	0	0.425	76	2850	0	1	0	1	0.0506329	0.025974	0	0.425	39716	59965	0	1	0	1	0.569826	0.398431	0	0.425	11	1315	0	1	0	1	0.0164547	0.00829563	0	0.425	539	7462	0	1	0	1	0.12623	0.0673666	0
0.426	1706	5797	0	1	0	1	0.370507	0.227376	0	0.426	76	2850	0	1	0	1	0.0506329	0.025974	0	0.426	39716	59965	0	1	0	1	0.569826	0.398431	0	0.426	11	1315	0	1	0	1	0.0164547	0.00829563	0	0.426	539	7462	0	1	0	1	0.12623	0.0673666	0
0.427	1706	5797	0	1	0	1	0.370507	0.227376	0	0.427	76	2850	0	1	0	1	0.0506329	0.025974	0	0.427	39716	59965	0	1	0	1	0.569826	0.398431	0	0.427	11	1315	0	1	0	1	0.0164547	0.00829563	0	0.427	539	7462	0	1	0	1	0.12623	0.0673666	0
0.428	1706	5797	0	1	0	1	0.370507	0.227376	0	0.428	76	2850	0	1	0	1	0.0506329	0.025974	0	0.428	39716	59965	0	1	0	1	0.569826	0.398431	0	0.428	11	1315	0	1	0	1	0.0164547	0.00829563	0	0.428	539	7462	0	1	0	1	0.12623	0.0673666	0
0.429	1706	5797	0	1	0	1	0.370507	0.227376	0	0.429	76	2850	0	1	0	1	0.0506329	0.025974	0	0.429	39716	59965	0	1	0	1	0.569826	0.398431	0	0.429	11	1315	0	1	0	1	0.0164547	0.00829563	0	0.429	539	7462	0	1	0	1	0.12623	0.0673666	0
0.43	1706	5797	0	1	0	1	0.370507	0.227376	0	0.43	76	2850	0	1	0	1	0.0506329	0.025974	0	0.43	39716	59965	0	1	0	1	0.569826	0.398431	0	0.43	11	1315	0	1	0	1	0.0164547	0.00829563	0	0.43	539	7462	0	1	0	1	0.12623	0.0673666	0
0.431	1706	5797	0	1	0	1	0.370507	0.227376	0	0.431	76	2850	0	1	0	1	0.0506329	0.025974	0	0.431	39716	59965	0	1	0	1	0.569826	0.398431	0	0.431	11	1315	0	1	0	1	0.0164547	0.00829563	0	0.431	539	7462	0	1	0	1	0.12623	0.0673666	0
0.432	1706	5797	0	1	0	1	0.370507	0.227376	0	0.432	76	2850	0	1	0	1	0.0506329	0.025974	0	0.432	39716	59965	0	1	0	1	0.569826	0.398431	0	0.432	11	1315	0	1	0	1	0.0164547	0.00829563	0	0.432	539	7462	0	1	0	1	0.12623	0.0673666	0
0.433	1706	5797	0	1	0	1	0.370507	0.227376	0	0.433	76	2850	0	1	0	1	0.0506329	0.025974	0	0.433	39716	59965	0	1	0	1	0.569826	0.398431	0	0.433	11	1315	0	1	0	1	0.0164547	0.00829563	0	0.433	539	7462	0	1	0	1	0.12623	0.0673666	0
0.434	1706	5797	0	1	0	1	0.370507	0.227376	0	0.434	76	2850	0	1	0	1	0.0506329	0.025974	0	0.434	39716	59965	0	1	0	1	0.569826	0.398431	0	0.434	11	1315	0	1	0	1	0.0164547	0.00829563	0	0.434	539	7462	0	1	0	1	0.12623	0.0673666	0
0.435	1706	5797	0	1	0	1	0.370507	0.227376	0	0.435	76	2850	0	1	0	1	0.0506329	0.025974	0	0.435	39716	59965	0	1	0	1	0.569826	0.398431	0	0.435	11	1315	0	1	0	1	0.0164547	0.00829563	0	0.435	539	7462	0	1	0	1	0.12623	0.0673666	0
0.436	1706	5797	0	1	0	1	0.370507	0.227376	0	0.436	76	2850	0	1	0	1	0.0506329	0.025974	0	0.436	39716	59965	0	1	0	1	0.569826	0.398431	0	0.436	11	1315	0	1	0	1	0.0164547	0.00829563	0	0.436	539	7462	0	1	0	1	0.12623	0.0673666	0
0.437	1706	5797	0	1	0	1	0.370507	0.227376	0	0.437	76	2850	0	1	0	1	0.0506329	0.025974	0	0.437	39716	59965	0	1	0	1	0.569826	0.398431	0	0.437	11	1315	0	1	0	1	0.0164547	0.00829563	0	0.437	539	7462	0	1	0	1	0.12623	0.0673666	0
0.438	1706	5797	0	1	0	1	0.370507	0.227376	0	0.438	76	2850	0	1	0	1	0.0506329	0.025974	0	0.438	39716	59965	0	1	0	1	0.569826	0.398431	0	0.438	11	1315	0	1	0	1	0.0164547	0.00829563	0	0.438	539	7462	0	1	0	1	0.12623	0.0673666	0
0.439	1706	5797	0	1	0	1	0.370507	0.227376	0	0.439	76	2850	0	1	0	1	0.0506329	0.025974	0	0.439	39716	59965	0	1	0	1	0.569826	0.398431	0	0.439	11	1315	0	1	0	1	0.0164547	0.00829563	0	0.439	539	7462	0	1	0	1	0.12623	0.0673666	0
0.44	1706	5797	0	1	0	1	0.370507	0.227376	0	0.44	76	2850	0	1	0	1	0.0506329	0.025974	0	0.44	39716	59965	0	1	0	1	0.569826	0.398431	0	0.44	11	1315	0	1	0	1	0.0164547	0.00829563	0	0.44	539	7462	0	1	0	1	0.12623	0.0673666	0
0.441	1706	5797	0	1	0	1	0.370507	0.227376	0	0.441	76	2850	0	1	0	1	0.0506329	0.025974	0	0.441	39716	59965	0	1	0	1	0.569826	0.398431	0	0.441	11	1315	0	1	0	1	0.0164547	0.00829563	0	0.441	539	7462	0	1	0	1	0.12623	0.0673666	0
0.442	1706	5797	0	1	0	1	0.370507	0.227376	0	0.442	76	2850	0	1	0	1	0.0506329	0.025974	0	0.442	39716	59965	0	1	0	1	0.569826	0.398431	0	0.442	11	1315	0	1	0	1	0.0164547	0.00829563	0	0.442	539	7462	0	1	0	1	0.12623	0.0673666	0
0.443	1706	5797	0	1	0	1	0.370507	0.227376	0	0.443	76	2850	0	1	0	1	0.0506329	0.025974	0	0.443	39716	59965	0	1	0	1	0.569826	0.398431	0	0.443	11	1315	0	1	0	1	0.0164547	0.00829563	0	0.443	539	7462	0	1	0	1	0.12623	0.0673666	0
0.444	1706	5797	0	1	0	1	0.370507	0.227376	0	0.444	76	2850	0	1	0	1	0.0506329	0.025974	0	0.444	39716	59965	0	1	0	1	0.569826	0.398431	0	0.444	11	1315	0	1	0	1	0.0164547	0.00829563	0	0.444	539	7462	0	1	0	1	0.12623	0.0673666	0
0.445	1706	5797	0	1	0	1	0.370507	0.227376	0	0.445	76	2850	0	1	0	1	0.0506329	0.025974	0	0.445	39716	59965	0	1	0	1	0.569826	0.398431	0	0.445	11	1315	0	1	0	1	0.0164547	0.00829563	0	0.445	539	7462	0	1	0	1	0.12623	0.0673666	0
0.446	1706	5797	0	1	0	1	0.370507	0.227376	0	0.446	76	2850	0	1	0	1	0.0506329	0.025974	0	0.446	39716	59965	0	1	0	1	0.569826	0.398431	0	0.446	11	1315	0	1	0	1	0.0164547	0.00829563	0	0.446	539	7462	0	1	0	1	0.12623	0.0673666	0
0.447	1706	5797	0	1	0	1	0.370507	0.227376	0	0.447	76	2850	0	1	0	1	0.0506329	0.025974	0	0.447	39716	59965	0	1	0	1	0.569826	0.398431	0	0.447	11	1315	0	1	0	1	0.0164547	0.00829563	0	0.447	539	7462	0	1	0	1	0.12623	0.0673666	0
0.448	1706	5797	0	1	0	1	0.370507	0.227376	0	0.448	76	2850	0	1	0	1	0.0506329	0.025974	0	0.448	39716	59965	0	1	0	1	0.569826	0.398431	0	0.448	11	1315	0	1	0	1	0.0164547	0.00829563	0	0.448	539	7462	0	1	0	1	0.12623	0.0673666	0
0.449	1706	5797	0	1	0	1	0.370507	0.227376	0	0.449	76	2850	0	1	0	1	0.0506329	0.025974	0	0.449	39716	59965	0	1	0	1	0.569826	0.398431	0	0.449	11	1315	0	1	0	1	0.0164547	0.00829563	0	0.449	539	7462	0	1	0	1	0.12623	0.0673666	0
0.45	1706	5797	0	1	0	1	0.370507	0.227376	0	0.45	76	2850	0	1	0	1	0.0506329	0.025974	0	0.45	39716	59965	0	1	0	1	0.569826	0.398431	0	0.45	11	1315	0	1	0	1	0.0164547	0.00829563	0	0.45	539	7462	0	1	0	1	0.12623	0.0673666	0
0.451	1706	5797	0	1	0	1	0.370507	0.227376	0	0.451	76	2850	0	1	0	1	0.0506329	0.025974	0	0.451	39716	59965	0	1	0	1	0.569826	0.398431	0	0.451	11	1315	0	1	0	1	0.0164547	0.00829563	0	0.451	539	7462	0	1	0	1	0.12623	0.0673666	0
0.452	1706	5797	0	1	0	1	0.370507	0.227376	0	0.452	76	2850	0	1	0	1	0.0506329	0.025974	0	0.452	39716	59965	0	1	0	1	0.569826	0.398431	0	0.452	11	1315	0	1	0	1	0.0164547	0.00829563	0	0.452	539	7462	0	1	0	1	0.12623	0.0673666	0
0.453	1706	5797	0	1	0	1	0.370507	0.227376	0	0.453	76	2850	0	1	0	1	0.0506329	0.025974	0	0.453	39716	59965	0	1	0	1	0.569826	0.398431	0	0.453	11	1315	0	1	0	1	0.0164547	0.00829563	0	0.453	539	7462	0	1	0	1	0.12623	0.0673666	0
0.454	1706	5797	0	1	0	1	0.370507	0.227376	0	0.454	76	2850	0	1	0	1	0.0506329	0.025974	0	0.454	39716	59965	0	1	0	1	0.569826	0.398431	0	0.454	11	1315	0	1	0	1	0.0164547	0.00829563	0	0.454	539	7462	0	1	0	1	0.12623	0.0673666	0
0.455	1706	5797	0	1	0	1	0.370507	0.227376	0	0.455	76	2850	0	1	0	1	0.0506329	0.025974	0	0.455	39716	59965	0	1	0	1	0.569826	0.398431	0	0.455	11	1315	0	1	0	1	0.0164547	0.00829563	0	0.455	539	7462	0	1	0	1	0.12623	0.0673666	0
0.456	1706	5797	0	1	0	1	0.370507	0.227376	0	0.456	76	2850	0	1	0	1	0.0506329	0.025974	0	0.456	39716	59965	0	1	0	1	0.569826	0.398431	0	0.456	11	1315	0	1	0	1	0.0164547	0.00829563	0	0.456	539	7462	0	1	0	1	0.12623	0.0673666	0
0.457	1706	5797	0	1	0	1	0.370507	0.227376	0	0.457	76	2850	0	1	0	1	0.0506329	0.025974	0	0.457	39716	59965	0	1	0	1	0.569826	0.398431	0	0.457	11	1315	0	1	0	1	0.0164547	0.00829563	0	0.457	539	7462	0	1	0	1	0.12623	0.0673666	0
0.458	1706	5797	0	1	0	1	0.370507	0.227376	0	0.458	76	2850	0	1	0	1	0.0506329	0.025974	0	0.458	39716	59965	0	1	0	1	0.569826	0.398431	0	0.458	11	1315	0	1	0	1	0.0164547	0.00829563	0	0.458	539	7462	0	1	0	1	0.12623	0.0673666	0
0.459	1706	5797	0	1	0	1	0.370507	0.227376	0	0.459	76	2850	0	1	0	1	0.0506329	0.025974	0	0.459	39716	59965	0	1	0	1	0.569826	0.398431	0	0.459	11	1315	0	1	0	1	0.0164547	0.00829563	0	0.459	539	7462	0	1	0	1	0.12623	0.0673666	0
0.46	1706	5797	0	1	0	1	0.370507	0.227376	0	0.46	76	2850	0	1	0	1	0.0506329	0.025974	0	0.46	39716	59965	0	1	0	1	0.569826	0.398431	0	0.46	11	1315	0	1	0	1	0.0164547	0.00829563	0	0.46	539	7462	0	1	0	1	0.12623	0.0673666	0
0.461	1706	5797	0	1	0	1	0.370507	0.227376	0	0.461	76	2850	0	1	0	1	0.0506329	0.025974	0	0.461	39716	59965	0	1	0	1	0.569826	0.398431	0	0.461	11	1315	0	1	0	1	0.0164547	0.00829563	0	0.461	539	7462	0	1	0	1	0.12623	0.0673666	0
0.462	1706	5797	0	1	0	1	0.370507	0.227376	0	0.462	76	2850	0	1	0	1	0.0506329	0.025974	0	0.462	39716	59965	0	1	0	1	0.569826	0.398431	0	0.462	11	1315	0	1	0	1	0.0164547	0.00829563	0	0.462	539	7462	0	1	0	1	0.12623	0.0673666	0
0.463	1706	5797	0	1	0	1	0.370507	0.227376	0	0.463	76	2850	0	1	0	1	0.0506329	0.025974	0	0.463	39716	59965	0	1	0	1	0.569826	0.398431	0	0.463	11	1315	0	1	0	1	0.0164547	0.00829563	0	0.463	539	7462	0	1	0	1	0.12623	0.0673666	0
0.464	1706	5797	0	1	0	1	0.370507	0.227376	0	0.464	76	2850	0	1	0	1	0.0506329	0.025974	0	0.464	39716	59965	0	1	0	1	0.569826	0.398431	0	0.464	11	1315	0	1	0	1	0.0164547	0.00829563	0	0.464	539	7462	0	1	0	1	0.12623	0.0673666	0
0.465	1706	5797	0	1	0	1	0.370507	0.227376	0	0.465	76	2850	0	1	0	1	0.0506329	0.025974	0	0.465	39716	59965	0	1	0	1	0.569826	0.398431	0	0.465	11	1315	0	1	0	1	0.0164547	0.00829563	0	0.465	539	7462	0	1	0	1	0.12623	0.0673666	0
0.466	1706	5797	0	1	0	1	0.370507	0.227376	0	0.466	76	2850	0	1	0	1	0.0506329	0.025974	0	0.466	39716	59965	0	1	0	1	0.569826	0.398431	0	0.466	11	1315	0	1	0	1	0.0164547	0.00829563	0	0.466	539	7462	0	1	0	1	0.12623	0.0673666	0
0.467	1706	5797	0	1	0	1	0.370507	0.227376	0	0.467	76	2850	0	1	0	1	0.0506329	0.025974	0	0.467	39716	59965	0	1	0	1	0.569826	0.398431	0	0.467	11	1315	0	1	0	1	0.0164547	0.00829563	0	0.467	539	7462	0	1	0	1	0.12623	0.0673666	0
0.468	1706	5797	0	1	0	1	0.370507	0.227376	0	0.468	76	2850	0	1	0	1	0.0506329	0.025974	0	0.468	39716	59965	0	1	0	1	0.569826	0.398431	0	0.468	11	1315	0	1	0	1	0.0164547	0.00829563	0	0.468	539	7462	0	1	0	1	0.12623	0.0673666	0
0.469	1706	5797	0	1	0	1	0.370507	0.227376	0	0.469	76	2850	0	1	0	1	0.0506329	0.025974	0	0.469	39716	59965	0	1	0	1	0.569826	0.398431	0	0.469	11	1315	0	1	0	1	0.0164547	0.00829563	0	0.469	539	7462	0	1	0	1	0.12623	0.0673666	0
0.47	1706	5797	0	1	0	1	0.370507	0.227376	0	0.47	76	2850	0	1	0	1	0.0506329	0.025974	0	0.47	39716	59965	0	1	0	1	0.569826	0.398431	0	0.47	11	1315	0	1	0	1	0.0164547	0.00829563	0	0.47	539	7462	0	1	0	1	0.12623	0.0673666	0
0.471	1706	5797	0	1	0	1	0.370507	0.227376	0	0.471	76	2850	0	1	0	1	0.0506329	0.025974	0	0.471	39716	59965	0	1	0	1	0.569826	0.398431	0	0.471	11	1315	0	1	0	1	0.0164547	0.00829563	0	0.471	539	7462	0	1	0	1	0.12623	0.0673666	0
0.472	1706	5797	0	1	0	1	0.370507	0.227376	0	0.472	76	2850	0	1	0	1	0.0506329	0.025974	0	0.472	39716	59965	0	1	0	1	0.569826	0.398431	0	0.472	11	1315	0	1	0	1	0.0164547	0.00829563	0	0.472	539	7462	0	1	0	1	0.12623	0.0673666	0
0.473	1706	5797	0	1	0	1	0.370507	0.227376	0	0.473	76	2850	0	1	0	1	0.0506329	0.025974	0	0.473	39716	59965	0	1	0	1	0.569826	0.398431	0	0.473	11	1315	0	1	0	1	0.0164547	0.00829563	0	0.473	539	7462	0	1	0	1	0.12623	0.0673666	0
0.474	1706	5797	0	1	0	1	0.370507	0.227376	0	0.474	76	2850	0	1	0	1	0.0506329	0.025974	0	0.474	39716	59965	0	1	0	1	0.569826	0.398431	0	0.474	11	1315	0	1	0	1	0.0164547	0.00829563	0	0.474	539	7462	0	1	0	1	0.12623	0.0673666	0
0.475	1706	5797	0	1	0	1	0.370507	0.227376	0	0.475	76	2850	0	1	0	1	0.0506329	0.025974	0	0.475	39716	59965	0	1	0	1	0.569826	0.398431	0	0.475	11	1315	0	1	0	1	0.0164547	0.00829563	0	0.475	539	7462	0	1	0	1	0.12623	0.0673666	0
0.476	1706	5797	0	1	0	1	0.370507	0.227376	0	0.476	76	2850	0	1	0	1	0.0506329	0.025974	0	0.476	39716	59965	0	1	0	1	0.569826	0.398431	0	0.476	11	1315	0	1	0	1	0.0164547	0.00829563	0	0.476	539	7462	0	1	0	1	0.12623	0.0673666	0
0.477	1706	5797	0	1	0	1	0.370507	0.227376	0	0.477	76	2850	0	1	0	1	0.0506329	0.025974	0	0.477	39716	59965	0	1	0	1	0.569826	0.398431	0	0.477	11	1315	0	1	0	1	0.0164547	0.00829563	0	0.477	539	7462	0	1	0	1	0.12623	0.0673666	0
0.478	1706	5797	0	1	0	1	0.370507	0.227376	0	0.478	76	2850	0	1	0	1	0.0506329	0.025974	0	0.478	39716	59965	0	1	0	1	0.569826	0.398431	0	0.478	11	1315	0	1	0	1	0.0164547	0.00829563	0	0.478	539	7462	0	1	0	1	0.12623	0.0673666	0
0.479	1706	5797	0	1	0	1	0.370507	0.227376	0	0.479	76	2850	0	1	0	1	0.0506329	0.025974	0	0.479	39716	59965	0	1	0	1	0.569826	0.398431	0	0.479	11	1315	0	1	0	1	0.0164547	0.00829563	0	0.479	539	7462	0	1	0	1	0.12623	0.0673666	0
0.48	1706	5797	0	1	0	1	0.370507	0.227376	0	0.48	76	2850	0	1	0	1	0.0506329	0.025974	0	0.48	39716	59965	0	1	0	1	0.569826	0.398431	0	0.48	11	1315	0	1	0	1	0.0164547	0.00829563	0	0.48	539	7462	0	1	0	1	0.12623	0.0673666	0
0.481	1706	5797	0	1	0	1	0.370507	0.227376	0	0.481	76	2850	0	1	0	1	0.0506329	0.025974	0	0.481	39716	59965	0	1	0	1	0.569826	0.398431	0	0.481	11	1315	0	1	0	1	0.0164547	0.00829563	0	0.481	539	7462	0	1	0	1	0.12623	0.0673666	0
0.482	1706	5797	0	1	0	1	0.370507	0.227376	0	0.482	76	2850	0	1	0	1	0.0506329	0.025974	0	0.482	39716	59965	0	1	0	1	0.569826	0.398431	0	0.482	11	1315	0	1	0	1	0.0164547	0.00829563	0	0.482	539	7462	0	1	0	1	0.12623	0.0673666	0
0.483	1706	5797	0	1	0	1	0.370507	0.227376	0	0.483	76	2850	0	1	0	1	0.0506329	0.025974	0	0.483	39716	59965	0	1	0	1	0.569826	0.398431	0	0.483	11	1315	0	1	0	1	0.0164547	0.00829563	0	0.483	539	7462	0	1	0	1	0.12623	0.0673666	0
0.484	1706	5797	0	1	0	1	0.370507	0.227376	0	0.484	76	2850	0	1	0	1	0.0506329	0.025974	0	0.484	39716	59965	0	1	0	1	0.569826	0.398431	0	0.484	11	1315	0	1	0	1	0.0164547	0.00829563	0	0.484	539	7462	0	1	0	1	0.12623	0.0673666	0
0.485	1706	5797	0	1	0	1	0.370507	0.227376	0	0.485	76	2850	0	1	0	1	0.0506329	0.025974	0	0.485	39716	59965	0	1	0	1	0.569826	0.398431	0	0.485	11	1315	0	1	0	1	0.0164547	0.00829563	0	0.485	539	7462	0	1	0	1	0.12623	0.0673666	0
0.486	1706	5797	0	1	0	1	0.370507	0.227376	0	0.486	76	2850	0	1	0	1	0.0506329	0.025974	0	0.486	39716	59965	0	1	0	1	0.569826	0.398431	0	0.486	11	1315	0	1	0	1	0.0164547	0.00829563	0	0.486	539	7462	0	1	0	1	0.12623	0.0673666	0
0.487	1706	5797	0	1	0	1	0.370507	0.227376	0	0.487	76	2850	0	1	0	1	0.0506329	0.025974	0	0.487	39716	59965	0	1	0	1	0.569826	0.398431	0	0.487	11	1315	0	1	0	1	0.0164547	0.00829563	0	0.487	539	7462	0	1	0	1	0.12623	0.0673666	0
0.488	1706	5797	0	1	0	1	0.370507	0.227376	0	0.488	76	2850	0	1	0	1	0.0506329	0.025974	0	0.488	39716	59965	0	1	0	1	0.569826	0.398431	0	0.488	11	1315	0	1	0	1	0.0164547	0.00829563	0	0.488	539	7462	0	1	0	1	0.12623	0.0673666	0
0.489	1706	5797	0	1	0	1	0.370507	0.227376	0	0.489	76	2850	0	1	0	1	0.0506329	0.025974	0	0.489	39716	59965	0	1	0	1	0.569826	0.398431	0	0.489	11	1315	0	1	0	1	0.0164547	0.00829563	0	0.489	539	7462	0	1	0	1	0.12623	0.0673666	0
0.49	1706	5797	0	1	0	1	0.370507	0.227376	0	0.49	76	2850	0	1	0	1	0.0506329	0.025974	0	0.49	39716	59965	0	1	0	1	0.569826	0.398431	0	0.49	11	1315	0	1	0	1	0.0164547	0.00829563	0	0.49	539	7462	0	1	0	1	0.12623	0.0673666	0
0.491	1706	5797	0	1	0	1	0.370507	0.227376	0	0.491	76	2850	0	1	0	1	0.0506329	0.025974	0	0.491	39716	59965	0	1	0	1	0.569826	0.398431	0	0.491	11	1315	0	1	0	1	0.0164547	0.00829563	0	0.491	539	7462	0	1	0	1	0.12623	0.0673666	0
0.492	1706	5797	0	1	0	1	0.370507	0.227376	0	0.492	76	2850	0	1	0	1	0.0506329	0.025974	0	0.492	39716	59965	0	1	0	1	0.569826	0.398431	0	0.492	11	1315	0	1	0	1	0.0164547	0.00829563	0	0.492	539	7462	0	1	0	1	0.12623	0.0673666	0
0.493	1706	5797	0	1	0	1	0.370507	0.227376	0	0.493	76	2850	0	1	0	1	0.0506329	0.025974	0	0.493	39716	59965	0	1	0	1	0.569826	0.398431	0	0.493	11	1315	0	1	0	1	0.0164547	0.00829563	0	0.493	539	7462	0	1	0	1	0.12623	0.0673666	0
0.494	1706	5797	0	1	0	1	0.370507	0.227376	0	0.494	76	2850	0	1	0	1	0.0506329	0.025974	0	0.494	39716	59965	0	1	0	1	0.569826	0.398431	0	0.494	11	1315	0	1	0	1	0.0164547	0.00829563	0	0.494	539	7462	0	1	0	1	0.12623	0.0673666	0
0.495	1706	5797	0	1	0	1	0.370507	0.227376	0	0.495	76	2850	0	1	0	1	0.0506329	0.025974	0	0.495	39716	59965	0	1	0	1	0.569826	0.398431	0	0.495	11	1315	0	1	0	1	0.0164547	0.00829563	0	0.495	539	7462	0	1	0	1	0.12623	0.0673666	0
0.496	1706	5797	0	1	0	1	0.370507	0.227376	0	0.496	76	2850	0	1	0	1	0.0506329	0.025974	0	0.496	39716	59965	0	1	0	1	0.569826	0.398431	0	0.496	11	1315	0	1	0	1	0.0164547	0.00829563	0	0.496	539	7462	0	1	0	1	0.12623	0.0673666	0
0.497	1706	5797	0	1	0	1	0.370507	0.227376	0	0.497	76	2850	0	1	0	1	0.0506329	0.025974	0	0.497	39716	59965	0	1	0	1	0.569826	0.398431	0	0.497	11	1315	0	1	0	1	0.0164547	0.00829563	0	0.497	539	7462	0	1	0	1	0.12623	0.0673666	0
0.498	1706	5797	0	1	0	1	0.370507	0.227376	0	0.498	76	2850	0	1	0	1	0.0506329	0.025974	0	0.498	39716	59965	0	1	0	1	0.569826	0.398431	0	0.498	11	1315	0	1	0	1	0.0164547	0.00829563	0	0.498	539	7462	0	1	0	1	0.12623	0.0673666	0
0.499	1706	5797	0	1	0	1	0.370507	0.227376	0	0.499	76	2850	0	1	0	1	0.0506329	0.025974	0	0.499	39716	59965	0	1	0	1	0.569826	0.398431	0	0.499	11	1315	0	1	0	1	0.0164547	0.00829563	0	0.499	539	7462	0	1	0	1	0.12623	0.0673666	0
0.5	1706	5797	0	1	0	1	0.370507	0.227376	0	0.5	76	2850	0	1	0	1	0.0506329	0.025974	0	0.5	39716	59965	0	1	0	1	0.569826	0.398431	0	0.5	11	1315	0	1	0	1	0.0164547	0.00829563	0	0.5	539	7462	0	1	0	1	0.12623	0.0673666	0
0.501	1706	5797	0	1	0	1	0.370507	0.227376	0	0.501	76	2850	0	1	0	1	0.0506329	0.025974	0	0.501	39716	59965	0	1	0	1	0.569826	0.398431	0	0.501	11	1315	0	1	0	1	0.0164547	0.00829563	0	0.501	539	7462	0	1	0	1	0.12623	0.0673666	0
0.502	1706	5797	0	1	0	1	0.370507	0.227376	0	0.502	76	2850	0	1	0	1	0.0506329	0.025974	0	0.502	39716	59965	0	1	0	1	0.569826	0.398431	0	0.502	11	1315	0	1	0	1	0.0164547	0.00829563	0	0.502	539	7462	0	1	0	1	0.12623	0.0673666	0
0.503	1706	5797	0	1	0	1	0.370507	0.227376	0	0.503	76	2850	0	1	0	1	0.0506329	0.025974	0	0.503	39716	59965	0	1	0	1	0.569826	0.398431	0	0.503	11	1315	0	1	0	1	0.0164547	0.00829563	0	0.503	539	7462	0	1	0	1	0.12623	0.0673666	0
0.504	1706	5797	0	1	0	1	0.370507	0.227376	0	0.504	76	2850	0	1	0	1	0.0506329	0.025974	0	0.504	39716	59965	0	1	0	1	0.569826	0.398431	0	0.504	11	1315	0	1	0	1	0.0164547	0.00829563	0	0.504	539	7462	0	1	0	1	0.12623	0.0673666	0
0.505	1706	5797	0	1	0	1	0.370507	0.227376	0	0.505	76	2850	0	1	0	1	0.0506329	0.025974	0	0.505	39716	59965	0	1	0	1	0.569826	0.398431	0	0.505	11	1315	0	1	0	1	0.0164547	0.00829563	0	0.505	539	7462	0	1	0	1	0.12623	0.0673666	0
0.506	1706	5797	0	1	0	1	0.370507	0.227376	0	0.506	76	2850	0	1	0	1	0.0506329	0.025974	0	0.506	39716	59965	0	1	0	1	0.569826	0.398431	0	0.506	11	1315	0	1	0	1	0.0164547	0.00829563	0	0.506	539	7462	0	1	0	1	0.12623	0.0673666	0
0.507	1706	5797	0	1	0	1	0.370507	0.227376	0	0.507	76	2850	0	1	0	1	0.0506329	0.025974	0	0.507	39716	59965	0	1	0	1	0.569826	0.398431	0	0.507	11	1315	0	1	0	1	0.0164547	0.00829563	0	0.507	539	7462	0	1	0	1	0.12623	0.0673666	0
0.508	1706	5797	0	1	0	1	0.370507	0.227376	0	0.508	76	2850	0	1	0	1	0.0506329	0.025974	0	0.508	39716	59965	0	1	0	1	0.569826	0.398431	0	0.508	11	1315	0	1	0	1	0.0164547	0.00829563	0	0.508	539	7462	0	1	0	1	0.12623	0.0673666	0
0.509	1706	5797	0	1	0	1	0.370507	0.227376	0	0.509	76	2850	0	1	0	1	0.0506329	0.025974	0	0.509	39716	59965	0	1	0	1	0.569826	0.398431	0	0.509	11	1315	0	1	0	1	0.0164547	0.00829563	0	0.509	539	7462	0	1	0	1	0.12623	0.0673666	0
0.51	1706	5797	0	1	0	1	0.370507	0.227376	0	0.51	76	2850	0	1	0	1	0.0506329	0.025974	0	0.51	39716	59965	0	1	0	1	0.569826	0.398431	0	0.51	11	1315	0	1	0	1	0.0164547	0.00829563	0	0.51	539	7462	0	1	0	1	0.12623	0.0673666	0
0.511	1706	5797	0	1	0	1	0.370507	0.227376	0	0.511	76	2850	0	1	0	1	0.0506329	0.025974	0	0.511	39716	59965	0	1	0	1	0.569826	0.398431	0	0.511	11	1315	0	1	0	1	0.0164547	0.00829563	0	0.511	539	7462	0	1	0	1	0.12623	0.0673666	0
0.512	1706	5797	0	1	0	1	0.370507	0.227376	0	0.512	76	2850	0	1	0	1	0.0506329	0.025974	0	0.512	39716	59965	0	1	0	1	0.569826	0.398431	0	0.512	11	1315	0	1	0	1	0.0164547	0.00829563	0	0.512	539	7462	0	1	0	1	0.12623	0.0673666	0
0.513	1706	5797	0	1	0	1	0.370507	0.227376	0	0.513	76	2850	0	1	0	1	0.0506329	0.025974	0	0.513	39716	59965	0	1	0	1	0.569826	0.398431	0	0.513	11	1315	0	1	0	1	0.0164547	0.00829563	0	0.513	539	7462	0	1	0	1	0.12623	0.0673666	0
0.514	1706	5797	0	1	0	1	0.370507	0.227376	0	0.514	76	2850	0	1	0	1	0.0506329	0.025974	0	0.514	39716	59965	0	1	0	1	0.569826	0.398431	0	0.514	11	1315	0	1	0	1	0.0164547	0.00829563	0	0.514	539	7462	0	1	0	1	0.12623	0.0673666	0
0.515	1706	5797	0	1	0	1	0.370507	0.227376	0	0.515	76	2850	0	1	0	1	0.0506329	0.025974	0	0.515	39716	59965	0	1	0	1	0.569826	0.398431	0	0.515	11	1315	0	1	0	1	0.0164547	0.00829563	0	0.515	539	7462	0	1	0	1	0.12623	0.0673666	0
0.516	1706	5797	0	1	0	1	0.370507	0.227376	0	0.516	76	2850	0	1	0	1	0.0506329	0.025974	0	0.516	39716	59965	0	1	0	1	0.569826	0.398431	0	0.516	11	1315	0	1	0	1	0.0164547	0.00829563	0	0.516	539	7462	0	1	0	1	0.12623	0.0673666	0
0.517	1706	5797	0	1	0	1	0.370507	0.227376	0	0.517	76	2850	0	1	0	1	0.0506329	0.025974	0	0.517	39716	59965	0	1	0	1	0.569826	0.398431	0	0.517	11	1315	0	1	0	1	0.0164547	0.00829563	0	0.517	539	7462	0	1	0	1	0.12623	0.0673666	0
0.518	1706	5797	0	1	0	1	0.370507	0.227376	0	0.518	76	2850	0	1	0	1	0.0506329	0.025974	0	0.518	39716	59965	0	1	0	1	0.569826	0.398431	0	0.518	11	1315	0	1	0	1	0.0164547	0.00829563	0	0.518	539	7462	0	1	0	1	0.12623	0.0673666	0
0.519	1706	5797	0	1	0	1	0.370507	0.227376	0	0.519	76	2850	0	1	0	1	0.0506329	0.025974	0	0.519	39716	59965	0	1	0	1	0.569826	0.398431	0	0.519	11	1315	0	1	0	1	0.0164547	0.00829563	0	0.519	539	7462	0	1	0	1	0.12623	0.0673666	0
0.52	1706	5797	0	1	0	1	0.370507	0.227376	0	0.52	76	2850	0	1	0	1	0.0506329	0.025974	0	0.52	39716	59965	0	1	0	1	0.569826	0.398431	0	0.52	11	1315	0	1	0	1	0.0164547	0.00829563	0	0.52	539	7462	0	1	0	1	0.12623	0.0673666	0
0.521	1706	5797	0	1	0	1	0.370507	0.227376	0	0.521	76	2850	0	1	0	1	0.0506329	0.025974	0	0.521	39716	59965	0	1	0	1	0.569826	0.398431	0	0.521	11	1315	0	1	0	1	0.0164547	0.00829563	0	0.521	539	7462	0	1	0	1	0.12623	0.0673666	0
0.522	1706	5797	0	1	0	1	0.370507	0.227376	0	0.522	76	2850	0	1	0	1	0.0506329	0.025974	0	0.522	39716	59965	0	1	0	1	0.569826	0.398431	0	0.522	11	1315	0	1	0	1	0.0164547	0.00829563	0	0.522	539	7462	0	1	0	1	0.12623	0.0673666	0
0.523	1706	5797	0	1	0	1	0.370507	0.227376	0	0.523	76	2850	0	1	0	1	0.0506329	0.025974	0	0.523	39716	59965	0	1	0	1	0.569826	0.398431	0	0.523	11	1315	0	1	0	1	0.0164547	0.00829563	0	0.523	539	7462	0	1	0	1	0.12623	0.0673666	0
0.524	1706	5797	0	1	0	1	0.370507	0.227376	0	0.524	76	2850	0	1	0	1	0.0506329	0.025974	0	0.524	39716	59965	0	1	0	1	0.569826	0.398431	0	0.524	11	1315	0	1	0	1	0.0164547	0.00829563	0	0.524	539	7462	0	1	0	1	0.12623	0.0673666	0
0.525	1706	5797	0	1	0	1	0.370507	0.227376	0	0.525	76	2850	0	1	0	1	0.0506329	0.025974	0	0.525	39716	59965	0	1	0	1	0.569826	0.398431	0	0.525	11	1315	0	1	0	1	0.0164547	0.00829563	0	0.525	539	7462	0	1	0	1	0.12623	0.0673666	0
0.526	1706	5797	0	1	0	1	0.370507	0.227376	0	0.526	76	2850	0	1	0	1	0.0506329	0.025974	0	0.526	39716	59965	0	1	0	1	0.569826	0.398431	0	0.526	11	1315	0	1	0	1	0.0164547	0.00829563	0	0.526	539	7462	0	1	0	1	0.12623	0.0673666	0
0.527	1706	5797	0	1	0	1	0.370507	0.227376	0	0.527	76	2850	0	1	0	1	0.0506329	0.025974	0	0.527	39716	59965	0	1	0	1	0.569826	0.398431	0	0.527	11	1315	0	1	0	1	0.0164547	0.00829563	0	0.527	539	7462	0	1	0	1	0.12623	0.0673666	0
0.528	1706	5797	0	1	0	1	0.370507	0.227376	0	0.528	76	2850	0	1	0	1	0.0506329	0.025974	0	0.528	39716	59965	0	1	0	1	0.569826	0.398431	0	0.528	11	1315	0	1	0	1	0.0164547	0.00829563	0	0.528	539	7462	0	1	0	1	0.12623	0.0673666	0
0.529	1706	5797	0	1	0	1	0.370507	0.227376	0	0.529	76	2850	0	1	0	1	0.0506329	0.025974	0	0.529	39716	59965	0	1	0	1	0.569826	0.398431	0	0.529	11	1315	0	1	0	1	0.0164547	0.00829563	0	0.529	539	7462	0	1	0	1	0.12623	0.0673666	0
0.53	1706	5797	0	1	0	1	0.370507	0.227376	0	0.53	76	2850	0	1	0	1	0.0506329	0.025974	0	0.53	39716	59965	0	1	0	1	0.569826	0.398431	0	0.53	11	1315	0	1	0	1	0.0164547	0.00829563	0	0.53	539	7462	0	1	0	1	0.12623	0.0673666	0
0.531	1706	5797	0	1	0	1	0.370507	0.227376	0	0.531	76	2850	0	1	0	1	0.0506329	0.025974	0	0.531	39716	59965	0	1	0	1	0.569826	0.398431	0	0.531	11	1315	0	1	0	1	0.0164547	0.00829563	0	0.531	539	7462	0	1	0	1	0.12623	0.0673666	0
0.532	1706	5797	0	1	0	1	0.370507	0.227376	0	0.532	76	2850	0	1	0	1	0.0506329	0.025974	0	0.532	39716	59965	0	1	0	1	0.569826	0.398431	0	0.532	11	1315	0	1	0	1	0.0164547	0.00829563	0	0.532	539	7462	0	1	0	1	0.12623	0.0673666	0
0.533	1706	5797	0	1	0	1	0.370507	0.227376	0	0.533	76	2850	0	1	0	1	0.0506329	0.025974	0	0.533	39716	59965	0	1	0	1	0.569826	0.398431	0	0.533	11	1315	0	1	0	1	0.0164547	0.00829563	0	0.533	539	7462	0	1	0	1	0.12623	0.0673666	0
0.534	1706	5797	0	1	0	1	0.370507	0.227376	0	0.534	76	2850	0	1	0	1	0.0506329	0.025974	0	0.534	39716	59965	0	1	0	1	0.569826	0.398431	0	0.534	11	1315	0	1	0	1	0.0164547	0.00829563	0	0.534	539	7462	0	1	0	1	0.12623	0.0673666	0
0.535	1706	5797	0	1	0	1	0.370507	0.227376	0	0.535	76	2850	0	1	0	1	0.0506329	0.025974	0	0.535	39716	59965	0	1	0	1	0.569826	0.398431	0	0.535	11	1315	0	1	0	1	0.0164547	0.00829563	0	0.535	539	7462	0	1	0	1	0.12623	0.0673666	0
0.536	1706	5797	0	1	0	1	0.370507	0.227376	0	0.536	76	2850	0	1	0	1	0.0506329	0.025974	0	0.536	39716	59965	0	1	0	1	0.569826	0.398431	0	0.536	11	1315	0	1	0	1	0.0164547	0.00829563	0	0.536	539	7462	0	1	0	1	0.12623	0.0673666	0
0.537	1706	5797	0	1	0	1	0.370507	0.227376	0	0.537	76	2850	0	1	0	1	0.0506329	0.025974	0	0.537	39716	59965	0	1	0	1	0.569826	0.398431	0	0.537	11	1315	0	1	0	1	0.0164547	0.00829563	0	0.537	539	7462	0	1	0	1	0.12623	0.0673666	0
0.538	1706	5797	0	1	0	1	0.370507	0.227376	0	0.538	76	2850	0	1	0	1	0.0506329	0.025974	0	0.538	39716	59965	0	1	0	1	0.569826	0.398431	0	0.538	11	1315	0	1	0	1	0.0164547	0.00829563	0	0.538	539	7462	0	1	0	1	0.12623	0.0673666	0
0.539	1706	5797	0	1	0	1	0.370507	0.227376	0	0.539	76	2850	0	1	0	1	0.0506329	0.025974	0	0.539	39716	59965	0	1	0	1	0.569826	0.398431	0	0.539	11	1315	0	1	0	1	0.0164547	0.00829563	0	0.539	539	7462	0	1	0	1	0.12623	0.0673666	0
0.54	1706	5797	0	1	0	1	0.370507	0.227376	0	0.54	76	2850	0	1	0	1	0.0506329	0.025974	0	0.54	39716	59965	0	1	0	1	0.569826	0.398431	0	0.54	11	1315	0	1	0	1	0.0164547	0.00829563	0	0.54	539	7462	0	1	0	1	0.12623	0.0673666	0
0.541	1706	5797	0	1	0	1	0.370507	0.227376	0	0.541	76	2850	0	1	0	1	0.0506329	0.025974	0	0.541	39716	59965	0	1	0	1	0.569826	0.398431	0	0.541	11	1315	0	1	0	1	0.0164547	0.00829563	0	0.541	539	7462	0	1	0	1	0.12623	0.0673666	0
0.542	1706	5797	0	1	0	1	0.370507	0.227376	0	0.542	76	2850	0	1	0	1	0.0506329	0.025974	0	0.542	39716	59965	0	1	0	1	0.569826	0.398431	0	0.542	11	1315	0	1	0	1	0.0164547	0.00829563	0	0.542	539	7462	0	1	0	1	0.12623	0.0673666	0
0.543	1706	5797	0	1	0	1	0.370507	0.227376	0	0.543	76	2850	0	1	0	1	0.0506329	0.025974	0	0.543	39716	59965	0	1	0	1	0.569826	0.398431	0	0.543	11	1315	0	1	0	1	0.0164547	0.00829563	0	0.543	539	7462	0	1	0	1	0.12623	0.0673666	0
0.544	1706	5797	0	1	0	1	0.370507	0.227376	0	0.544	76	2850	0	1	0	1	0.0506329	0.025974	0	0.544	39716	59965	0	1	0	1	0.569826	0.398431	0	0.544	11	1315	0	1	0	1	0.0164547	0.00829563	0	0.544	539	7462	0	1	0	1	0.12623	0.0673666	0
0.545	1706	5797	0	1	0	1	0.370507	0.227376	0	0.545	76	2850	0	1	0	1	0.0506329	0.025974	0	0.545	39716	59965	0	1	0	1	0.569826	0.398431	0	0.545	11	1315	0	1	0	1	0.0164547	0.00829563	0	0.545	539	7462	0	1	0	1	0.12623	0.0673666	0
0.546	1706	5797	0	1	0	1	0.370507	0.227376	0	0.546	76	2850	0	1	0	1	0.0506329	0.025974	0	0.546	39716	59965	0	1	0	1	0.569826	0.398431	0	0.546	11	1315	0	1	0	1	0.0164547	0.00829563	0	0.546	539	7462	0	1	0	1	0.12623	0.0673666	0
0.547	1706	5797	0	1	0	1	0.370507	0.227376	0	0.547	76	2850	0	1	0	1	0.0506329	0.025974	0	0.547	39716	59965	0	1	0	1	0.569826	0.398431	0	0.547	11	1315	0	1	0	1	0.0164547	0.00829563	0	0.547	539	7462	0	1	0	1	0.12623	0.0673666	0
0.548	1706	5797	0	1	0	1	0.370507	0.227376	0	0.548	76	2850	0	1	0	1	0.0506329	0.025974	0	0.548	39716	59965	0	1	0	1	0.569826	0.398431	0	0.548	11	1315	0	1	0	1	0.0164547	0.00829563	0	0.548	539	7462	0	1	0	1	0.12623	0.0673666	0
0.549	1706	5797	0	1	0	1	0.370507	0.227376	0	0.549	76	2850	0	1	0	1	0.0506329	0.025974	0	0.549	39716	59965	0	1	0	1	0.569826	0.398431	0	0.549	11	1315	0	1	0	1	0.0164547	0.00829563	0	0.549	539	7462	0	1	0	1	0.12623	0.0673666	0
0.55	1706	5797	0	1	0	1	0.370507	0.227376	0	0.55	76	2850	0	1	0	1	0.0506329	0.025974	0	0.55	39716	59965	0	1	0	1	0.569826	0.398431	0	0.55	11	1315	0	1	0	1	0.0164547	0.00829563	0	0.55	539	7462	0	1	0	1	0.12623	0.0673666	0
0.551	1706	5797	0	1	0	1	0.370507	0.227376	0	0.551	76	2850	0	1	0	1	0.0506329	0.025974	0	0.551	39716	59965	0	1	0	1	0.569826	0.398431	0	0.551	11	1315	0	1	0	1	0.0164547	0.00829563	0	0.551	539	7462	0	1	0	1	0.12623	0.0673666	0
0.552	1706	5797	0	1	0	1	0.370507	0.227376	0	0.552	76	2850	0	1	0	1	0.0506329	0.025974	0	0.552	39716	59965	0	1	0	1	0.569826	0.398431	0	0.552	11	1315	0	1	0	1	0.0164547	0.00829563	0	0.552	539	7462	0	1	0	1	0.12623	0.0673666	0
0.553	1706	5797	0	1	0	1	0.370507	0.227376	0	0.553	76	2850	0	1	0	1	0.0506329	0.025974	0	0.553	39716	59965	0	1	0	1	0.569826	0.398431	0	0.553	11	1315	0	1	0	1	0.0164547	0.00829563	0	0.553	539	7462	0	1	0	1	0.12623	0.0673666	0
0.554	1706	5797	0	1	0	1	0.370507	0.227376	0	0.554	76	2850	0	1	0	1	0.0506329	0.025974	0	0.554	39716	59965	0	1	0	1	0.569826	0.398431	0	0.554	11	1315	0	1	0	1	0.0164547	0.00829563	0	0.554	539	7462	0	1	0	1	0.12623	0.0673666	0
0.555	1706	5797	0	1	0	1	0.370507	0.227376	0	0.555	76	2850	0	1	0	1	0.0506329	0.025974	0	0.555	39716	59965	0	1	0	1	0.569826	0.398431	0	0.555	11	1315	0	1	0	1	0.0164547	0.00829563	0	0.555	539	7462	0	1	0	1	0.12623	0.0673666	0
0.556	1706	5797	0	1	0	1	0.370507	0.227376	0	0.556	76	2850	0	1	0	1	0.0506329	0.025974	0	0.556	39716	59965	0	1	0	1	0.569826	0.398431	0	0.556	11	1315	0	1	0	1	0.0164547	0.00829563	0	0.556	539	7462	0	1	0	1	0.12623	0.0673666	0
0.557	1706	5797	0	1	0	1	0.370507	0.227376	0	0.557	76	2850	0	1	0	1	0.0506329	0.025974	0	0.557	39716	59965	0	1	0	1	0.569826	0.398431	0	0.557	11	1315	0	1	0	1	0.0164547	0.00829563	0	0.557	539	7462	0	1	0	1	0.12623	0.0673666	0
0.558	1706	5797	0	1	0	1	0.370507	0.227376	0	0.558	76	2850	0	1	0	1	0.0506329	0.025974	0	0.558	39716	59965	0	1	0	1	0.569826	0.398431	0	0.558	11	1315	0	1	0	1	0.0164547	0.00829563	0	0.558	539	7462	0	1	0	1	0.12623	0.0673666	0
0.559	1706	5797	0	1	0	1	0.370507	0.227376	0	0.559	76	2850	0	1	0	1	0.0506329	0.025974	0	0.559	39716	59965	0	1	0	1	0.569826	0.398431	0	0.559	11	1315	0	1	0	1	0.0164547	0.00829563	0	0.559	539	7462	0	1	0	1	0.12623	0.0673666	0
0.56	1706	5797	0	1	0	1	0.370507	0.227376	0	0.56	76	2850	0	1	0	1	0.0506329	0.025974	0	0.56	39716	59965	0	1	0	1	0.569826	0.398431	0	0.56	11	1315	0	1	0	1	0.0164547	0.00829563	0	0.56	539	7462	0	1	0	1	0.12623	0.0673666	0
0.561	1706	5797	0	1	0	1	0.370507	0.227376	0	0.561	76	2850	0	1	0	1	0.0506329	0.025974	0	0.561	39716	59965	0	1	0	1	0.569826	0.398431	0	0.561	11	1315	0	1	0	1	0.0164547	0.00829563	0	0.561	539	7462	0	1	0	1	0.12623	0.0673666	0
0.562	1706	5797	0	1	0	1	0.370507	0.227376	0	0.562	76	2850	0	1	0	1	0.0506329	0.025974	0	0.562	39716	59965	0	1	0	1	0.569826	0.398431	0	0.562	11	1315	0	1	0	1	0.0164547	0.00829563	0	0.562	539	7462	0	1	0	1	0.12623	0.0673666	0
0.563	1706	5797	0	1	0	1	0.370507	0.227376	0	0.563	76	2850	0	1	0	1	0.0506329	0.025974	0	0.563	39716	59965	0	1	0	1	0.569826	0.398431	0	0.563	11	1315	0	1	0	1	0.0164547	0.00829563	0	0.563	539	7462	0	1	0	1	0.12623	0.0673666	0
0.564	1706	5797	0	1	0	1	0.370507	0.227376	0	0.564	76	2850	0	1	0	1	0.0506329	0.025974	0	0.564	39716	59965	0	1	0	1	0.569826	0.398431	0	0.564	11	1315	0	1	0	1	0.0164547	0.00829563	0	0.564	539	7462	0	1	0	1	0.12623	0.0673666	0
0.565	1706	5797	0	1	0	1	0.370507	0.227376	0	0.565	76	2850	0	1	0	1	0.0506329	0.025974	0	0.565	39716	59965	0	1	0	1	0.569826	0.398431	0	0.565	11	1315	0	1	0	1	0.0164547	0.00829563	0	0.565	539	7462	0	1	0	1	0.12623	0.0673666	0
0.566	1706	5797	0	1	0	1	0.370507	0.227376	0	0.566	76	2850	0	1	0	1	0.0506329	0.025974	0	0.566	39716	59965	0	1	0	1	0.569826	0.398431	0	0.566	11	1315	0	1	0	1	0.0164547	0.00829563	0	0.566	539	7462	0	1	0	1	0.12623	0.0673666	0
0.567	1706	5797	0	1	0	1	0.370507	0.227376	0	0.567	76	2850	0	1	0	1	0.0506329	0.025974	0	0.567	39716	59965	0	1	0	1	0.569826	0.398431	0	0.567	11	1315	0	1	0	1	0.0164547	0.00829563	0	0.567	539	7462	0	1	0	1	0.12623	0.0673666	0
0.568	1706	5797	0	1	0	1	0.370507	0.227376	0	0.568	76	2850	0	1	0	1	0.0506329	0.025974	0	0.568	39716	59965	0	1	0	1	0.569826	0.398431	0	0.568	11	1315	0	1	0	1	0.0164547	0.00829563	0	0.568	539	7462	0	1	0	1	0.12623	0.0673666	0
0.569	1706	5797	0	1	0	1	0.370507	0.227376	0	0.569	76	2850	0	1	0	1	0.0506329	0.025974	0	0.569	39716	59965	0	1	0	1	0.569826	0.398431	0	0.569	11	1315	0	1	0	1	0.0164547	0.00829563	0	0.569	539	7462	0	1	0	1	0.12623	0.0673666	0
0.57	1706	5797	0	1	0	1	0.370507	0.227376	0	0.57	76	2850	0	1	0	1	0.0506329	0.025974	0	0.57	39716	59965	0	1	0	1	0.569826	0.398431	0	0.57	11	1315	0	1	0	1	0.0164547	0.00829563	0	0.57	539	7462	0	1	0	1	0.12623	0.0673666	0
0.571	1706	5797	0	1	0	1	0.370507	0.227376	0	0.571	76	2850	0	1	0	1	0.0506329	0.025974	0	0.571	39716	59965	0	1	0	1	0.569826	0.398431	0	0.571	11	1315	0	1	0	1	0.0164547	0.00829563	0	0.571	539	7462	0	1	0	1	0.12623	0.0673666	0
0.572	1706	5797	0	1	0	1	0.370507	0.227376	0	0.572	76	2850	0	1	0	1	0.0506329	0.025974	0	0.572	39716	59965	0	1	0	1	0.569826	0.398431	0	0.572	11	1315	0	1	0	1	0.0164547	0.00829563	0	0.572	539	7462	0	1	0	1	0.12623	0.0673666	0
0.573	1706	5797	0	1	0	1	0.370507	0.227376	0	0.573	76	2850	0	1	0	1	0.0506329	0.025974	0	0.573	39716	59965	0	1	0	1	0.569826	0.398431	0	0.573	11	1315	0	1	0	1	0.0164547	0.00829563	0	0.573	539	7462	0	1	0	1	0.12623	0.0673666	0
0.574	1706	5797	0	1	0	1	0.370507	0.227376	0	0.574	76	2850	0	1	0	1	0.0506329	0.025974	0	0.574	39716	59965	0	1	0	1	0.569826	0.398431	0	0.574	11	1315	0	1	0	1	0.0164547	0.00829563	0	0.574	539	7462	0	1	0	1	0.12623	0.0673666	0
0.575	1706	5797	0	1	0	1	0.370507	0.227376	0	0.575	76	2850	0	1	0	1	0.0506329	0.025974	0	0.575	39716	59965	0	1	0	1	0.569826	0.398431	0	0.575	11	1315	0	1	0	1	0.0164547	0.00829563	0	0.575	539	7462	0	1	0	1	0.12623	0.0673666	0
0.576	1706	5797	0	1	0	1	0.370507	0.227376	0	0.576	76	2850	0	1	0	1	0.0506329	0.025974	0	0.576	39716	59965	0	1	0	1	0.569826	0.398431	0	0.576	11	1315	0	1	0	1	0.0164547	0.00829563	0	0.576	539	7462	0	1	0	1	0.12623	0.0673666	0
0.577	1706	5797	0	1	0	1	0.370507	0.227376	0	0.577	76	2850	0	1	0	1	0.0506329	0.025974	0	0.577	39716	59965	0	1	0	1	0.569826	0.398431	0	0.577	11	1315	0	1	0	1	0.0164547	0.00829563	0	0.577	539	7462	0	1	0	1	0.12623	0.0673666	0
0.578	1706	5797	0	1	0	1	0.370507	0.227376	0	0.578	76	2850	0	1	0	1	0.0506329	0.025974	0	0.578	39716	59965	0	1	0	1	0.569826	0.398431	0	0.578	11	1315	0	1	0	1	0.0164547	0.00829563	0	0.578	539	7462	0	1	0	1	0.12623	0.0673666	0
0.579	1706	5797	0	1	0	1	0.370507	0.227376	0	0.579	76	2850	0	1	0	1	0.0506329	0.025974	0	0.579	39716	59965	0	1	0	1	0.569826	0.398431	0	0.579	11	1315	0	1	0	1	0.0164547	0.00829563	0	0.579	539	7462	0	1	0	1	0.12623	0.0673666	0
0.58	1706	5797	0	1	0	1	0.370507	0.227376	0	0.58	76	2850	0	1	0	1	0.0506329	0.025974	0	0.58	39716	59965	0	1	0	1	0.569826	0.398431	0	0.58	11	1315	0	1	0	1	0.0164547	0.00829563	0	0.58	539	7462	0	1	0	1	0.12623	0.0673666	0
0.581	1706	5797	0	1	0	1	0.370507	0.227376	0	0.581	76	2850	0	1	0	1	0.0506329	0.025974	0	0.581	39716	59965	0	1	0	1	0.569826	0.398431	0	0.581	11	1315	0	1	0	1	0.0164547	0.00829563	0	0.581	539	7462	0	1	0	1	0.12623	0.0673666	0
0.582	1706	5797	0	1	0	1	0.370507	0.227376	0	0.582	76	2850	0	1	0	1	0.0506329	0.025974	0	0.582	39716	59965	0	1	0	1	0.569826	0.398431	0	0.582	11	1315	0	1	0	1	0.0164547	0.00829563	0	0.582	539	7462	0	1	0	1	0.12623	0.0673666	0
0.583	1706	5797	0	1	0	1	0.370507	0.227376	0	0.583	76	2850	0	1	0	1	0.0506329	0.025974	0	0.583	39716	59965	0	1	0	1	0.569826	0.398431	0	0.583	11	1315	0	1	0	1	0.0164547	0.00829563	0	0.583	539	7462	0	1	0	1	0.12623	0.0673666	0
0.584	1706	5797	0	1	0	1	0.370507	0.227376	0	0.584	76	2850	0	1	0	1	0.0506329	0.025974	0	0.584	39716	59965	0	1	0	1	0.569826	0.398431	0	0.584	11	1315	0	1	0	1	0.0164547	0.00829563	0	0.584	539	7462	0	1	0	1	0.12623	0.0673666	0
0.585	1706	5797	0	1	0	1	0.370507	0.227376	0	0.585	76	2850	0	1	0	1	0.0506329	0.025974	0	0.585	39716	59965	0	1	0	1	0.569826	0.398431	0	0.585	11	1315	0	1	0	1	0.0164547	0.00829563	0	0.585	539	7462	0	1	0	1	0.12623	0.0673666	0
0.586	1706	5797	0	1	0	1	0.370507	0.227376	0	0.586	76	2850	0	1	0	1	0.0506329	0.025974	0	0.586	39716	59965	0	1	0	1	0.569826	0.398431	0	0.586	11	1315	0	1	0	1	0.0164547	0.00829563	0	0.586	539	7462	0	1	0	1	0.12623	0.0673666	0
0.587	1706	5797	0	1	0	1	0.370507	0.227376	0	0.587	76	2850	0	1	0	1	0.0506329	0.025974	0	0.587	39716	59965	0	1	0	1	0.569826	0.398431	0	0.587	11	1315	0	1	0	1	0.0164547	0.00829563	0	0.587	539	7462	0	1	0	1	0.12623	0.0673666	0
0.588	1706	5797	0	1	0	1	0.370507	0.227376	0	0.588	76	2850	0	1	0	1	0.0506329	0.025974	0	0.588	39716	59965	0	1	0	1	0.569826	0.398431	0	0.588	11	1315	0	1	0	1	0.0164547	0.00829563	0	0.588	539	7462	0	1	0	1	0.12623	0.0673666	0
0.589	1706	5797	0	1	0	1	0.370507	0.227376	0	0.589	76	2850	0	1	0	1	0.0506329	0.025974	0	0.589	39716	59965	0	1	0	1	0.569826	0.398431	0	0.589	11	1315	0	1	0	1	0.0164547	0.00829563	0	0.589	539	7462	0	1	0	1	0.12623	0.0673666	0
0.59	1706	5797	0	1	0	1	0.370507	0.227376	0	0.59	76	2850	0	1	0	1	0.0506329	0.025974	0	0.59	39716	59965	0	1	0	1	0.569826	0.398431	0	0.59	11	1315	0	1	0	1	0.0164547	0.00829563	0	0.59	539	7462	0	1	0	1	0.12623	0.0673666	0
0.591	1706	5797	0	1	0	1	0.370507	0.227376	0	0.591	76	2850	0	1	0	1	0.0506329	0.025974	0	0.591	39716	59965	0	1	0	1	0.569826	0.398431	0	0.591	11	1315	0	1	0	1	0.0164547	0.00829563	0	0.591	539	7462	0	1	0	1	0.12623	0.0673666	0
0.592	1706	5797	0	1	0	1	0.370507	0.227376	0	0.592	76	2850	0	1	0	1	0.0506329	0.025974	0	0.592	39716	59965	0	1	0	1	0.569826	0.398431	0	0.592	11	1315	0	1	0	1	0.0164547	0.00829563	0	0.592	539	7462	0	1	0	1	0.12623	0.0673666	0
0.593	1706	5797	0	1	0	1	0.370507	0.227376	0	0.593	76	2850	0	1	0	1	0.0506329	0.025974	0	0.593	39716	59965	0	1	0	1	0.569826	0.398431	0	0.593	11	1315	0	1	0	1	0.0164547	0.00829563	0	0.593	539	7462	0	1	0	1	0.12623	0.0673666	0
0.594	1706	5797	0	1	0	1	0.370507	0.227376	0	0.594	76	2850	0	1	0	1	0.0506329	0.025974	0	0.594	39716	59965	0	1	0	1	0.569826	0.398431	0	0.594	11	1315	0	1	0	1	0.0164547	0.00829563	0	0.594	539	7462	0	1	0	1	0.12623	0.0673666	0
0.595	1706	5797	0	1	0	1	0.370507	0.227376	0	0.595	76	2850	0	1	0	1	0.0506329	0.025974	0	0.595	39716	59965	0	1	0	1	0.569826	0.398431	0	0.595	11	1315	0	1	0	1	0.0164547	0.00829563	0	0.595	539	7462	0	1	0	1	0.12623	0.0673666	0
0.596	1706	5797	0	1	0	1	0.370507	0.227376	0	0.596	76	2850	0	1	0	1	0.0506329	0.025974	0	0.596	39716	59965	0	1	0	1	0.569826	0.398431	0	0.596	11	1315	0	1	0	1	0.0164547	0.00829563	0	0.596	539	7462	0	1	0	1	0.12623	0.0673666	0
0.597	1706	5797	0	1	0	1	0.370507	0.227376	0	0.597	76	2850	0	1	0	1	0.0506329	0.025974	0	0.597	39716	59965	0	1	0	1	0.569826	0.398431	0	0.597	11	1315	0	1	0	1	0.0164547	0.00829563	0	0.597	539	7462	0	1	0	1	0.12623	0.0673666	0
0.598	1706	5797	0	1	0	1	0.370507	0.227376	0	0.598	76	2850	0	1	0	1	0.0506329	0.025974	0	0.598	39716	59965	0	1	0	1	0.569826	0.398431	0	0.598	11	1315	0	1	0	1	0.0164547	0.00829563	0	0.598	539	7462	0	1	0	1	0.12623	0.0673666	0
0.599	1706	5797	0	1	0	1	0.370507	0.227376	0	0.599	76	2850	0	1	0	1	0.0506329	0.025974	0	0.599	39716	59965	0	1	0	1	0.569826	0.398431	0	0.599	11	1315	0	1	0	1	0.0164547	0.00829563	0	0.599	539	7462	0	1	0	1	0.12623	0.0673666	0
0.6	1706	5797	0	1	0	1	0.370507	0.227376	0	0.6	76	2850	0	1	0	1	0.0506329	0.025974	0	0.6	39716	59965	0	1	0	1	0.569826	0.398431	0	0.6	11	1315	0	1	0	1	0.0164547	0.00829563	0	0.6	539	7462	0	1	0	1	0.12623	0.0673666	0
0.601	1706	5797	0	1	0	1	0.370507	0.227376	0	0.601	76	2850	0	1	0	1	0.0506329	0.025974	0	0.601	39716	59965	0	1	0	1	0.569826	0.398431	0	0.601	11	1315	0	1	0	1	0.0164547	0.00829563	0	0.601	539	7462	0	1	0	1	0.12623	0.0673666	0
0.602	1706	5797	0	1	0	1	0.370507	0.227376	0	0.602	76	2850	0	1	0	1	0.0506329	0.025974	0	0.602	39716	59965	0	1	0	1	0.569826	0.398431	0	0.602	11	1315	0	1	0	1	0.0164547	0.00829563	0	0.602	539	7462	0	1	0	1	0.12623	0.0673666	0
0.603	1706	5797	0	1	0	1	0.370507	0.227376	0	0.603	76	2850	0	1	0	1	0.0506329	0.025974	0	0.603	39716	59965	0	1	0	1	0.569826	0.398431	0	0.603	11	1315	0	1	0	1	0.0164547	0.00829563	0	0.603	539	7462	0	1	0	1	0.12623	0.0673666	0
0.604	1706	5797	0	1	0	1	0.370507	0.227376	0	0.604	76	2850	0	1	0	1	0.0506329	0.025974	0	0.604	39716	59965	0	1	0	1	0.569826	0.398431	0	0.604	11	1315	0	1	0	1	0.0164547	0.00829563	0	0.604	539	7462	0	1	0	1	0.12623	0.0673666	0
0.605	1706	5797	0	1	0	1	0.370507	0.227376	0	0.605	76	2850	0	1	0	1	0.0506329	0.025974	0	0.605	39716	59965	0	1	0	1	0.569826	0.398431	0	0.605	11	1315	0	1	0	1	0.0164547	0.00829563	0	0.605	539	7462	0	1	0	1	0.12623	0.0673666	0
0.606	1706	5797	0	1	0	1	0.370507	0.227376	0	0.606	76	2850	0	1	0	1	0.0506329	0.025974	0	0.606	39716	59965	0	1	0	1	0.569826	0.398431	0	0.606	11	1315	0	1	0	1	0.0164547	0.00829563	0	0.606	539	7462	0	1	0	1	0.12623	0.0673666	0
0.607	1706	5797	0	1	0	1	0.370507	0.227376	0	0.607	76	2850	0	1	0	1	0.0506329	0.025974	0	0.607	39716	59965	0	1	0	1	0.569826	0.398431	0	0.607	11	1315	0	1	0	1	0.0164547	0.00829563	0	0.607	539	7462	0	1	0	1	0.12623	0.0673666	0
0.608	1706	5797	0	1	0	1	0.370507	0.227376	0	0.608	76	2850	0	1	0	1	0.0506329	0.025974	0	0.608	39716	59965	0	1	0	1	0.569826	0.398431	0	0.608	11	1315	0	1	0	1	0.0164547	0.00829563	0	0.608	539	7462	0	1	0	1	0.12623	0.0673666	0
0.609	1706	5797	0	1	0	1	0.370507	0.227376	0	0.609	76	2850	0	1	0	1	0.0506329	0.025974	0	0.609	39716	59965	0	1	0	1	0.569826	0.398431	0	0.609	11	1315	0	1	0	1	0.0164547	0.00829563	0	0.609	539	7462	0	1	0	1	0.12623	0.0673666	0
0.61	1706	5797	0	1	0	1	0.370507	0.227376	0	0.61	76	2850	0	1	0	1	0.0506329	0.025974	0	0.61	39716	59965	0	1	0	1	0.569826	0.398431	0	0.61	11	1315	0	1	0	1	0.0164547	0.00829563	0	0.61	539	7462	0	1	0	1	0.12623	0.0673666	0
0.611	1706	5797	0	1	0	1	0.370507	0.227376	0	0.611	76	2850	0	1	0	1	0.0506329	0.025974	0	0.611	39716	59965	0	1	0	1	0.569826	0.398431	0	0.611	11	1315	0	1	0	1	0.0164547	0.00829563	0	0.611	539	7462	0	1	0	1	0.12623	0.0673666	0
0.612	1706	5797	0	1	0	1	0.370507	0.227376	0	0.612	76	2850	0	1	0	1	0.0506329	0.025974	0	0.612	39716	59965	0	1	0	1	0.569826	0.398431	0	0.612	11	1315	0	1	0	1	0.0164547	0.00829563	0	0.612	539	7462	0	1	0	1	0.12623	0.0673666	0
0.613	1706	5797	0	1	0	1	0.370507	0.227376	0	0.613	76	2850	0	1	0	1	0.0506329	0.025974	0	0.613	39716	59965	0	1	0	1	0.569826	0.398431	0	0.613	11	1315	0	1	0	1	0.0164547	0.00829563	0	0.613	539	7462	0	1	0	1	0.12623	0.0673666	0
0.614	1706	5797	0	1	0	1	0.370507	0.227376	0	0.614	76	2850	0	1	0	1	0.0506329	0.025974	0	0.614	39716	59965	0	1	0	1	0.569826	0.398431	0	0.614	11	1315	0	1	0	1	0.0164547	0.00829563	0	0.614	539	7462	0	1	0	1	0.12623	0.0673666	0
0.615	1706	5797	0	1	0	1	0.370507	0.227376	0	0.615	76	2850	0	1	0	1	0.0506329	0.025974	0	0.615	39716	59965	0	1	0	1	0.569826	0.398431	0	0.615	11	1315	0	1	0	1	0.0164547	0.00829563	0	0.615	539	7462	0	1	0	1	0.12623	0.0673666	0
0.616	1706	5797	0	1	0	1	0.370507	0.227376	0	0.616	76	2850	0	1	0	1	0.0506329	0.025974	0	0.616	39716	59965	0	1	0	1	0.569826	0.398431	0	0.616	11	1315	0	1	0	1	0.0164547	0.00829563	0	0.616	539	7462	0	1	0	1	0.12623	0.0673666	0
0.617	1706	5797	0	1	0	1	0.370507	0.227376	0	0.617	76	2850	0	1	0	1	0.0506329	0.025974	0	0.617	39716	59965	0	1	0	1	0.569826	0.398431	0	0.617	11	1315	0	1	0	1	0.0164547	0.00829563	0	0.617	539	7462	0	1	0	1	0.12623	0.0673666	0
0.618	1706	5797	0	1	0	1	0.370507	0.227376	0	0.618	76	2850	0	1	0	1	0.0506329	0.025974	0	0.618	39716	59965	0	1	0	1	0.569826	0.398431	0	0.618	11	1315	0	1	0	1	0.0164547	0.00829563	0	0.618	539	7462	0	1	0	1	0.12623	0.0673666	0
0.619	1706	5797	0	1	0	1	0.370507	0.227376	0	0.619	76	2850	0	1	0	1	0.0506329	0.025974	0	0.619	39716	59965	0	1	0	1	0.569826	0.398431	0	0.619	11	1315	0	1	0	1	0.0164547	0.00829563	0	0.619	539	7462	0	1	0	1	0.12623	0.0673666	0
0.62	1706	5797	0	1	0	1	0.370507	0.227376	0	0.62	76	2850	0	1	0	1	0.0506329	0.025974	0	0.62	39716	59965	0	1	0	1	0.569826	0.398431	0	0.62	11	1315	0	1	0	1	0.0164547	0.00829563	0	0.62	539	7462	0	1	0	1	0.12623	0.0673666	0
0.621	1706	5797	0	1	0	1	0.370507	0.227376	0	0.621	76	2850	0	1	0	1	0.0506329	0.025974	0	0.621	39716	59965	0	1	0	1	0.569826	0.398431	0	0.621	11	1315	0	1	0	1	0.0164547	0.00829563	0	0.621	539	7462	0	1	0	1	0.12623	0.0673666	0
0.622	1706	5797	0	1	0	1	0.370507	0.227376	0	0.622	76	2850	0	1	0	1	0.0506329	0.025974	0	0.622	39716	59965	0	1	0	1	0.569826	0.398431	0	0.622	11	1315	0	1	0	1	0.0164547	0.00829563	0	0.622	539	7462	0	1	0	1	0.12623	0.0673666	0
0.623	1706	5797	0	1	0	1	0.370507	0.227376	0	0.623	76	2850	0	1	0	1	0.0506329	0.025974	0	0.623	39716	59965	0	1	0	1	0.569826	0.398431	0	0.623	11	1315	0	1	0	1	0.0164547	0.00829563	0	0.623	539	7462	0	1	0	1	0.12623	0.0673666	0
0.624	1706	5797	0	1	0	1	0.370507	0.227376	0	0.624	76	2850	0	1	0	1	0.0506329	0.025974	0	0.624	39716	59965	0	1	0	1	0.569826	0.398431	0	0.624	11	1315	0	1	0	1	0.0164547	0.00829563	0	0.624	539	7462	0	1	0	1	0.12623	0.0673666	0
0.625	1706	5797	0	1	0	1	0.370507	0.227376	0	0.625	76	2850	0	1	0	1	0.0506329	0.025974	0	0.625	39716	59965	0	1	0	1	0.569826	0.398431	0	0.625	11	1315	0	1	0	1	0.0164547	0.00829563	0	0.625	539	7462	0	1	0	1	0.12623	0.0673666	0
0.626	1706	5797	0	1	0	1	0.370507	0.227376	0	0.626	76	2850	0	1	0	1	0.0506329	0.025974	0	0.626	39716	59965	0	1	0	1	0.569826	0.398431	0	0.626	11	1315	0	1	0	1	0.0164547	0.00829563	0	0.626	539	7462	0	1	0	1	0.12623	0.0673666	0
0.627	1706	5797	0	1	0	1	0.370507	0.227376	0	0.627	76	2850	0	1	0	1	0.0506329	0.025974	0	0.627	39716	59965	0	1	0	1	0.569826	0.398431	0	0.627	11	1315	0	1	0	1	0.0164547	0.00829563	0	0.627	539	7462	0	1	0	1	0.12623	0.0673666	0
0.628	1706	5797	0	1	0	1	0.370507	0.227376	0	0.628	76	2850	0	1	0	1	0.0506329	0.025974	0	0.628	39716	59965	0	1	0	1	0.569826	0.398431	0	0.628	11	1315	0	1	0	1	0.0164547	0.00829563	0	0.628	539	7462	0	1	0	1	0.12623	0.0673666	0
0.629	1706	5797	0	1	0	1	0.370507	0.227376	0	0.629	76	2850	0	1	0	1	0.0506329	0.025974	0	0.629	39716	59965	0	1	0	1	0.569826	0.398431	0	0.629	11	1315	0	1	0	1	0.0164547	0.00829563	0	0.629	539	7462	0	1	0	1	0.12623	0.0673666	0
0.63	1706	5797	0	1	0	1	0.370507	0.227376	0	0.63	76	2850	0	1	0	1	0.0506329	0.025974	0	0.63	39716	59965	0	1	0	1	0.569826	0.398431	0	0.63	11	1315	0	1	0	1	0.0164547	0.00829563	0	0.63	539	7462	0	1	0	1	0.12623	0.0673666	0
0.631	1706	5797	0	1	0	1	0.370507	0.227376	0	0.631	76	2850	0	1	0	1	0.0506329	0.025974	0	0.631	39716	59965	0	1	0	1	0.569826	0.398431	0	0.631	11	1315	0	1	0	1	0.0164547	0.00829563	0	0.631	539	7462	0	1	0	1	0.12623	0.0673666	0
0.632	1706	5797	0	1	0	1	0.370507	0.227376	0	0.632	76	2850	0	1	0	1	0.0506329	0.025974	0	0.632	39716	59965	0	1	0	1	0.569826	0.398431	0	0.632	11	1315	0	1	0	1	0.0164547	0.00829563	0	0.632	539	7462	0	1	0	1	0.12623	0.0673666	0
0.633	1706	5797	0	1	0	1	0.370507	0.227376	0	0.633	76	2850	0	1	0	1	0.0506329	0.025974	0	0.633	39716	59965	0	1	0	1	0.569826	0.398431	0	0.633	11	1315	0	1	0	1	0.0164547	0.00829563	0	0.633	539	7462	0	1	0	1	0.12623	0.0673666	0
0.634	1706	5797	0	1	0	1	0.370507	0.227376	0	0.634	76	2850	0	1	0	1	0.0506329	0.025974	0	0.634	39716	59965	0	1	0	1	0.569826	0.398431	0	0.634	11	1315	0	1	0	1	0.0164547	0.00829563	0	0.634	539	7462	0	1	0	1	0.12623	0.0673666	0
0.635	1706	5797	0	1	0	1	0.370507	0.227376	0	0.635	76	2850	0	1	0	1	0.0506329	0.025974	0	0.635	39716	59965	0	1	0	1	0.569826	0.398431	0	0.635	11	1315	0	1	0	1	0.0164547	0.00829563	0	0.635	539	7462	0	1	0	1	0.12623	0.0673666	0
0.636	1706	5797	0	1	0	1	0.370507	0.227376	0	0.636	76	2850	0	1	0	1	0.0506329	0.025974	0	0.636	39716	59965	0	1	0	1	0.569826	0.398431	0	0.636	11	1315	0	1	0	1	0.0164547	0.00829563	0	0.636	539	7462	0	1	0	1	0.12623	0.0673666	0
0.637	1706	5797	0	1	0	1	0.370507	0.227376	0	0.637	76	2850	0	1	0	1	0.0506329	0.025974	0	0.637	39716	59965	0	1	0	1	0.569826	0.398431	0	0.637	11	1315	0	1	0	1	0.0164547	0.00829563	0	0.637	539	7462	0	1	0	1	0.12623	0.0673666	0
0.638	1706	5797	0	1	0	1	0.370507	0.227376	0	0.638	76	2850	0	1	0	1	0.0506329	0.025974	0	0.638	39716	59965	0	1	0	1	0.569826	0.398431	0	0.638	11	1315	0	1	0	1	0.0164547	0.00829563	0	0.638	539	7462	0	1	0	1	0.12623	0.0673666	0
0.639	1706	5797	0	1	0	1	0.370507	0.227376	0	0.639	76	2850	0	1	0	1	0.0506329	0.025974	0	0.639	39716	59965	0	1	0	1	0.569826	0.398431	0	0.639	11	1315	0	1	0	1	0.0164547	0.00829563	0	0.639	539	7462	0	1	0	1	0.12623	0.0673666	0
0.64	1706	5797	0	1	0	1	0.370507	0.227376	0	0.64	76	2850	0	1	0	1	0.0506329	0.025974	0	0.64	39716	59965	0	1	0	1	0.569826	0.398431	0	0.64	11	1315	0	1	0	1	0.0164547	0.00829563	0	0.64	539	7462	0	1	0	1	0.12623	0.0673666	0
0.641	1706	5797	0	1	0	1	0.370507	0.227376	0	0.641	76	2850	0	1	0	1	0.0506329	0.025974	0	0.641	39716	59965	0	1	0	1	0.569826	0.398431	0	0.641	11	1315	0	1	0	1	0.0164547	0.00829563	0	0.641	539	7462	0	1	0	1	0.12623	0.0673666	0
0.642	1706	5797	0	1	0	1	0.370507	0.227376	0	0.642	76	2850	0	1	0	1	0.0506329	0.025974	0	0.642	39716	59965	0	1	0	1	0.569826	0.398431	0	0.642	11	1315	0	1	0	1	0.0164547	0.00829563	0	0.642	539	7462	0	1	0	1	0.12623	0.0673666	0
0.643	1706	5797	0	1	0	1	0.370507	0.227376	0	0.643	76	2850	0	1	0	1	0.0506329	0.025974	0	0.643	39716	59965	0	1	0	1	0.569826	0.398431	0	0.643	11	1315	0	1	0	1	0.0164547	0.00829563	0	0.643	539	7462	0	1	0	1	0.12623	0.0673666	0
0.644	1706	5797	0	1	0	1	0.370507	0.227376	0	0.644	76	2850	0	1	0	1	0.0506329	0.025974	0	0.644	39716	59965	0	1	0	1	0.569826	0.398431	0	0.644	11	1315	0	1	0	1	0.0164547	0.00829563	0	0.644	539	7462	0	1	0	1	0.12623	0.0673666	0
0.645	1706	5797	0	1	0	1	0.370507	0.227376	0	0.645	76	2850	0	1	0	1	0.0506329	0.025974	0	0.645	39716	59965	0	1	0	1	0.569826	0.398431	0	0.645	11	1315	0	1	0	1	0.0164547	0.00829563	0	0.645	539	7462	0	1	0	1	0.12623	0.0673666	0
0.646	1706	5797	0	1	0	1	0.370507	0.227376	0	0.646	76	2850	0	1	0	1	0.0506329	0.025974	0	0.646	39716	59965	0	1	0	1	0.569826	0.398431	0	0.646	11	1315	0	1	0	1	0.0164547	0.00829563	0	0.646	539	7462	0	1	0	1	0.12623	0.0673666	0
0.647	1706	5797	0	1	0	1	0.370507	0.227376	0	0.647	76	2850	0	1	0	1	0.0506329	0.025974	0	0.647	39716	59965	0	1	0	1	0.569826	0.398431	0	0.647	11	1315	0	1	0	1	0.0164547	0.00829563	0	0.647	539	7462	0	1	0	1	0.12623	0.0673666	0
0.648	1706	5797	0	1	0	1	0.370507	0.227376	0	0.648	76	2850	0	1	0	1	0.0506329	0.025974	0	0.648	39716	59965	0	1	0	1	0.569826	0.398431	0	0.648	11	1315	0	1	0	1	0.0164547	0.00829563	0	0.648	539	7462	0	1	0	1	0.12623	0.0673666	0
0.649	1706	5797	0	1	0	1	0.370507	0.227376	0	0.649	76	2850	0	1	0	1	0.0506329	0.025974	0	0.649	39716	59965	0	1	0	1	0.569826	0.398431	0	0.649	11	1315	0	1	0	1	0.0164547	0.00829563	0	0.649	539	7462	0	1	0	1	0.12623	0.0673666	0
0.65	1706	5797	0	1	0	1	0.370507	0.227376	0	0.65	76	2850	0	1	0	1	0.0506329	0.025974	0	0.65	39716	59965	0	1	0	1	0.569826	0.398431	0	0.65	11	1315	0	1	0	1	0.0164547	0.00829563	0	0.65	539	7462	0	1	0	1	0.12623	0.0673666	0
0.651	1706	5797	0	1	0	1	0.370507	0.227376	0	0.651	76	2850	0	1	0	1	0.0506329	0.025974	0	0.651	39716	59965	0	1	0	1	0.569826	0.398431	0	0.651	11	1315	0	1	0	1	0.0164547	0.00829563	0	0.651	539	7462	0	1	0	1	0.12623	0.0673666	0
0.652	1706	5797	0	1	0	1	0.370507	0.227376	0	0.652	76	2850	0	1	0	1	0.0506329	0.025974	0	0.652	39716	59965	0	1	0	1	0.569826	0.398431	0	0.652	11	1315	0	1	0	1	0.0164547	0.00829563	0	0.652	539	7462	0	1	0	1	0.12623	0.0673666	0
0.653	1706	5797	0	1	0	1	0.370507	0.227376	0	0.653	76	2850	0	1	0	1	0.0506329	0.025974	0	0.653	39716	59965	0	1	0	1	0.569826	0.398431	0	0.653	11	1315	0	1	0	1	0.0164547	0.00829563	0	0.653	539	7462	0	1	0	1	0.12623	0.0673666	0
0.654	1706	5797	0	1	0	1	0.370507	0.227376	0	0.654	76	2850	0	1	0	1	0.0506329	0.025974	0	0.654	39716	59965	0	1	0	1	0.569826	0.398431	0	0.654	11	1315	0	1	0	1	0.0164547	0.00829563	0	0.654	539	7462	0	1	0	1	0.12623	0.0673666	0
0.655	1706	5797	0	1	0	1	0.370507	0.227376	0	0.655	76	2850	0	1	0	1	0.0506329	0.025974	0	0.655	39716	59965	0	1	0	1	0.569826	0.398431	0	0.655	11	1315	0	1	0	1	0.0164547	0.00829563	0	0.655	539	7462	0	1	0	1	0.12623	0.0673666	0
0.656	1706	5797	0	1	0	1	0.370507	0.227376	0	0.656	76	2850	0	1	0	1	0.0506329	0.025974	0	0.656	39716	59965	0	1	0	1	0.569826	0.398431	0	0.656	11	1315	0	1	0	1	0.0164547	0.00829563	0	0.656	539	7462	0	1	0	1	0.12623	0.0673666	0
0.657	1706	5797	0	1	0	1	0.370507	0.227376	0	0.657	76	2850	0	1	0	1	0.0506329	0.025974	0	0.657	39716	59965	0	1	0	1	0.569826	0.398431	0	0.657	11	1315	0	1	0	1	0.0164547	0.00829563	0	0.657	539	7462	0	1	0	1	0.12623	0.0673666	0
0.658	1706	5797	0	1	0	1	0.370507	0.227376	0	0.658	76	2850	0	1	0	1	0.0506329	0.025974	0	0.658	39716	59965	0	1	0	1	0.569826	0.398431	0	0.658	11	1315	0	1	0	1	0.0164547	0.00829563	0	0.658	539	7462	0	1	0	1	0.12623	0.0673666	0
0.659	1706	5797	0	1	0	1	0.370507	0.227376	0	0.659	76	2850	0	1	0	1	0.0506329	0.025974	0	0.659	39716	59965	0	1	0	1	0.569826	0.398431	0	0.659	11	1315	0	1	0	1	0.0164547	0.00829563	0	0.659	539	7462	0	1	0	1	0.12623	0.0673666	0
0.66	1706	5797	0	1	0	1	0.370507	0.227376	0	0.66	76	2850	0	1	0	1	0.0506329	0.025974	0	0.66	39716	59965	0	1	0	1	0.569826	0.398431	0	0.66	11	1315	0	1	0	1	0.0164547	0.00829563	0	0.66	539	7462	0	1	0	1	0.12623	0.0673666	0
0.661	1706	5797	0	1	0	1	0.370507	0.227376	0	0.661	76	2850	0	1	0	1	0.0506329	0.025974	0	0.661	39716	59965	0	1	0	1	0.569826	0.398431	0	0.661	11	1315	0	1	0	1	0.0164547	0.00829563	0	0.661	539	7462	0	1	0	1	0.12623	0.0673666	0
0.662	1706	5797	0	1	0	1	0.370507	0.227376	0	0.662	76	2850	0	1	0	1	0.0506329	0.025974	0	0.662	39716	59965	0	1	0	1	0.569826	0.398431	0	0.662	11	1315	0	1	0	1	0.0164547	0.00829563	0	0.662	539	7462	0	1	0	1	0.12623	0.0673666	0
0.663	1706	5797	0	1	0	1	0.370507	0.227376	0	0.663	76	2850	0	1	0	1	0.0506329	0.025974	0	0.663	39716	59965	0	1	0	1	0.569826	0.398431	0	0.663	11	1315	0	1	0	1	0.0164547	0.00829563	0	0.663	539	7462	0	1	0	1	0.12623	0.0673666	0
0.664	1706	5797	0	1	0	1	0.370507	0.227376	0	0.664	76	2850	0	1	0	1	0.0506329	0.025974	0	0.664	39716	59965	0	1	0	1	0.569826	0.398431	0	0.664	11	1315	0	1	0	1	0.0164547	0.00829563	0	0.664	539	7462	0	1	0	1	0.12623	0.0673666	0
0.665	1706	5797	0	1	0	1	0.370507	0.227376	0	0.665	76	2850	0	1	0	1	0.0506329	0.025974	0	0.665	39716	59965	0	1	0	1	0.569826	0.398431	0	0.665	11	1315	0	1	0	1	0.0164547	0.00829563	0	0.665	539	7462	0	1	0	1	0.12623	0.0673666	0
0.666	1706	5797	0	1	0	1	0.370507	0.227376	0	0.666	76	2850	0	1	0	1	0.0506329	0.025974	0	0.666	39716	59965	0	1	0	1	0.569826	0.398431	0	0.666	11	1315	0	1	0	1	0.0164547	0.00829563	0	0.666	539	7462	0	1	0	1	0.12623	0.0673666	0
0.667	1706	5797	0	1	0	1	0.370507	0.227376	0	0.667	76	2850	0	1	0	1	0.0506329	0.025974	0	0.667	39716	59965	0	1	0	1	0.569826	0.398431	0	0.667	11	1315	0	1	0	1	0.0164547	0.00829563	0	0.667	539	7462	0	1	0	1	0.12623	0.0673666	0
0.668	1706	5797	0	1	0	1	0.370507	0.227376	0	0.668	76	2850	0	1	0	1	0.0506329	0.025974	0	0.668	39716	59965	0	1	0	1	0.569826	0.398431	0	0.668	11	1315	0	1	0	1	0.0164547	0.00829563	0	0.668	539	7462	0	1	0	1	0.12623	0.0673666	0
0.669	1706	5797	0	1	0	1	0.370507	0.227376	0	0.669	76	2850	0	1	0	1	0.0506329	0.025974	0	0.669	39716	59965	0	1	0	1	0.569826	0.398431	0	0.669	11	1315	0	1	0	1	0.0164547	0.00829563	0	0.669	539	7462	0	1	0	1	0.12623	0.0673666	0
0.67	1706	5797	0	1	0	1	0.370507	0.227376	0	0.67	76	2850	0	1	0	1	0.0506329	0.025974	0	0.67	39716	59965	0	1	0	1	0.569826	0.398431	0	0.67	11	1315	0	1	0	1	0.0164547	0.00829563	0	0.67	539	7462	0	1	0	1	0.12623	0.0673666	0
0.671	1706	5797	0	1	0	1	0.370507	0.227376	0	0.671	76	2850	0	1	0	1	0.0506329	0.025974	0	0.671	39716	59965	0	1	0	1	0.569826	0.398431	0	0.671	11	1315	0	1	0	1	0.0164547	0.00829563	0	0.671	539	7462	0	1	0	1	0.12623	0.0673666	0
0.672	1706	5797	0	1	0	1	0.370507	0.227376	0	0.672	76	2850	0	1	0	1	0.0506329	0.025974	0	0.672	39716	59965	0	1	0	1	0.569826	0.398431	0	0.672	11	1315	0	1	0	1	0.0164547	0.00829563	0	0.672	539	7462	0	1	0	1	0.12623	0.0673666	0
0.673	1706	5797	0	1	0	1	0.370507	0.227376	0	0.673	76	2850	0	1	0	1	0.0506329	0.025974	0	0.673	39716	59965	0	1	0	1	0.569826	0.398431	0	0.673	11	1315	0	1	0	1	0.0164547	0.00829563	0	0.673	539	7462	0	1	0	1	0.12623	0.0673666	0
0.674	1706	5797	0	1	0	1	0.370507	0.227376	0	0.674	76	2850	0	1	0	1	0.0506329	0.025974	0	0.674	39716	59965	0	1	0	1	0.569826	0.398431	0	0.674	11	1315	0	1	0	1	0.0164547	0.00829563	0	0.674	539	7462	0	1	0	1	0.12623	0.0673666	0
0.675	1706	5797	0	1	0	1	0.370507	0.227376	0	0.675	76	2850	0	1	0	1	0.0506329	0.025974	0	0.675	39716	59965	0	1	0	1	0.569826	0.398431	0	0.675	11	1315	0	1	0	1	0.0164547	0.00829563	0	0.675	539	7462	0	1	0	1	0.12623	0.0673666	0
0.676	1706	5797	0	1	0	1	0.370507	0.227376	0	0.676	76	2850	0	1	0	1	0.0506329	0.025974	0	0.676	39716	59965	0	1	0	1	0.569826	0.398431	0	0.676	11	1315	0	1	0	1	0.0164547	0.00829563	0	0.676	539	7462	0	1	0	1	0.12623	0.0673666	0
0.677	1706	5797	0	1	0	1	0.370507	0.227376	0	0.677	76	2850	0	1	0	1	0.0506329	0.025974	0	0.677	39716	59965	0	1	0	1	0.569826	0.398431	0	0.677	11	1315	0	1	0	1	0.0164547	0.00829563	0	0.677	539	7462	0	1	0	1	0.12623	0.0673666	0
0.678	1706	5797	0	1	0	1	0.370507	0.227376	0	0.678	76	2850	0	1	0	1	0.0506329	0.025974	0	0.678	39716	59965	0	1	0	1	0.569826	0.398431	0	0.678	11	1315	0	1	0	1	0.0164547	0.00829563	0	0.678	539	7462	0	1	0	1	0.12623	0.0673666	0
0.679	1706	5797	0	1	0	1	0.370507	0.227376	0	0.679	76	2850	0	1	0	1	0.0506329	0.025974	0	0.679	39716	59965	0	1	0	1	0.569826	0.398431	0	0.679	11	1315	0	1	0	1	0.0164547	0.00829563	0	0.679	539	7462	0	1	0	1	0.12623	0.0673666	0
0.68	1706	5797	0	1	0	1	0.370507	0.227376	0	0.68	76	2850	0	1	0	1	0.0506329	0.025974	0	0.68	39716	59965	0	1	0	1	0.569826	0.398431	0	0.68	11	1315	0	1	0	1	0.0164547	0.00829563	0	0.68	539	7462	0	1	0	1	0.12623	0.0673666	0
0.681	1706	5797	0	1	0	1	0.370507	0.227376	0	0.681	76	2850	0	1	0	1	0.0506329	0.025974	0	0.681	39716	59965	0	1	0	1	0.569826	0.398431	0	0.681	11	1315	0	1	0	1	0.0164547	0.00829563	0	0.681	539	7462	0	1	0	1	0.12623	0.0673666	0
0.682	1706	5797	0	1	0	1	0.370507	0.227376	0	0.682	76	2850	0	1	0	1	0.0506329	0.025974	0	0.682	39716	59965	0	1	0	1	0.569826	0.398431	0	0.682	11	1315	0	1	0	1	0.0164547	0.00829563	0	0.682	539	7462	0	1	0	1	0.12623	0.0673666	0
0.683	1706	5797	0	1	0	1	0.370507	0.227376	0	0.683	76	2850	0	1	0	1	0.0506329	0.025974	0	0.683	39716	59965	0	1	0	1	0.569826	0.398431	0	0.683	11	1315	0	1	0	1	0.0164547	0.00829563	0	0.683	539	7462	0	1	0	1	0.12623	0.0673666	0
0.684	1706	5797	0	1	0	1	0.370507	0.227376	0	0.684	76	2850	0	1	0	1	0.0506329	0.025974	0	0.684	39716	59965	0	1	0	1	0.569826	0.398431	0	0.684	11	1315	0	1	0	1	0.0164547	0.00829563	0	0.684	539	7462	0	1	0	1	0.12623	0.0673666	0
0.685	1706	5797	0	1	0	1	0.370507	0.227376	0	0.685	76	2850	0	1	0	1	0.0506329	0.025974	0	0.685	39716	59965	0	1	0	1	0.569826	0.398431	0	0.685	11	1315	0	1	0	1	0.0164547	0.00829563	0	0.685	539	7462	0	1	0	1	0.12623	0.0673666	0
0.686	1706	5797	0	1	0	1	0.370507	0.227376	0	0.686	76	2850	0	1	0	1	0.0506329	0.025974	0	0.686	39716	59965	0	1	0	1	0.569826	0.398431	0	0.686	11	1315	0	1	0	1	0.0164547	0.00829563	0	0.686	539	7462	0	1	0	1	0.12623	0.0673666	0
0.687	1706	5797	0	1	0	1	0.370507	0.227376	0	0.687	76	2850	0	1	0	1	0.0506329	0.025974	0	0.687	39716	59965	0	1	0	1	0.569826	0.398431	0	0.687	11	1315	0	1	0	1	0.0164547	0.00829563	0	0.687	539	7462	0	1	0	1	0.12623	0.0673666	0
0.688	1706	5797	0	1	0	1	0.370507	0.227376	0	0.688	76	2850	0	1	0	1	0.0506329	0.025974	0	0.688	39716	59965	0	1	0	1	0.569826	0.398431	0	0.688	11	1315	0	1	0	1	0.0164547	0.00829563	0	0.688	539	7462	0	1	0	1	0.12623	0.0673666	0
0.689	1706	5797	0	1	0	1	0.370507	0.227376	0	0.689	76	2850	0	1	0	1	0.0506329	0.025974	0	0.689	39716	59965	0	1	0	1	0.569826	0.398431	0	0.689	11	1315	0	1	0	1	0.0164547	0.00829563	0	0.689	539	7462	0	1	0	1	0.12623	0.0673666	0
0.69	1706	5797	0	1	0	1	0.370507	0.227376	0	0.69	76	2850	0	1	0	1	0.0506329	0.025974	0	0.69	39716	59965	0	1	0	1	0.569826	0.398431	0	0.69	11	1315	0	1	0	1	0.0164547	0.00829563	0	0.69	539	7462	0	1	0	1	0.12623	0.0673666	0
0.691	1706	5797	0	1	0	1	0.370507	0.227376	0	0.691	76	2850	0	1	0	1	0.0506329	0.025974	0	0.691	39716	59965	0	1	0	1	0.569826	0.398431	0	0.691	11	1315	0	1	0	1	0.0164547	0.00829563	0	0.691	539	7462	0	1	0	1	0.12623	0.0673666	0
0.692	1706	5797	0	1	0	1	0.370507	0.227376	0	0.692	76	2850	0	1	0	1	0.0506329	0.025974	0	0.692	39716	59965	0	1	0	1	0.569826	0.398431	0	0.692	11	1315	0	1	0	1	0.0164547	0.00829563	0	0.692	539	7462	0	1	0	1	0.12623	0.0673666	0
0.693	1706	5797	0	1	0	1	0.370507	0.227376	0	0.693	76	2850	0	1	0	1	0.0506329	0.025974	0	0.693	39716	59965	0	1	0	1	0.569826	0.398431	0	0.693	11	1315	0	1	0	1	0.0164547	0.00829563	0	0.693	539	7462	0	1	0	1	0.12623	0.0673666	0
0.694	1706	5797	0	1	0	1	0.370507	0.227376	0	0.694	76	2850	0	1	0	1	0.0506329	0.025974	0	0.694	39716	59965	0	1	0	1	0.569826	0.398431	0	0.694	11	1315	0	1	0	1	0.0164547	0.00829563	0	0.694	539	7462	0	1	0	1	0.12623	0.0673666	0
0.695	1706	5797	0	1	0	1	0.370507	0.227376	0	0.695	76	2850	0	1	0	1	0.0506329	0.025974	0	0.695	39716	59965	0	1	0	1	0.569826	0.398431	0	0.695	11	1315	0	1	0	1	0.0164547	0.00829563	0	0.695	539	7462	0	1	0	1	0.12623	0.0673666	0
0.696	1706	5797	0	1	0	1	0.370507	0.227376	0	0.696	76	2850	0	1	0	1	0.0506329	0.025974	0	0.696	39716	59965	0	1	0	1	0.569826	0.398431	0	0.696	11	1315	0	1	0	1	0.0164547	0.00829563	0	0.696	539	7462	0	1	0	1	0.12623	0.0673666	0
0.697	1706	5797	0	1	0	1	0.370507	0.227376	0	0.697	76	2850	0	1	0	1	0.0506329	0.025974	0	0.697	39716	59965	0	1	0	1	0.569826	0.398431	0	0.697	11	1315	0	1	0	1	0.0164547	0.00829563	0	0.697	539	7462	0	1	0	1	0.12623	0.0673666	0
0.698	1706	5797	0	1	0	1	0.370507	0.227376	0	0.698	76	2850	0	1	0	1	0.0506329	0.025974	0	0.698	39716	59965	0	1	0	1	0.569826	0.398431	0	0.698	11	1315	0	1	0	1	0.0164547	0.00829563	0	0.698	539	7462	0	1	0	1	0.12623	0.0673666	0
0.699	1706	5797	0	1	0	1	0.370507	0.227376	0	0.699	76	2850	0	1	0	1	0.0506329	0.025974	0	0.699	39716	59965	0	1	0	1	0.569826	0.398431	0	0.699	11	1315	0	1	0	1	0.0164547	0.00829563	0	0.699	539	7462	0	1	0	1	0.12623	0.0673666	0
0.7	1706	5797	0	1	0	1	0.370507	0.227376	0	0.7	76	2850	0	1	0	1	0.0506329	0.025974	0	0.7	39716	59965	0	1	0	1	0.569826	0.398431	0	0.7	11	1315	0	1	0	1	0.0164547	0.00829563	0	0.7	539	7462	0	1	0	1	0.12623	0.0673666	0
0.701	1706	5797	0	1	0	1	0.370507	0.227376	0	0.701	76	2850	0	1	0	1	0.0506329	0.025974	0	0.701	39716	59965	0	1	0	1	0.569826	0.398431	0	0.701	11	1315	0	1	0	1	0.0164547	0.00829563	0	0.701	539	7462	0	1	0	1	0.12623	0.0673666	0
0.702	1706	5797	0	1	0	1	0.370507	0.227376	0	0.702	76	2850	0	1	0	1	0.0506329	0.025974	0	0.702	39716	59965	0	1	0	1	0.569826	0.398431	0	0.702	11	1315	0	1	0	1	0.0164547	0.00829563	0	0.702	539	7462	0	1	0	1	0.12623	0.0673666	0
0.703	1706	5797	0	1	0	1	0.370507	0.227376	0	0.703	76	2850	0	1	0	1	0.0506329	0.025974	0	0.703	39716	59965	0	1	0	1	0.569826	0.398431	0	0.703	11	1315	0	1	0	1	0.0164547	0.00829563	0	0.703	539	7462	0	1	0	1	0.12623	0.0673666	0
0.704	1706	5797	0	1	0	1	0.370507	0.227376	0	0.704	76	2850	0	1	0	1	0.0506329	0.025974	0	0.704	39716	59965	0	1	0	1	0.569826	0.398431	0	0.704	11	1315	0	1	0	1	0.0164547	0.00829563	0	0.704	539	7462	0	1	0	1	0.12623	0.0673666	0
0.705	1706	5797	0	1	0	1	0.370507	0.227376	0	0.705	76	2850	0	1	0	1	0.0506329	0.025974	0	0.705	39716	59965	0	1	0	1	0.569826	0.398431	0	0.705	11	1315	0	1	0	1	0.0164547	0.00829563	0	0.705	539	7462	0	1	0	1	0.12623	0.0673666	0
0.706	1706	5797	0	1	0	1	0.370507	0.227376	0	0.706	76	2850	0	1	0	1	0.0506329	0.025974	0	0.706	39716	59965	0	1	0	1	0.569826	0.398431	0	0.706	11	1315	0	1	0	1	0.0164547	0.00829563	0	0.706	539	7462	0	1	0	1	0.12623	0.0673666	0
0.707	1706	5797	0	1	0	1	0.370507	0.227376	0	0.707	76	2850	0	1	0	1	0.0506329	0.025974	0	0.707	39716	59965	0	1	0	1	0.569826	0.398431	0	0.707	11	1315	0	1	0	1	0.0164547	0.00829563	0	0.707	539	7462	0	1	0	1	0.12623	0.0673666	0
0.708	1706	5797	0	1	0	1	0.370507	0.227376	0	0.708	76	2850	0	1	0	1	0.0506329	0.025974	0	0.708	39716	59965	0	1	0	1	0.569826	0.398431	0	0.708	11	1315	0	1	0	1	0.0164547	0.00829563	0	0.708	539	7462	0	1	0	1	0.12623	0.0673666	0
0.709	1706	5797	0	1	0	1	0.370507	0.227376	0	0.709	76	2850	0	1	0	1	0.0506329	0.025974	0	0.709	39716	59965	0	1	0	1	0.569826	0.398431	0	0.709	11	1315	0	1	0	1	0.0164547	0.00829563	0	0.709	539	7462	0	1	0	1	0.12623	0.0673666	0
0.71	1706	5797	0	1	0	1	0.370507	0.227376	0	0.71	76	2850	0	1	0	1	0.0506329	0.025974	0	0.71	39716	59965	0	1	0	1	0.569826	0.398431	0	0.71	11	1315	0	1	0	1	0.0164547	0.00829563	0	0.71	539	7462	0	1	0	1	0.12623	0.0673666	0
0.711	1706	5797	0	1	0	1	0.370507	0.227376	0	0.711	76	2850	0	1	0	1	0.0506329	0.025974	0	0.711	39716	59965	0	1	0	1	0.569826	0.398431	0	0.711	11	1315	0	1	0	1	0.0164547	0.00829563	0	0.711	539	7462	0	1	0	1	0.12623	0.0673666	0
0.712	1706	5797	0	1	0	1	0.370507	0.227376	0	0.712	76	2850	0	1	0	1	0.0506329	0.025974	0	0.712	39716	59965	0	1	0	1	0.569826	0.398431	0	0.712	11	1315	0	1	0	1	0.0164547	0.00829563	0	0.712	539	7462	0	1	0	1	0.12623	0.0673666	0
0.713	1706	5797	0	1	0	1	0.370507	0.227376	0	0.713	76	2850	0	1	0	1	0.0506329	0.025974	0	0.713	39716	59965	0	1	0	1	0.569826	0.398431	0	0.713	11	1315	0	1	0	1	0.0164547	0.00829563	0	0.713	539	7462	0	1	0	1	0.12623	0.0673666	0
0.714	1706	5797	0	1	0	1	0.370507	0.227376	0	0.714	76	2850	0	1	0	1	0.0506329	0.025974	0	0.714	39716	59965	0	1	0	1	0.569826	0.398431	0	0.714	11	1315	0	1	0	1	0.0164547	0.00829563	0	0.714	539	7462	0	1	0	1	0.12623	0.0673666	0
0.715	1706	5797	0	1	0	1	0.370507	0.227376	0	0.715	76	2850	0	1	0	1	0.0506329	0.025974	0	0.715	39716	59965	0	1	0	1	0.569826	0.398431	0	0.715	11	1315	0	1	0	1	0.0164547	0.00829563	0	0.715	539	7462	0	1	0	1	0.12623	0.0673666	0
0.716	1706	5797	0	1	0	1	0.370507	0.227376	0	0.716	76	2850	0	1	0	1	0.0506329	0.025974	0	0.716	39716	59965	0	1	0	1	0.569826	0.398431	0	0.716	11	1315	0	1	0	1	0.0164547	0.00829563	0	0.716	539	7462	0	1	0	1	0.12623	0.0673666	0
0.717	1706	5797	0	1	0	1	0.370507	0.227376	0	0.717	76	2850	0	1	0	1	0.0506329	0.025974	0	0.717	39716	59965	0	1	0	1	0.569826	0.398431	0	0.717	11	1315	0	1	0	1	0.0164547	0.00829563	0	0.717	539	7462	0	1	0	1	0.12623	0.0673666	0
0.718	1706	5797	0	1	0	1	0.370507	0.227376	0	0.718	76	2850	0	1	0	1	0.0506329	0.025974	0	0.718	39716	59965	0	1	0	1	0.569826	0.398431	0	0.718	11	1315	0	1	0	1	0.0164547	0.00829563	0	0.718	539	7462	0	1	0	1	0.12623	0.0673666	0
0.719	1706	5797	0	1	0	1	0.370507	0.227376	0	0.719	76	2850	0	1	0	1	0.0506329	0.025974	0	0.719	39716	59965	0	1	0	1	0.569826	0.398431	0	0.719	11	1315	0	1	0	1	0.0164547	0.00829563	0	0.719	539	7462	0	1	0	1	0.12623	0.0673666	0
0.72	1706	5797	0	1	0	1	0.370507	0.227376	0	0.72	76	2850	0	1	0	1	0.0506329	0.025974	0	0.72	39716	59965	0	1	0	1	0.569826	0.398431	0	0.72	11	1315	0	1	0	1	0.0164547	0.00829563	0	0.72	539	7462	0	1	0	1	0.12623	0.0673666	0
0.721	1706	5797	0	1	0	1	0.370507	0.227376	0	0.721	76	2850	0	1	0	1	0.0506329	0.025974	0	0.721	39716	59965	0	1	0	1	0.569826	0.398431	0	0.721	11	1315	0	1	0	1	0.0164547	0.00829563	0	0.721	539	7462	0	1	0	1	0.12623	0.0673666	0
0.722	1706	5797	0	1	0	1	0.370507	0.227376	0	0.722	76	2850	0	1	0	1	0.0506329	0.025974	0	0.722	39716	59965	0	1	0	1	0.569826	0.398431	0	0.722	11	1315	0	1	0	1	0.0164547	0.00829563	0	0.722	539	7462	0	1	0	1	0.12623	0.0673666	0
0.723	1706	5797	0	1	0	1	0.370507	0.227376	0	0.723	76	2850	0	1	0	1	0.0506329	0.025974	0	0.723	39716	59965	0	1	0	1	0.569826	0.398431	0	0.723	11	1315	0	1	0	1	0.0164547	0.00829563	0	0.723	539	7462	0	1	0	1	0.12623	0.0673666	0
0.724	1706	5797	0	1	0	1	0.370507	0.227376	0	0.724	76	2850	0	1	0	1	0.0506329	0.025974	0	0.724	39716	59965	0	1	0	1	0.569826	0.398431	0	0.724	11	1315	0	1	0	1	0.0164547	0.00829563	0	0.724	539	7462	0	1	0	1	0.12623	0.0673666	0
0.725	1706	5797	0	1	0	1	0.370507	0.227376	0	0.725	76	2850	0	1	0	1	0.0506329	0.025974	0	0.725	39716	59965	0	1	0	1	0.569826	0.398431	0	0.725	11	1315	0	1	0	1	0.0164547	0.00829563	0	0.725	539	7462	0	1	0	1	0.12623	0.0673666	0
0.726	1706	5797	0	1	0	1	0.370507	0.227376	0	0.726	76	2850	0	1	0	1	0.0506329	0.025974	0	0.726	39716	59965	0	1	0	1	0.569826	0.398431	0	0.726	11	1315	0	1	0	1	0.0164547	0.00829563	0	0.726	539	7462	0	1	0	1	0.12623	0.0673666	0
0.727	1706	5797	0	1	0	1	0.370507	0.227376	0	0.727	76	2850	0	1	0	1	0.0506329	0.025974	0	0.727	39716	59965	0	1	0	1	0.569826	0.398431	0	0.727	11	1315	0	1	0	1	0.0164547	0.00829563	0	0.727	539	7462	0	1	0	1	0.12623	0.0673666	0
0.728	1706	5797	0	1	0	1	0.370507	0.227376	0	0.728	76	2850	0	1	0	1	0.0506329	0.025974	0	0.728	39716	59965	0	1	0	1	0.569826	0.398431	0	0.728	11	1315	0	1	0	1	0.0164547	0.00829563	0	0.728	539	7462	0	1	0	1	0.12623	0.0673666	0
0.729	1706	5797	0	1	0	1	0.370507	0.227376	0	0.729	76	2850	0	1	0	1	0.0506329	0.025974	0	0.729	39716	59965	0	1	0	1	0.569826	0.398431	0	0.729	11	1315	0	1	0	1	0.0164547	0.00829563	0	0.729	539	7462	0	1	0	1	0.12623	0.0673666	0
0.73	1706	5797	0	1	0	1	0.370507	0.227376	0	0.73	76	2850	0	1	0	1	0.0506329	0.025974	0	0.73	39716	59965	0	1	0	1	0.569826	0.398431	0	0.73	11	1315	0	1	0	1	0.0164547	0.00829563	0	0.73	539	7462	0	1	0	1	0.12623	0.0673666	0
0.731	1706	5797	0	1	0	1	0.370507	0.227376	0	0.731	76	2850	0	1	0	1	0.0506329	0.025974	0	0.731	39716	59965	0	1	0	1	0.569826	0.398431	0	0.731	11	1315	0	1	0	1	0.0164547	0.00829563	0	0.731	539	7462	0	1	0	1	0.12623	0.0673666	0
0.732	1706	5797	0	1	0	1	0.370507	0.227376	0	0.732	76	2850	0	1	0	1	0.0506329	0.025974	0	0.732	39716	59965	0	1	0	1	0.569826	0.398431	0	0.732	11	1315	0	1	0	1	0.0164547	0.00829563	0	0.732	539	7462	0	1	0	1	0.12623	0.0673666	0
0.733	1706	5797	0	1	0	1	0.370507	0.227376	0	0.733	76	2850	0	1	0	1	0.0506329	0.025974	0	0.733	39716	59965	0	1	0	1	0.569826	0.398431	0	0.733	11	1315	0	1	0	1	0.0164547	0.00829563	0	0.733	539	7462	0	1	0	1	0.12623	0.0673666	0
0.734	1706	5797	0	1	0	1	0.370507	0.227376	0	0.734	76	2850	0	1	0	1	0.0506329	0.025974	0	0.734	39716	59965	0	1	0	1	0.569826	0.398431	0	0.734	11	1315	0	1	0	1	0.0164547	0.00829563	0	0.734	539	7462	0	1	0	1	0.12623	0.0673666	0
0.735	1706	5797	0	1	0	1	0.370507	0.227376	0	0.735	76	2850	0	1	0	1	0.0506329	0.025974	0	0.735	39716	59965	0	1	0	1	0.569826	0.398431	0	0.735	11	1315	0	1	0	1	0.0164547	0.00829563	0	0.735	539	7462	0	1	0	1	0.12623	0.0673666	0
0.736	1706	5797	0	1	0	1	0.370507	0.227376	0	0.736	76	2850	0	1	0	1	0.0506329	0.025974	0	0.736	39716	59965	0	1	0	1	0.569826	0.398431	0	0.736	11	1315	0	1	0	1	0.0164547	0.00829563	0	0.736	539	7462	0	1	0	1	0.12623	0.0673666	0
0.737	1706	5797	0	1	0	1	0.370507	0.227376	0	0.737	76	2850	0	1	0	1	0.0506329	0.025974	0	0.737	39716	59965	0	1	0	1	0.569826	0.398431	0	0.737	11	1315	0	1	0	1	0.0164547	0.00829563	0	0.737	539	7462	0	1	0	1	0.12623	0.0673666	0
0.738	1706	5797	0	1	0	1	0.370507	0.227376	0	0.738	76	2850	0	1	0	1	0.0506329	0.025974	0	0.738	39716	59965	0	1	0	1	0.569826	0.398431	0	0.738	11	1315	0	1	0	1	0.0164547	0.00829563	0	0.738	539	7462	0	1	0	1	0.12623	0.0673666	0
0.739	1706	5797	0	1	0	1	0.370507	0.227376	0	0.739	76	2850	0	1	0	1	0.0506329	0.025974	0	0.739	39716	59965	0	1	0	1	0.569826	0.398431	0	0.739	11	1315	0	1	0	1	0.0164547	0.00829563	0	0.739	539	7462	0	1	0	1	0.12623	0.0673666	0
0.74	1706	5797	0	1	0	1	0.370507	0.227376	0	0.74	76	2850	0	1	0	1	0.0506329	0.025974	0	0.74	39716	59965	0	1	0	1	0.569826	0.398431	0	0.74	11	1315	0	1	0	1	0.0164547	0.00829563	0	0.74	539	7462	0	1	0	1	0.12623	0.0673666	0
0.741	1706	5797	0	1	0	1	0.370507	0.227376	0	0.741	76	2850	0	1	0	1	0.0506329	0.025974	0	0.741	39716	59965	0	1	0	1	0.569826	0.398431	0	0.741	11	1315	0	1	0	1	0.0164547	0.00829563	0	0.741	539	7462	0	1	0	1	0.12623	0.0673666	0
0.742	1706	5797	0	1	0	1	0.370507	0.227376	0	0.742	76	2850	0	1	0	1	0.0506329	0.025974	0	0.742	39716	59965	0	1	0	1	0.569826	0.398431	0	0.742	11	1315	0	1	0	1	0.0164547	0.00829563	0	0.742	539	7462	0	1	0	1	0.12623	0.0673666	0
0.743	1706	5797	0	1	0	1	0.370507	0.227376	0	0.743	76	2850	0	1	0	1	0.0506329	0.025974	0	0.743	39716	59965	0	1	0	1	0.569826	0.398431	0	0.743	11	1315	0	1	0	1	0.0164547	0.00829563	0	0.743	539	7462	0	1	0	1	0.12623	0.0673666	0
0.744	1706	5797	0	1	0	1	0.370507	0.227376	0	0.744	76	2850	0	1	0	1	0.0506329	0.025974	0	0.744	39716	59965	0	1	0	1	0.569826	0.398431	0	0.744	11	1315	0	1	0	1	0.0164547	0.00829563	0	0.744	539	7462	0	1	0	1	0.12623	0.0673666	0
0.745	1706	5797	0	1	0	1	0.370507	0.227376	0	0.745	76	2850	0	1	0	1	0.0506329	0.025974	0	0.745	39716	59965	0	1	0	1	0.569826	0.398431	0	0.745	11	1315	0	1	0	1	0.0164547	0.00829563	0	0.745	539	7462	0	1	0	1	0.12623	0.0673666	0
0.746	1706	5797	0	1	0	1	0.370507	0.227376	0	0.746	76	2850	0	1	0	1	0.0506329	0.025974	0	0.746	39716	59965	0	1	0	1	0.569826	0.398431	0	0.746	11	1315	0	1	0	1	0.0164547	0.00829563	0	0.746	539	7462	0	1	0	1	0.12623	0.0673666	0
0.747	1706	5797	0	1	0	1	0.370507	0.227376	0	0.747	76	2850	0	1	0	1	0.0506329	0.025974	0	0.747	39716	59965	0	1	0	1	0.569826	0.398431	0	0.747	11	1315	0	1	0	1	0.0164547	0.00829563	0	0.747	539	7462	0	1	0	1	0.12623	0.0673666	0
0.748	1706	5797	0	1	0	1	0.370507	0.227376	0	0.748	76	2850	0	1	0	1	0.0506329	0.025974	0	0.748	39716	59965	0	1	0	1	0.569826	0.398431	0	0.748	11	1315	0	1	0	1	0.0164547	0.00829563	0	0.748	539	7462	0	1	0	1	0.12623	0.0673666	0
0.749	1706	5797	0	1	0	1	0.370507	0.227376	0	0.749	76	2850	0	1	0	1	0.0506329	0.025974	0	0.749	39716	59965	0	1	0	1	0.569826	0.398431	0	0.749	11	1315	0	1	0	1	0.0164547	0.00829563	0	0.749	539	7462	0	1	0	1	0.12623	0.0673666	0
0.75	1706	5797	0	1	0	1	0.370507	0.227376	0	0.75	76	2850	0	1	0	1	0.0506329	0.025974	0	0.75	39716	59965	0	1	0	1	0.569826	0.398431	0	0.75	11	1315	0	1	0	1	0.0164547	0.00829563	0	0.75	539	7462	0	1	0	1	0.12623	0.0673666	0
0.751	1706	5797	0	1	0	1	0.370507	0.227376	0	0.751	76	2850	0	1	0	1	0.0506329	0.025974	0	0.751	39716	59965	0	1	0	1	0.569826	0.398431	0	0.751	11	1315	0	1	0	1	0.0164547	0.00829563	0	0.751	539	7462	0	1	0	1	0.12623	0.0673666	0
0.752	1706	5797	0	1	0	1	0.370507	0.227376	0	0.752	76	2850	0	1	0	1	0.0506329	0.025974	0	0.752	39716	59965	0	1	0	1	0.569826	0.398431	0	0.752	11	1315	0	1	0	1	0.0164547	0.00829563	0	0.752	539	7462	0	1	0	1	0.12623	0.0673666	0
0.753	1706	5797	0	1	0	1	0.370507	0.227376	0	0.753	76	2850	0	1	0	1	0.0506329	0.025974	0	0.753	39716	59965	0	1	0	1	0.569826	0.398431	0	0.753	11	1315	0	1	0	1	0.0164547	0.00829563	0	0.753	539	7462	0	1	0	1	0.12623	0.0673666	0
0.754	1706	5797	0	1	0	1	0.370507	0.227376	0	0.754	76	2850	0	1	0	1	0.0506329	0.025974	0	0.754	39716	59965	0	1	0	1	0.569826	0.398431	0	0.754	11	1315	0	1	0	1	0.0164547	0.00829563	0	0.754	539	7462	0	1	0	1	0.12623	0.0673666	0
0.755	1706	5797	0	1	0	1	0.370507	0.227376	0	0.755	76	2850	0	1	0	1	0.0506329	0.025974	0	0.755	39716	59965	0	1	0	1	0.569826	0.398431	0	0.755	11	1315	0	1	0	1	0.0164547	0.00829563	0	0.755	539	7462	0	1	0	1	0.12623	0.0673666	0
0.756	1706	5797	0	1	0	1	0.370507	0.227376	0	0.756	76	2850	0	1	0	1	0.0506329	0.025974	0	0.756	39716	59965	0	1	0	1	0.569826	0.398431	0	0.756	11	1314	1	1	0.000760456	0.99924	0.0164671	0.00830189	0.0754148	0.756	539	7462	0	1	0	1	0.12623	0.0673666	0
0.757	1706	5797	0	1	0	1	0.370507	0.227376	0	0.757	76	2850	0	1	0	1	0.0506329	0.025974	0	0.757	39716	59965	0	1	0	1	0.569826	0.398431	0	0.757	11	1314	1	1	0.000760456	0.99924	0.0164671	0.00830189	0.0754148	0.757	539	7462	0	1	0	1	0.12623	0.0673666	0
0.758	1706	5797	0	1	0	1	0.370507	0.227376	0	0.758	76	2850	0	1	0	1	0.0506329	0.025974	0	0.758	39716	59965	0	1	0	1	0.569826	0.398431	0	0.758	11	1314	1	1	0.000760456	0.99924	0.0164671	0.00830189	0.0754148	0.758	539	7462	0	1	0	1	0.12623	0.0673666	0
0.759	1706	5797	0	1	0	1	0.370507	0.227376	0	0.759	76	2850	0	1	0	1	0.0506329	0.025974	0	0.759	39716	59965	0	1	0	1	0.569826	0.398431	0	0.759	11	1314	1	1	0.000760456	0.99924	0.0164671	0.00830189	0.0754148	0.759	539	7462	0	1	0	1	0.12623	0.0673666	0
0.76	1706	5797	0	1	0	1	0.370507	0.227376	0	0.76	76	2850	0	1	0	1	0.0506329	0.025974	0	0.76	39716	59965	0	1	0	1	0.569826	0.398431	0	0.76	11	1314	1	1	0.000760456	0.99924	0.0164671	0.00830189	0.0754148	0.76	539	7462	0	1	0	1	0.12623	0.0673666	0
0.761	1706	5797	0	1	0	1	0.370507	0.227376	0	0.761	76	2850	0	1	0	1	0.0506329	0.025974	0	0.761	39716	59965	0	1	0	1	0.569826	0.398431	0	0.761	11	1314	1	1	0.000760456	0.99924	0.0164671	0.00830189	0.0754148	0.761	539	7462	0	1	0	1	0.12623	0.0673666	0
0.762	1706	5797	0	1	0	1	0.370507	0.227376	0	0.762	76	2850	0	1	0	1	0.0506329	0.025974	0	0.762	39716	59965	0	1	0	1	0.569826	0.398431	0	0.762	11	1314	1	1	0.000760456	0.99924	0.0164671	0.00830189	0.0754148	0.762	539	7462	0	1	0	1	0.12623	0.0673666	0
0.763	1706	5797	0	1	0	1	0.370507	0.227376	0	0.763	76	2850	0	1	0	1	0.0506329	0.025974	0	0.763	39716	59965	0	1	0	1	0.569826	0.398431	0	0.763	11	1314	1	1	0.000760456	0.99924	0.0164671	0.00830189	0.0754148	0.763	539	7462	0	1	0	1	0.12623	0.0673666	0
0.764	1706	5797	0	1	0	1	0.370507	0.227376	0	0.764	76	2849	1	1	0.000350877	0.999649	0.0506498	0.0259829	0.0341764	0.764	39716	59965	0	1	0	1	0.569826	0.398431	0	0.764	11	1314	1	1	0.000760456	0.99924	0.0164671	0.00830189	0.0754148	0.764	539	7462	0	1	0	1	0.12623	0.0673666	0
0.765	1706	5797	0	1	0	1	0.370507	0.227376	0	0.765	76	2849	1	1	0.000350877	0.999649	0.0506498	0.0259829	0.0341764	0.765	39716	59965	0	1	0	1	0.569826	0.398431	0	0.765	11	1314	1	1	0.000760456	0.99924	0.0164671	0.00830189	0.0754148	0.765	539	7462	0	1	0	1	0.12623	0.0673666	0
0.766	1706	5797	0	1	0	1	0.370507	0.227376	0	0.766	76	2846	4	1	0.00140351	0.998596	0.0507005	0.0260096	0.136705	0.766	39716	59965	0	1	0	1	0.569826	0.398431	0	0.766	11	1312	3	1	0.00228137	0.997719	0.0164918	0.00831444	0.226244	0.766	539	7462	0	1	0	1	0.12623	0.0673666	0
0.767	1706	5797	0	1	0	1	0.370507	0.227376	0	0.767	76	2846	4	1	0.00140351	0.998596	0.0507005	0.0260096	0.136705	0.767	39716	59965	0	1	0	1	0.569826	0.398431	0	0.767	11	1312	3	1	0.00228137	0.997719	0.0164918	0.00831444	0.226244	0.767	539	7462	0	1	0	1	0.12623	0.0673666	0
0.768	1706	5797	0	1	0	1	0.370507	0.227376	0	0.768	76	2846	4	1	0.00140351	0.998596	0.0507005	0.0260096	0.136705	0.768	39716	59965	0	1	0	1	0.569826	0.398431	0	0.768	11	1312	3	1	0.00228137	0.997719	0.0164918	0.00831444	0.226244	0.768	539	7462	0	1	0	1	0.12623	0.0673666	0
0.769	1706	5797	0	1	0	1	0.370507	0.227376	0	0.769	76	2845	5	1	0.00175439	0.998246	0.0507174	0.0260185	0.170882	0.769	39716	59965	0	1	0	1	0.569826	0.398431	0	0.769	11	1312	3	1	0.00228137	0.997719	0.0164918	0.00831444	0.226244	0.769	539	7462	0	1	0	1	0.12623	0.0673666	0
0.77	1706	5797	0	1	0	1	0.370507	0.227376	0	0.77	76	2845	5	1	0.00175439	0.998246	0.0507174	0.0260185	0.170882	0.77	39716	59965	0	1	0	1	0.569826	0.398431	0	0.77	11	1311	4	1	0.00304183	0.996958	0.0165041	0.00832073	0.301659	0.77	539	7462	0	1	0	1	0.12623	0.0673666	0
0.771	1706	5797	0	1	0	1	0.370507	0.227376	0	0.771	76	2844	6	1	0.00210526	0.997895	0.0507343	0.0260274	0.205058	0.771	39716	59965	0	1	0	1	0.569826	0.398431	0	0.771	11	1311	4	1	0.00304183	0.996958	0.0165041	0.00832073	0.301659	0.771	539	7462	0	1	0	1	0.12623	0.0673666	0
0.772	1706	5797	0	1	0	1	0.370507	0.227376	0	0.772	76	2844	6	1	0.00210526	0.997895	0.0507343	0.0260274	0.205058	0.772	39716	59965	0	1	0	1	0.569826	0.398431	0	0.772	11	1311	4	1	0.00304183	0.996958	0.0165041	0.00832073	0.301659	0.772	539	7462	0	1	0	1	0.12623	0.0673666	0
0.773	1706	5797	0	1	0	1	0.370507	0.227376	0	0.773	76	2844	6	1	0.00210526	0.997895	0.0507343	0.0260274	0.205058	0.773	39716	59965	0	1	0	1	0.569826	0.398431	0	0.773	11	1310	5	1	0.00380228	0.996198	0.0165165	0.00832703	0.377074	0.773	539	7462	0	1	0	1	0.12623	0.0673666	0
0.774	1706	5797	0	1	0	1	0.370507	0.227376	0	0.774	76	2844	6	1	0.00210526	0.997895	0.0507343	0.0260274	0.205058	0.774	39716	59965	0	1	0	1	0.569826	0.398431	0	0.774	11	1310	5	1	0.00380228	0.996198	0.0165165	0.00832703	0.377074	0.774	539	7462	0	1	0	1	0.12623	0.0673666	0
0.775	1706	5797	0	1	0	1	0.370507	0.227376	0	0.775	76	2844	6	1	0.00210526	0.997895	0.0507343	0.0260274	0.205058	0.775	39716	59965	0	1	0	1	0.569826	0.398431	0	0.775	11	1309	6	1	0.00456274	0.995437	0.0165289	0.00833333	0.452489	0.775	539	7462	0	1	0	1	0.12623	0.0673666	0
0.776	1706	5797	0	1	0	1	0.370507	0.227376	0	0.776	76	2841	9	1	0.00315789	0.996842	0.0507852	0.0260542	0.307587	0.776	39716	59965	0	1	0	1	0.569826	0.398431	0	0.776	11	1308	7	1	0.00532319	0.994677	0.0165414	0.00833965	0.527903	0.776	539	7462	0	1	0	1	0.12623	0.0673666	0
0.777	1706	5797	0	1	0	1	0.370507	0.227376	0	0.777	76	2841	9	1	0.00315789	0.996842	0.0507852	0.0260542	0.307587	0.777	39716	59965	0	1	0	1	0.569826	0.398431	0	0.777	11	1308	7	1	0.00532319	0.994677	0.0165414	0.00833965	0.527903	0.777	539	7462	0	1	0	1	0.12623	0.0673666	0
0.778	1706	5797	0	1	0	1	0.370507	0.227376	0	0.778	76	2840	10	1	0.00350877	0.996491	0.0508021	0.0260631	0.341763	0.778	39716	59965	0	1	0	1	0.569826	0.398431	0	0.778	11	1307	8	1	0.00608365	0.993916	0.0165538	0.00834598	0.603318	0.778	539	7462	0	1	0	1	0.12623	0.0673666	0
0.779	1706	5797	0	1	0	1	0.370507	0.227376	0	0.779	76	2840	10	1	0.00350877	0.996491	0.0508021	0.0260631	0.341763	0.779	39716	59965	0	1	0	1	0.569826	0.398431	0	0.779	11	1307	8	1	0.00608365	0.993916	0.0165538	0.00834598	0.603318	0.779	539	7462	0	1	0	1	0.12623	0.0673666	0
0.78	1706	5797	0	1	0	1	0.370507	0.227376	0	0.78	76	2839	11	1	0.00385965	0.99614	0.0508191	0.026072	0.37594	0.78	39716	59965	0	1	0	1	0.569826	0.398431	0	0.78	11	1306	9	1	0.00684411	0.993156	0.0165663	0.00835232	0.678733	0.78	539	7462	0	1	0	1	0.12623	0.0673666	0
0.781	1706	5797	0	1	0	1	0.370507	0.227376	0	0.781	76	2837	13	1	0.0045614	0.995439	0.0508531	0.0260899	0.444293	0.781	39716	59965	0	1	0	1	0.569826	0.398431	0	0.781	11	1304	11	1	0.00836502	0.991635	0.0165913	0.00836502	0.829563	0.781	539	7462	0	1	0	1	0.12623	0.0673666	0
0.782	1706	5797	0	1	0	1	0.370507	0.227376	0	0.782	76	2837	13	1	0.0045614	0.995439	0.0508531	0.0260899	0.444293	0.782	39716	59965	0	1	0	1	0.569826	0.398431	0	0.782	11	1304	11	1	0.00836502	0.991635	0.0165913	0.00836502	0.829563	0.782	539	7462	0	1	0	1	0.12623	0.0673666	0
0.783	1706	5797	0	1	0	1	0.370507	0.227376	0	0.783	76	2836	14	1	0.00491228	0.995088	0.0508701	0.0260989	0.478469	0.783	39716	59965	0	1	0	1	0.569826	0.398431	0	0.783	11	1303	12	1	0.00912547	0.990875	0.0166038	0.00837139	0.904977	0.783	539	7462	0	1	0	1	0.12623	0.0673666	0
0.784	1706	5797	0	1	0	1	0.370507	0.227376	0	0.784	76	2836	14	1	0.00491228	0.995088	0.0508701	0.0260989	0.478469	0.784	39716	59965	0	1	0	1	0.569826	0.398431	0	0.784	11	1303	12	1	0.00912547	0.990875	0.0166038	0.00837139	0.904977	0.784	539	7462	0	1	0	1	0.12623	0.0673666	0
0.785	1706	5797	0	1	0	1	0.370507	0.227376	0	0.785	76	2834	16	1	0.00561403	0.994386	0.0509042	0.0261168	0.546822	0.785	39716	59965	0	1	0	1	0.569826	0.398431	0	0.785	11	1301	14	1	0.0106464	0.989354	0.0166289	0.00838415	1.05581	0.785	539	7462	0	1	0	1	0.12623	0.0673666	0
0.786	1706	5797	0	1	0	1	0.370507	0.227376	0	0.786	76	2826	24	1	0.00842105	0.991579	0.051041	0.0261888	0.820232	0.786	39716	59965	0	1	0	1	0.569826	0.398431	0	0.786	11	1300	15	1	0.0114068	0.988593	0.0166415	0.00839054	1.13122	0.786	539	7462	0	1	0	1	0.12623	0.0673666	0
0.787	1706	5797	0	1	0	1	0.370507	0.227376	0	0.787	76	2826	24	1	0.00842105	0.991579	0.051041	0.0261888	0.820232	0.787	39716	59965	0	1	0	1	0.569826	0.398431	0	0.787	11	1300	15	1	0.0114068	0.988593	0.0166415	0.00839054	1.13122	0.787	539	7462	0	1	0	1	0.12623	0.0673666	0
0.788	1706	5797	0	1	0	1	0.370507	0.227376	0	0.788	76	2818	32	1	0.0112281	0.988772	0.0511785	0.0262612	1.09364	0.788	39716	59965	0	1	0	1	0.569826	0.398431	0	0.788	11	1295	20	1	0.0152091	0.984791	0.0167046	0.00842266	1.5083	0.788	539	7462	0	1	0	1	0.12623	0.0673666	0
0.789	1706	5797	0	1	0	1	0.370507	0.227376	0	0.789	76	2818	32	1	0.0112281	0.988772	0.0511785	0.0262612	1.09364	0.789	39716	59965	0	1	0	1	0.569826	0.398431	0	0.789	11	1295	20	1	0.0152091	0.984791	0.0167046	0.00842266	1.5083	0.789	539	7462	0	1	0	1	0.12623	0.0673666	0
0.79	1706	5797	0	1	0	1	0.370507	0.227376	0	0.79	76	2815	35	1	0.0122807	0.987719	0.0512302	0.0262885	1.19617	0.79	39716	59965	0	1	0	1	0.569826	0.398431	0	0.79	11	1295	20	1	0.0152091	0.984791	0.0167046	0.00842266	1.5083	0.79	539	7462	0	1	0	1	0.12623	0.0673666	0
0.791	1706	5797	0	1	0	1	0.370507	0.227376	0	0.791	76	2810	40	1	0.0140351	0.985965	0.0513167	0.026334	1.36705	0.791	39716	59965	0	1	0	1	0.569826	0.398431	0	0.791	11	1289	26	1	0.0197719	0.980228	0.0167811	0.00846154	1.96078	0.791	539	7462	0	1	0	1	0.12623	0.0673666	0
0.792	1706	5797	0	1	0	1	0.370507	0.227376	0	0.792	76	2810	40	1	0.0140351	0.985965	0.0513167	0.026334	1.36705	0.792	39716	59965	0	1	0	1	0.569826	0.398431	0	0.792	11	1289	26	1	0.0197719	0.980228	0.0167811	0.00846154	1.96078	0.792	539	7462	0	1	0	1	0.12623	0.0673666	0
0.793	1706	5797	0	1	0	1	0.370507	0.227376	0	0.793	76	2803	47	1	0.0164912	0.983509	0.0514382	0.0263981	1.60629	0.793	39716	59965	0	1	0	1	0.569826	0.398431	0	0.793	11	1285	30	1	0.0228137	0.977186	0.0168324	0.00848765	2.26244	0.793	539	7462	0	1	0	1	0.12623	0.0673666	0
0.794	1706	5797	0	1	0	1	0.370507	0.227376	0	0.794	76	2803	47	1	0.0164912	0.983509	0.0514382	0.0263981	1.60629	0.794	39716	59965	0	1	0	1	0.569826	0.398431	0	0.794	11	1285	30	1	0.0228137	0.977186	0.0168324	0.00848765	2.26244	0.794	539	7462	0	1	0	1	0.12623	0.0673666	0
0.795	1706	5797	0	1	0	1	0.370507	0.227376	0	0.795	76	2800	50	1	0.0175439	0.982456	0.0514905	0.0264256	1.70882	0.795	39716	59965	0	1	0	1	0.569826	0.398431	0	0.795	11	1283	32	1	0.0243346	0.975665	0.0168582	0.00850077	2.41327	0.795	539	7462	0	1	0	1	0.12623	0.0673666	0
0.796	1706	5797	0	1	0	1	0.370507	0.227376	0	0.796	76	2796	54	1	0.0189474	0.981053	0.0515604	0.0264624	1.84552	0.796	39716	59965	0	1	0	1	0.569826	0.398431	0	0.796	11	1278	37	1	0.0281369	0.971863	0.0169231	0.00853375	2.79035	0.796	539	7462	0	1	0	1	0.12623	0.0673666	0
0.797	1706	5797	0	1	0	1	0.370507	0.227376	0	0.797	76	2796	54	1	0.0189474	0.981053	0.0515604	0.0264624	1.84552	0.797	39716	59965	0	1	0	1	0.569826	0.398431	0	0.797	11	1278	37	1	0.0281369	0.971863	0.0169231	0.00853375	2.79035	0.797	539	7462	0	1	0	1	0.12623	0.0673666	0
0.798	1706	5797	0	1	0	1	0.370507	0.227376	0	0.798	76	2791	59	1	0.0207018	0.979298	0.051648	0.0265085	2.0164	0.798	39716	59965	0	1	0	1	0.569826	0.398431	0	0.798	11	1266	49	1	0.0372624	0.962738	0.0170807	0.00861394	3.69532	0.798	539	7462	0	1	0	1	0.12623	0.0673666	0
0.799	1706	5797	0	1	0	1	0.370507	0.227376	0	0.799	76	2791	59	1	0.0207018	0.979298	0.051648	0.0265085	2.0164	0.799	39716	59965	0	1	0	1	0.569826	0.398431	0	0.799	11	1266	49	1	0.0372624	0.962738	0.0170807	0.00861394	3.69532	0.799	539	7462	0	1	0	1	0.12623	0.0673666	0
0.8	1706	5797	0	1	0	1	0.370507	0.227376	0	0.8	76	2785	65	1	0.022807	0.977193	0.0517535	0.0265641	2.22146	0.8	39716	59965	0	1	0	1	0.569826	0.398431	0	0.8	11	1261	54	1	0.0410646	0.958935	0.0171473	0.0086478	4.0724	0.8	539	7462	0	1	0	1	0.12623	0.0673666	0
0.801	1706	5797	0	1	0	1	0.370507	0.227376	0	0.801	76	2783	67	1	0.0235088	0.976491	0.0517888	0.0265827	2.28982	0.801	39716	59965	0	1	0	1	0.569826	0.398431	0	0.801	11	1256	59	1	0.0448669	0.955133	0.0172144	0.00868193	4.44947	0.801	539	7462	0	1	0	1	0.12623	0.0673666	0
0.802	1706	5797	0	1	0	1	0.370507	0.227376	0	0.802	76	2783	67	1	0.0235088	0.976491	0.0517888	0.0265827	2.28982	0.802	39716	59965	0	1	0	1	0.569826	0.398431	0	0.802	11	1256	59	1	0.0448669	0.955133	0.0172144	0.00868193	4.44947	0.802	539	7462	0	1	0	1	0.12623	0.0673666	0
0.803	1706	5797	0	1	0	1	0.370507	0.227376	0	0.803	76	2782	68	1	0.0238596	0.97614	0.0518064	0.026592	2.32399	0.803	39716	59965	0	1	0	1	0.569826	0.398431	0	0.803	11	1250	65	1	0.0494297	0.95057	0.0172956	0.00872324	4.90196	0.803	539	7462	0	1	0	1	0.12623	0.0673666	0
0.804	1706	5797	0	1	0	1	0.370507	0.227376	0	0.804	76	2782	68	1	0.0238596	0.97614	0.0518064	0.026592	2.32399	0.804	39716	59965	0	1	0	1	0.569826	0.398431	0	0.804	11	1250	65	1	0.0494297	0.95057	0.0172956	0.00872324	4.90196	0.804	539	7462	0	1	0	1	0.12623	0.0673666	0
0.805	1706	5797	0	1	0	1	0.370507	0.227376	0	0.805	76	2781	69	1	0.0242105	0.975789	0.0518241	0.0266013	2.35817	0.805	39716	59965	0	1	0	1	0.569826	0.398431	0	0.805	11	1246	69	1	0.0524715	0.947529	0.0173502	0.00875099	5.20362	0.805	539	7462	0	1	0	1	0.12623	0.0673666	0
0.806	1706	5797	0	1	0	1	0.370507	0.227376	0	0.806	76	2780	70	1	0.0245614	0.975439	0.0518417	0.0266106	2.39234	0.806	39716	59965	0	1	0	1	0.569826	0.398431	0	0.806	11	1236	79	1	0.060076	0.939924	0.0174881	0.00882117	5.95777	0.806	539	7462	0	1	0	1	0.12623	0.0673666	0
0.807	1706	5797	0	1	0	1	0.370507	0.227376	0	0.807	76	2780	70	1	0.0245614	0.975439	0.0518417	0.0266106	2.39234	0.807	39716	59965	0	1	0	1	0.569826	0.398431	0	0.807	11	1236	79	1	0.060076	0.939924	0.0174881	0.00882117	5.95777	0.807	539	7462	0	1	0	1	0.12623	0.0673666	0
0.808	1706	5797	0	1	0	1	0.370507	0.227376	0	0.808	76	2780	70	1	0.0245614	0.975439	0.0518417	0.0266106	2.39234	0.808	39716	59965	0	1	0	1	0.569826	0.398431	0	0.808	11	1226	89	1	0.0676806	0.932319	0.0176282	0.00889248	6.71192	0.808	539	7462	0	1	0	1	0.12623	0.0673666	0
0.809	1706	5797	0	1	0	1	0.370507	0.227376	0	0.809	76	2780	70	1	0.0245614	0.975439	0.0518417	0.0266106	2.39234	0.809	39716	59965	0	1	0	1	0.569826	0.398431	0	0.809	11	1226	89	1	0.0676806	0.932319	0.0176282	0.00889248	6.71192	0.809	539	7462	0	1	0	1	0.12623	0.0673666	0
0.81	1706	5797	0	1	0	1	0.370507	0.227376	0	0.81	76	2780	70	1	0.0245614	0.975439	0.0518417	0.0266106	2.39234	0.81	39716	59965	0	1	0	1	0.569826	0.398431	0	0.81	11	1221	94	1	0.0714829	0.928517	0.0176991	0.00892857	7.08899	0.81	539	7462	0	1	0	1	0.12623	0.0673666	0
0.811	1706	5797	0	1	0	1	0.370507	0.227376	0	0.811	76	2779	71	1	0.0249123	0.975088	0.0518594	0.02662	2.42652	0.811	39716	59965	0	1	0	1	0.569826	0.398431	0	0.811	11	1207	108	1	0.0821293	0.917871	0.0179007	0.0090312	8.1448	0.811	539	7462	0	1	0	1	0.12623	0.0673666	0
0.812	1706	5797	0	1	0	1	0.370507	0.227376	0	0.812	76	2779	71	1	0.0249123	0.975088	0.0518594	0.02662	2.42652	0.812	39716	59965	0	1	0	1	0.569826	0.398431	0	0.812	11	1207	108	1	0.0821293	0.917871	0.0179007	0.0090312	8.1448	0.812	539	7462	0	1	0	1	0.12623	0.0673666	0
0.813	1706	5797	0	1	0	1	0.370507	0.227376	0	0.813	76	2776	74	1	0.0259649	0.974035	0.0519126	0.026648	2.52905	0.813	39716	59965	0	1	0	1	0.569826	0.398431	0	0.813	11	1197	118	1	0.0897338	0.910266	0.0180476	0.00910596	8.89894	0.813	539	7462	0	1	0	1	0.12623	0.0673666	0
0.814	1706	5797	0	1	0	1	0.370507	0.227376	0	0.814	76	2776	74	1	0.0259649	0.974035	0.0519126	0.026648	2.52905	0.814	39716	59965	0	1	0	1	0.569826	0.398431	0	0.814	11	1197	118	1	0.0897338	0.910266	0.0180476	0.00910596	8.89894	0.814	539	7462	0	1	0	1	0.12623	0.0673666	0
0.815	1706	5797	0	1	0	1	0.370507	0.227376	0	0.815	76	2776	74	1	0.0259649	0.974035	0.0519126	0.026648	2.52905	0.815	39716	59965	0	1	0	1	0.569826	0.398431	0	0.815	11	1189	126	1	0.0958175	0.904183	0.0181668	0.00916667	9.50226	0.815	539	7462	0	1	0	1	0.12623	0.0673666	0
0.816	1706	5797	0	1	0	1	0.370507	0.227376	0	0.816	76	2776	74	1	0.0259649	0.974035	0.0519126	0.026648	2.52905	0.816	39716	59965	0	1	0	1	0.569826	0.398431	0	0.816	11	1177	138	1	0.104943	0.895057	0.0183486	0.00925926	10.4072	0.816	539	7462	0	1	0	1	0.12623	0.0673666	0
0.817	1706	5797	0	1	0	1	0.370507	0.227376	0	0.817	76	2776	74	1	0.0259649	0.974035	0.0519126	0.026648	2.52905	0.817	39716	59965	0	1	0	1	0.569826	0.398431	0	0.817	11	1177	138	1	0.104943	0.895057	0.0183486	0.00925926	10.4072	0.817	539	7462	0	1	0	1	0.12623	0.0673666	0
0.818	1706	5797	0	1	0	1	0.370507	0.227376	0	0.818	76	2775	75	1	0.0263158	0.973684	0.0519303	0.0266573	2.56323	0.818	39716	59965	0	1	0	1	0.569826	0.398431	0	0.818	11	1164	151	1	0.114829	0.885171	0.0185497	0.0093617	11.3876	0.818	539	7462	0	1	0	1	0.12623	0.0673666	0
0.819	1706	5797	0	1	0	1	0.370507	0.227376	0	0.819	76	2775	75	1	0.0263158	0.973684	0.0519303	0.0266573	2.56323	0.819	39716	59965	0	1	0	1	0.569826	0.398431	0	0.819	11	1164	151	1	0.114829	0.885171	0.0185497	0.0093617	11.3876	0.819	539	7462	0	1	0	1	0.12623	0.0673666	0
0.82	1706	5797	0	1	0	1	0.370507	0.227376	0	0.82	76	2774	76	1	0.0266667	0.973333	0.0519481	0.0266667	2.5974	0.82	39716	59965	0	1	0	1	0.569826	0.398431	0	0.82	11	1151	164	1	0.124715	0.875285	0.0187553	0.00946644	12.368	0.82	539	7462	0	1	0	1	0.12623	0.0673666	0
0.821	1706	5797	0	1	0	1	0.370507	0.227376	0	0.821	76	2772	78	1	0.0273684	0.972632	0.0519836	0.0266854	2.66576	0.821	39716	59965	0	1	0	1	0.569826	0.398431	0	0.821	11	1147	168	1	0.127757	0.872243	0.0188195	0.00949914	12.6697	0.821	539	7462	0	1	0	1	0.12623	0.0673666	0
0.822	1706	5797	0	1	0	1	0.370507	0.227376	0	0.822	76	2772	78	1	0.0273684	0.972632	0.0519836	0.0266854	2.66576	0.822	39716	59965	0	1	0	1	0.569826	0.398431	0	0.822	11	1147	168	1	0.127757	0.872243	0.0188195	0.00949914	12.6697	0.822	539	7462	0	1	0	1	0.12623	0.0673666	0
0.823	1706	5797	0	1	0	1	0.370507	0.227376	0	0.823	76	2772	78	1	0.0273684	0.972632	0.0519836	0.0266854	2.66576	0.823	39716	59965	0	1	0	1	0.569826	0.398431	0	0.823	11	1135	180	1	0.136882	0.863118	0.0190147	0.0095986	13.5747	0.823	539	7462	0	1	0	1	0.12623	0.0673666	0
0.824	1706	5797	0	1	0	1	0.370507	0.227376	0	0.824	76	2772	78	1	0.0273684	0.972632	0.0519836	0.0266854	2.66576	0.824	39716	59965	0	1	0	1	0.569826	0.398431	0	0.824	11	1135	180	1	0.136882	0.863118	0.0190147	0.0095986	13.5747	0.824	539	7462	0	1	0	1	0.12623	0.0673666	0
0.825	1706	5797	0	1	0	1	0.370507	0.227376	0	0.825	76	2770	80	1	0.0280702	0.97193	0.0520192	0.0267041	2.73411	0.825	39716	59965	0	1	0	1	0.569826	0.398431	0	0.825	11	1123	192	1	0.146008	0.853992	0.019214	0.00970018	14.4796	0.825	539	7462	0	1	0	1	0.12623	0.0673666	0
0.826	1706	5797	0	1	0	1	0.370507	0.227376	0	0.826	76	2768	82	1	0.0287719	0.971228	0.0520548	0.0267229	2.80246	0.826	39716	59965	0	1	0	1	0.569826	0.398431	0	0.826	11	1116	199	1	0.151331	0.848669	0.0193322	0.00976043	15.0075	0.826	539	7462	0	1	0	1	0.12623	0.0673666	0
0.827	1706	5797	0	1	0	1	0.370507	0.227376	0	0.827	76	2768	82	1	0.0287719	0.971228	0.0520548	0.0267229	2.80246	0.827	39716	59965	0	1	0	1	0.569826	0.398431	0	0.827	11	1116	199	1	0.151331	0.848669	0.0193322	0.00976043	15.0075	0.827	539	7462	0	1	0	1	0.12623	0.0673666	0
0.828	1706	5797	0	1	0	1	0.370507	0.227376	0	0.828	76	2767	83	1	0.0291228	0.970877	0.0520726	0.0267323	2.83664	0.828	39716	59965	0	1	0	1	0.569826	0.398431	0	0.828	11	1099	216	1	0.164259	0.835741	0.0196253	0.00990991	16.2896	0.828	539	7462	0	1	0	1	0.12623	0.0673666	0
0.829	1706	5797	0	1	0	1	0.370507	0.227376	0	0.829	76	2767	83	1	0.0291228	0.970877	0.0520726	0.0267323	2.83664	0.829	39716	59965	0	1	0	1	0.569826	0.398431	0	0.829	11	1099	216	1	0.164259	0.835741	0.0196253	0.00990991	16.2896	0.829	539	7462	0	1	0	1	0.12623	0.0673666	0
0.83	1706	5797	0	1	0	1	0.370507	0.227376	0	0.83	76	2766	84	1	0.0294737	0.970526	0.0520905	0.0267417	2.87081	0.83	39716	59965	0	1	0	1	0.569826	0.398431	0	0.83	11	1086	229	1	0.174144	0.825856	0.0198556	0.0100273	17.27	0.83	539	7462	0	1	0	1	0.12623	0.0673666	0
0.831	1706	5797	0	1	0	1	0.370507	0.227376	0	0.831	76	2764	86	1	0.0301754	0.969825	0.0521262	0.0267606	2.93917	0.831	39716	59965	0	1	0	1	0.569826	0.398431	0	0.831	11	1073	242	1	0.18403	0.81597	0.0200913	0.0101476	18.2504	0.831	539	7462	0	1	0	1	0.12623	0.0673666	0
0.832	1706	5797	0	1	0	1	0.370507	0.227376	0	0.832	76	2764	86	1	0.0301754	0.969825	0.0521262	0.0267606	2.93917	0.832	39716	59965	0	1	0	1	0.569826	0.398431	0	0.832	11	1073	242	1	0.18403	0.81597	0.0200913	0.0101476	18.2504	0.832	539	7462	0	1	0	1	0.12623	0.0673666	0
0.833	1706	5797	0	1	0	1	0.370507	0.227376	0	0.833	76	2763	87	1	0.0305263	0.969474	0.0521441	0.02677	2.97334	0.833	39716	59965	0	1	0	1	0.569826	0.398431	0	0.833	11	1065	250	1	0.190114	0.809886	0.0202392	0.010223	18.8537	0.833	539	7462	0	1	0	1	0.12623	0.0673666	0
0.834	1706	5797	0	1	0	1	0.370507	0.227376	0	0.834	76	2761	89	1	0.0312281	0.968772	0.0521799	0.0267889	3.0417	0.834	39716	59965	0	1	0	1	0.569826	0.398431	0	0.834	11	1054	261	1	0.198479	0.801521	0.0204461	0.0103286	19.6833	0.834	539	7462	0	1	0	1	0.12623	0.0673666	0
0.835	1706	5797	0	1	0	1	0.370507	0.227376	0	0.835	76	2761	89	1	0.0312281	0.968772	0.0521799	0.0267889	3.0417	0.835	39716	59965	0	1	0	1	0.569826	0.398431	0	0.835	11	1042	273	1	0.207605	0.792395	0.0206767	0.0104463	20.5882	0.835	539	7462	0	1	0	1	0.12623	0.0673666	0
0.836	1706	5797	0	1	0	1	0.370507	0.227376	0	0.836	76	2760	90	1	0.0315789	0.968421	0.0521978	0.0267983	3.07587	0.836	39716	59965	0	1	0	1	0.569826	0.398431	0	0.836	11	1030	285	1	0.21673	0.78327	0.0209125	0.0105668	21.4932	0.836	539	7462	0	1	0	1	0.12623	0.0673666	0
0.837	1706	5797	0	1	0	1	0.370507	0.227376	0	0.837	76	2757	93	1	0.0326316	0.967368	0.0522516	0.0268267	3.1784	0.837	39716	59965	0	1	0	1	0.569826	0.398431	0	0.837	11	1021	294	1	0.223574	0.776426	0.021093	0.0106589	22.1719	0.837	539	7462	0	1	0	1	0.12623	0.0673666	0
0.838	1706	5797	0	1	0	1	0.370507	0.227376	0	0.838	76	2756	94	1	0.0329825	0.967018	0.0522696	0.0268362	3.21258	0.838	39716	59965	0	1	0	1	0.569826	0.398431	0	0.838	11	1007	308	1	0.234221	0.765779	0.02138	0.0108055	23.2278	0.838	539	7462	0	1	0	1	0.12623	0.0673666	0
0.839	1706	5797	0	1	0	1	0.370507	0.227376	0	0.839	76	2753	97	1	0.0340351	0.965965	0.0523236	0.0268646	3.31511	0.839	39716	59965	0	1	0	1	0.569826	0.398431	0	0.839	11	999	316	1	0.240304	0.759696	0.0215475	0.0108911	23.8311	0.839	539	7462	0	1	0	1	0.12623	0.0673666	0
0.84	1706	5797	0	1	0	1	0.370507	0.227376	0	0.84	76	2751	99	1	0.0347368	0.965263	0.0523596	0.0268836	3.38346	0.84	39716	59965	0	1	0	1	0.569826	0.398431	0	0.84	11	984	331	1	0.251711	0.748289	0.0218688	0.0110553	24.9623	0.84	539	7462	0	1	0	1	0.12623	0.0673666	0
0.841	1706	5797	0	1	0	1	0.370507	0.227376	0	0.841	76	2751	99	1	0.0347368	0.965263	0.0523596	0.0268836	3.38346	0.841	39716	59965	0	1	0	1	0.569826	0.398431	0	0.841	11	973	342	1	0.260076	0.739924	0.0221106	0.0111789	25.7919	0.841	539	7462	0	1	0	1	0.12623	0.0673666	0
0.842	1706	5797	0	1	0	1	0.370507	0.227376	0	0.842	76	2748	102	1	0.0357895	0.964211	0.0524138	0.0269122	3.48599	0.842	39716	59965	0	1	0	1	0.569826	0.398431	0	0.842	11	963	352	1	0.267681	0.732319	0.022335	0.0112936	26.546	0.842	539	7462	0	1	0	1	0.12623	0.0673666	0
0.843	1706	5797	0	1	0	1	0.370507	0.227376	0	0.843	76	2746	104	1	0.0364912	0.963509	0.05245	0.0269313	3.55434	0.843	39716	59965	0	1	0	1	0.569826	0.398431	0	0.843	11	954	361	1	0.274525	0.725475	0.022541	0.011399	27.2247	0.843	539	7462	0	1	0	1	0.12623	0.0673666	0
0.844	1706	5797	0	1	0	1	0.370507	0.227376	0	0.844	76	2742	108	1	0.0378947	0.962105	0.0525225	0.0269695	3.69105	0.844	39716	59965	0	1	0	1	0.569826	0.398431	0	0.844	11	936	379	1	0.288213	0.711787	0.0229645	0.0116156	28.5822	0.844	539	7462	0	1	0	1	0.12623	0.0673666	0
0.845	1706	5797	0	1	0	1	0.370507	0.227376	0	0.845	76	2737	113	1	0.0396491	0.960351	0.0526134	0.0270174	3.86193	0.845	39716	59965	0	1	0	1	0.569826	0.398431	0	0.845	11	928	387	1	0.294297	0.705703	0.0231579	0.0117146	29.1855	0.845	539	7462	0	1	0	1	0.12623	0.0673666	0
0.846	1706	5797	0	1	0	1	0.370507	0.227376	0	0.846	76	2731	119	1	0.0417544	0.958246	0.0527229	0.0270752	4.06699	0.846	39716	59965	0	1	0	1	0.569826	0.398431	0	0.846	11	912	403	1	0.306464	0.693536	0.0235546	0.0119177	30.3922	0.846	539	7462	0	1	0	1	0.12623	0.0673666	0
0.847	1706	5797	0	1	0	1	0.370507	0.227376	0	0.847	76	2729	121	1	0.0424561	0.957544	0.0527595	0.0270945	4.13534	0.847	39716	59965	0	1	0	1	0.569826	0.398431	0	0.847	11	898	417	1	0.31711	0.68289	0.023913	0.0121012	31.448	0.847	539	7462	0	1	0	1	0.12623	0.0673666	0
0.848	1706	5797	0	1	0	1	0.370507	0.227376	0	0.848	76	2725	125	1	0.0438596	0.95614	0.0528328	0.0271332	4.27204	0.848	39716	59965	0	1	0	1	0.569826	0.398431	0	0.848	11	884	431	1	0.327757	0.672243	0.0242826	0.0122905	32.5038	0.848	539	7462	0	1	0	1	0.12623	0.0673666	0
0.849	1706	5797	0	1	0	1	0.370507	0.227376	0	0.849	76	2716	134	1	0.0470175	0.952982	0.0529986	0.0272206	4.57963	0.849	39716	59965	0	1	0	1	0.569826	0.398431	0	0.849	11	875	440	1	0.334601	0.665399	0.0245262	0.0124154	33.1825	0.849	539	7462	0	1	0	1	0.12623	0.0673666	0
0.85	1706	5797	0	1	0	1	0.370507	0.227376	0	0.85	76	2702	148	1	0.0519298	0.94807	0.0532586	0.0273578	5.0581	0.85	39716	59965	0	1	0	1	0.569826	0.398431	0	0.85	11	863	452	1	0.343726	0.656274	0.0248588	0.0125858	34.0875	0.85	539	7462	0	1	0	1	0.12623	0.0673666	0
0.851	1706	5797	0	1	0	1	0.370507	0.227376	0	0.851	76	2690	160	1	0.0561404	0.94386	0.0534835	0.0274765	5.46822	0.851	39716	59965	0	1	0	1	0.569826	0.398431	0	0.851	11	849	466	1	0.354373	0.645627	0.0252583	0.0127907	35.1433	0.851	539	7462	0	1	0	1	0.12623	0.0673666	0
0.852	1706	5797	0	1	0	1	0.370507	0.227376	0	0.852	76	2676	174	1	0.0610526	0.938947	0.0537482	0.0276163	5.94668	0.852	39716	59965	0	1	0	1	0.569826	0.398431	0	0.852	11	837	478	1	0.363498	0.636502	0.0256112	0.0129717	36.0483	0.852	539	7462	0	1	0	1	0.12623	0.0673666	0
0.853	1706	5797	0	1	0	1	0.370507	0.227376	0	0.853	76	2661	189	1	0.0663158	0.933684	0.0540348	0.0277676	6.45933	0.853	39716	59965	0	1	0	1	0.569826	0.398431	0	0.853	11	821	494	1	0.375665	0.624335	0.0260973	0.0132212	37.2549	0.853	539	7462	0	1	0	1	0.12623	0.0673666	0
0.854	1706	5797	0	1	0	1	0.370507	0.227376	0	0.854	76	2650	200	1	0.0701754	0.929825	0.054247	0.0278797	6.83527	0.854	39716	59965	0	1	0	1	0.569826	0.398431	0	0.854	11	805	510	1	0.387833	0.612167	0.0266022	0.0134804	38.4615	0.854	539	7462	0	1	0	1	0.12623	0.0673666	0
0.855	1706	5797	0	1	0	1	0.370507	0.227376	0	0.855	76	2641	209	1	0.0733333	0.926667	0.0544218	0.027972	7.14286	0.855	39716	59965	0	1	0	1	0.569826	0.398431	0	0.855	11	794	521	1	0.396198	0.603802	0.0269608	0.0136646	39.2911	0.855	539	7462	0	1	0	1	0.12623	0.0673666	0
0.856	1706	5797	0	1	0	1	0.370507	0.227376	0	0.856	76	2632	218	1	0.0764912	0.923509	0.0545977	0.028065	7.45044	0.856	39716	59965	0	1	0	1	0.569826	0.398431	0	0.856	11	788	527	1	0.40076	0.59924	0.0271605	0.0137672	39.7436	0.856	539	7462	0	1	0	1	0.12623	0.0673666	0
0.857	1706	5797	0	1	0	1	0.370507	0.227376	0	0.857	76	2625	225	1	0.0789474	0.921053	0.0547353	0.0281377	7.68968	0.857	39716	59965	0	1	0	1	0.569826	0.398431	0	0.857	11	778	537	1	0.408365	0.591635	0.0275	0.0139417	40.4977	0.857	539	7462	0	1	0	1	0.12623	0.0673666	0
0.858	1706	5797	0	1	0	1	0.370507	0.227376	0	0.858	76	2618	232	1	0.0814035	0.918596	0.0548736	0.0282108	7.92891	0.858	39716	59965	0	1	0	1	0.569826	0.398431	0	0.858	11	768	547	1	0.41597	0.58403	0.0278481	0.0141207	41.2519	0.858	539	7462	0	1	0	1	0.12623	0.0673666	0
0.859	1706	5797	0	1	0	1	0.370507	0.227376	0	0.859	76	2605	245	1	0.0859649	0.914035	0.0551324	0.0283476	8.37321	0.859	39716	59965	0	1	0	1	0.569826	0.398431	0	0.859	11	766	549	1	0.41749	0.58251	0.0279188	0.014157	41.4027	0.859	539	7462	0	1	0	1	0.12623	0.0673666	0
0.86	1706	5797	0	1	0	1	0.370507	0.227376	0	0.86	76	2589	261	1	0.0915789	0.908421	0.0554542	0.0285178	8.92003	0.86	39716	59965	0	1	0	1	0.569826	0.398431	0	0.86	11	764	551	1	0.419011	0.580989	0.0279898	0.0141935	41.5535	0.86	539	7462	0	1	0	1	0.12623	0.0673666	0
0.861	1706	5797	0	1	0	1	0.370507	0.227376	0	0.861	76	2567	283	1	0.0992982	0.900702	0.0559029	0.0287552	9.67191	0.861	39716	59965	0	1	0	1	0.569826	0.398431	0	0.861	11	760	555	1	0.422053	0.577947	0.028133	0.0142672	41.8552	0.861	539	7462	0	1	0	1	0.12623	0.0673666	0
0.862	1706	5797	0	1	0	1	0.370507	0.227376	0	0.862	76	2549	301	1	0.105614	0.894386	0.0562755	0.0289524	10.2871	0.862	39716	59965	0	1	0	1	0.569826	0.398431	0	0.862	11	754	561	1	0.426616	0.573384	0.0283505	0.0143791	42.3077	0.862	539	7462	0	1	0	1	0.12623	0.0673666	0
0.863	1706	5797	0	1	0	1	0.370507	0.227376	0	0.863	76	2536	314	1	0.110175	0.889825	0.0565476	0.0290965	10.7314	0.863	39716	59965	0	1	0	1	0.569826	0.398431	0	0.863	11	748	567	1	0.431179	0.568821	0.0285714	0.0144928	42.7602	0.863	539	7462	0	1	0	1	0.12623	0.0673666	0
0.864	1706	5797	0	1	0	1	0.370507	0.227376	0	0.864	76	2526	324	1	0.113684	0.886316	0.0567588	0.0292083	11.0731	0.864	39716	59965	0	1	0	1	0.569826	0.398431	0	0.864	11	744	571	1	0.434221	0.565779	0.0287206	0.0145695	43.0618	0.864	539	7462	0	1	0	1	0.12623	0.0673666	0
0.865	1706	5797	0	1	0	1	0.370507	0.227376	0	0.865	76	2509	341	1	0.119649	0.880351	0.0571214	0.0294004	11.6541	0.865	39716	59965	0	1	0	1	0.569826	0.398431	0	0.865	11	741	574	1	0.436502	0.563498	0.0288336	0.0146277	43.2881	0.865	539	7462	0	1	0	1	0.12623	0.0673666	0
0.866	1706	5797	0	1	0	1	0.370507	0.227376	0	0.866	76	2488	362	1	0.127018	0.872982	0.0575758	0.0296412	12.3718	0.866	39716	59965	0	1	0	1	0.569826	0.398431	0	0.866	11	740	575	1	0.437262	0.562738	0.0288714	0.0146471	43.3635	0.866	539	7462	0	1	0	1	0.12623	0.0673666	0
0.867	1706	5797	0	1	0	1	0.370507	0.227376	0	0.867	76	2465	385	1	0.135088	0.864912	0.0580818	0.0299095	13.1579	0.867	39716	59965	0	1	0	1	0.569826	0.398431	0	0.867	11	737	578	1	0.439544	0.560456	0.0289855	0.0147059	43.5897	0.867	539	7462	0	1	0	1	0.12623	0.0673666	0
0.868	1706	5797	0	1	0	1	0.370507	0.227376	0	0.868	76	2446	404	1	0.141754	0.858246	0.0585065	0.0301348	13.8072	0.868	39716	59965	0	1	0	1	0.569826	0.398431	0	0.868	11	733	582	1	0.442586	0.557414	0.0291391	0.0147849	43.8914	0.868	539	7461	1	1	0.000134012	0.999866	0.126244	0.067375	0.0124984
0.869	1706	5797	0	1	0	1	0.370507	0.227376	0	0.869	76	2427	423	1	0.148421	0.851579	0.0589376	0.0303636	14.4566	0.869	39716	59965	0	1	0	1	0.569826	0.398431	0	0.869	11	730	585	1	0.444867	0.555133	0.0292553	0.0148448	44.1176	0.869	539	7459	3	1	0.000402037	0.999598	0.126274	0.0673918	0.0374953
0.87	1706	5797	0	1	0	1	0.370507	0.227376	0	0.87	76	2395	455	1	0.159649	0.840351	0.0596781	0.0307568	15.5502	0.87	39716	59965	0	1	0	1	0.569826	0.398431	0	0.87	11	729	586	1	0.445627	0.554373	0.0292943	0.0148649	44.1931	0.87	539	7459	3	1	0.000402037	0.999598	0.126274	0.0673918	0.0374953
0.871	1706	5797	0	1	0	1	0.370507	0.227376	0	0.871	76	2384	466	1	0.163509	0.836491	0.0599369	0.0308943	15.9262	0.871	39716	59965	0	1	0	1	0.569826	0.398431	0	0.871	11	727	588	1	0.447148	0.552852	0.0293725	0.0149051	44.3439	0.871	539	7459	3	1	0.000402037	0.999598	0.126274	0.0673918	0.0374953
0.872	1706	5797	0	1	0	1	0.370507	0.227376	0	0.872	76	2361	489	1	0.171579	0.828421	0.0604855	0.0311859	16.7122	0.872	39716	59965	0	1	0	1	0.569826	0.398431	0	0.872	11	724	591	1	0.44943	0.55057	0.0294906	0.014966	44.5701	0.872	539	7459	3	1	0.000402037	0.999598	0.126274	0.0673918	0.0374953
0.873	1706	5797	0	1	0	1	0.370507	0.227376	0	0.873	76	2335	515	1	0.180702	0.819298	0.0611178	0.0315222	17.6008	0.873	39716	59965	0	1	0	1	0.569826	0.398431	0	0.873	11	716	599	1	0.455513	0.544487	0.0298103	0.0151307	45.1735	0.873	539	7459	3	1	0.000402037	0.999598	0.126274	0.0673918	0.0374953
0.874	1706	5797	0	1	0	1	0.370507	0.227376	0	0.874	76	2308	542	1	0.190175	0.809825	0.0617886	0.0318792	18.5236	0.874	39716	59965	0	1	0	1	0.569826	0.398431	0	0.874	11	710	605	1	0.460076	0.539924	0.0300546	0.0152566	45.6259	0.874	539	7459	3	1	0.000402037	0.999598	0.126274	0.0673918	0.0374953
0.875	1706	5797	0	1	0	1	0.370507	0.227376	0	0.875	76	2276	574	1	0.201404	0.798596	0.062603	0.0323129	19.6172	0.875	39716	59965	0	1	0	1	0.569826	0.398431	0	0.875	11	708	607	1	0.461597	0.538403	0.030137	0.015299	45.7768	0.875	539	7456	6	1	0.000804074	0.999196	0.126318	0.0674171	0.0749906
0.876	1706	5797	0	1	0	1	0.370507	0.227376	0	0.876	76	2204	646	1	0.226667	0.773333	0.0645161	0.0333333	22.0779	0.876	39716	59965	0	1	0	1	0.569826	0.398431	0	0.876	11	697	618	1	0.469962	0.530038	0.0305981	0.0155367	46.6063	0.876	539	7446	16	1	0.0021442	0.997856	0.126466	0.0675016	0.199975
0.877	1706	5797	0	1	0	1	0.370507	0.227376	0	0.877	76	2204	646	1	0.226667	0.773333	0.0645161	0.0333333	22.0779	0.877	39716	59965	0	1	0	1	0.569826	0.398431	0	0.877	11	697	618	1	0.469962	0.530038	0.0305981	0.0155367	46.6063	0.877	539	7446	16	1	0.0021442	0.997856	0.126466	0.0675016	0.199975
0.878	1706	5797	0	1	0	1	0.370507	0.227376	0	0.878	76	2170	680	1	0.238596	0.761404	0.0654608	0.0338379	23.2399	0.878	39716	59965	0	1	0	1	0.569826	0.398431	0	0.878	11	692	623	1	0.473764	0.526236	0.0308123	0.0156472	46.9834	0.878	539	7444	18	1	0.00241222	0.997588	0.126496	0.0675185	0.224972
0.879	1706	5797	0	1	0	1	0.370507	0.227376	0	0.879	76	2147	703	1	0.246667	0.753333	0.0661157	0.034188	24.026	0.879	39716	59965	0	1	0	1	0.569826	0.398431	0	0.879	11	686	629	1	0.478327	0.521673	0.0310734	0.0157819	47.4359	0.879	539	7441	21	1	0.00281426	0.997186	0.126541	0.0675439	0.262467
0.88	1706	5797	0	1	0	1	0.370507	0.227376	0	0.88	76	2119	731	1	0.256491	0.743509	0.0669309	0.0346241	24.9829	0.88	39716	59965	0	1	0	1	0.569826	0.398431	0	0.88	11	684	631	1	0.479848	0.520152	0.0311615	0.0158273	47.5867	0.88	539	7439	23	1	0.00308228	0.996918	0.12657	0.0675608	0.287464
0.881	1706	5797	0	1	0	1	0.370507	0.227376	0	0.881	76	2062	788	1	0.276491	0.723509	0.068654	0.0355472	26.931	0.881	39716	59965	0	1	0	1	0.569826	0.398431	0	0.881	11	680	635	1	0.48289	0.51711	0.031339	0.015919	47.8884	0.881	539	7436	26	1	0.00348432	0.996516	0.126615	0.0675862	0.324959
0.882	1706	5797	0	1	0	1	0.370507	0.227376	0	0.882	76	2062	788	1	0.276491	0.723509	0.068654	0.0355472	26.931	0.882	39716	59965	0	1	0	1	0.569826	0.398431	0	0.882	11	680	635	1	0.48289	0.51711	0.031339	0.015919	47.8884	0.882	539	7436	26	1	0.00348432	0.996516	0.126615	0.0675862	0.324959
0.883	1706	5797	0	1	0	1	0.370507	0.227376	0	0.883	76	2027	823	1	0.288772	0.711228	0.0697568	0.0361388	28.1271	0.883	39716	59965	0	1	0	1	0.569826	0.398431	0	0.883	11	677	638	1	0.485171	0.514829	0.0314735	0.0159884	48.1146	0.883	539	7433	29	1	0.00388636	0.996114	0.12666	0.0676116	0.362455
0.884	1706	5797	0	1	0	1	0.370507	0.227376	0	0.884	76	1997	853	1	0.299298	0.700702	0.0707306	0.0366618	29.1524	0.884	39716	59965	0	1	0	1	0.569826	0.398431	0	0.884	11	674	641	1	0.487452	0.512548	0.0316092	0.0160584	48.3409	0.884	539	7425	37	1	0.00495846	0.995042	0.126779	0.0676796	0.462442
0.885	1706	5797	0	1	0	1	0.370507	0.227376	0	0.885	76	1967	883	1	0.309825	0.690175	0.0717319	0.0372002	30.1777	0.885	39716	59965	0	1	0	1	0.569826	0.398431	0	0.885	11	671	644	1	0.489734	0.510266	0.031746	0.016129	48.5671	0.885	539	7423	39	1	0.00522648	0.994774	0.126809	0.0676966	0.487439
0.886	1706	5797	0	1	0	1	0.370507	0.227376	0	0.886	76	1907	943	1	0.330877	0.669123	0.0738222	0.0383258	32.2283	0.886	39716	59965	0	1	0	1	0.569826	0.398431	0	0.886	11	662	653	1	0.496578	0.503422	0.0321637	0.0163447	49.2459	0.886	539	7416	46	1	0.00616457	0.993835	0.126913	0.0677561	0.574928
0.887	1706	5797	0	1	0	1	0.370507	0.227376	0	0.887	76	1907	943	1	0.330877	0.669123	0.0738222	0.0383258	32.2283	0.887	39716	59965	0	1	0	1	0.569826	0.398431	0	0.887	11	662	653	1	0.496578	0.503422	0.0321637	0.0163447	49.2459	0.887	539	7416	46	1	0.00616457	0.993835	0.126913	0.0677561	0.574928
0.888	1706	5797	0	1	0	1	0.370507	0.227376	0	0.888	76	1877	973	1	0.341404	0.658596	0.0749138	0.0389145	33.2536	0.888	39716	59965	0	1	0	1	0.569826	0.398431	0	0.888	11	662	653	1	0.496578	0.503422	0.0321637	0.0163447	49.2459	0.888	539	7414	48	1	0.00643259	0.993567	0.126943	0.0677732	0.599925
0.889	1706	5797	0	1	0	1	0.370507	0.227376	0	0.889	76	1844	1006	1	0.352982	0.647018	0.0761523	0.0395833	34.3814	0.889	39716	59965	0	1	0	1	0.569826	0.398431	0	0.889	11	660	655	1	0.498099	0.501901	0.0322581	0.0163934	49.3967	0.889	539	7413	49	1	0.0065666	0.993433	0.126958	0.0677817	0.612423
0.89	1706	5796	1	1	0.000172503	0.999827	0.370547	0.227406	0.013328	0.89	76	1822	1028	1	0.360702	0.639298	0.077001	0.0400421	35.1333	0.89	39716	59965	0	1	0	1	0.569826	0.398431	0	0.89	11	656	659	1	0.501141	0.498859	0.0324484	0.0164918	49.6983	0.89	539	7412	50	1	0.00670062	0.993299	0.126973	0.0677902	0.624922
0.891	1706	5795	2	1	0.000345006	0.999655	0.370588	0.227436	0.026656	0.891	76	1767	1083	1	0.38	0.62	0.0792079	0.0412371	37.013	0.891	39716	59965	0	1	0	1	0.569826	0.398431	0	0.891	11	652	663	1	0.504183	0.495817	0.032641	0.0165913	50	0.891	539	7404	58	1	0.00777272	0.992227	0.127093	0.0678585	0.724909
0.892	1706	5795	2	1	0.000345006	0.999655	0.370588	0.227436	0.026656	0.892	76	1767	1083	1	0.38	0.62	0.0792079	0.0412371	37.013	0.892	39716	59965	0	1	0	1	0.569826	0.398431	0	0.892	11	652	663	1	0.504183	0.495817	0.032641	0.0165913	50	0.892	539	7404	58	1	0.00777272	0.992227	0.127093	0.0678585	0.724909
0.893	1706	5793	4	1	0.000690012	0.99931	0.370668	0.227497	0.053312	0.893	76	1739	1111	1	0.389825	0.610175	0.0803808	0.0418733	37.9699	0.893	39716	59965	0	1	0	1	0.569826	0.398431	0	0.893	11	649	666	1	0.506464	0.493536	0.0327869	0.0166667	50.2262	0.893	539	7393	69	1	0.00924685	0.990753	0.127258	0.0679526	0.862392
0.894	1706	5792	5	1	0.000862515	0.999137	0.370708	0.227527	0.06664	0.894	76	1708	1142	1	0.400702	0.599298	0.0817204	0.0426009	39.0294	0.894	39716	59965	0	1	0	1	0.569826	0.398431	0	0.894	11	646	669	1	0.508745	0.491255	0.0329341	0.0167428	50.4525	0.894	539	7386	76	1	0.0101849	0.989815	0.127363	0.0680126	0.949881
0.895	1706	5790	7	1	0.00120752	0.998792	0.370789	0.227588	0.093296	0.895	76	1687	1163	1	0.40807	0.59193	0.0826536	0.0431083	39.7471	0.895	39716	59965	0	1	0	1	0.569826	0.398431	0	0.895	11	639	676	1	0.514068	0.485932	0.0332829	0.0169231	50.9804	0.895	539	7381	81	1	0.010855	0.989145	0.127438	0.0680556	1.01237
0.896	1706	5786	11	1	0.00189753	0.998102	0.37095	0.22771	0.146608	0.896	76	1636	1214	1	0.425965	0.574035	0.0850112	0.0443925	41.4901	0.896	39716	59965	0	1	0	1	0.569826	0.398431	0	0.896	11	631	684	1	0.520152	0.479848	0.0336907	0.017134	51.5837	0.896	539	7360	102	1	0.0136693	0.986331	0.127755	0.0682365	1.27484
0.897	1706	5786	11	1	0.00189753	0.998102	0.37095	0.22771	0.146608	0.897	76	1636	1214	1	0.425965	0.574035	0.0850112	0.0443925	41.4901	0.897	39716	59965	0	1	0	1	0.569826	0.398431	0	0.897	11	631	684	1	0.520152	0.479848	0.0336907	0.017134	51.5837	0.897	539	7360	102	1	0.0136693	0.986331	0.127755	0.0682365	1.27484
0.898	1706	5784	13	1	0.00224254	0.997757	0.371031	0.22777	0.173264	0.898	76	1619	1231	1	0.43193	0.56807	0.0858272	0.0448378	42.0711	0.898	39716	59965	0	1	0	1	0.569826	0.398431	0	0.898	11	626	689	1	0.523954	0.476046	0.0339506	0.0172684	51.9608	0.898	539	7339	123	1	0.0164835	0.983516	0.128074	0.0684184	1.53731
0.899	1706	5782	15	1	0.00258755	0.997412	0.371112	0.227831	0.19992	0.899	76	1598	1252	1	0.439298	0.560702	0.0868571	0.0454002	42.7888	0.899	39716	59965	0	1	0	1	0.569826	0.398431	0	0.899	11	625	690	1	0.524715	0.475285	0.0340031	0.0172956	52.0362	0.899	539	7328	134	1	0.0179577	0.982042	0.128242	0.068514	1.67479
0.9	1706	5780	17	1	0.00293255	0.997067	0.371192	0.227892	0.226576	0.9	76	1568	1282	1	0.449825	0.550175	0.0883721	0.0462287	43.8141	0.9	39716	59965	0	1	0	1	0.569826	0.398431	0	0.9	11	618	697	1	0.530038	0.469962	0.034375	0.0174881	52.5641	0.9	539	7318	144	1	0.0192978	0.980702	0.128394	0.0686012	1.79978
0.901	1706	5775	22	1	0.00379507	0.996205	0.371394	0.228044	0.293216	0.901	76	1528	1322	1	0.46386	0.53614	0.0904762	0.0473815	45.1811	0.901	39716	59965	0	1	0	1	0.569826	0.398431	0	0.901	11	609	706	1	0.536882	0.463118	0.0348653	0.0177419	53.2428	0.901	539	7292	170	1	0.0227821	0.977218	0.128793	0.068829	2.12473
0.902	1706	5775	22	1	0.00379507	0.996205	0.371394	0.228044	0.293216	0.902	76	1528	1322	1	0.46386	0.53614	0.0904762	0.0473815	45.1811	0.902	39716	59965	0	1	0	1	0.569826	0.398431	0	0.902	11	609	706	1	0.536882	0.463118	0.0348653	0.0177419	53.2428	0.902	539	7292	170	1	0.0227821	0.977218	0.128793	0.068829	2.12473
0.903	1706	5771	26	1	0.00448508	0.995515	0.371556	0.228166	0.346528	0.903	76	1504	1346	1	0.472281	0.527719	0.0917874	0.0481013	46.0014	0.903	39716	59965	0	1	0	1	0.569826	0.398431	0	0.903	11	603	712	1	0.541445	0.458555	0.0352	0.0179153	53.6953	0.903	539	7260	202	1	0.0270705	0.97293	0.129288	0.0691114	2.52468
0.904	1706	5768	29	1	0.00500259	0.994997	0.371678	0.228258	0.386512	0.904	76	1479	1371	1	0.481053	0.518947	0.0931944	0.0488746	46.8558	0.904	39716	59965	0	1	0	1	0.569826	0.398431	0	0.904	11	598	717	1	0.545247	0.454753	0.0354839	0.0180624	54.0724	0.904	539	7223	239	1	0.0320289	0.967971	0.129864	0.0694409	2.98713
0.905	1706	5765	32	1	0.0055201	0.99448	0.371799	0.22835	0.426496	0.905	76	1450	1400	1	0.491228	0.508772	0.0948814	0.0498034	47.8469	0.905	39716	59965	0	1	0	1	0.569826	0.398431	0	0.905	11	595	720	1	0.547529	0.452471	0.0356564	0.0181518	54.2986	0.905	539	7179	283	1	0.0379255	0.962075	0.130556	0.0698367	3.53706
0.906	1706	5723	74	1	0.0127652	0.987235	0.373508	0.229641	0.986272	0.906	76	1412	1438	1	0.504561	0.495439	0.0971867	0.0510753	49.1456	0.906	39716	59965	0	1	0	1	0.569826	0.398431	0	0.906	11	580	735	1	0.558935	0.441065	0.0365448	0.0186125	55.4299	0.906	539	7064	398	1	0.0533369	0.946663	0.1324	0.0708931	4.97438
0.907	1706	5723	74	1	0.0127652	0.987235	0.373508	0.229641	0.986272	0.907	76	1412	1438	1	0.504561	0.495439	0.0971867	0.0510753	49.1456	0.907	39716	59965	0	1	0	1	0.569826	0.398431	0	0.907	11	580	735	1	0.558935	0.441065	0.0365448	0.0186125	55.4299	0.907	539	7064	398	1	0.0533369	0.946663	0.1324	0.0708931	4.97438
0.908	1706	5691	106	1	0.0182853	0.981715	0.374821	0.230634	1.41277	0.908	76	1365	1485	1	0.521053	0.478947	0.100198	0.0527412	50.7519	0.908	39716	59965	0	1	0	1	0.569826	0.398431	0	0.908	11	568	747	1	0.568061	0.431939	0.0372881	0.0189983	56.3348	0.908	539	6929	533	1	0.0714286	0.928571	0.134632	0.0721746	6.66167
0.909	1706	5691	106	1	0.0182853	0.981715	0.374821	0.230634	1.41277	0.909	76	1365	1485	1	0.521053	0.478947	0.100198	0.0527412	50.7519	0.909	39716	59965	0	1	0	1	0.569826	0.398431	0	0.909	11	568	747	1	0.568061	0.431939	0.0372881	0.0189983	56.3348	0.909	539	6929	533	1	0.0714286	0.928571	0.134632	0.0721746	6.66167
0.91	1706	5680	117	1	0.0201829	0.979817	0.375275	0.230978	1.55938	0.91	76	1347	1503	1	0.527368	0.472632	0.101401	0.0534083	51.3671	0.91	39716	59965	0	1	0	1	0.569826	0.398431	0	0.91	11	562	753	1	0.572624	0.427376	0.0376712	0.0191972	56.7873	0.91	539	6828	634	1	0.0849638	0.915036	0.136352	0.0731641	7.92401
0.911	1706	5671	126	1	0.0217354	0.978265	0.375647	0.231259	1.67933	0.911	76	1308	1542	1	0.541053	0.458947	0.10411	0.0549133	52.6999	0.911	39716	59965	0	1	0	1	0.569826	0.398431	0	0.911	11	549	766	1	0.58251	0.41749	0.0385289	0.0196429	57.7677	0.911	539	6583	879	1	0.117797	0.882203	0.140713	0.075681	10.9861
0.912	1706	5671	126	1	0.0217354	0.978265	0.375647	0.231259	1.67933	0.912	76	1308	1542	1	0.541053	0.458947	0.10411	0.0549133	52.6999	0.912	39716	59965	0	1	0	1	0.569826	0.398431	0	0.912	11	549	766	1	0.58251	0.41749	0.0385289	0.0196429	57.7677	0.912	539	6583	879	1	0.117797	0.882203	0.140713	0.075681	10.9861
0.913	1706	5654	143	1	0.0246679	0.975332	0.376351	0.231793	1.9059	0.913	76	1254	1596	1	0.56	0.44	0.108108	0.0571429	54.5455	0.913	39716	59965	0	1	0	1	0.569826	0.398431	0	0.913	11	537	778	1	0.591635	0.408365	0.039356	0.020073	58.6727	0.913	539	6311	1151	1	0.154248	0.845752	0.145893	0.0786861	14.3857
0.914	1706	5654	143	1	0.0246679	0.975332	0.376351	0.231793	1.9059	0.914	76	1254	1596	1	0.56	0.44	0.108108	0.0571429	54.5455	0.914	39716	59965	0	1	0	1	0.569826	0.398431	0	0.914	11	537	778	1	0.591635	0.408365	0.039356	0.020073	58.6727	0.914	539	6311	1151	1	0.154248	0.845752	0.145893	0.0786861	14.3857
0.915	1706	5648	149	1	0.0257029	0.974297	0.3766	0.231983	1.98587	0.915	76	1229	1621	1	0.568772	0.431228	0.110065	0.0582375	55.3999	0.915	39716	59965	0	1	0	1	0.569826	0.398431	0	0.915	11	531	784	1	0.596198	0.403802	0.039783	0.0202952	59.1252	0.915	539	6177	1285	1	0.172206	0.827794	0.148587	0.0802561	16.0605
0.916	1706	5624	173	1	0.029843	0.970157	0.377601	0.232742	2.30574	0.916	76	1179	1671	1	0.586316	0.413684	0.1142	0.0605578	57.1087	0.916	39716	59965	0	1	0	1	0.569826	0.398431	0	0.916	11	512	803	1	0.610646	0.389354	0.0411985	0.0210325	60.5581	0.916	539	5904	1558	1	0.208791	0.791209	0.154397	0.0836567	19.4726
0.917	1706	5624	173	1	0.029843	0.970157	0.377601	0.232742	2.30574	0.917	76	1179	1671	1	0.586316	0.413684	0.1142	0.0605578	57.1087	0.917	39716	59965	0	1	0	1	0.569826	0.398431	0	0.917	11	512	803	1	0.610646	0.389354	0.0411985	0.0210325	60.5581	0.917	539	5904	1558	1	0.208791	0.791209	0.154397	0.0836567	19.4726
0.918	1706	5600	197	1	0.0339831	0.966017	0.378606	0.233507	2.62562	0.918	76	1149	1701	1	0.596842	0.403158	0.116833	0.0620408	58.134	0.918	39716	59965	0	1	0	1	0.569826	0.398431	0	0.918	11	498	817	1	0.621293	0.378707	0.0423077	0.021611	61.6139	0.918	539	5618	1844	1	0.247119	0.752881	0.160992	0.0875426	23.0471
0.919	1706	5600	197	1	0.0339831	0.966017	0.378606	0.233507	2.62562	0.919	76	1149	1701	1	0.596842	0.403158	0.116833	0.0620408	58.134	0.919	39716	59965	0	1	0	1	0.569826	0.398431	0	0.919	11	498	817	1	0.621293	0.378707	0.0423077	0.021611	61.6139	0.919	539	5618	1844	1	0.247119	0.752881	0.160992	0.0875426	23.0471
0.92	1706	5591	206	1	0.0355356	0.964464	0.378985	0.233795	2.74557	0.92	76	1132	1718	1	0.602807	0.397193	0.11838	0.0629139	58.715	0.92	39716	59965	0	1	0	1	0.569826	0.398431	0	0.92	11	490	825	1	0.627376	0.372624	0.0429688	0.0219561	62.2172	0.92	539	5452	2010	1	0.269365	0.730635	0.165084	0.0899683	25.1219
0.921	1706	5554	243	1	0.0419182	0.958082	0.380549	0.234986	3.2387	0.921	76	1079	1771	1	0.621404	0.378596	0.123477	0.0658009	60.5263	0.921	39716	59965	0	1	0	1	0.569826	0.398431	0	0.921	11	469	846	1	0.643346	0.356654	0.0448065	0.0229167	63.8009	0.921	538	5113	2350	0.998145	0.314887	0.685205	0.173829	0.0952044	29.3713
0.922	1706	5554	243	1	0.0419182	0.958082	0.380549	0.234986	3.2387	0.922	76	1079	1771	1	0.621404	0.378596	0.123477	0.0658009	60.5263	0.922	39716	59965	0	1	0	1	0.569826	0.398431	0	0.922	11	469	846	1	0.643346	0.356654	0.0448065	0.0229167	63.8009	0.922	538	5113	2350	0.998145	0.314887	0.685205	0.173829	0.0952044	29.3713
0.923	1706	5518	279	1	0.0481283	0.951872	0.382083	0.236157	3.71851	0.923	76	1030	1820	1	0.638596	0.361404	0.128596	0.0687161	62.201	0.923	39716	59965	0	1	0	1	0.569826	0.398431	0	0.923	11	453	862	1	0.655513	0.344487	0.0463158	0.0237069	65.0075	0.923	538	4827	2636	0.998145	0.353209	0.646878	0.182249	0.10028	32.9459
0.924	1706	5518	279	1	0.0481283	0.951872	0.382083	0.236157	3.71851	0.924	76	1030	1820	1	0.638596	0.361404	0.128596	0.0687161	62.201	0.924	39716	59965	0	1	0	1	0.569826	0.398431	0	0.924	11	453	862	1	0.655513	0.344487	0.0463158	0.0237069	65.0075	0.924	538	4827	2636	0.998145	0.353209	0.646878	0.182249	0.10028	32.9459
0.925	1706	5495	302	1	0.0520959	0.947904	0.383069	0.236912	4.02506	0.925	76	1015	1835	1	0.64386	0.35614	0.130248	0.0696609	62.7136	0.925	39716	59965	0	1	0	1	0.569826	0.398431	0	0.925	10	445	871	0.909091	0.661854	0.338403	0.0429185	0.021978	65.6863	0.925	538	4687	2776	0.998145	0.371968	0.628116	0.186676	0.102967	34.6957
0.926	1706	5445	352	1	0.0607211	0.939279	0.385232	0.238568	4.69146	0.926	76	972	1878	1	0.658947	0.341053	0.135231	0.0725191	64.1832	0.926	39716	59965	0	1	0	1	0.569826	0.398431	0	0.926	10	424	892	0.909091	0.677812	0.322433	0.0449438	0.0230415	67.27	0.926	538	4413	3050	0.998145	0.408683	0.591396	0.195993	0.108665	38.1202
0.927	1706	5445	352	1	0.0607211	0.939279	0.385232	0.238568	4.69146	0.927	76	972	1878	1	0.658947	0.341053	0.135231	0.0725191	64.1832	0.927	39716	59965	0	1	0	1	0.569826	0.398431	0	0.927	10	424	892	0.909091	0.677812	0.322433	0.0449438	0.0230415	67.27	0.927	538	4413	3050	0.998145	0.408683	0.591396	0.195993	0.108665	38.1202
0.928	1706	5341	456	1	0.0786614	0.921339	0.389809	0.242089	6.07757	0.928	76	952	1898	1	0.665965	0.334035	0.137681	0.07393	64.8667	0.928	39716	59964	1	1	1.67e-05	0.999983	0.56983	0.398435	0.0010032	0.928	10	412	904	0.909091	0.68693	0.313308	0.0461894	0.0236967	68.175	0.928	536	4114	3351	0.994434	0.448895	0.551327	0.206591	0.115269	41.8823
0.929	1706	5341	456	1	0.0786614	0.921339	0.389809	0.242089	6.07757	0.929	76	952	1898	1	0.665965	0.334035	0.137681	0.07393	64.8667	0.929	39716	59964	1	1	1.67e-05	0.999983	0.56983	0.398435	0.0010032	0.929	10	412	904	0.909091	0.68693	0.313308	0.0461894	0.0236967	68.175	0.929	536	4114	3351	0.994434	0.448895	0.551327	0.206591	0.115269	41.8823
0.93	1706	5280	517	1	0.0891841	0.910816	0.392545	0.244203	6.89058	0.93	76	939	1911	1	0.670526	0.329474	0.139322	0.0748768	65.311	0.93	39716	59964	1	1	1.67e-05	0.999983	0.56983	0.398435	0.0010032	0.93	10	401	915	0.909091	0.695289	0.304943	0.0473934	0.0243309	69.0045	0.93	536	3967	3498	0.994434	0.468587	0.531627	0.212614	0.119032	43.7195
0.931	1706	5190	607	1	0.104709	0.895291	0.396652	0.24739	8.0901	0.931	76	897	1953	1	0.685263	0.314737	0.1449	0.0781089	66.7464	0.931	39716	59964	1	1	1.67e-05	0.999983	0.56983	0.398435	0.0010032	0.931	10	386	930	0.909091	0.706687	0.293536	0.04914	0.0252525	70.1357	0.931	535	3692	3774	0.992579	0.505492	0.494774	0.224507	0.126567	47.1691
0.932	1706	5190	607	1	0.104709	0.895291	0.396652	0.24739	8.0901	0.932	76	897	1953	1	0.685263	0.314737	0.1449	0.0781089	66.7464	0.932	39716	59964	1	1	1.67e-05	0.999983	0.56983	0.398435	0.0010032	0.932	10	386	930	0.909091	0.706687	0.293536	0.04914	0.0252525	70.1357	0.932	535	3692	3774	0.992579	0.505492	0.494774	0.224507	0.126567	47.1691
0.933	1705	5077	721	0.999414	0.124353	0.875798	0.401744	0.251401	9.60949	0.933	76	871	1979	1	0.694386	0.305614	0.148583	0.0802534	67.635	0.933	39716	59964	1	1	1.67e-05	0.999983	0.56983	0.398435	0.0010032	0.933	10	373	943	0.909091	0.716565	0.28365	0.0507614	0.0261097	71.1161	0.933	535	3415	4051	0.992579	0.542593	0.457652	0.23836	0.135443	50.6312
0.934	1705	5077	721	0.999414	0.124353	0.875798	0.401744	0.251401	9.60949	0.934	76	871	1979	1	0.694386	0.305614	0.148583	0.0802534	67.635	0.934	39716	59964	1	1	1.67e-05	0.999983	0.56983	0.398435	0.0010032	0.934	10	373	943	0.909091	0.716565	0.28365	0.0507614	0.0261097	71.1161	0.934	535	3415	4051	0.992579	0.542593	0.457652	0.23836	0.135443	50.6312
0.935	1705	4999	799	0.999414	0.137806	0.862343	0.40547	0.254326	10.6491	0.935	76	864	1986	1	0.696842	0.303158	0.149606	0.0808511	67.8742	0.935	39716	59956	9	1	0.000150088	0.99985	0.569863	0.398467	0.0090288	0.935	10	362	954	0.909091	0.724924	0.275285	0.0522193	0.0268817	71.9457	0.935	535	3267	4199	0.992579	0.562416	0.437818	0.246487	0.140715	52.4809
0.936	1705	4840	958	0.999414	0.165229	0.834915	0.413283	0.260504	12.7682	0.936	75	842	2009	0.986842	0.704665	0.295439	0.151057	0.0817884	68.6603	0.936	39716	59949	16	1	0.000266822	0.999733	0.569891	0.398495	0.0160512	0.936	10	339	977	0.909091	0.742401	0.257795	0.0555556	0.0286533	73.6802	0.936	530	2999	4472	0.983302	0.598581	0.401903	0.26057	0.150184	55.893
0.937	1705	4840	958	0.999414	0.165229	0.834915	0.413283	0.260504	12.7682	0.937	75	842	2009	0.986842	0.704665	0.295439	0.151057	0.0817884	68.6603	0.937	39716	59949	16	1	0.000266822	0.999733	0.569891	0.398495	0.0160512	0.937	10	339	977	0.909091	0.742401	0.257795	0.0555556	0.0286533	73.6802	0.937	530	2999	4472	0.983302	0.598581	0.401903	0.26057	0.150184	55.893
0.938	1705	4738	1060	0.999414	0.182822	0.817319	0.418456	0.264628	14.1277	0.938	75	822	2029	0.986842	0.71168	0.288421	0.154162	0.083612	69.3438	0.938	39716	59947	18	1	0.000300175	0.9997	0.569899	0.398503	0.0180576	0.938	10	323	993	0.909091	0.754559	0.245627	0.0581395	0.03003	74.8869	0.938	526	2845	4630	0.975881	0.619398	0.381265	0.269054	0.156037	57.8678
0.939	1705	4738	1060	0.999414	0.182822	0.817319	0.418456	0.264628	14.1277	0.939	75	822	2029	0.986842	0.71168	0.288421	0.154162	0.083612	69.3438	0.939	39716	59947	18	1	0.000300175	0.9997	0.569899	0.398503	0.0180576	0.939	10	323	993	0.909091	0.754559	0.245627	0.0581395	0.03003	74.8869	0.939	526	2845	4630	0.975881	0.619398	0.381265	0.269054	0.156037	57.8678
0.94	1704	4600	1199	0.998828	0.20676	0.793514	0.425468	0.270305	15.9803	0.94	74	793	2059	0.973684	0.72195	0.278246	0.156946	0.0853518	70.3691	0.94	39716	59944	21	1	0.000350204	0.99965	0.569912	0.398515	0.0210672	0.94	10	307	1009	0.909091	0.766717	0.23346	0.0609756	0.0315457	76.0935	0.94	519	2629	4853	0.962894	0.648623	0.352318	0.28153	0.164867	60.6549
0.941	1702	4517	1284	0.997655	0.221341	0.779196	0.429527	0.273677	17.1132	0.941	74	780	2072	0.973684	0.726508	0.273684	0.15914	0.0866511	70.8134	0.941	39716	59936	29	1	0.000483615	0.999516	0.569944	0.398547	0.0290928	0.941	10	299	1017	0.909091	0.772796	0.227376	0.0625	0.0323625	76.6968	0.941	518	2517	4966	0.961039	0.663638	0.337309	0.289871	0.170675	62.0672
0.942	1702	4517	1284	0.997655	0.221341	0.779196	0.429527	0.273677	17.1132	0.942	74	780	2072	0.973684	0.726508	0.273684	0.15914	0.0866511	70.8134	0.942	39716	59936	29	1	0.000483615	0.999516	0.569944	0.398547	0.0290928	0.942	10	299	1017	0.909091	0.772796	0.227376	0.0625	0.0323625	76.6968	0.942	518	2517	4966	0.961039	0.663638	0.337309	0.289871	0.170675	62.0672
0.943	1701	4263	1539	0.997069	0.265253	0.73538	0.443546	0.285211	20.5118	0.943	72	757	2097	0.947368	0.734758	0.265614	0.159116	0.0868516	71.6678	0.943	39716	59902	63	1	0.00105061	0.998949	0.570083	0.398683	0.0632016	0.943	10	290	1026	0.909091	0.779635	0.220532	0.0643087	0.0333333	77.3756	0.943	510	2333	5158	0.946197	0.68856	0.312651	0.301597	0.179388	64.4669
0.944	1701	4263	1539	0.997069	0.265253	0.73538	0.443546	0.285211	20.5118	0.944	72	757	2097	0.947368	0.734758	0.265614	0.159116	0.0868516	71.6678	0.944	39716	59902	63	1	0.00105061	0.998949	0.570083	0.398683	0.0632016	0.944	10	290	1026	0.909091	0.779635	0.220532	0.0643087	0.0333333	77.3756	0.944	510	2333	5158	0.946197	0.68856	0.312651	0.301597	0.179388	64.4669
0.945	1696	4000	1807	0.994138	0.311176	0.690012	0.458255	0.297753	24.0837	0.945	71	736	2119	0.934211	0.742207	0.258246	0.160815	0.0879802	72.4197	0.945	39716	59848	117	1	0.00195114	0.998049	0.570304	0.398899	0.117374	0.945	10	277	1039	0.909091	0.789514	0.210646	0.0671141	0.0348432	78.356	0.945	501	2144	5356	0.929499	0.714133	0.287322	0.314698	0.189414	66.9416
0.946	1695	3864	1944	0.993552	0.334711	0.666552	0.466621	0.304911	25.9096	0.946	71	732	2123	0.934211	0.743608	0.256842	0.161547	0.0884184	72.5564	0.946	39715	59800	166	0.999975	0.00276823	0.997248	0.570491	0.399086	0.166531	0.946	10	269	1047	0.909091	0.795593	0.204563	0.0689655	0.0358423	78.9593	0.946	499	2070	5432	0.925788	0.724074	0.277406	0.321107	0.194239	67.8915
0.947	1695	3864	1944	0.993552	0.334711	0.666552	0.466621	0.304911	25.9096	0.947	71	732	2123	0.934211	0.743608	0.256842	0.161547	0.0884184	72.5564	0.947	39715	59800	166	0.999975	0.00276823	0.997248	0.570491	0.399086	0.166531	0.947	10	269	1047	0.909091	0.795593	0.204563	0.0689655	0.0358423	78.9593	0.947	499	2070	5432	0.925788	0.724074	0.277406	0.321107	0.194239	67.8915
0.948	1693	3619	2191	0.99238	0.377108	0.624288	0.482474	0.318712	29.2017	0.948	70	710	2146	0.921053	0.751401	0.249123	0.163551	0.0897436	73.3424	0.948	39709	59765	207	0.999824	0.00345161	0.996665	0.570573	0.39919	0.207662	0.948	10	252	1064	0.909091	0.808511	0.191635	0.0732601	0.0381679	80.2413	0.948	483	1856	5662	0.896104	0.753126	0.248727	0.33565	0.206499	70.7662
0.949	1693	3619	2191	0.99238	0.377108	0.624288	0.482474	0.318712	29.2017	0.949	70	710	2146	0.921053	0.751401	0.249123	0.163551	0.0897436	73.3424	0.949	39709	59765	207	0.999824	0.00345161	0.996665	0.570573	0.39919	0.207662	0.949	10	252	1064	0.909091	0.808511	0.191635	0.0732601	0.0381679	80.2413	0.949	483	1856	5662	0.896104	0.753126	0.248727	0.33565	0.206499	70.7662
0.95	1686	3390	2427	0.988277	0.417225	0.584785	0.497198	0.332151	32.3471	0.95	69	681	2176	0.907895	0.761638	0.238947	0.16707	0.092	74.3677	0.95	39703	59735	243	0.999673	0.00405149	0.996164	0.570634	0.399274	0.243778	0.95	10	234	1082	0.909091	0.822188	0.177947	0.0784314	0.0409836	81.5988	0.95	473	1665	5863	0.877551	0.778826	0.223131	0.353381	0.221235	73.2783
0.951	1682	3256	2565	0.985932	0.440646	0.56167	0.506321	0.340624	34.1863	0.951	69	660	2197	0.907895	0.768988	0.231579	0.171429	0.0946502	75.0854	0.951	39698	59701	282	0.999547	0.00470133	0.995597	0.570722	0.39938	0.282902	0.951	10	232	1084	0.909091	0.823708	0.176426	0.0790514	0.0413223	81.7496	0.951	465	1581	5955	0.862709	0.790207	0.211873	0.359768	0.227273	74.4282
0.952	1682	3256	2565	0.985932	0.440646	0.56167	0.506321	0.340624	34.1863	0.952	69	660	2197	0.907895	0.768988	0.231579	0.171429	0.0946502	75.0854	0.952	39698	59701	282	0.999547	0.00470133	0.995597	0.570722	0.39938	0.282902	0.952	10	232	1084	0.909091	0.823708	0.176426	0.0790514	0.0413223	81.7496	0.952	465	1581	5955	0.862709	0.790207	0.211873	0.359768	0.227273	74.4282
0.953	1678	3055	2770	0.983587	0.475536	0.526997	0.521199	0.354532	36.9186	0.953	68	633	2225	0.894737	0.778516	0.222105	0.175032	0.0970043	76.0424	0.953	39695	59488	498	0.999471	0.00830194	0.992045	0.571566	0.40022	0.499594	0.953	10	208	1108	0.909091	0.841945	0.158175	0.0873362	0.0458716	83.5596	0.953	452	1442	6107	0.83859	0.808981	0.193246	0.371558	0.238648	76.328
0.954	1678	3055	2770	0.983587	0.475536	0.526997	0.521199	0.354532	36.9186	0.954	68	633	2225	0.894737	0.778516	0.222105	0.175032	0.0970043	76.0424	0.954	39695	59488	498	0.999471	0.00830194	0.992045	0.571566	0.40022	0.499594	0.954	10	208	1108	0.909091	0.841945	0.158175	0.0873362	0.0458716	83.5596	0.954	452	1442	6107	0.83859	0.808981	0.193246	0.371558	0.238648	76.328
0.955	1670	2885	2948	0.978898	0.5054	0.497671	0.533461	0.36663	39.291	0.955	68	603	2255	0.894737	0.789013	0.211579	0.182062	0.101341	77.0677	0.955	39693	59285	703	0.999421	0.011719	0.98866	0.572382	0.401029	0.70525	0.955	10	196	1120	0.909091	0.851064	0.149049	0.0921659	0.0485437	84.4646	0.955	442	1245	6314	0.820037	0.835296	0.166845	0.397125	0.262004	78.9151
0.956	1662	2798	3043	0.974209	0.520972	0.482663	0.539085	0.372646	40.5571	0.956	67	582	2277	0.881579	0.796432	0.204211	0.184828	0.103236	77.8195	0.956	39692	59195	794	0.999396	0.0132358	0.987159	0.572744	0.401387	0.796541	0.956	10	187	1129	0.909091	0.857903	0.142205	0.0961538	0.0507614	85.1433	0.956	432	1151	6418	0.801484	0.847932	0.154248	0.407163	0.2729	80.215
0.957	1662	2798	3043	0.974209	0.520972	0.482663	0.539085	0.372646	40.5571	0.957	67	582	2277	0.881579	0.796432	0.204211	0.184828	0.103236	77.8195	0.957	39692	59195	794	0.999396	0.0132358	0.987159	0.572744	0.401387	0.796541	0.957	10	187	1129	0.909091	0.857903	0.142205	0.0961538	0.0507614	85.1433	0.957	432	1151	6418	0.801484	0.847932	0.154248	0.407163	0.2729	80.215
0.958	1643	2590	3270	0.963072	0.55802	0.446783	0.553292	0.388141	43.5826	0.958	67	533	2326	0.881579	0.813571	0.187018	0.198225	0.111667	79.4942	0.958	39690	58985	1006	0.999345	0.0167692	0.983657	0.573592	0.40223	1.00922	0.958	10	175	1141	0.909091	0.867021	0.13308	0.102041	0.0540541	86.0483	0.958	417	981	6603	0.773655	0.870649	0.131466	0.430563	0.298283	82.5272
0.959	1643	2590	3270	0.963072	0.55802	0.446783	0.553292	0.388141	43.5826	0.959	67	533	2326	0.881579	0.813571	0.187018	0.198225	0.111667	79.4942	0.959	39690	58985	1006	0.999345	0.0167692	0.983657	0.573592	0.40223	1.00922	0.959	10	175	1141	0.909091	0.867021	0.13308	0.102041	0.0540541	86.0483	0.959	417	981	6603	0.773655	0.870649	0.131466	0.430563	0.298283	82.5272
0.96	1632	2478	3393	0.956624	0.577925	0.427462	0.56121	0.39708	45.2219	0.96	66	519	2341	0.868421	0.818531	0.182105	0.199697	0.112821	80.0068	0.96	39689	58808	1184	0.99932	0.019736	0.980705	0.574316	0.402946	1.18779	0.96	10	164	1152	0.909091	0.87538	0.124715	0.108108	0.0574713	86.8778	0.96	410	910	6681	0.760668	0.880121	0.121951	0.441097	0.310606	83.5021
0.961	1620	2356	3527	0.94959	0.599524	0.406417	0.570222	0.407445	47.0079	0.961	66	501	2359	0.868421	0.824825	0.175789	0.205288	0.116402	80.622	0.961	39683	58549	1449	0.999169	0.0241508	0.976386	0.575333	0.403972	1.45364	0.961	10	154	1162	0.909091	0.882979	0.11711	0.114286	0.0609756	87.632	0.961	403	852	6746	0.747681	0.887865	0.114179	0.449275	0.321116	84.3145
0.962	1614	2240	3649	0.946073	0.61963	0.386407	0.580576	0.418786	48.6339	0.962	65	472	2389	0.855263	0.835023	0.165614	0.212072	0.121043	81.6473	0.962	39679	58265	1737	0.999068	0.028949	0.97165	0.576478	0.405119	1.74256	0.962	10	141	1175	0.909091	0.892857	0.107224	0.123457	0.0662252	88.6124	0.962	400	788	6813	0.742115	0.896329	0.105602	0.463231	0.3367	85.1519
0.963	1610	2092	3801	0.943728	0.645003	0.360876	0.595414	0.4349	50.6597	0.963	65	439	2422	0.855263	0.846557	0.154035	0.224138	0.128968	82.7751	0.963	39674	57921	2086	0.998942	0.0347626	0.965913	0.577871	0.406517	2.09268	0.963	10	133	1183	0.909091	0.898936	0.101141	0.12987	0.0699301	89.2157	0.963	390	740	6871	0.723562	0.902772	0.0991691	0.467346	0.345133	85.8768
0.964	1602	1936	3965	0.939039	0.67192	0.333966	0.610984	0.452798	52.8455	0.964	64	415	2447	0.842105	0.854997	0.145614	0.230631	0.133612	83.6295	0.964	39647	57604	2430	0.998263	0.0404771	0.960627	0.578928	0.407677	2.43778	0.964	10	126	1190	0.909091	0.904255	0.0958175	0.136054	0.0735294	89.7436	0.964	384	687	6930	0.71243	0.909807	0.0920665	0.477019	0.358543	86.6142
0.965	1593	1810	4100	0.933763	0.693739	0.31223	0.623605	0.468116	54.6448	0.965	64	390	2472	0.842105	0.863732	0.136842	0.241509	0.140969	84.4839	0.965	39621	57293	2767	0.997608	0.0460706	0.955441	0.579975	0.408826	2.77585	0.965	9	116	1201	0.818182	0.911921	0.0882129	0.132353	0.072	90.5732	0.965	377	613	7011	0.699443	0.919596	0.0821496	0.493133	0.380808	87.6265
0.966	1587	1692	4224	0.930246	0.713996	0.291875	0.63671	0.483989	56.2975	0.966	64	356	2506	0.842105	0.875611	0.124912	0.258065	0.152381	85.6459	0.966	39588	56875	3218	0.996777	0.0535503	0.94847	0.581411	0.410396	3.2283	0.966	8	108	1210	0.727273	0.918058	0.0821293	0.125984	0.0689655	91.2519	0.966	366	557	7078	0.679035	0.927046	0.0746449	0.500684	0.396533	88.4639
0.967	1584	1578	4341	0.928488	0.733401	0.27221	0.650781	0.500949	57.8569	0.967	62	341	2523	0.815789	0.880936	0.119649	0.258873	0.153846	86.2269	0.967	39533	56280	3868	0.995392	0.064308	0.938547	0.583388	0.412606	3.88038	0.967	7	99	1220	0.636364	0.924943	0.0752852	0.119658	0.0660377	92.006	0.967	351	471	7179	0.651206	0.938431	0.0631198	0.515797	0.427007	89.7263
0.968	1576	1455	4472	0.923798	0.754513	0.250992	0.6654	0.51996	59.6028	0.968	62	307	2557	0.815789	0.892807	0.107719	0.278652	0.168022	87.3889	0.968	39449	55418	4814	0.993277	0.0799243	0.924172	0.58624	0.415835	4.82941	0.968	7	91	1228	0.636364	0.931008	0.0692015	0.12844	0.0714286	92.6094	0.968	343	422	7236	0.636364	0.944894	0.0565532	0.526074	0.448366	90.4387
0.969	1563	1299	4641	0.916178	0.781313	0.224081	0.684326	0.546122	61.8553	0.969	60	282	2584	0.789474	0.901605	0.0989474	0.287081	0.175439	88.3117	0.969	39319	54407	5955	0.990004	0.0986548	0.907313	0.589305	0.41951	5.97406	0.969	7	79	1240	0.636364	0.940106	0.060076	0.14433	0.0813953	93.5143	0.969	334	378	7289	0.619666	0.950698	0.0506567	0.533973	0.469101	91.1011
0.97	1547	1127	4829	0.9068	0.810779	0.194411	0.706393	0.578534	64.3609	0.97	59	264	2603	0.776316	0.907918	0.0926316	0.295739	0.182663	88.961	0.97	39145	53093	7443	0.985623	0.122952	0.8854	0.593313	0.424391	7.46682	0.97	7	72	1247	0.636364	0.945413	0.0547529	0.155556	0.0886076	94.0422	0.97	323	331	7347	0.599258	0.95689	0.0443581	0.541492	0.493884	91.826
0.971	1530	965	5008	0.896835	0.83844	0.166465	0.728398	0.613226	66.7466	0.971	58	237	2631	0.763158	0.917364	0.0831579	0.312668	0.19661	89.918	0.971	38961	51883	8837	0.98099	0.145537	0.865221	0.596829	0.428878	8.86528	0.971	7	65	1254	0.636364	0.95072	0.0494297	0.168675	0.0972222	94.5701	0.971	310	300	7391	0.575139	0.960993	0.0402037	0.5396	0.508197	92.376
0.972	1520	856	5127	0.890973	0.856928	0.147663	0.744733	0.639731	68.3327	0.972	57	213	2656	0.75	0.925758	0.0747368	0.32948	0.211111	90.7724	0.972	38827	50852	10002	0.977616	0.164361	0.848028	0.600131	0.432955	10.034	0.972	7	61	1258	0.636364	0.953753	0.0463878	0.177215	0.102941	94.8718	0.972	296	271	7434	0.549165	0.964828	0.0363173	0.535262	0.522046	92.9134
0.973	1508	764	5231	0.883939	0.87256	0.131792	0.75817	0.663732	69.7188	0.973	56	198	2672	0.736842	0.93101	0.0694737	0.339394	0.220472	91.3192	0.973	38698	50010	10973	0.974368	0.179935	0.833986	0.60266	0.43624	11.0081	0.973	7	58	1261	0.636364	0.956027	0.0441065	0.184211	0.107692	95.098	0.973	288	247	7466	0.534323	0.967976	0.033101	0.536313	0.538318	93.3133
0.974	1492	714	5297	0.87456	0.881218	0.123167	0.762781	0.676337	70.5984	0.974	55	179	2692	0.723684	0.937652	0.062807	0.354839	0.235043	92.0027	0.974	38570	49153	11958	0.971145	0.195677	0.819695	0.605309	0.439679	11.9963	0.974	7	54	1265	0.636364	0.95906	0.0410646	0.194444	0.114754	95.3997	0.974	275	220	7506	0.510204	0.971525	0.0294827	0.531915	0.555556	93.8133
0.975	1469	671	5363	0.861079	0.888797	0.11575	0.763911	0.686449	71.4781	0.975	54	168	2704	0.710526	0.941504	0.0589474	0.362416	0.243243	92.4129	0.975	38384	48167	13130	0.966462	0.214203	0.803252	0.607981	0.443484	13.172	0.975	7	49	1270	0.636364	0.962851	0.0372624	0.208955	0.125	95.7768	0.975	266	195	7540	0.493506	0.97479	0.0261324	0.532	0.577007	94.2382
0.976	1452	633	5418	0.851114	0.895389	0.109194	0.766025	0.696403	72.2111	0.976	54	142	2730	0.710526	0.950557	0.0498246	0.397059	0.27551	93.3014	0.976	38201	46898	14582	0.961854	0.237183	0.78209	0.612122	0.448901	14.6287	0.976	6	46	1274	0.545455	0.965152	0.034981	0.190476	0.115385	96.0784	0.976	262	177	7562	0.486085	0.977129	0.0237202	0.535787	0.596811	94.5132
0.977	1429	587	5487	0.837632	0.903359	0.101259	0.767867	0.708829	73.1307	0.977	53	118	2755	0.697368	0.958928	0.0414035	0.42915	0.309942	94.1558	0.977	38056	44999	16626	0.958203	0.269793	0.750421	0.619951	0.458202	16.6792	0.977	6	44	1276	0.545455	0.966667	0.0334601	0.196721	0.12	96.2293	0.977	251	145	7605	0.465677	0.98129	0.0194318	0.536898	0.633838	95.0506
0.978	1404	540	5559	0.822978	0.911461	0.0931516	0.769315	0.722222	74.0904	0.978	52	93	2781	0.684211	0.967641	0.0326316	0.470588	0.358621	95.0444	0.978	37943	42559	19179	0.955358	0.310651	0.709731	0.631237	0.47133	19.2404	0.978	6	40	1280	0.545455	0.969697	0.0304183	0.210526	0.130435	96.5309	0.978	232	115	7654	0.430427	0.985198	0.0154114	0.523702	0.668588	95.663
0.979	1378	477	5648	0.807737	0.922122	0.0822839	0.77394	0.742857	75.2766	0.979	49	79	2798	0.644737	0.972541	0.0277193	0.480392	0.382812	95.6254	0.979	37778	39614	22289	0.951204	0.360063	0.660619	0.645182	0.488138	22.3603	0.979	6	35	1285	0.545455	0.973485	0.026616	0.230769	0.146341	96.908	0.979	223	88	7690	0.413729	0.988686	0.0117931	0.524706	0.717042	96.113
0.98	1362	417	5724	0.798359	0.932096	0.0719338	0.781636	0.765599	76.2895	0.98	48	70	2808	0.631579	0.975678	0.0245614	0.494845	0.40678	95.9672	0.98	37536	36549	25596	0.94511	0.411875	0.609506	0.659678	0.506661	25.6779	0.98	6	33	1287	0.545455	0.975	0.0250951	0.24	0.153846	97.0588	0.98	216	79	7706	0.400742	0.989852	0.010587	0.517986	0.732203	96.313
0.981	1330	369	5804	0.779601	0.940224	0.0636536	0.781204	0.782813	77.3557	0.981	47	58	2821	0.618421	0.979854	0.0203509	0.519337	0.447619	96.4115	0.981	37192	33921	28568	0.936449	0.457168	0.56568	0.67116	0.522999	28.6594	0.981	6	31	1289	0.545455	0.976515	0.0235741	0.25	0.162162	97.2097	0.981	209	64	7728	0.387755	0.991786	0.00857679	0.514778	0.765568	96.5879
0.982	1292	322	5889	0.757327	0.948156	0.055546	0.778313	0.800496	78.4886	0.982	46	50	2830	0.605263	0.982639	0.0175439	0.534884	0.479167	96.7191	0.982	36702	32243	30736	0.924111	0.488036	0.537697	0.675532	0.532337	30.8344	0.982	6	28	1292	0.545455	0.978788	0.0212928	0.266667	0.176471	97.4359	0.982	198	50	7753	0.367347	0.993592	0.00670062	0.503177	0.798387	96.9004
0.983	1237	282	5984	0.725088	0.954995	0.0486459	0.767132	0.814352	79.7548	0.983	46	40	2840	0.605263	0.986111	0.0140351	0.567901	0.534884	97.0608	0.983	36102	31450	32129	0.909004	0.50534	0.524473	0.673118	0.534433	32.2318	0.983	6	26	1294	0.545455	0.980303	0.0197719	0.27907	0.1875	97.5867	0.983	191	45	7765	0.35436	0.994238	0.00603055	0.492903	0.809322	97.0504
0.984	1158	253	6092	0.678781	0.960126	0.0436433	0.743022	0.820695	81.1942	0.984	43	35	2848	0.565789	0.98786	0.0122807	0.558442	0.551282	97.3342	0.984	35431	30954	33296	0.892109	0.518226	0.516201	0.667873	0.53372	33.4026	0.984	6	24	1296	0.545455	0.981818	0.018251	0.292683	0.2	97.7376	0.984	187	35	7779	0.346939	0.995521	0.00469043	0.491459	0.842342	97.2253
0.985	1025	219	6259	0.600821	0.966193	0.0377782	0.694915	0.823955	83.42	0.985	41	26	2859	0.539474	0.990988	0.00912281	0.573427	0.61194	97.7102	0.985	34648	30376	34657	0.872394	0.532914	0.506562	0.6616	0.532849	34.7679	0.985	4	21	1301	0.363636	0.984115	0.0159696	0.222222	0.16	98.1146	0.985	182	33	7786	0.337662	0.99578	0.00442241	0.482759	0.846512	97.3128
0.986	902	188	6413	0.528722	0.971519	0.0324306	0.645207	0.827523	85.4725	0.986	39	22	2865	0.513158	0.99238	0.0077193	0.569343	0.639344	97.9152	0.986	33713	29690	36278	0.848852	0.549933	0.495122	0.653866	0.531726	36.3941	0.986	3	15	1308	0.272727	0.988662	0.0114068	0.206897	0.166667	98.6425	0.986	171	28	7802	0.317254	0.996424	0.00375234	0.463415	0.859296	97.5128
0.987	832	167	6504	0.487691	0.974966	0.028808	0.615157	0.832833	86.6853	0.987	35	15	2876	0.460526	0.994811	0.00526316	0.555556	0.7	98.2912	0.987	32527	28764	38390	0.81899	0.571671	0.47968	0.644054	0.530698	38.5129	0.987	3	13	1310	0.272727	0.990174	0.00988593	0.222222	0.1875	98.7934	0.987	169	25	7807	0.313544	0.996808	0.00335031	0.461119	0.871134	97.5753
0.988	777	138	6588	0.455451	0.979483	0.0238054	0.592903	0.84918	87.8049	0.988	35	8	2883	0.460526	0.997233	0.00280702	0.588235	0.813953	98.5304	0.988	31215	27478	40988	0.785955	0.598662	0.458234	0.634393	0.531835	41.1192	0.988	3	11	1312	0.272727	0.991686	0.00836502	0.24	0.214286	98.9442	0.988	160	19	7822	0.296846	0.997577	0.00254623	0.445682	0.893855	97.7628
0.989	732	122	6649	0.429074	0.981982	0.0210454	0.571875	0.857143	88.6179	0.989	33	6	2887	0.434211	0.997926	0.00210526	0.573913	0.846154	98.6671	0.989	29888	25805	43988	0.752543	0.630264	0.430334	0.626524	0.536656	44.1288	0.989	2	11	1313	0.181818	0.991692	0.00836502	0.166667	0.153846	99.0196	0.989	156	15	7830	0.289425	0.998088	0.00201018	0.439437	0.912281	97.8628
0.99	694	104	6705	0.4068	0.984726	0.0179403	0.554313	0.869674	89.3643	0.99	32	4	2890	0.421053	0.998618	0.00140351	0.571429	0.888889	98.7697	0.99	28441	23646	47594	0.716109	0.66808	0.39433	0.619609	0.546029	47.7463	0.99	2	8	1316	0.181818	0.993958	0.00608365	0.190476	0.2	99.2459	0.99	150	12	7839	0.278293	0.998472	0.00160815	0.42796	0.925926	97.9753
0.991	664	80	6759	0.389215	0.988302	0.0138002	0.542041	0.892473	90.084	0.991	31	1	2894	0.407895	0.999655	0.000350877	0.574074	0.96875	98.9064	0.991	26665	20827	52189	0.671392	0.714761	0.347319	0.611526	0.561463	52.356	0.991	2	5	1319	0.181818	0.996224	0.00380228	0.222222	0.285714	99.4721	0.991	143	10	7848	0.265306	0.998727	0.00134012	0.413295	0.934641	98.0877
0.992	619	63	6821	0.362837	0.990848	0.0108677	0.518425	0.907625	90.9103	0.992	29	0	2897	0.381579	1	0	0.552381	1	99.0089	0.992	24007	17464	58210	0.604467	0.769221	0.291237	0.5914	0.578886	58.3963	0.992	1	3	1322	0.0909091	0.997736	0.00228137	0.133333	0.25	99.6983	0.992	131	9	7861	0.243043	0.998856	0.00120611	0.385862	0.935714	98.2502
0.993	568	51	6884	0.332943	0.992646	0.00879765	0.488602	0.917609	91.75	0.993	28	0	2898	0.368421	1	0	0.538462	1	99.0431	0.993	20365	13745	65571	0.512766	0.826706	0.229217	0.551703	0.597039	65.7808	0.993	1	3	1322	0.0909091	0.997736	0.00228137	0.133333	0.25	99.6983	0.993	124	3	7874	0.230056	0.999619	0.000402037	0.372372	0.976378	98.4127
0.994	507	40	6956	0.297186	0.994282	0.00690012	0.450067	0.926874	92.7096	0.994	26	0	2900	0.342105	1	0	0.509804	1	99.1114	0.994	15787	9738	74156	0.397497	0.883925	0.162395	0.483959	0.618492	74.3933	0.994	1	1	1324	0.0909091	0.999245	0.000760456	0.153846	0.5	99.8492	0.994	113	2	7886	0.209647	0.999746	0.000268025	0.345566	0.982609	98.5627
0.995	430	28	7045	0.252052	0.996041	0.00483008	0.397412	0.938865	93.8958	0.995	24	0	2902	0.315789	1	0	0.48	1	99.1798	0.995	10833	6001	82847	0.272762	0.932458	0.100075	0.38313	0.643519	83.1121	0.995	1	1	1324	0.0909091	0.999245	0.000760456	0.153846	0.5	99.8492	0.995	96	1	7904	0.178108	0.999873	0.000134012	0.301887	0.989691	98.7877
0.996	359	18	7126	0.210434	0.99748	0.00310505	0.344695	0.952255	94.9753	0.996	16	0	2910	0.210526	1	0	0.347826	1	99.4532	0.996	6187	3006	90488	0.155781	0.967848	0.0501292	0.253	0.673012	90.7776	0.996	0	1	1325	0	0	0.000754148	0	0	99.9246	0.996	75	1	7925	0.139147	0.999874	0.000134012	0.243902	0.986842	99.0501
0.997	215	13	7275	0.126026	0.998216	0.00224254	0.222337	0.942982	96.9612	0.997	14	0	2912	0.184211	1	0	0.311111	1	99.5215	0.997	2917	1064	95700	0.0734465	0.989004	0.0177437	0.13351	0.73273	96.0063	0.997	0	1	1325	0	0	0.000754148	0	0	99.9246	0.997	55	0	7946	0.102041	1	0	0.185185	1	99.3126
0.998	122	5	7376	0.0715123	0.999323	0.000862515	0.133115	0.96063	98.3073	0.998	7	0	2919	0.0921053	1	0	0.168675	1	99.7608	0.998	1190	261	98230	0.0299627	0.99735	0.00435254	0.0578133	0.820124	98.5444	0.998	0	0	1326	0	0	0	0	0	100	0.998	33	0	7968	0.0612245	1	0	0.115385	1	99.5876
0.999	46	0	7457	0.0269637	1	0	0.0525114	1	99.3869	0.999	4	0	2922	0.0526316	1	0	0.1	1	99.8633	0.999	416	29	99236	0.0104744	0.999708	0.000483615	0.0207166	0.934831	99.5536	0.999	0	0	1326	0	0	0	0	0	100	0.999	19	0	7982	0.0352505	1	0	0.0681004	1	99.7625
1	9	0	7494	0.0052755	1	0	0.0104956	1	99.88	1	0	0	2926	0	0	0	0	0	100	1	71	1	99609	0.00178769	0.99999	1.67e-05	0.00356892	0.986111	99.9278	1	0	0	1326	0	0	0	0	0	100	1	6	0	7995	0.0111317	1	0	0.0220183	1	99.925
[truncated: 50 more columns]
